# Supplementary material for: Macrophages upregulate mural cell-like markers and support healing of ischemic injury by adopting functions important for vascular support
Source: Nat Cardiovasc Res. 2024 Jun 6;3(6):685–700. doi: 10.1038/s44161-024-00478-0 (PMC11358018; doi:10.1038/s44161-024-00478-0)
Supplement: Supplementary file 2 — Supplementary Table 1. [file 44161_2024_478_MOESM2_ESM.xlsx]

## Sheet: Cluster 0
names	scores	logfoldchanges	pvals	pvals_adj	pct_0	pct_all the other clusters
Ms4a7	27.4876	7.49468	2.47059e-166	5.71917e-162	0.942761	0.185319
Lgmn	27.4081	5.77575	2.19353e-165	2.5389e-161	0.991582	0.56799
Apoe	27.3451	7.33024	1.23359e-164	9.51877e-161	0.989899	0.836342
Adgre1	27.2282	6.72571	3.01577e-163	1.7453e-159	0.993266	0.393502
C1qa	26.6431	8.13683	2.15286e-156	9.9673e-153	0.998316	0.359807
C1qb	26.463	8.27053	2.58852e-154	9.98693e-151	0.998316	0.530686
C1qc	26.2954	8.10545	2.16621e-152	7.16366e-149	0.998316	0.424789
Csf1r	25.9777	7.18122	8.84804e-149	2.56029e-145	1	0.67509
C3ar1	25.9713	6.71374	1.04502e-148	2.68791e-145	0.96633	0.265945
Ctsc	25.7405	6.56995	4.12248e-146	9.54312e-143	1	0.493381
Ctsb	25.7271	2.74769	5.81065e-146	1.22282e-142	1	0.966306
Unc93b1	25.4667	5.02883	4.61656e-143	8.90572e-140	0.996633	0.606498
Fth1	25.2914	1.80749	3.97487e-141	7.07803e-138	1	0.981949
Mpeg1	25.2735	6.11243	6.25228e-141	1.03381e-137	0.961279	0.365824
Selenop	24.9796	3.60242	1.0177e-137	1.57058e-134	1	0.957882
Aif1	24.892	5.50976	9.07662e-137	1.31322e-133	0.939394	0.256318
Ctss	24.8258	6.71163	4.71799e-136	6.42452e-133	1	0.501805
Cxcl16	24.6394	5.49259	4.7757e-134	6.14182e-131	0.917508	0.351384
Lair1	24.6073	6.32443	1.05629e-133	1.28695e-130	0.860269	0.176895
H2-Eb1	24.5857	7.3046	1.79884e-133	2.08207e-130	0.991582	0.765343
Ccdc152	24.5825	3.53965	1.94315e-133	2.14199e-130	0.998316	0.902527
Cybb	24.5502	5.81609	4.30379e-133	4.52856e-130	0.988215	0.376655
Trf	24.2898	6.30972	2.51375e-130	2.53004e-127	0.978114	0.434416
Rgs10	24.1554	4.63824	6.54786e-129	6.31568e-126	0.964646	0.438026
H2-Aa	24.149	7.50067	7.6561e-129	7.08924e-126	0.998316	0.800241
Camk2a	24.1091	5.17369	2.00463e-128	1.78482e-125	0.986532	0.379061
Fyb	24.1012	5.11413	2.42973e-128	2.08318e-125	0.96633	0.406739
Ly86	24.0937	5.50584	2.90789e-128	2.4041e-125	0.976431	0.363418
Ftl1	24.0822	2.15736	3.83694e-128	3.06281e-125	1	0.977136
Lyz2	24.0359	7.60222	1.17256e-127	9.04786e-125	1	0.843562
P2ry6	23.92	5.4226	1.89642e-126	1.41613e-123	0.917508	0.250301
Cd14	23.9096	5.72637	2.43182e-126	1.75919e-123	0.961279	0.386282
Mrc1	23.8972	6.42051	3.27282e-126	2.29583e-123	0.986532	0.418773
Fcgr3	23.8547	5.84188	9.04447e-126	6.15795e-123	0.991582	0.401925
Cd33	23.8253	6.09797	1.82709e-125	1.20844e-122	0.863636	0.196149
Hpgds	23.6997	6.20808	3.62763e-124	2.27314e-121	0.809764	0.108303
Clec12a	23.6997	5.67847	3.63325e-124	2.27314e-121	0.917508	0.299639
H2-Ab1	23.5719	7.48142	7.49474e-123	4.56568e-120	0.996633	0.797834
Ighm	23.5232	5.8997	2.36431e-122	1.40337e-119	0.936027	0.323706
Lcp1	23.0131	5.62061	3.44747e-117	1.99514e-114	0.994949	0.427196
Gpr34	22.9351	5.76969	2.07352e-116	1.17073e-113	0.833333	0.170878
Apobec1	22.9018	5.04747	4.45382e-116	2.4548e-113	0.927609	0.358604
Trem2	22.7521	5.92912	1.36852e-114	7.36742e-112	0.80303	0.134777
Ctsh	22.7468	4.4095	1.54382e-114	8.12227e-112	0.991582	0.583634
Vsir	22.4786	4.38863	6.72167e-112	3.45778e-109	0.956229	0.524669
Lilrb4a	22.4213	5.4027	2.44028e-111	1.22804e-108	0.973064	0.351384
Cd300c2	22.293	5.39463	4.32014e-110	2.08348e-107	0.840067	0.216606
Ehd4	22.242	4.31963	1.34761e-109	6.3665e-107	0.961279	0.489771
Cd74	22.1813	7.6497	5.20499e-109	2.40981e-106	1	0.950662
C5ar1	22.0988	5.41693	3.24696e-108	1.4738e-105	0.875421	0.23586
Pf4	22.085	6.41486	4.40463e-108	1.96082e-105	0.93771	0.291215
Ms4a6c	22.0818	4.79692	4.72772e-108	2.06494e-105	0.90404	0.299639
Itm2b	22.0144	1.35723	2.09458e-107	8.97915e-105	1	0.99278
Dab2	22.0027	4.60268	2.71423e-107	1.1424e-104	0.976431	0.601685
Ms4a6b	21.9895	5.29499	3.6298e-107	1.50047e-104	0.853535	0.203369
Fcgr2b	21.9544	5.68319	7.8655e-107	3.19436e-104	0.986532	0.383875
Cyth4	21.8827	5.11766	3.79741e-106	1.51563e-103	0.974747	0.379061
Serinc3	21.8152	2.33407	1.66479e-105	6.53189e-103	1	0.948255
Zmynd15	21.8135	4.45444	1.72772e-105	6.66582e-103	0.804714	0.222623
Mir5107	21.7263	6.2563	1.15667e-104	4.38946e-102	0.994949	0.45006
Cd68	21.6825	5.33892	2.99915e-104	1.1198e-101	0.976431	0.398315
Pld4	21.6665	5.69848	4.24499e-104	1.5598e-101	0.994949	0.418773
Lilr4b	21.6508	5.35744	5.97287e-104	2.16041e-101	0.941077	0.354994
Clec4a1	21.6461	4.94103	6.61409e-104	2.35553e-101	0.917508	0.3213
Fcer1g	21.6295	5.77314	9.47604e-104	3.32365e-101	0.998316	0.429603
Snx5	21.5714	3.93502	3.33312e-103	1.15162e-100	0.974747	0.636582
Sirpa	21.5215	3.94582	9.78535e-103	3.33119e-100	0.983165	0.587244
Fcgr1	21.3946	5.26802	1.49915e-101	4.95769e-99	0.789562	0.148014
Lst1	21.3634	4.23337	2.9256e-101	9.53871e-99	0.868687	0.292419
Tmem176b	21.3292	4.79602	6.08198e-101	1.92865e-98	0.996633	0.608905
Cd83	21.2362	5.4843	4.41776e-100	1.38198e-97	0.875421	0.34296
Psap	21.2067	1.94219	8.27492e-100	2.55408e-97	0.996633	0.966306
Wwp1	21.0962	4.19557	8.628e-99	2.62802e-96	0.936027	0.499398
Ptpn18	21.0935	4.18418	9.11774e-99	2.74113e-96	0.952862	0.359807
Maf	20.9993	4.19771	6.66017e-98	1.97662e-95	0.944444	0.470517
Slc11a1	20.9719	4.85201	1.184e-97	3.46942e-95	0.897306	0.320096
Ctsa	20.8818	2.93229	7.83442e-97	2.239e-94	0.998316	0.856799
Otulinl	20.8472	4.80284	1.6175e-96	4.56628e-94	0.828283	0.249097
BE692007	20.7634	4.09102	9.27689e-96	2.58736e-93	0.87037	0.281588
Tyrobp	20.7603	5.59592	9.88856e-96	2.72512e-93	0.998316	0.427196
Ms4a6d	20.7569	4.9109	1.06267e-95	2.89409e-93	0.823232	0.2142
Myo5a	20.5329	4.01864	1.09489e-93	2.91328e-91	0.939394	0.488568
Pirb	20.5136	4.56126	1.62935e-93	4.28612e-91	0.930976	0.357401
Spi1	20.5091	4.571	1.78746e-93	4.59754e-91	0.962963	0.361011
Hpgd	20.4818	4.79432	3.127e-93	7.9546e-91	0.823232	0.249097
Irf8	20.4717	4.62461	3.84883e-93	9.68442e-91	0.80303	0.211793
Stab1	20.4367	5.14101	7.89752e-93	1.9658e-90	0.840067	0.318893
Inpp5d	20.3103	4.17108	1.04347e-91	2.56971e-89	0.929293	0.362214
Clec4a3	20.2877	4.54082	1.65013e-91	4.02092e-89	0.90404	0.322503
Tmem176a	20.1429	4.51285	3.10774e-90	7.34092e-88	0.984848	0.528279
B2m	19.931	1.65962	2.19309e-88	5.12807e-86	1	0.983153
Tpd52	19.858	3.80223	9.40284e-88	2.17666e-85	0.87037	0.333333
Cd53	19.8409	4.89676	1.31982e-87	3.02501e-85	0.974747	0.387485
Fgd2	19.8285	4.47518	1.69122e-87	3.83823e-85	0.845118	0.291215
Lpcat2	19.6945	5.12347	2.40347e-86	5.3498e-84	0.710438	0.151625
Clec4a2	19.5972	4.28589	1.63276e-85	3.56573e-83	0.900673	0.306859
H2-D1	19.577	2.11303	2.42955e-85	5.20755e-83	1	0.957882
Pla2g7	19.5321	4.64432	5.86082e-85	1.2447e-82	0.818182	0.283995
Ccr5	19.5079	4.62087	9.40299e-85	1.97882e-82	0.777778	0.22503
Nckap1l	19.4561	4.34571	2.58817e-84	5.39761e-82	0.902357	0.347774
Evi2a	19.427	4.05633	4.56543e-84	9.35267e-82	0.915825	0.399519
Arrb2	19.3956	3.64917	8.4014e-84	1.706e-81	0.835017	0.311673
Cd300ld	19.3602	4.49815	1.67291e-83	3.3675e-81	0.826599	0.281588
Abhd12	19.3185	3.64399	3.75647e-83	7.49642e-81	0.919192	0.512635
Grn	19.2828	2.27498	7.49737e-83	1.47082e-80	0.996633	0.895307
Il10ra	19.2414	4.48911	1.66546e-82	3.23982e-80	0.851852	0.318893
Atp2b1	19.2356	2.96743	1.86534e-82	3.5984e-80	0.986532	0.77497
H2-K1	19.1165	2.42742	1.83901e-81	3.51829e-79	0.998316	0.912154
Npc2	19.112	2.60039	2.00484e-81	3.8041e-79	0.991582	0.817088
Hexa	19.0676	3.32988	4.68955e-81	8.82588e-79	0.979798	0.707581
Laptm5	19.0436	5.77809	7.42158e-81	1.37442e-78	1	0.441637
H2-DMb1	18.9891	4.85964	2.09862e-80	3.85564e-78	0.951178	0.358604
Bcl2a1b	18.9368	4.16476	5.67259e-80	1.03397e-77	0.742424	0.181709
Ifi207	18.7803	3.7347	1.09533e-78	1.98092e-76	0.907407	0.492178
Pik3ap1	18.7763	4.46592	1.17918e-78	2.11604e-76	0.772727	0.268351
H2-DMa	18.7606	5.21809	1.58557e-78	2.82342e-76	0.981481	0.464501
Ptpn6	18.7449	4.18014	2.1315e-78	3.76657e-76	0.868687	0.351384
Hck	18.7317	4.56019	2.73091e-78	4.75322e-76	0.732323	0.181709
Lyn	18.6859	3.89456	6.44471e-78	1.11335e-75	0.947811	0.462094
Adap2	18.6676	3.83138	9.08712e-78	1.55821e-75	0.838384	0.298436
Ms4a4a	18.6016	5.29645	3.11585e-77	5.30358e-75	0.676768	0.123947
Il10rb	18.5889	3.62395	3.95075e-77	6.67562e-75	0.910774	0.487365
Rassf4	18.5503	5.02272	8.10468e-77	1.35953e-74	0.978114	0.412756
Ucp2	18.5277	4.62409	1.23497e-76	2.04202e-74	0.991582	0.53911
Cd93	18.5156	4.44714	1.54557e-76	2.53747e-74	0.835017	0.256318
Blnk	18.4506	4.08548	5.15885e-76	8.3512e-74	0.845118	0.292419
Slamf7	18.4059	4.38721	1.17755e-75	1.87994e-73	0.752525	0.222623
Lrrc25	18.2872	3.73714	1.04579e-74	1.63574e-72	0.811448	0.280385
Evi2	18.2564	3.80902	1.83947e-74	2.85785e-72	0.927609	0.405535
Ciita	18.224	4.16286	3.32636e-74	5.09947e-72	0.838384	0.323706
Ptprc	18.1682	4.89379	9.21284e-74	1.39391e-71	0.984848	0.418773
Neurl3	18.152	4.21041	1.23729e-73	1.84787e-71	0.806397	0.308063
Gpr183	18.0651	4.36157	6.00375e-73	8.74093e-71	0.705387	0.161252
Clec7a	18.0552	4.36944	7.17757e-73	1.03846e-70	0.76431	0.251504
Mafb	18.0048	3.68583	1.78578e-72	2.55179e-70	0.914141	0.525872
Gpr65	17.9065	4.53728	1.04925e-71	1.49012e-69	0.671717	0.138387
Cd48	17.8595	4.20438	2.43822e-71	3.4416e-69	0.885522	0.338147
Hexb	17.8483	3.00906	2.98133e-71	4.18272e-69	0.905724	0.67148
Pltp	17.8422	3.85091	3.32362e-71	4.63485e-69	0.998316	0.825511
Hcls1	17.8218	3.90016	4.78461e-71	6.63227e-69	0.846801	0.322503
Cd84	17.7326	3.80791	2.34701e-70	3.17725e-68	0.863636	0.312876
Ncf2	17.6087	3.35346	2.11084e-69	2.84092e-67	0.87037	0.351384
Rab3il1	17.5298	3.1009	8.48471e-69	1.13533e-66	0.925926	0.611312
Dhrs3	17.426	3.27893	5.23736e-68	6.9678e-66	0.946128	0.617329
Prune2	17.2925	4.26872	5.35717e-67	6.96703e-65	0.688552	0.190132
Nrros	17.2338	3.99353	1.48054e-66	1.89354e-64	0.922559	0.392298
Lyz1	17.1956	1.82553	2.86678e-66	3.60669e-64	0.892256	0.322503
Tmem106a	17.1903	3.72578	3.13706e-66	3.90429e-64	0.853535	0.376655
Cd300a	17.1256	4.00308	9.566e-66	1.18419e-63	0.715488	0.23225
Gas7	17.1175	3.62109	1.09933e-65	1.35364e-63	0.925926	0.501805
Frmd4b	17.1158	3.47376	1.13185e-65	1.38631e-63	0.83165	0.401925
Sdcbp	17.0961	2.25349	1.58765e-65	1.93434e-63	0.986532	0.830325
Asah1	17.0677	2.649	2.58026e-65	3.12725e-63	0.942761	0.718412
Arhgap30	17.067	3.70518	2.61219e-65	3.14945e-63	0.846801	0.32491
Myo1f	16.9955	3.79832	8.86273e-65	1.05754e-62	0.824916	0.322503
Ptafr	16.9496	4.05145	1.93655e-64	2.29893e-62	0.877104	0.329723
Adap2os	16.9338	2.97896	2.53603e-64	2.99523e-62	0.791246	0.283995
Siglec1	16.9321	4.52731	2.61024e-64	3.06723e-62	0.676768	0.154031
Plek	16.911	3.4185	3.72994e-64	4.36082e-62	0.868687	0.507822
Ptprj	16.8892	3.09067	5.39881e-64	6.24885e-62	0.829966	0.354994
Tbxas1	16.887	3.84724	5.60576e-64	6.45611e-62	0.816498	0.316486
Slc6a6	16.8558	3.24301	9.50785e-64	1.08959e-61	0.949495	0.600481
Sat1	16.82	2.89625	1.74025e-63	1.98449e-61	0.969697	0.744886
Tlr7	16.8142	4.28423	1.91954e-63	2.17821e-61	0.638047	0.127557
Dock8	16.8125	3.66618	1.97531e-63	2.23056e-61	0.893939	0.389892
Gatm	16.7822	4.13785	3.29511e-63	3.70284e-61	0.649832	0.154031
Cyp27a1	16.7603	3.68481	4.76131e-63	5.32462e-61	0.796296	0.370638
Prex1	16.7061	3.25341	1.18406e-62	1.31148e-60	0.867003	0.43923
Ptpro	16.7042	3.68753	1.22225e-62	1.34732e-60	0.823232	0.322503
Tlr2	16.6477	4.12639	3.14481e-62	3.43393e-60	0.700337	0.243081
Syk	16.6148	3.54269	5.44631e-62	5.91909e-60	0.855219	0.357401
Dclre1c	16.5279	3.52638	2.31057e-61	2.48779e-59	0.772727	0.308063
Mef2c	16.4338	3.14704	1.09527e-60	1.17382e-58	0.956229	0.594465
Hacd4	16.3262	3.53296	6.42945e-60	6.82731e-58	0.776094	0.33935
Slamf9	16.3072	3.91125	8.77603e-60	9.23438e-58	0.76431	0.283995
Msr1	16.2711	4.22692	1.58193e-59	1.64215e-57	0.616162	0.12154
Sh3bgrl3	16.2679	2.66153	1.66854e-59	1.72433e-57	0.996633	0.817088
Cx3cr1	16.2321	4.89617	2.99065e-59	3.07691e-57	0.590909	0.109507
Man2b1	16.1737	3.20972	7.72708e-59	7.87991e-57	0.942761	0.604091
Prcp	16.1197	3.26706	1.85574e-58	1.87591e-56	0.924242	0.494585
P2rx4	16.0569	2.97425	5.11691e-58	5.12777e-56	0.875421	0.561974
Vav1	16.0464	3.56579	6.05488e-58	6.04157e-56	0.69697	0.23225
Arhgap45	16.0451	3.48328	6.18357e-58	6.14349e-56	0.887205	0.379061
Mir6983	15.9759	2.60962	1.88051e-57	1.84458e-55	0.631313	0.145608
Epsti1	15.9743	3.50416	1.93039e-57	1.88551e-55	0.703704	0.227437
Lacc1	15.9525	3.48985	2.7378e-57	2.66291e-55	0.695286	0.250301
Coro1a	15.9485	4.27954	2.91807e-57	2.82638e-55	0.929293	0.397112
Gfm2	15.9308	2.2863	3.87299e-57	3.73567e-55	0.910774	0.689531
Atp6v0c	15.9237	1.8511	4.33972e-57	4.16847e-55	0.964646	0.776173
0610039K10Rik	15.9104	1.7993	5.36889e-57	5.11459e-55	0.867003	0.578821
Atp13a2	15.9031	3.29801	6.03385e-57	5.72449e-55	0.750842	0.306859
Prkcb	15.8435	3.49979	1.55831e-56	1.46046e-54	0.6633	0.190132
Nt5dc2	15.6615	2.7561	2.77216e-55	2.56691e-53	0.754209	0.251504
Fam49b	15.6502	3.27877	3.31411e-55	3.05651e-53	0.875421	0.4284
Tmem37	15.634	3.86887	4.27365e-55	3.92582e-53	0.646465	0.164862
Fermt3	15.5982	3.29035	7.48885e-55	6.82517e-53	0.816498	0.379061
Pla2g15	15.5783	3.40876	1.0217e-54	9.27499e-53	0.713805	0.300842
Cd52	15.5281	3.58795	2.2378e-54	2.02354e-52	0.890572	0.31769
Ubxn11	15.5275	2.31809	2.26069e-54	2.03629e-52	0.998316	0.803851
Mir142hg	15.5121	2.15349	2.87418e-54	2.57886e-52	0.79798	0.298436
Alox5ap	15.4875	4.40205	4.21574e-54	3.76796e-52	0.952862	0.393502
Fcgr4	15.452	4.62233	7.31921e-54	6.49166e-52	0.56734	0.0914561
Ap1b1	15.4493	3.14516	7.62955e-54	6.74109e-52	0.823232	0.433213
Pid1	15.4236	2.66745	1.13672e-53	1.00053e-51	0.974747	0.743682
Wfdc17	15.4052	3.62649	1.50999e-53	1.32405e-51	0.855219	0.32852
Cotl1	15.3852	3.28462	2.05844e-53	1.79815e-51	0.946128	0.503008
Lgals3	15.3778	3.77894	2.30688e-53	2.00759e-51	0.897306	0.456077
Gng2	15.3664	3.1156	2.74903e-53	2.38342e-51	0.750842	0.299639
Tmem202	15.2758	1.98047	1.10831e-52	9.36364e-51	0.809764	0.463297
Rasgef1b	15.2586	3.86926	1.44208e-52	1.21392e-50	0.636364	0.202166
Cyba	15.2537	2.25094	1.55598e-52	1.30505e-50	0.991582	0.78941
Sesn1	15.2382	3.31665	1.97191e-52	1.64201e-50	0.734007	0.370638
Pou2f2	15.2154	3.40999	2.79384e-52	2.31808e-50	0.607744	0.149218
1700071M16Rik	15.2	3.03009	3.53505e-52	2.9122e-50	0.631313	0.180505
Rnf130	15.1864	2.69764	4.3489e-52	3.56995e-50	0.915825	0.578821
Glul	15.1744	2.49379	5.22813e-52	4.26148e-50	0.895623	0.604091
Tcirg1	15.13	2.97809	1.0274e-51	8.31579e-50	0.845118	0.504212
Gltp	15.0912	3.01495	1.85066e-51	1.48753e-49	0.895623	0.515042
Irf5	15.0326	3.04648	4.49247e-51	3.59848e-49	0.882155	0.533093
Aoah	15.0138	4.33717	5.96618e-51	4.74608e-49	0.555556	0.0986763
Tnfrsf1b	15.0121	3.22298	6.12085e-51	4.85245e-49	0.777778	0.344164
Tm6sf1	14.9907	3.00723	8.45149e-51	6.67725e-49	0.835017	0.399519
Slc37a2	14.98	4.06309	9.91958e-51	7.81048e-49	0.570707	0.122744
Efhd2	14.9517	2.97844	1.51867e-50	1.18369e-48	0.927609	0.522262
Lamp1	14.9345	1.37258	1.9651e-50	1.5214e-48	0.993266	0.935018
Il6ra	14.9192	2.97281	2.47091e-50	1.90663e-48	0.813131	0.398315
Dok3	14.8823	3.82922	4.2958e-50	3.28196e-48	0.584175	0.135981
Grtp1	14.8316	1.22082	9.1493e-50	6.94417e-48	0.989899	0.909747
Gdi2	14.795	1.62858	1.57786e-49	1.17826e-47	0.984848	0.89651
Cltc	14.7926	2.36579	1.63553e-49	1.21739e-47	0.981481	0.783394
Slfn2	14.773	3.21941	2.1876e-49	1.6231e-47	0.750842	0.312876
Lipa	14.7358	2.60904	3.7975e-49	2.80857e-47	0.875421	0.608905
P2ry12	14.7196	3.90527	4.82533e-49	3.54608e-47	0.569024	0.11793
B4galt6	14.6739	3.04581	9.47432e-49	6.79013e-47	0.710438	0.275572
Igsf6	14.6127	3.39228	2.33228e-48	1.63112e-46	0.676768	0.245487
Clec4n	14.5697	4.97897	4.37784e-48	3.03421e-46	0.506734	0.0734055
Dse	14.5356	2.80853	7.21209e-48	4.96883e-46	0.816498	0.43562
P2rx7	14.5207	2.94933	8.96225e-48	6.15629e-46	0.728956	0.315283
Cst3	14.5093	1.22307	1.0587e-47	7.25087e-46	1	0.977136
Nfkbiz	14.4948	3.06975	1.30763e-47	8.87691e-46	0.851852	0.518652
Csf2ra	14.4767	3.32994	1.69971e-47	1.14048e-45	0.912458	0.376655
Stk17b	14.4537	3.17813	2.37593e-47	1.58961e-45	0.715488	0.296029
Tmsb4x	14.4239	1.56194	3.65929e-47	2.43416e-45	1	0.98917
Slco2b1	14.4011	3.22794	5.08966e-47	3.34718e-45	0.757576	0.367028
Cd86	14.3987	3.22754	5.27069e-47	3.45641e-45	0.685185	0.252708
Pfkfb4	14.3844	3.39174	6.48119e-47	4.22628e-45	0.62963	0.220217
Selplg	14.3356	3.46826	1.31117e-46	8.45469e-45	0.843434	0.352587
Dusp6	14.3237	3.24052	1.55582e-46	1.00044e-44	0.737374	0.348977
Ncf4	14.2788	3.09753	2.96673e-46	1.88673e-44	0.69697	0.271961
Lpxn	14.2778	3.28754	3.01153e-46	1.90997e-44	0.641414	0.234657
Atf3	14.1994	3.60243	9.23833e-46	5.81136e-44	0.841751	0.552347
Dnase1l1	14.1977	2.92758	9.4648e-46	5.93769e-44	0.747475	0.393502
Csf3r	14.1883	4.19818	1.0833e-45	6.77763e-44	0.513468	0.0746089
Rgs2	14.1405	3.23502	2.13878e-45	1.33452e-43	0.806397	0.418773
Plbd1	14.1389	3.69134	2.18693e-45	1.36089e-43	0.742424	0.310469
Rbm47	14.1366	2.74965	2.25909e-45	1.40203e-43	0.659933	0.234657
Plekho1	14.0878	2.54306	4.51136e-45	2.79234e-43	0.782828	0.356197
Itgam	14.0797	3.06059	5.06372e-45	3.12587e-43	0.794613	0.330927
Fcrls	14.066	3.93383	6.14155e-45	3.77111e-43	0.813131	0.351384
Tnfaip8l2	14.0581	3.08908	6.86692e-45	4.20535e-43	0.656566	0.251504
Mcl1	14.0136	2.38993	1.28685e-44	7.83931e-43	0.942761	0.753309
St6gal1	13.9701	2.72565	2.37394e-44	1.42869e-42	0.76936	0.373045
Hmox2	13.97	2.6117	2.37611e-44	1.42869e-42	0.796296	0.480144
Zeb2	13.9644	2.24399	2.57097e-44	1.5339e-42	0.991582	0.819495
Nceh1	13.9578	3.2993	2.82019e-44	1.67396e-42	0.614478	0.216606
Zfp36	13.883	2.80033	8.02591e-44	4.71553e-42	0.952862	0.803851
Arhgap15	13.8005	2.85049	2.52996e-43	1.47894e-41	0.720539	0.306859
Themis2	13.7889	3.09634	2.97231e-43	1.73315e-41	0.752525	0.314079
Fxyd5	13.7782	2.79233	3.44761e-43	2.00524e-41	0.964646	0.648616
Rasa4	13.7523	3.17509	4.93033e-43	2.83911e-41	0.636364	0.239471
Rhog	13.744	2.38315	5.5339e-43	3.17877e-41	0.892256	0.596871
Ninj1	13.7312	3.01845	6.60348e-43	3.78376e-41	0.740741	0.370638
Atp6v0b	13.6969	2.06821	1.06016e-42	6.04475e-41	0.934343	0.706378
Ptpre	13.6753	2.60487	1.42594e-42	8.07066e-41	0.850168	0.427196
Cttnbp2nl	13.6705	2.99817	1.52384e-42	8.60374e-41	0.648148	0.265945
Camk1d	13.6688	2.69369	1.5598e-42	8.78535e-41	0.750842	0.353791
Itga4	13.6326	2.92584	2.56226e-42	1.4327e-40	0.787879	0.365824
Gusb	13.575	2.63091	5.6316e-42	3.11136e-40	0.860269	0.54994
Evi2b	13.5692	2.93993	6.10169e-42	3.35506e-40	0.720539	0.297232
Actr3	13.4221	2.09569	4.48961e-41	2.40578e-39	0.961279	0.743682
Milr1	13.4119	3.08015	5.15083e-41	2.75373e-39	0.611111	0.23586
Skap2	13.4059	2.58136	5.58529e-41	2.97912e-39	0.826599	0.452467
Cebpa	13.3887	2.84388	7.03876e-41	3.74575e-39	0.658249	0.292419
Abca1	13.3809	2.62768	7.82144e-41	4.15272e-39	0.824916	0.507822
Mknk1	13.3625	2.6962	1.00094e-40	5.29014e-39	0.712121	0.361011
Entpd1	13.3617	2.70914	1.01242e-40	5.33862e-39	0.774411	0.436823
Cd72	13.3588	3.22363	1.05226e-40	5.53606e-39	0.602694	0.271961
Cndp2	13.336	2.62233	1.42866e-40	7.46545e-39	0.823232	0.510229
Zeb2os	13.3233	1.85148	1.69447e-40	8.83452e-39	0.824916	0.487365
Tgfbi	13.3093	3.11334	2.04306e-40	1.06042e-38	0.976431	0.681107
Cd37	13.3029	2.84723	2.22566e-40	1.15261e-38	0.722222	0.306859
Pik3cg	13.2991	3.32515	2.34333e-40	1.21084e-38	0.574074	0.178099
Dazap2	13.2891	1.92022	2.67809e-40	1.38074e-38	0.976431	0.802647
Pip4k2a	13.2832	2.60245	2.89932e-40	1.49147e-38	0.789562	0.421179
Rel	13.2777	2.81703	3.11962e-40	1.60124e-38	0.671717	0.279182
Slc43a2	13.246	2.69222	4.75872e-40	2.43178e-38	0.686869	0.291215
Kctd12	13.2437	2.69903	4.90578e-40	2.50141e-38	0.934343	0.601685
G530011O06Rik	13.2154	2.88736	7.15183e-40	3.63863e-38	0.574074	0.187726
Tifab	13.1959	2.92438	9.26832e-40	4.68455e-38	0.673401	0.247894
Tmem86a	13.1842	3.483	1.0813e-39	5.45338e-38	0.542088	0.157641
Runx1	13.1804	2.44687	1.13795e-39	5.72661e-38	0.813131	0.454874
H2-T23	13.1793	2.17985	1.15481e-39	5.79887e-38	0.89899	0.643803
Rac2	13.1542	3.1129	1.60946e-39	8.06438e-38	0.794613	0.33935
Susd3	13.1539	3.04006	1.61643e-39	8.08179e-38	0.590909	0.194946
Ikzf1	13.1445	2.7857	1.83041e-39	9.13193e-38	0.654882	0.250301
Hmox1	13.1405	3.18081	1.92934e-39	9.60478e-38	0.705387	0.352587
Mtss1	13.119	2.5967	2.56203e-39	1.27271e-37	0.796296	0.440433
Bmp2k	13.0977	2.29896	3.39189e-39	1.68135e-37	0.80303	0.480144
Ms4a14	13.096	4.90246	3.46858e-39	1.71569e-37	0.449495	0.0481348
Rab7b	13.0955	2.71267	3.49252e-39	1.72385e-37	0.752525	0.44284
Lcp2	13.0917	2.9141	3.67425e-39	1.80969e-37	0.670034	0.281588
Folr2	13.0855	3.77657	3.98339e-39	1.95363e-37	0.622896	0.203369
Rnaset2a	13.0676	1.44718	5.03996e-39	2.45105e-37	0.853535	0.559567
Prkcd	13.0239	2.75576	8.94718e-39	4.32235e-37	0.930976	0.561974
Sema4a	13.0238	2.91029	8.9625e-39	4.32235e-37	0.737374	0.326113
Ccl9	13.0092	3.87793	1.08537e-38	5.22355e-37	0.888889	0.397112
Ctsz	13.002	1.67697	1.19228e-38	5.71429e-37	0.96633	0.864019
Ccl6	12.9802	4.12781	1.58533e-38	7.5824e-37	0.946128	0.429603
Klf6	12.9719	1.83559	1.76501e-38	8.42438e-37	0.993266	0.936221
Capza2	12.8979	2.17997	4.62471e-38	2.18931e-36	0.956229	0.753309
Gpx1	12.885	2.09369	5.46409e-38	2.58139e-36	0.989899	0.847172
Arhgdib	12.8635	3.51643	7.22257e-38	3.39138e-36	0.947811	0.500602
Akr1a1	12.8128	1.32539	1.39063e-37	6.50336e-36	0.979798	0.908544
Tnfaip8	12.7855	2.58666	1.97612e-37	9.2228e-36	0.742424	0.388688
Marchf1	12.779	2.98653	2.14737e-37	9.98184e-36	0.604377	0.219013
Srgn	12.7078	3.0938	5.35171e-37	2.47774e-35	0.914141	0.484958
Cln8	12.6515	2.90839	1.0972e-36	5.06968e-35	0.611111	0.258724
Rps6ka1	12.6505	2.73807	1.11189e-36	5.12731e-35	0.63468	0.261131
Dennd1c	12.6383	2.55282	1.29764e-36	5.94833e-35	0.671717	0.287605
Arhgap17	12.6169	2.23468	1.70339e-36	7.77746e-35	0.824916	0.534296
St8sia4	12.605	2.70641	1.98058e-36	9.02529e-35	0.705387	0.345367
Dock2	12.6004	2.85863	2.10049e-36	9.55288e-35	0.806397	0.370638
Ncf1	12.5875	2.74156	2.47434e-36	1.12091e-34	0.685185	0.293622
Junb	12.5668	2.51851	3.21519e-36	1.45084e-34	0.919192	0.708785
Sla	12.5576	3.08921	3.61194e-36	1.62671e-34	0.597643	0.219013
Snx8	12.5421	2.38543	4.39135e-36	1.97007e-34	0.685185	0.326113
Ntpcr	12.536	3.11659	4.74489e-36	2.12456e-34	0.545455	0.194946
Rab11fip5	12.5054	2.47141	6.97284e-36	3.11611e-34	0.781145	0.454874
Ophn1	12.502	2.57483	7.27715e-36	3.24583e-34	0.670034	0.314079
Sdc3	12.4945	2.63917	8.00435e-36	3.56332e-34	0.875421	0.54994
Cyfip1	12.4937	2.07528	8.07695e-36	3.58874e-34	0.924242	0.702768
Clta	12.4764	1.78666	1.0038e-35	4.44302e-34	0.942761	0.780987
Fes	12.4613	2.64263	1.21391e-35	5.36274e-34	0.771044	0.416366
Scamp2	12.4574	2.24788	1.27502e-35	5.62197e-34	0.841751	0.56438
Tifa	12.4454	2.72655	1.48213e-35	6.52279e-34	0.619529	0.262335
Abcc3	12.4416	4.03735	1.55283e-35	6.82098e-34	0.456229	0.0794224
Ptp4a2	12.3947	1.70933	2.79187e-35	1.21942e-33	0.968013	0.814681
Arl4c	12.3633	3.02971	4.1286e-35	1.79648e-33	0.543771	0.187726
Hfe	12.3542	2.58123	4.62193e-35	2.00362e-33	0.700337	0.398315
Grk2	12.3248	2.34956	6.65702e-35	2.85906e-33	0.792929	0.43923
Mpp1	12.323	2.44239	6.8152e-35	2.92158e-33	0.749158	0.469314
Mir8114	12.2825	1.66994	1.12409e-34	4.78339e-33	0.747475	0.44645
Teddm2	12.2772	1.67509	1.20099e-34	5.10123e-33	0.765993	0.468111
Itgb2	12.2564	2.88303	1.55315e-34	6.54897e-33	0.782828	0.353791
Fli1	12.2504	2.35803	1.67123e-34	7.03405e-33	0.786195	0.423586
AB124611	12.2376	2.75119	1.9567e-34	8.22064e-33	0.612795	0.255114
Nfkbid	12.2353	2.9165	2.01255e-34	8.43997e-33	0.604377	0.233454
Tlr1	12.2244	3.6564	2.30164e-34	9.61743e-33	0.474747	0.105897
Sh3bp2	12.2096	2.45781	2.76176e-34	1.15193e-32	0.678451	0.322503
Vamp8	12.158	1.97717	5.20291e-34	2.1546e-32	0.909091	0.658243
Blvrb	12.1136	2.25702	8.94929e-34	3.68625e-32	0.782828	0.494585
Nxpe5	12.0652	4.23487	1.61247e-33	6.60536e-32	0.439394	0.0794224
Slc7a8	12.0341	2.85806	2.35267e-33	9.58836e-32	0.550505	0.188929
Rps9	12.0243	0.919182	2.64891e-33	1.07768e-31	0.996633	0.950662
Pde6h	11.9927	2.39501	3.87829e-33	1.57506e-31	0.920875	0.476534
Dnase2a	11.9754	2.43715	4.7786e-33	1.9373e-31	0.680135	0.364621
Sema4d	11.9517	3.1937	6.36238e-33	2.5659e-31	0.505051	0.146811
Fos	11.9455	2.74248	6.8499e-33	2.75771e-31	0.952862	0.824308
Arhgap18	11.941	2.36474	7.23688e-33	2.90845e-31	0.771044	0.45006
Cd300lb	11.9406	3.15805	7.27105e-33	2.91711e-31	0.531987	0.172082
Tpp1	11.8562	2.40478	1.99751e-32	7.90434e-31	0.757576	0.488568
Lat2	11.8515	2.7744	2.1128e-32	8.34627e-31	0.612795	0.245487
Tlr13	11.8307	4.24485	2.70837e-32	1.06807e-30	0.425926	0.0601685
Serpinb8	11.8116	2.87624	3.39832e-32	1.33562e-30	0.587542	0.223827
5031439G07Rik	11.7819	2.31223	4.83645e-32	1.88801e-30	0.76936	0.415162
Rab8b	11.7329	2.24038	8.64958e-32	3.35955e-30	0.877104	0.577617
Dnajb14	11.7296	2.26221	8.98969e-32	3.4858e-30	0.73064	0.422383
Slc9a9	11.7265	2.63634	9.32148e-32	3.60841e-30	0.644781	0.32491
Gns	11.7235	1.82944	9.65799e-32	3.73243e-30	0.930976	0.748496
Lmo2	11.7221	2.33573	9.81559e-32	3.78702e-30	0.683502	0.367028
Man1c1	11.7172	2.37613	1.04076e-31	3.99545e-30	0.681818	0.371841
Rb1	11.7109	2.10149	1.12063e-31	4.29496e-30	0.749158	0.43201
Iqgap2	11.6958	2.48001	1.33865e-31	5.10517e-30	0.627946	0.274368
Sdc4	11.678	2.43866	1.65112e-31	6.28648e-30	0.703704	0.421179
Sgpl1	11.6532	2.31593	2.20991e-31	8.40018e-30	0.787879	0.516245
Ier3	11.6503	2.66977	2.28743e-31	8.68061e-30	0.671717	0.368231
Pepd	11.6341	2.56831	2.76358e-31	1.04704e-29	0.781145	0.436823
Shtn1	11.6268	2.24752	3.01074e-31	1.13696e-29	0.631313	0.270758
Map3k8	11.6157	2.60147	3.43106e-31	1.29357e-29	0.614478	0.286402
Irf2bp2	11.6119	1.97836	3.58646e-31	1.34997e-29	0.843434	0.601685
Lrch4	11.6082	1.96233	3.74312e-31	1.40665e-29	0.819865	0.56799
Trex1	11.5951	2.47059	4.36349e-31	1.63183e-29	0.700337	0.373045
Clec5a	11.5814	3.85525	5.1208e-31	1.91196e-29	0.434343	0.0830325
Ptk2b	11.5583	2.70762	6.70373e-31	2.49493e-29	0.575758	0.22864
Lpar6	11.5544	2.83634	7.0165e-31	2.60714e-29	0.569024	0.23225
Tanc2	11.5297	2.46892	9.34834e-31	3.46248e-29	0.6633	0.3213
Nfam1	11.4999	2.68412	1.32142e-30	4.86321e-29	0.765993	0.409146
H2-Q7	11.4854	2.12512	1.56167e-30	5.72919e-29	0.670034	0.302046
Galc	11.4705	2.76174	1.855e-30	6.78378e-29	0.506734	0.160048
Crlf2	11.4555	1.83696	2.20625e-30	8.04292e-29	0.715488	0.386282
Creg1	11.4315	2.08084	2.91039e-30	1.05435e-28	0.782828	0.511432
Ebi3	11.4133	3.06696	3.58913e-30	1.2982e-28	0.486532	0.149218
Gpr160	11.4101	2.99281	3.7236e-30	1.34264e-28	0.505051	0.173285
Acp2	11.3706	2.33111	5.85906e-30	2.09631e-28	0.698653	0.406739
Plekho2	11.3222	2.09554	1.01866e-29	3.63344e-28	0.882155	0.618532
Tnfaip3	11.2332	3.02025	2.80252e-29	9.88955e-28	0.557239	0.241877
Psmb8	11.2119	2.36162	3.56524e-29	1.25048e-27	0.826599	0.504212
F13a1	11.1945	3.11717	4.33753e-29	1.51447e-27	0.651515	0.299639
Tesk1	11.1913	2.43389	4.50023e-29	1.56891e-27	0.582492	0.257521
Ly9	11.1866	3.53731	4.74521e-29	1.65183e-27	0.441077	0.105897
Hspa8	11.1846	1.17001	4.85115e-29	1.68617e-27	1	0.950662
Alox5	11.1491	2.92757	7.23501e-29	2.48491e-27	0.513468	0.179302
Ier5	11.1452	2.28931	7.56053e-29	2.59287e-27	0.73569	0.465704
Mfsd1	11.142	2.22747	7.83137e-29	2.68178e-27	0.737374	0.469314
Npc1	11.1376	1.88155	8.23163e-29	2.81468e-27	0.79798	0.569194
Arpc2	11.1225	1.62778	9.74901e-29	3.31882e-27	0.984848	0.858002
Ifi30	11.11	2.09038	1.1219e-28	3.79692e-27	0.90404	0.66426
Fmnl1	11.1025	2.09653	1.22027e-28	4.12381e-27	0.73064	0.410349
Renbp	11.0946	2.49806	1.33205e-28	4.48843e-27	0.575758	0.253911
Rap2b	11.0924	1.93186	1.36552e-28	4.59455e-27	0.771044	0.510229
Gngt2	11.08	2.7422	1.56855e-28	5.23959e-27	0.491582	0.156438
Rap1b	11.0711	1.64097	1.732e-28	5.77724e-27	0.944444	0.800241
Coro1b	11.0681	1.74197	1.79102e-28	5.96552e-27	0.895623	0.720818
Grb2	11.056	1.93423	2.05072e-28	6.81093e-27	0.739057	0.434416
Arl11	11.016	2.99126	3.20083e-28	1.05701e-26	0.473064	0.133574
Tpm3	11.0132	1.47005	3.30218e-28	1.08892e-26	0.993266	0.854392
Clec4b1	11.0125	2.52921	3.3262e-28	1.09528e-26	0.639731	0.269555
Tep1	10.9972	2.26461	3.94052e-28	1.29572e-26	0.848485	0.519856
Rfc2	10.9887	2.28428	4.32914e-28	1.42149e-26	0.710438	0.385078
Ccl3	10.9864	3.90441	4.44332e-28	1.45692e-26	0.430976	0.111913
Gpr137b-ps	10.9595	2.12772	5.98319e-28	1.95352e-26	0.599327	0.288809
Snx20	10.9429	2.35945	7.1853e-28	2.34271e-26	0.604377	0.268351
Trim25	10.9265	2.12279	8.61419e-28	2.78895e-26	0.808081	0.54633
Arhgap22	10.9116	2.68938	1.0148e-27	3.27182e-26	0.491582	0.160048
Mertk	10.9113	2.51848	1.01772e-27	3.27667e-26	0.545455	0.215403
Tsc22d3	10.8814	2.02019	1.4135e-27	4.5383e-26	0.888889	0.685921
5830432E09Rik	10.8674	1.63375	1.6475e-27	5.26767e-26	0.685185	0.323706
Hprt	10.8633	2.00496	1.72343e-27	5.50286e-26	0.739057	0.471721
Arhgef6	10.86	2.19943	1.78744e-27	5.69937e-26	0.781145	0.472924
Atp6ap2	10.8496	1.90153	2.0025e-27	6.36758e-26	0.826599	0.616125
Bst2	10.8489	1.95988	2.0183e-27	6.409e-26	0.804714	0.54633
Tlr8	10.8313	3.0926	2.44716e-27	7.72843e-26	0.447811	0.122744
Acer3	10.8059	2.15489	3.22609e-27	1.01331e-25	0.69697	0.392298
Tgfbr1	10.8006	2.27043	3.41983e-27	1.07125e-25	0.641414	0.367028
Arhgap19	10.7958	3.65937	3.60199e-27	1.12679e-25	0.405724	0.0746089
Cdk6	10.7956	2.51718	3.60968e-27	1.12767e-25	0.584175	0.263538
Srgap2	10.7798	1.95184	4.28659e-27	1.33554e-25	0.771044	0.529483
Siglece	10.7623	3.41348	5.18381e-27	1.60858e-25	0.420875	0.0974729
Zfp710	10.7589	2.02983	5.38216e-27	1.66789e-25	0.675084	0.358604
H2-M3	10.7403	2.27224	6.58502e-27	2.03249e-25	0.62963	0.33213
Gpr137b	10.7367	2.42375	6.84614e-27	2.11027e-25	0.526936	0.216606
Atp6v1a	10.729	1.93289	7.43623e-27	2.28911e-25	0.83165	0.558363
Nfatc2	10.7221	2.32567	8.01425e-27	2.46377e-25	0.590909	0.275572
Camk1	10.6921	1.86263	1.10842e-26	3.39852e-25	0.83165	0.613718
Cfh	10.6909	2.59664	1.12255e-26	3.4373e-25	0.659933	0.351384
Pld3	10.6882	2.01215	1.15542e-26	3.53327e-25	0.752525	0.505415
H3f3b	10.6748	1.03347	1.33556e-26	4.07876e-25	0.991582	0.948255
Tnfsf13	10.6531	2.44576	1.6874e-26	5.13293e-25	0.565657	0.265945
Adrb2	10.6395	2.76999	1.9523e-26	5.91542e-25	0.553872	0.256318
Zfp36l2	10.6201	1.55791	2.40345e-26	7.24447e-25	0.954545	0.731649
Ly96	10.6041	2.38979	2.85229e-26	8.57503e-25	0.545455	0.233454
Actb	10.5931	0.695769	3.20715e-26	9.62936e-25	1	0.997593
Ppfia4	10.5916	2.95253	3.2613e-26	9.77924e-25	0.461279	0.149218
Synj1	10.5854	1.95243	3.48466e-26	1.04355e-24	0.745791	0.447653
Cmtm6	10.5751	1.97138	3.8875e-26	1.16268e-24	0.829966	0.588448
Cmtm7	10.5717	1.98226	4.03084e-26	1.204e-24	0.776094	0.518652
Mapk14	10.5574	2.04024	4.6943e-26	1.39497e-24	0.752525	0.490975
Itsn1	10.5355	1.99192	5.92417e-26	1.74922e-24	0.737374	0.463297
Slc29a3	10.5066	2.24689	8.05837e-26	2.37031e-24	0.617845	0.33574
Pfkfb3	10.5043	2.30507	8.2502e-26	2.42365e-24	0.560606	0.251504
Soat1	10.481	2.05386	1.05662e-25	3.10008e-24	0.666667	0.379061
Osbpl8	10.4435	1.79762	1.56932e-25	4.58111e-24	0.755892	0.492178
Atrip	10.4385	2.05311	1.65467e-25	4.81811e-24	0.749158	0.481348
Cysltr1	10.4342	2.46316	1.73029e-25	5.03196e-24	0.542088	0.229844
Btk	10.4315	2.22498	1.78096e-25	5.16634e-24	0.558923	0.23225
Tnfrsf11a	10.4302	2.55303	1.8056e-25	5.22473e-24	0.488215	0.174489
Btg2	10.4161	2.12152	2.09283e-25	6.0483e-24	0.853535	0.705174
Skil	10.4036	2.15284	2.38735e-25	6.87372e-24	0.644781	0.373045
Arhgap25	10.3825	2.4767	2.97824e-25	8.52203e-24	0.506734	0.181709
Was	10.3658	2.2245	3.54768e-25	1.01264e-23	0.542088	0.22142
Rnaset2b	10.3581	1.23167	3.84529e-25	1.09624e-23	0.744108	0.486161
Plekhb2	10.3556	2.2384	3.94629e-25	1.12365e-23	0.624579	0.311673
Tgfb1	10.3239	1.64527	5.49506e-25	1.5608e-23	0.6633	0.353791
Ivns1abp	10.3184	2.08349	5.81809e-25	1.64851e-23	0.693603	0.407942
Dusp1	10.3148	1.72253	6.03971e-25	1.70921e-23	0.910774	0.851986
Pik3cd	10.3078	2.1767	6.49953e-25	1.83709e-23	0.648148	0.336943
Ptprcap	10.2694	1.32495	9.67615e-25	2.71507e-23	0.882155	0.701564
Rp2	10.2564	1.92901	1.10775e-24	3.10076e-23	0.690236	0.412756
Ctsd	10.2448	1.44701	1.24927e-24	3.48426e-23	0.941077	0.843562
Abcb1b	10.2439	1.98319	1.26113e-24	3.51311e-23	0.548822	0.22864
Csf2rb	10.2378	2.3083	1.34191e-24	3.73364e-23	0.56734	0.239471
Clic1	10.1929	1.50242	2.13238e-24	5.88349e-23	0.934343	0.7858
Elmo1	10.1568	2.01171	3.09171e-24	8.50001e-23	0.717172	0.4284
Ifngr1	10.15	1.62733	3.31232e-24	9.09572e-23	0.949495	0.794224
Med11	10.1412	2.21408	3.62524e-24	9.9432e-23	0.548822	0.262335
Slc15a4	10.1272	2.25502	4.18507e-24	1.14651e-22	0.570707	0.281588
Cd44	10.1059	1.91759	5.20122e-24	1.42152e-22	0.897306	0.700361
Casp1	10.0979	2.27435	5.64512e-24	1.54102e-22	0.563973	0.249097
Tnfsfm13	10.0828	1.73255	6.58258e-24	1.7906e-22	0.73569	0.517449
AI662270	10.06	2.08133	8.29883e-24	2.24427e-22	0.547138	0.234657
Etv3	10.0541	2.12587	8.80904e-24	2.37947e-22	0.62963	0.351384
Ahr	10.0342	2.42226	1.07874e-23	2.90708e-22	0.478114	0.167268
A630001G21Rik	10.0186	2.59749	1.26251e-23	3.39047e-22	0.461279	0.164862
Cd82	10.0143	2.30923	1.31875e-23	3.52921e-22	0.542088	0.234657
Samhd1	10.0141	2.04831	1.32223e-23	3.53446e-22	0.875421	0.590854
Apobec3	10.0069	1.93547	1.42085e-23	3.78931e-22	0.718855	0.488568
Tank	10.0056	2.06089	1.44067e-23	3.83775e-22	0.599327	0.304452
Mgl2	9.97501	2.56662	1.96078e-23	5.18743e-22	0.646465	0.302046
Snx30	9.97344	1.8633	1.99197e-23	5.26393e-22	0.670034	0.406739
Ifngr2	9.96182	1.81959	2.23915e-23	5.91038e-22	0.717172	0.469314
Ifnar2	9.9566	1.76647	2.35991e-23	6.22205e-22	0.801347	0.584838
Fnbp1	9.95523	1.81066	2.39267e-23	6.30123e-22	0.873737	0.635379
Fxyd2	9.94341	2.32596	2.6943e-23	7.07949e-22	0.511785	0.185319
Pfn1	9.94067	0.993171	2.76951e-23	7.26885e-22	1	0.957882
Stard8	9.93885	2.11268	2.82079e-23	7.39508e-22	0.686869	0.377858
Swap70	9.93362	1.99467	2.97257e-23	7.78418e-22	0.658249	0.388688
Plin2	9.93232	2.00071	3.01177e-23	7.87789e-22	0.745791	0.504212
Cyp4f18	9.93127	2.50299	3.04349e-23	7.95188e-22	0.515152	0.208183
Apbb1ip	9.93114	1.67475	3.04748e-23	7.95333e-22	0.747475	0.500602
Dennd1a	9.93062	1.9382	3.06348e-23	7.98609e-22	0.648148	0.362214
Map3k1	9.92004	1.94519	3.4061e-23	8.8593e-22	0.62963	0.340554
Ppm1h	9.90568	2.1063	3.93284e-23	1.01722e-21	0.574074	0.285199
Arhgap9	9.88518	2.25725	4.82708e-23	1.24296e-21	0.589226	0.302046
Oas2	9.87735	2.65777	5.21964e-23	1.34255e-21	0.496633	0.198556
Cstb	9.85091	1.42452	6.79281e-23	1.74331e-21	0.846801	0.681107
Nfkbia	9.84862	1.80809	6.949e-23	1.78142e-21	0.840067	0.694344
Rbpj	9.80912	1.6438	1.02856e-22	2.62806e-21	0.893939	0.637786
Syngr2	9.80553	1.96519	1.06581e-22	2.72023e-21	0.856902	0.574007
Hspa1a	9.78791	2.07887	1.26894e-22	3.23154e-21	0.824916	0.709988
Tnfsf13os	9.76969	1.99403	1.51911e-22	3.86013e-21	0.5	0.20698
Lgals3bp	9.74469	1.89544	1.94371e-22	4.92826e-21	0.791246	0.581227
Lyl1	9.7443	2.0025	1.95122e-22	4.94189e-21	0.703704	0.56077
Batf3	9.74234	2.00942	1.98921e-22	5.03258e-21	0.56229	0.239471
Gna12	9.73216	1.96405	2.19884e-22	5.54476e-21	0.63468	0.359807
Arap1	9.73098	1.84221	2.22439e-22	5.60309e-21	0.851852	0.593261
Irak2	9.70989	2.06685	2.73623e-22	6.88488e-21	0.537037	0.243081
Plxnb2	9.68097	1.71744	3.63243e-22	9.11021e-21	0.806397	0.598075
Cxcr4	9.661	2.09932	4.41551e-22	1.10502e-20	0.47138	0.173285
Cebpb	9.63658	1.77904	5.60237e-22	1.39751e-20	0.70202	0.451264
Prkch	9.60315	2.0464	7.75347e-22	1.92168e-20	0.565657	0.263538
Hk3	9.57482	2.54524	1.02034e-21	2.5208e-20	0.454545	0.163658
Ifnar1	9.55798	1.87688	1.2008e-21	2.96032e-20	0.727273	0.477738
Sh3bp1	9.54871	1.98622	1.31325e-21	3.23065e-20	0.569024	0.305656
Smagp	9.51711	2.59178	1.78063e-21	4.35726e-20	0.420875	0.127557
Basp1	9.47676	1.85844	2.62291e-21	6.40481e-20	0.521886	0.243081
Fgd4	9.47467	1.91496	2.67592e-21	6.52739e-20	0.626263	0.359807
2410006H16Rik	9.46377	1.58477	2.97029e-21	7.2302e-20	0.695286	0.480144
Ppt1	9.45875	1.53213	3.11659e-21	7.5704e-20	0.930976	0.776173
Gabarap	9.44947	0.92929	3.40533e-21	8.2631e-20	0.978114	0.906137
Mfsd11	9.44491	1.61002	3.55725e-21	8.6227e-20	0.754209	0.608905
Marcksl1	9.4278	2.11449	4.18776e-21	1.01192e-19	0.555556	0.300842
Wdfy3	9.42512	1.65985	4.29596e-21	1.03699e-19	0.833333	0.645006
M6pr	9.42036	1.67174	4.49549e-21	1.08289e-19	0.776094	0.581227
Plcg2	9.40534	2.04894	5.18606e-21	1.24406e-19	0.545455	0.256318
Aph1c	9.37988	2.23253	6.60462e-21	1.57782e-19	0.457912	0.170878
Rassf2	9.35521	1.73159	8.34375e-21	1.98306e-19	0.774411	0.533093
Cerkl	9.33888	1.82264	9.73546e-21	2.302e-19	0.569024	0.280385
Ccl4	9.30905	3.56729	1.28981e-20	3.03743e-19	0.372054	0.0938628
Pnpla7	9.2864	2.25663	1.59601e-20	3.73948e-19	0.501684	0.241877
Rtn4	9.28202	1.376	1.66293e-20	3.88839e-19	0.924242	0.77497
Slc16a10	9.27908	2.39497	1.70942e-20	3.98904e-19	0.442761	0.162455
Rogdi	9.27771	2.29471	1.73155e-20	4.03662e-19	0.481481	0.216606
Necap2	9.26792	1.80819	1.8981e-20	4.416e-19	0.742424	0.486161
Vps26a	9.24827	1.78867	2.28155e-20	5.29215e-19	0.638047	0.400722
Rgs19	9.24253	1.99943	2.40748e-20	5.57865e-19	0.582492	0.320096
Cln3	9.23861	1.91431	2.49725e-20	5.77511e-19	0.582492	0.305656
Daglb	9.23835	1.15739	2.50335e-20	5.78344e-19	0.976431	0.871239
Stap1	9.2202	2.39077	2.96553e-20	6.84436e-19	0.449495	0.172082
Grk3	9.20753	2.15779	3.33707e-20	7.67128e-19	0.508418	0.22503
Ptger4	9.18246	2.34563	4.21339e-20	9.65701e-19	0.5	0.259928
Ccr2	9.1715	2.21913	4.665e-20	1.0671e-18	0.632997	0.334537
Pik3r5	9.17045	2.22666	4.71042e-20	1.07642e-18	0.510101	0.234657
Adgre5	9.15524	1.71975	5.4237e-20	1.23455e-18	0.867003	0.697954
Bri3	9.15093	1.14999	5.64447e-20	1.28102e-18	0.786195	0.584838
Mgme1	9.1446	1.48402	5.98516e-20	1.35568e-18	0.531987	0.247894
Mapkapk2	9.14434	1.7616	5.99963e-20	1.35763e-18	0.700337	0.454874
Gadd45b	9.135	2.06636	6.54055e-20	1.47859e-18	0.604377	0.380265
Pycard	9.13474	1.98624	6.55635e-20	1.48071e-18	0.617845	0.33213
Ifi27l2a	9.12273	1.98715	7.32562e-20	1.64962e-18	0.851852	0.548736
Vmp1	9.11783	1.59031	7.66418e-20	1.72251e-18	0.814815	0.587244
Arpc1b	9.08376	1.29081	1.04893e-19	2.34379e-18	0.991582	0.876053
Slfn8	9.07853	2.2596	1.1005e-19	2.45664e-18	0.452862	0.176895
P2ry13	9.0707	3.97573	1.18258e-19	2.63733e-18	0.329966	0.0529483
Pdgfb	9.0656	2.17846	1.23914e-19	2.75817e-18	0.489899	0.220217
Cadm1	9.05209	3.03508	1.40256e-19	3.11891e-18	0.382155	0.115523
C5ar2	9.04367	3.06129	1.51498e-19	3.35923e-18	0.346801	0.0661853
Fam174a	9.03401	1.72637	1.65497e-19	3.66261e-18	0.659933	0.424789
Eps15	9.01952	1.64349	1.88924e-19	4.17709e-18	0.759259	0.561974
Gpr155	9.00933	2.16895	2.07319e-19	4.57941e-18	0.498316	0.234657
Snx3	8.99334	1.32503	2.39838e-19	5.28763e-18	0.930976	0.779783
Slc16a7	8.98935	2.36335	2.48689e-19	5.47234e-18	0.441077	0.168472
Snap23	8.96794	1.54089	3.02111e-19	6.61017e-18	0.755892	0.574007
Mthfs	8.96344	1.89664	3.14716e-19	6.87058e-18	0.469697	0.199759
Casp8	8.96337	1.92906	3.14903e-19	6.87058e-18	0.599327	0.354994
Gas2l3	8.96246	2.52639	3.17525e-19	6.92126e-18	0.390572	0.11432
BC005537	8.95645	1.53555	3.35299e-19	7.29495e-18	0.863636	0.693141
Pcyt1a	8.94881	1.82068	3.59329e-19	7.80309e-18	0.607744	0.358604
Litaf	8.94627	1.50634	3.67711e-19	7.97763e-18	0.920875	0.773767
Birc3	8.9161	1.87063	4.82977e-19	1.04004e-17	0.612795	0.377858
Mef2a	8.90279	1.4909	5.44618e-19	1.17169e-17	0.855219	0.688327
Atp6v1b2	8.89384	1.74413	5.90312e-19	1.26881e-17	0.718855	0.503008
Cxcl2	8.89064	3.40379	6.07558e-19	1.30467e-17	0.380471	0.116727
Mbnl1	8.88816	1.15146	6.21274e-19	1.33166e-17	0.989899	0.912154
H2-K2	8.86068	1.98945	7.95289e-19	1.70149e-17	0.520202	0.259928
Rnf149	8.84677	1.99779	9.00864e-19	1.92559e-17	0.508418	0.246691
Cbr2	8.84423	2.60905	9.21641e-19	1.96818e-17	0.469697	0.180505
Il4ra	8.84064	1.8554	9.5175e-19	2.02873e-17	0.62963	0.374248
Rhob	8.81034	1.23439	1.24762e-18	2.64964e-17	0.895623	0.818291
Rnpep	8.77842	1.77125	1.65786e-18	3.50483e-17	0.661616	0.433213
Havcr2	8.76556	3.54674	1.85851e-18	3.92543e-17	0.329966	0.0637786
Atf6	8.75257	1.77272	2.08552e-18	4.39687e-17	0.621212	0.389892
Cd36	8.74016	2.46823	2.32772e-18	4.88083e-17	0.840067	0.522262
Sp140	8.73331	1.62835	2.47327e-18	5.17666e-17	0.525253	0.250301
Bach1	8.73128	1.76946	2.51794e-18	5.26063e-17	0.577441	0.32491
Wdfy4	8.72724	2.00276	2.60968e-18	5.44247e-17	0.473064	0.199759
Slc3a2	8.72626	1.55297	2.63236e-18	5.48484e-17	0.759259	0.581227
Pstpip1	8.70772	2.08869	3.10054e-18	6.44872e-17	0.491582	0.22864
Rin2	8.68526	1.6398	3.77876e-18	7.81721e-17	0.791246	0.610108
Sgk3	8.68435	1.80562	3.80927e-18	7.87328e-17	0.597643	0.359807
Tec	8.67116	1.98055	4.27744e-18	8.82518e-17	0.481481	0.208183
Trim14	8.65262	1.98703	5.03312e-18	1.03474e-16	0.484848	0.226233
Mast3	8.64616	1.81947	5.32637e-18	1.09371e-16	0.56734	0.31769
Gtf2ird2	8.64609	1.63519	5.32942e-18	1.09371e-16	0.535354	0.265945
Rgl2	8.64557	1.74144	5.35385e-18	1.09775e-16	0.626263	0.405535
Mcub	8.62748	1.93197	6.27164e-18	1.28366e-16	0.661616	0.361011
Gpsm3	8.62415	1.45255	6.4568e-18	1.32039e-16	0.686869	0.423586
Csf2rb2	8.60614	2.69859	7.55646e-18	1.53847e-16	0.37037	0.109507
Rnf150	8.60026	1.82808	7.95354e-18	1.6179e-16	0.548822	0.304452
Rgs18	8.59778	2.07183	8.12732e-18	1.65179e-16	0.462963	0.200963
Psmb9	8.59504	1.78198	8.32375e-18	1.69023e-16	0.599327	0.34296
Jmjd1c	8.5921	1.29306	8.53941e-18	1.73099e-16	0.917508	0.794224
Tnfrsf13b	8.58916	2.48499	8.76058e-18	1.77427e-16	0.400673	0.140794
2610507B11Rik	8.58766	1.5636	8.8758e-18	1.79603e-16	0.782828	0.558363
Klf2	8.58433	1.64196	9.13665e-18	1.8472e-16	0.811448	0.652226
Cerk	8.58348	1.79383	9.20434e-18	1.85926e-16	0.584175	0.336943
Mob1a	8.58329	1.61154	9.22003e-18	1.86081e-16	0.819865	0.569194
Rgs1	8.57297	2.79633	1.00848e-17	2.03357e-16	0.393939	0.133574
Dram2	8.56749	1.63557	1.05767e-17	2.12904e-16	0.693603	0.490975
Gnai2	8.56024	1.19455	1.12632e-17	2.26329e-16	0.988215	0.89651
Casp4	8.55574	1.90029	1.17118e-17	2.35141e-16	0.547138	0.302046
Stxbp2	8.55012	1.98413	1.22958e-17	2.46652e-16	0.494949	0.243081
Rab31	8.54986	1.67226	1.23237e-17	2.46996e-16	0.725589	0.518652
Tnf	8.5449	2.6994	1.28648e-17	2.57396e-16	0.397306	0.144404
Adcy7	8.54151	1.86027	1.32485e-17	2.64616e-16	0.878788	0.596871
Oas1a	8.53961	2.09817	1.34674e-17	2.68756e-16	0.459596	0.202166
Orai1	8.53145	1.8199	1.44523e-17	2.8742e-16	0.531987	0.281588
Dexi	8.5293	1.4784	1.4724e-17	2.92572e-16	0.644781	0.385078
Fdft1	8.51918	1.57139	1.6069e-17	3.1875e-16	0.666667	0.45728
Ap2a2	8.51526	1.42459	1.66216e-17	3.28866e-16	0.875421	0.720818
Abcg3	8.51526	2.33301	1.66216e-17	3.28866e-16	0.429293	0.174489
AC149090.1	8.49417	1.40723	1.99346e-17	3.93071e-16	0.867003	0.642599
Foxp1	8.48706	1.39869	2.11934e-17	4.16708e-16	0.878788	0.703971
H2aw	8.48177	1.9776	2.21794e-17	4.3548e-16	0.489899	0.247894
Trim30a	8.46329	1.76864	2.59928e-17	5.0777e-16	0.614478	0.369434
Bcl2l11	8.44939	1.99143	2.92831e-17	5.70602e-16	0.486532	0.245487
Scpep1	8.44058	1.47246	3.15779e-17	6.13767e-16	0.936027	0.76414
Trpt1	8.43836	0.971584	3.21832e-17	6.25008e-16	0.558923	0.268351
Lfng	8.40767	1.59904	4.18227e-17	8.07468e-16	0.526936	0.277978
Ppp1r18	8.40369	1.49388	4.32663e-17	8.34644e-16	0.80303	0.570397
Sec14l1	8.39651	1.55021	4.59949e-17	8.85803e-16	0.752525	0.536703
Cbl	8.39083	1.58674	4.82725e-17	9.28895e-16	0.683502	0.475331
Ifi204	8.39031	1.49631	4.84875e-17	9.32256e-16	0.671717	0.422383
Arl6ip1	8.38234	1.44917	5.18847e-17	9.9592e-16	0.824916	0.640193
Nadk	8.35923	1.5993	6.3128e-17	1.20773e-15	0.757576	0.540313
Pdcd2l	8.35231	1.71257	6.69398e-17	1.27959e-15	0.558923	0.310469
Arpc5	8.34278	1.25788	7.2564e-17	1.38368e-15	0.930976	0.800241
Frrs1	8.33749	2.12283	7.58827e-17	1.44458e-15	0.449495	0.204573
Itga9	8.32045	2.09358	8.76278e-17	1.6668e-15	0.444444	0.197353
Sh3glb1	8.30805	1.13829	9.72884e-17	1.84601e-15	0.919192	0.805054
Cd40	8.30257	2.45566	1.01887e-16	1.92853e-15	0.380471	0.126354
E230029C05Rik	8.27704	2.01284	1.26276e-16	2.37655e-15	0.425926	0.178099
Ifi209	8.25484	1.87451	1.52103e-16	2.85103e-15	0.46633	0.20698
Dock10	8.24133	1.60178	1.70309e-16	3.18455e-15	0.799663	0.605295
Taok3	8.23506	1.55758	1.79466e-16	3.35036e-15	0.791246	0.565584
Arpc3	8.23434	1.3681	1.80545e-16	3.3678e-15	0.809764	0.625752
Nrp1	8.23225	1.7417	1.83723e-16	3.42156e-15	0.897306	0.693141
Rhoh	8.23075	2.21595	1.86041e-16	3.46194e-15	0.420875	0.176895
Rab20	8.23049	2.63609	1.86447e-16	3.46671e-15	0.363636	0.113117
Dmac1	8.22906	1.44433	1.88696e-16	3.50571e-15	0.666667	0.438026
Csk	8.22357	1.55696	1.97531e-16	3.66398e-15	0.659933	0.448857
Pbx2	8.22148	1.20572	2.01003e-16	3.7254e-15	0.732323	0.482551
Slc15a3	8.21861	1.863	2.05876e-16	3.81265e-15	0.501684	0.280385
Lpin2	8.2066	2.02618	2.27545e-16	4.20386e-15	0.464646	0.229844
Rplp1	8.20007	0.500368	2.40249e-16	4.43502e-15	1	0.977136
Cdc42se2	8.18753	1.65484	2.66632e-16	4.9025e-15	0.712121	0.492178
C030005K06Rik	8.18061	1.88045	2.824e-16	5.18009e-15	0.407407	0.162455
Dapp1	8.17853	1.96112	2.87338e-16	5.26651e-15	0.484848	0.240674
Sft2d2	8.16442	1.68836	3.22972e-16	5.90094e-15	0.612795	0.386282
Snx2	8.15698	1.46814	3.435e-16	6.25625e-15	0.786195	0.626955
Rasgrp4	8.15555	1.57904	3.47607e-16	6.32607e-15	0.6633	0.427196
Rcsd1	8.14275	1.6277	3.864e-16	7.02102e-15	0.644781	0.393502
Sbno2	8.14079	1.6952	3.92703e-16	7.12995e-15	0.69697	0.512635
Bst1	8.1374	2.75211	4.03868e-16	7.32692e-15	0.329966	0.0794224
Clec10a	8.13263	1.91555	4.20073e-16	7.61493e-15	0.520202	0.259928
Fhl3	8.12976	1.2853	4.30147e-16	7.79146e-15	0.550505	0.308063
Rreb1	8.12382	1.57861	4.51745e-16	8.17627e-15	0.59596	0.367028
Naip5	8.12199	2.09336	4.58603e-16	8.28744e-15	0.40404	0.154031
Il1b	8.11402	3.25782	4.89701e-16	8.84251e-15	0.345118	0.104693
Nfxl1	8.09418	1.96979	5.76521e-16	1.03778e-14	0.464646	0.22503
6330537M06Rik	8.093	0.965788	5.82113e-16	1.04703e-14	0.818182	0.648616
Stx7	8.08674	1.50385	6.12849e-16	1.09975e-14	0.750842	0.535499
Ptpn1	8.06428	1.54361	7.36697e-16	1.31893e-14	0.73064	0.503008
Rps11	8.04691	0.70855	8.49087e-16	1.51663e-14	0.991582	0.937425
Iqgap1	8.04234	1.12743	8.81369e-16	1.57308e-14	0.993266	0.914561
Wnk1	8.03895	1.13651	9.06129e-16	1.61602e-14	0.925926	0.837545
Actr2	8.02537	1.19204	1.01221e-15	1.79553e-14	0.939394	0.76414
Lrmp	8.02419	1.76358	1.02195e-15	1.81141e-14	0.550505	0.292419
Cdip1	8.024	1.40947	1.02358e-15	1.81292e-14	0.840067	0.647413
Serp1	8.01538	1.45153	1.09797e-15	1.9417e-14	0.867003	0.676294
Abcd1	8.0114	1.69564	1.13412e-15	2.00409e-14	0.632997	0.406739
Gcnt1	7.99769	2.66499	1.26777e-15	2.23515e-14	0.326599	0.0770156
Stom	7.98692	1.64884	1.38355e-15	2.43558e-14	0.641414	0.413959
Tgif1	7.98659	1.86219	1.38722e-15	2.44018e-14	0.510101	0.304452
Cfl1	7.98019	0.707957	1.46105e-15	2.56615e-14	0.998316	0.961492
Sting1	7.97902	1.82616	1.47503e-15	2.58874e-14	0.558923	0.323706
Gna13	7.96779	1.58864	1.61539e-15	2.82864e-14	0.631313	0.43923
Epn1	7.96257	1.03082	1.68508e-15	2.94844e-14	0.740741	0.506619
Limd2	7.95695	1.80491	1.7633e-15	3.07601e-14	0.513468	0.304452
Phka2	7.95643	1.75679	1.77076e-15	3.08669e-14	0.508418	0.269555
Tagap	7.9486	2.30594	1.88639e-15	3.28578e-14	0.380471	0.141998
AU020206	7.94246	2.10903	1.98213e-15	3.44995e-14	0.417508	0.176895
Peli1	7.94226	1.63756	1.98526e-15	3.45281e-14	0.584175	0.373045
Tmem229b	7.91608	1.99759	2.45109e-15	4.25339e-14	0.434343	0.198556
Ppp1r15a	7.90264	1.61251	2.73068e-15	4.72441e-14	0.717172	0.54633
Erp29	7.88011	1.42667	3.27088e-15	5.64635e-14	0.887205	0.719615
Blvra	7.8666	1.67338	3.64415e-15	6.26268e-14	0.552189	0.3213
Npl	7.86346	2.92388	3.73652e-15	6.40716e-14	0.318182	0.0758123
Trim17	7.85726	1.75958	3.92619e-15	6.72742e-14	0.473064	0.247894
Bmyc	7.8444	1.55955	4.35023e-15	7.44297e-14	0.530303	0.309266
Neu1	7.83826	1.55318	4.56814e-15	7.80428e-14	0.63468	0.444043
Slc25a45	7.83063	2.07656	4.85444e-15	8.28117e-14	0.439394	0.209386
Sash3	7.82429	1.92059	5.10513e-15	8.70241e-14	0.47138	0.227437
Rcbtb2	7.81496	1.78701	5.49811e-15	9.3654e-14	0.537037	0.327316
Nfe2l2	7.80647	1.43582	5.88112e-15	1.00031e-13	0.76936	0.601685
Myo1g	7.79883	1.77524	6.24821e-15	1.06197e-13	0.590909	0.309266
Atp6v0a1	7.78747	1.49689	6.83621e-15	1.1602e-13	0.673401	0.471721
Abi1	7.78643	1.37971	6.89294e-15	1.16897e-13	0.749158	0.554753
Scamp5	7.76397	2.23511	8.23103e-15	1.38979e-13	0.390572	0.154031
9930111J21Rik1	7.75679	1.68253	8.71057e-15	1.46969e-13	0.427609	0.181709
Mir1668	7.74491	1.07442	9.56505e-15	1.61151e-13	0.703704	0.512635
Fam234a	7.73832	1.54205	1.00743e-14	1.69361e-13	0.685185	0.483755
Reps2	7.72023	1.82712	1.16119e-14	1.94503e-13	0.430976	0.196149
Ptbp3	7.70515	1.37937	1.30689e-14	2.1875e-13	0.867003	0.688327
Dgkz	7.70378	1.44269	1.32099e-14	2.20952e-13	0.675084	0.441637
Mob3c	7.7028	1.95735	1.33116e-14	2.22491e-13	0.456229	0.22864
Sap30	7.69425	2.0723	1.42328e-14	2.37717e-13	0.393939	0.161252
Pip4p1	7.69098	1.41855	1.46008e-14	2.43511e-13	0.710438	0.545126
Tmbim6	7.68909	0.842036	1.48184e-14	2.46963e-13	0.988215	0.919374
Tfe3	7.68563	1.49234	1.52245e-14	2.53366e-13	0.632997	0.424789
Pkn1	7.67838	1.42552	1.61108e-14	2.67922e-13	0.681818	0.483755
Il16	7.67571	1.76743	1.64508e-14	2.73381e-13	0.553872	0.350181
Hhex	7.66461	2.06624	1.79376e-14	2.97236e-13	0.39899	0.162455
E230013L22Rik	7.64985	2.57919	2.01206e-14	3.32932e-13	0.316498	0.0830325
Uvrag	7.64685	1.48418	2.05959e-14	3.4031e-13	0.670034	0.458484
Man1a	7.63758	1.43327	2.2134e-14	3.65202e-13	0.813131	0.619735
Mid1ip1	7.61016	1.60687	2.73752e-14	4.50076e-13	0.563973	0.340554
Tmem50b	7.59782	1.60767	3.01152e-14	4.93025e-13	0.577441	0.363418
Arrdc1	7.59045	1.73898	3.18805e-14	5.21187e-13	0.523569	0.309266
Cybc1	7.55232	1.65052	4.2757e-14	6.9556e-13	0.565657	0.367028
Psme2b	7.54919	1.26056	4.37983e-14	7.12e-13	0.558923	0.351384
Klhl6	7.53039	2.0635	5.05908e-14	8.17826e-13	0.393939	0.161252
Nfkbie	7.52973	1.85458	5.08444e-14	8.21351e-13	0.478114	0.273165
Sft2d1	7.51237	1.17006	5.80678e-14	9.34128e-13	0.597643	0.379061
Rnf19b	7.49898	1.71017	6.43145e-14	1.03318e-12	0.483165	0.267148
Akna	7.49578	1.49651	6.59029e-14	1.05796e-12	0.643098	0.397112
Ticam2	7.48769	2.35518	7.00966e-14	1.12451e-12	0.346801	0.119134
Tmcc3	7.48612	1.5875	7.09381e-14	1.13722e-12	0.545455	0.320096
Zswim6	7.47352	1.86587	7.80758e-14	1.24733e-12	0.412458	0.185319
AC113595.1	7.4715	1.72348	7.92863e-14	1.26579e-12	0.451178	0.237064
Nlrp3	7.46876	2.94371	8.09558e-14	1.29155e-12	0.296296	0.0685921
Fblim1	7.44343	2.00605	9.81064e-14	1.55766e-12	0.373737	0.140794
Ddi2	7.44101	1.50303	9.99173e-14	1.58532e-12	0.563973	0.356197
Ifi213	7.43194	2.52101	1.07019e-13	1.69451e-12	0.319865	0.0902527
Picalm	7.42737	1.14049	1.10781e-13	1.75288e-12	0.919192	0.805054
Eef1a1	7.41105	0.475623	1.25307e-13	1.97732e-12	0.998316	0.979543
Bin2	7.40896	1.78084	1.27297e-13	2.00598e-12	0.444444	0.209386
Actr3-ps	7.40713	0.919157	1.29063e-13	2.03243e-12	0.590909	0.359807
Lilra5	7.40504	4.01602	1.31111e-13	2.06328e-12	0.259259	0.0312876
Coro7	7.40334	1.45284	1.32799e-13	2.08842e-12	0.607744	0.417569
Arsb	7.39224	1.42856	1.44371e-13	2.26579e-12	0.676768	0.471721
Cited2	7.38656	1.50864	1.50671e-13	2.36306e-12	0.537037	0.33213
Celf2	7.38572	1.37562	1.51635e-13	2.37658e-12	0.895623	0.699158
Arpc4	7.38317	1.18955	1.54565e-13	2.42085e-12	0.944444	0.801444
Dennd4b	7.38062	1.52778	1.5755e-13	2.46594e-12	0.543771	0.316486
Ugt1a7c	7.36607	1.63129	1.75738e-13	2.7469e-12	0.520202	0.308063
G3bp2	7.36456	1.29282	1.77727e-13	2.77612e-12	0.759259	0.600481
Pdxk	7.35138	1.54978	1.96176e-13	3.04784e-12	0.569024	0.362214
Rnf13	7.33825	1.14026	2.16398e-13	3.3575e-12	0.93266	0.795427
Atp6v1f	7.31886	1.06275	2.50077e-13	3.87226e-12	0.841751	0.68231
Hcst	7.31808	1.74903	2.51541e-13	3.89233e-12	0.392256	0.160048
Arhgap15os	7.31795	1.702	2.51786e-13	3.89351e-12	0.377104	0.149218
Tuba1c	7.30581	1.20835	2.75605e-13	4.259e-12	0.653199	0.434416
Notch2	7.30542	1.1938	2.76409e-13	4.26858e-12	0.957912	0.805054
Sirpb1c	7.29458	2.32525	2.99594e-13	4.62353e-12	0.306397	0.078219
Kdm7a	7.28975	1.37106	3.10535e-13	4.78918e-12	0.670034	0.474128
A230005M16Rik	7.28753	1.44551	3.15692e-13	4.86225e-12	0.484848	0.273165
Tpm3-rs7	7.27917	0.86403	3.35875e-13	5.15936e-12	0.574074	0.352587
Pld2	7.27245	1.78798	3.5303e-13	5.41212e-12	0.425926	0.202166
Mtmr6	7.27069	1.42285	3.57668e-13	5.47597e-12	0.658249	0.468111
Dck	7.26148	1.94762	3.82877e-13	5.85031e-12	0.382155	0.161252
B430305J03Rik	7.24823	1.62247	4.22261e-13	6.4351e-12	0.474747	0.286402
Twf2	7.24052	1.51129	4.46954e-13	6.79799e-12	0.565657	0.353791
Tmem189	7.23896	1.23943	4.52147e-13	6.87246e-12	0.713805	0.498195
Gnpda1	7.22897	1.58301	4.86675e-13	7.38273e-12	0.459596	0.23586
Nfatc1	7.22198	1.4779	5.12347e-13	7.76708e-12	0.587542	0.379061
Glipr1	7.20077	1.65662	5.98752e-13	9.04142e-12	0.469697	0.259928
Rnf180	7.1943	2.71192	6.27806e-13	9.46781e-12	0.296296	0.0758123
BC106179	7.18908	1.41651	6.52292e-13	9.83067e-12	0.427609	0.205776
Cfp	7.1849	2.16531	6.72554e-13	1.01229e-11	0.686869	0.394705
Slc46a3	7.17746	2.11222	7.10186e-13	1.06685e-11	0.360269	0.141998
Parp14	7.1725	1.43794	7.36414e-13	1.10553e-11	0.643098	0.441637
Cd300ld3	7.15539	3.09692	8.34331e-13	1.25009e-11	0.259259	0.0373045
Rab5c	7.15187	1.13014	8.56046e-13	1.28097e-11	0.799663	0.634176
Crlf3	7.14743	1.51215	8.84182e-13	1.32114e-11	0.542088	0.330927
Fnip2	7.14736	1.53638	8.84602e-13	1.32114e-11	0.486532	0.281588
Icam1	7.13215	1.69487	9.88113e-13	1.47383e-11	0.56734	0.398315
Fabp5	7.12151	1.57792	1.0675e-12	1.58815e-11	0.446128	0.226233
Fgl2	7.1187	1.59973	1.08947e-12	1.61771e-11	0.570707	0.379061
Ssh3	7.10101	1.7312	1.23847e-12	1.83424e-11	0.425926	0.209386
Nlrc4	7.09814	2.54712	1.26447e-12	1.86918e-11	0.29798	0.0794224
Osbpl11	7.08286	1.23581	1.41206e-12	2.08335e-11	0.671717	0.478941
Erbin	7.08175	1.25528	1.42342e-12	2.09877e-11	0.700337	0.530686
Stard9	7.08045	1.35978	1.4369e-12	2.11729e-11	0.700337	0.506619
A530040E14Rik	7.07229	1.74362	1.52401e-12	2.2428e-11	0.345118	0.12515
Foxn3	7.06622	1.04858	1.59216e-12	2.33715e-11	0.89899	0.77497
Lamtor1	7.05871	1.14104	1.68058e-12	2.46382e-11	0.698653	0.536703
Il21r	7.05303	3.54374	1.75065e-12	2.56168e-11	0.255892	0.0385078
Mctp1	7.05283	1.59863	1.75312e-12	2.56284e-11	0.422559	0.197353
Pde3b	7.0527	1.80339	1.75477e-12	2.56284e-11	0.388889	0.170878
Amz1	7.05238	1.65665	1.75889e-12	2.56724e-11	0.427609	0.216606
Trib1	7.04493	1.65635	1.85551e-12	2.70486e-11	0.483165	0.263538
Tent5a	7.04317	1.37212	1.87914e-12	2.73759e-11	0.715488	0.517449
Hk2	7.00922	1.37171	2.39646e-12	3.47809e-11	0.506734	0.300842
Sirpb1b	7.0072	2.09319	2.43137e-12	3.52655e-11	0.324916	0.109507
Il2rg	7.00289	1.81256	2.50735e-12	3.63449e-11	0.481481	0.263538
Fmn1	7.00158	1.89257	2.53084e-12	3.66623e-11	0.383838	0.170878
F630028O10Rik	6.97625	2.00413	3.03154e-12	4.37786e-11	0.372054	0.157641
Stxbp3	6.96098	1.26954	3.37919e-12	4.86776e-11	0.656566	0.478941
Ppp1r9b	6.95634	1.1362	3.4922e-12	5.01806e-11	0.740741	0.547533
Ncoa3	6.95223	1.14161	3.59557e-12	5.16019e-11	0.79798	0.634176
Zfp36l1	6.95158	0.984234	3.61225e-12	5.18092e-11	0.962963	0.88207
Scpep1os	6.94629	0.935492	3.7502e-12	5.37128e-11	0.762626	0.606498
9930111J21Rik2	6.92638	1.37483	4.31754e-12	6.16195e-11	0.479798	0.268351
Mfsd12	6.92494	1.5565	4.36157e-12	6.21712e-11	0.441077	0.233454
Aup1	6.92148	1.17898	4.46946e-12	6.36308e-11	0.806397	0.649819
Nampt	6.92115	1.71128	4.47978e-12	6.37384e-11	0.478114	0.298436
Tut7	6.92063	1.18691	4.49632e-12	6.38953e-11	0.818182	0.655836
Aldh9a1	6.92031	1.5544	4.5067e-12	6.40034e-11	0.526936	0.329723
Lamp2	6.90731	1.01893	4.93915e-12	7.0059e-11	0.969697	0.888087
Mdfic	6.89915	1.38324	5.23132e-12	7.41125e-11	0.540404	0.341757
Ccrl2	6.89648	2.04527	5.33079e-12	7.54294e-11	0.373737	0.167268
C9orf72	6.89648	1.65124	5.33079e-12	7.54294e-11	0.430976	0.227437
Tns3	6.8906	1.22216	5.55569e-12	7.85157e-11	0.602694	0.410349
Zfand5	6.86331	1.18237	6.72817e-12	9.4854e-11	0.819865	0.696751
Ccl2	6.85143	2.21826	7.31148e-12	1.03015e-10	0.378788	0.174489
Arhgef3	6.8248	1.49381	8.80508e-12	1.23683e-10	0.511785	0.299639
Jpt1	6.82009	1.32012	9.09805e-12	1.27643e-10	0.796296	0.593261
Ogg1	6.81389	0.819863	9.49925e-12	1.33191e-10	0.700337	0.500602
Jun	6.79946	1.13962	1.05008e-11	1.46878e-10	0.89899	0.837545
Junos	6.79914	1.04294	1.05247e-11	1.47123e-10	0.782828	0.673887
Gpr132	6.79437	1.71736	1.08785e-11	1.51885e-10	0.40404	0.193742
Slc16a6	6.79281	2.01306	1.09973e-11	1.53452e-10	0.355219	0.155235
Ptger1	6.78817	1.26625	1.13564e-11	1.58367e-10	0.604377	0.413959
Stard5	6.7742	1.45505	1.25096e-11	1.73821e-10	0.537037	0.351384
Paox	6.77387	1.67458	1.25379e-11	1.74109e-10	0.346801	0.132371
Ugt1a6b	6.77185	1.50031	1.27146e-11	1.76457e-10	0.496633	0.296029
Ddb2	6.76395	1.40774	1.34279e-11	1.86133e-10	0.491582	0.290012
Ccl12	6.75899	3.26931	1.38958e-11	1.92504e-10	0.257576	0.0493381
Ccl8	6.75481	2.53021	1.43022e-11	1.97897e-10	0.324916	0.126354
Taldo1	6.74123	1.06971	1.5705e-11	2.17177e-10	0.781145	0.629362
Evl	6.73718	1.18417	1.61486e-11	2.23178e-10	0.565657	0.33935
H2-Q6	6.72785	1.5017	1.7219e-11	2.37405e-10	0.510101	0.288809
Cdc42	6.72661	0.876826	1.73664e-11	2.39294e-10	0.983165	0.910951
Ugt1a9	6.72374	1.50104	1.77124e-11	2.43917e-10	0.491582	0.291215
Ttll3	6.71877	0.902772	1.8326e-11	2.52217e-10	0.912458	0.765343
Ugt1a2	6.71714	1.50683	1.85324e-11	2.54905e-10	0.489899	0.291215
Acp5	6.71695	2.47054	1.85573e-11	2.55096e-10	0.308081	0.109507
Fndc3a	6.71675	1.13591	1.85822e-11	2.55288e-10	0.715488	0.54633
Uap1l1	6.71629	1.48416	1.86406e-11	2.55937e-10	0.515152	0.330927
Atp8a1	6.71564	1.40177	1.87242e-11	2.56934e-10	0.476431	0.265945
Ugt1a10	6.71433	1.49238	1.88926e-11	2.59091e-10	0.491582	0.292419
Dok2	6.70585	1.61468	2.00241e-11	2.74282e-10	0.589226	0.31769
Btg1	6.69984	1.1001	2.08646e-11	2.85457e-10	0.883838	0.742479
Akap10	6.69886	1.41672	2.10048e-11	2.87207e-10	0.483165	0.281588
Cd63	6.69299	1.55151	2.18661e-11	2.9863e-10	0.961279	0.722022
Ddx39	6.69149	1.17736	2.20917e-11	3.01533e-10	0.757576	0.605295
Tcn2	6.68365	1.34175	2.33061e-11	3.17174e-10	0.676768	0.506619
Nfkb2	6.68365	1.32801	2.33061e-11	3.17174e-10	0.557239	0.374248
Dgkd	6.68248	1.23266	2.34938e-11	3.19541e-10	0.6633	0.486161
Ugt1a5	6.68235	1.48561	2.35148e-11	3.19638e-10	0.493266	0.294826
Abca9	6.6813	1.37979	2.3683e-11	3.21736e-10	0.829966	0.624549
Glp2r	6.67582	1.36858	2.45859e-11	3.33414e-10	0.385522	0.179302
Rnasel	6.67059	1.6991	2.5477e-11	3.45296e-10	0.410774	0.211793
Ugt1a8	6.66642	1.49095	2.62125e-11	3.55058e-10	0.489899	0.292419
Ugt1a1	6.64004	1.47919	3.13595e-11	4.23536e-10	0.489899	0.292419
Rap1gds1	6.63743	1.30155	3.19199e-11	4.30854e-10	0.659933	0.488568
Sap25	6.63149	1.30133	3.32317e-11	4.48038e-10	0.552189	0.351384
Rassf5	6.63116	1.59383	3.33053e-11	4.48768e-10	0.476431	0.292419
Pisd-ps1	6.6309	0.982545	3.33643e-11	4.49302e-10	0.531987	0.334537
Flcn	6.63077	1.53729	3.33938e-11	4.49438e-10	0.518519	0.353791
Adgre4	6.62437	2.00298	3.48725e-11	4.68794e-10	0.348485	0.145608
Slc8a1	6.62137	1.56558	3.55885e-11	4.78141e-10	0.451178	0.251504
Plxnc1	6.62111	1.82213	3.56514e-11	4.78709e-10	0.380471	0.182912
Fbxl5	6.61882	1.30738	3.62068e-11	4.85884e-10	0.553872	0.351384
Psd3	6.61595	1.2433	3.69169e-11	4.95127e-10	0.671717	0.486161
Atp6ap1	6.61556	1.07909	3.70148e-11	4.96153e-10	0.873737	0.760529
Pomp	6.61282	1.0861	3.77072e-11	5.05141e-10	0.833333	0.681107
Fkbp15	6.61184	1.26921	3.79576e-11	5.08201e-10	0.616162	0.44284
Myo9b	6.60968	1.29833	3.85141e-11	5.15354e-10	0.63468	0.445247
Rilpl2	6.60857	1.68702	3.88038e-11	5.18931e-10	0.430976	0.250301
Anxa4	6.58559	1.2454	4.53069e-11	6.04153e-10	0.717172	0.561974
Tpcn1	6.57672	1.0469	4.80953e-11	6.4051e-10	0.718855	0.511432
Brk1	6.57071	1.04533	5.0076e-11	6.65066e-10	0.841751	0.701564
Nelfcd	6.56705	0.568122	5.13205e-11	6.81203e-10	0.744108	0.528279
Vrk2	6.56666	1.49709	5.14556e-11	6.82605e-10	0.491582	0.323706
Pkib	6.55491	1.84516	5.56751e-11	7.36891e-10	0.346801	0.146811
Scimp	6.55387	2.65557	5.60661e-11	7.41643e-10	0.276094	0.0746089
Grina	6.55008	1.08221	5.75063e-11	7.60259e-10	0.80303	0.66787
Tmem179b	6.54721	1.35895	5.86229e-11	7.73695e-10	0.542088	0.377858
Tbc1d14	6.54538	1.41598	5.93445e-11	7.82327e-10	0.538721	0.348977
Ly6e	6.54407	1.25988	5.98652e-11	7.88742e-10	0.83165	0.752106
Naip2	6.54198	1.57826	6.07077e-11	7.99282e-10	0.387205	0.184116
Bcl10	6.54029	1.18582	6.14008e-11	8.07594e-10	0.648148	0.472924
Acta1	6.53154	1.56623	6.50972e-11	8.54271e-10	0.479798	0.299639
Ftl1-ps2	6.53023	1.83384	6.56672e-11	8.60776e-10	0.292929	0.0890493
Syngr1	6.52044	2.98726	7.0101e-11	9.17855e-10	0.247475	0.0445247
Mink1	6.516	1.24173	7.22062e-11	9.43818e-10	0.531987	0.334537
Parp1	6.51202	1.49671	7.41472e-11	9.67005e-10	0.459596	0.276775
Aldh3b1	6.50804	1.55173	7.61392e-11	9.91308e-10	0.456229	0.261131
Tap1	6.50399	1.41504	7.82174e-11	1.01722e-09	0.552189	0.356197
Camta2	6.48806	1.2087	8.69486e-11	1.1276e-09	0.627946	0.444043
Mtmr10	6.47631	1.42461	9.39935e-11	1.2176e-09	0.489899	0.306859
Ubc	6.45751	0.569367	1.06442e-10	1.37348e-09	0.986532	0.962696
Mgat5	6.45503	1.8161	1.082e-10	1.39384e-09	0.356902	0.161252
Tmem116	6.45274	0.89763	1.09845e-10	1.41424e-09	0.681818	0.510229
Mroh1	6.44517	1.33734	1.15472e-10	1.48504e-09	0.531987	0.361011
Tgfbr2	6.44458	1.49158	1.1592e-10	1.48914e-09	0.885522	0.6787
Tspan13	6.44458	1.42497	1.1592e-10	1.48914e-09	0.444444	0.222623
Wdfy2	6.44014	1.24808	1.19362e-10	1.52996e-09	0.555556	0.363418
S1pr1	6.43061	1.55992	1.27093e-10	1.62725e-09	0.417508	0.194946
Ankrd44	6.42291	1.19484	1.33697e-10	1.70802e-09	0.670034	0.480144
Metrnl	6.41879	1.24947	1.37358e-10	1.75384e-09	0.63468	0.4284
Sirpb1a	6.41364	2.35528	1.42089e-10	1.81324e-09	0.279461	0.0830325
Acox3	6.40959	1.4382	1.45913e-10	1.85999e-09	0.5	0.3213
Sh3bgrl	6.39829	1.21969	1.57122e-10	1.99957e-09	0.914141	0.726835
Ppp1r21	6.38315	1.35358	1.73483e-10	2.19812e-09	0.503367	0.322503
C130026I21Rik	6.3808	1.62403	1.76167e-10	2.22942e-09	0.321549	0.12515
Bank1	6.38073	1.90449	1.76242e-10	2.22942e-09	0.340067	0.145608
Zc3h12a	6.37877	1.4507	1.78511e-10	2.25688e-09	0.427609	0.245487
Hmga1	6.37655	1.21872	1.81116e-10	2.28856e-09	0.405724	0.203369
Spred1	6.3695	1.22935	1.8964e-10	2.39497e-09	0.607744	0.429603
Got1	6.36755	1.44051	1.92077e-10	2.42442e-09	0.464646	0.270758
Ifi203	6.36376	1.1116	1.96875e-10	2.48362e-09	0.79798	0.629362
Dip2b	6.36311	1.19848	1.97714e-10	2.49285e-09	0.621212	0.43923
Zmiz1	6.36167	1.12718	1.99572e-10	2.51491e-09	0.79798	0.625752
Avpr2	6.34613	1.64326	2.20795e-10	2.7748e-09	0.346801	0.149218
Irf1	6.3445	1.36723	2.23148e-10	2.801e-09	0.691919	0.555957
Rnf141	6.3366	1.24058	2.34889e-10	2.94075e-09	0.59596	0.413959
AI467606	6.33647	1.35547	2.35088e-10	2.94165e-09	0.457912	0.241877
Htra2	6.33236	0.922738	2.41443e-10	3.01628e-09	0.840067	0.729242
Pisd	6.32746	1.21207	2.49227e-10	3.10682e-09	0.552189	0.371841
Fam111a	6.32733	1.30978	2.49438e-10	3.10778e-09	0.572391	0.393502
Ctla2b	6.32524	2.34888	2.52837e-10	3.14842e-09	0.282828	0.0866426
Arhgdia	6.32302	0.742987	2.56497e-10	3.18714e-09	0.96633	0.912154
Mir5129	6.31023	1.09461	2.78628e-10	3.45472e-09	0.412458	0.212996
Sulf2	6.30742	1.17355	2.83727e-10	3.51417e-09	0.845118	0.638989
Ugt1a6a	6.29547	1.40133	3.06466e-10	3.78728e-09	0.496633	0.306859
Atxn7l1	6.29541	1.19531	3.06595e-10	3.78728e-09	0.56734	0.373045
Abi3	6.29038	2.00144	3.1669e-10	3.90781e-09	0.292929	0.0974729
Nuak2	6.27928	1.68364	3.40141e-10	4.19495e-09	0.395623	0.205776
Tubgcp5	6.27706	1.47945	3.45031e-10	4.25072e-09	0.43771	0.256318
Nipa2	6.27628	1.19258	3.46773e-10	4.26991e-09	0.585859	0.406739
Hsp90aa1	6.26505	1.06698	3.72706e-10	4.58193e-09	0.845118	0.808664
Ccnl1	6.26139	1.17435	3.81552e-10	4.68818e-09	0.811448	0.648616
Acsl1	6.25075	1.86655	4.0848e-10	5.00047e-09	0.355219	0.173285
Rab43	6.25049	1.20684	4.09163e-10	5.00619e-09	0.617845	0.43562
Trim36	6.24925	2.2551	4.12426e-10	5.04345e-09	0.299663	0.115523
Mir6537	6.23639	3.16338	4.47784e-10	5.46141e-09	0.223906	0.0312876
Zfp961	6.23606	1.27951	4.48719e-10	5.46993e-09	0.444444	0.246691
Cd163	6.23456	1.44811	4.53044e-10	5.51974e-09	0.476431	0.274368
Mgat4a	6.23384	1.43713	4.55126e-10	5.5422e-09	0.43266	0.244284
Oas1g	6.22901	2.6361	4.69383e-10	5.7098e-09	0.255892	0.0637786
Batf	6.22771	2.04807	4.7331e-10	5.75455e-09	0.316498	0.131167
N4bp2l1	6.22183	1.68838	4.91384e-10	5.97115e-09	0.383838	0.203369
Spic	6.21583	4.19671	5.10555e-10	6.19436e-09	0.210438	0.0180505
Slc51a	6.20512	1.35852	5.46555e-10	6.62419e-09	0.410774	0.222623
Zfp991	6.20434	1.17555	5.49285e-10	6.65379e-09	0.40404	0.212996
Arrb1	6.20042	1.3104	5.63132e-10	6.8144e-09	0.508418	0.320096
Qk	6.19539	1.02107	5.81403e-10	7.02814e-09	0.868687	0.732852
Gnaq	6.1948	1.15087	5.83576e-10	7.05073e-09	0.62963	0.454874
Slc12a6	6.18697	1.17108	6.13316e-10	7.39847e-09	0.626263	0.448857
Scarb2	6.15851	1.15825	7.34343e-10	8.82623e-09	0.622896	0.456077
Slc23a2	6.15498	1.29559	7.50866e-10	9.01545e-09	0.56734	0.393502
Fosb	6.14649	1.49407	7.92144e-10	9.49629e-09	0.676768	0.516245
Rgl1	6.13866	1.2429	8.32206e-10	9.96108e-09	0.781145	0.625752
Rabep1	6.13696	1.08195	8.41143e-10	1.00628e-08	0.695286	0.516245
Fuca2	6.1307	1.62653	8.74959e-10	1.04458e-08	0.405724	0.234657
Pcna	6.12965	1.0233	8.80723e-10	1.05038e-08	0.69697	0.503008
Gpr146	6.12547	1.66965	9.04149e-10	1.07776e-08	0.360269	0.172082
Igbp1	6.12502	1.36206	9.06748e-10	1.0803e-08	0.483165	0.315283
Ywhah	6.12358	0.922193	9.14963e-10	1.08897e-08	0.782828	0.640193
Hs6st1	6.1209	1.47395	9.30468e-10	1.10629e-08	0.388889	0.196149
Arhgap4	6.11157	1.27526	9.86576e-10	1.17179e-08	0.530303	0.368231
Guca1a	6.10001	2.04005	1.06061e-09	1.25714e-08	0.281145	0.0926594
Ckb	6.09962	1.08437	1.06321e-09	1.25958e-08	0.804714	0.647413
Tbc1d9	6.09942	1.6153	1.06451e-09	1.26048e-08	0.324916	0.132371
Matk	6.09492	1.84618	1.09493e-09	1.29583e-08	0.326599	0.137184
Gli1	6.08474	0.678954	1.16684e-09	1.37672e-08	0.479798	0.253911
Madd	6.07906	1.45987	1.20893e-09	1.42419e-08	0.409091	0.22142
6530413G14Rik	6.07246	2.24698	1.25964e-09	1.48243e-08	0.274411	0.0926594
Ttyh3	6.06528	1.00325	1.31724e-09	1.54707e-08	0.616162	0.424789
Adipor1	6.06221	0.99096	1.34262e-09	1.57528e-08	0.796296	0.661853
Cacna1d	6.06162	1.72198	1.34753e-09	1.58025e-08	0.3367	0.151625
Tmem170b	6.05288	1.45915	1.42282e-09	1.66432e-08	0.409091	0.22503
Rac1	6.04778	0.823024	1.46851e-09	1.71603e-08	0.986532	0.907341
Hexdc	6.02964	0.859096	1.6433e-09	1.91448e-08	0.555556	0.370638
Art2a	6.02454	2.39177	1.69588e-09	1.97375e-08	0.249158	0.0625752
Ltc4s	5.98439	1.5909	2.17198e-09	2.51395e-08	0.324916	0.132371
Capzb	5.98224	0.934744	2.20091e-09	2.54236e-08	0.96633	0.879663
Stard3	5.98119	1.43504	2.21507e-09	2.55616e-08	0.420875	0.246691
Ccdc88b	5.97937	1.56439	2.24007e-09	2.58372e-08	0.367003	0.184116
Sphk2	5.97199	1.24233	2.34377e-09	2.70039e-08	0.496633	0.320096
Ifi211	5.96964	0.99341	2.37779e-09	2.73575e-08	0.520202	0.32491
Pfdn5	5.96873	0.791319	2.39114e-09	2.74975e-08	0.924242	0.808664
Mthfsl	5.9607	1.29949	2.51167e-09	2.88549e-08	0.385522	0.203369
Fth-ps3	5.95737	2.52812	2.56336e-09	2.93904e-08	0.227273	0.0433213
Tbc1d5	5.94646	1.17592	2.73998e-09	3.13843e-08	0.56229	0.395909
Ralgds	5.93145	1.30208	3.00274e-09	3.42754e-08	0.464646	0.288809
Jund	5.91219	0.711339	3.3759e-09	3.84401e-08	0.914141	0.851986
Cat	5.91154	1.23606	3.38931e-09	3.85738e-08	0.599327	0.436823
Wsb1	5.90886	1.11644	3.44483e-09	3.91672e-08	0.79798	0.642599
Fuca1	5.90886	1.07782	3.44483e-09	3.91672e-08	0.760943	0.617329
Tspan14	5.88314	1.36458	4.0256e-09	4.56136e-08	0.505051	0.33574
Tob2	5.87171	1.08063	4.31314e-09	4.88478e-08	0.695286	0.519856
Ostf1	5.86793	1.05389	4.41278e-09	4.99274e-08	0.850168	0.697954
BC028528	5.86212	1.22019	4.57004e-09	5.16058e-08	0.550505	0.354994
Gab3	5.84815	1.4982	4.97083e-09	5.59678e-08	0.387205	0.21781
4930599N23Rik	5.84345	1.07724	5.11321e-09	5.75149e-08	0.461279	0.292419
Itpripl1	5.84207	1.40678	5.15548e-09	5.79622e-08	0.442761	0.259928
Trafd1	5.83522	1.11913	5.37198e-09	6.03377e-08	0.686869	0.535499
Cox7a2l	5.8347	0.733615	5.38883e-09	6.04683e-08	0.774411	0.689531
Tmem51	5.83444	1.49213	5.39728e-09	6.05337e-08	0.393939	0.2142
Casc1	5.83274	0.87107	5.45249e-09	6.11234e-08	0.447811	0.241877
Rpl3-ps1	5.82726	0.529414	5.63465e-09	6.30738e-08	0.789562	0.661853
Cnp	5.82164	1.06055	5.82728e-09	6.51356e-08	0.639731	0.489771
Pim1	5.81681	0.951641	5.99815e-09	6.69162e-08	0.501684	0.316486
Cpeb2	5.81524	1.77027	6.0546e-09	6.75135e-08	0.321549	0.150421
Ssh2	5.81355	1.06171	6.11634e-09	6.81691e-08	0.734007	0.636582
Tmcc1	5.80388	0.964093	6.47964e-09	7.21488e-08	0.754209	0.565584
Cln6	5.80219	1.53739	6.5456e-09	7.28481e-08	0.402357	0.241877
Fbxw4	5.79788	1.57917	6.71597e-09	7.47083e-08	0.355219	0.179302
4921516A02Rik	5.79226	1.36792	6.94444e-09	7.72128e-08	0.402357	0.227437
Aim2	5.79024	1.52218	7.02864e-09	7.80739e-08	0.335017	0.154031
Pkig	5.78051	1.13484	7.44739e-09	8.25668e-08	0.545455	0.383875
Snx32	5.78005	0.571235	7.46764e-09	8.27518e-08	0.974747	0.912154
Smap2	5.77581	1.25578	7.65833e-09	8.48242e-08	0.461279	0.288809
Tab2	5.77255	1.18419	7.80822e-09	8.63605e-08	0.570707	0.434416
Mndal	5.77098	0.941065	7.88118e-09	8.71258e-08	0.76431	0.587244
Kcnk13	5.76432	1.97046	8.19872e-09	9.04634e-08	0.296296	0.123947
Pet100	5.74989	0.884597	8.92998e-09	9.83445e-08	0.617845	0.44284
Ms4a4c	5.74976	2.25014	8.93688e-09	9.83737e-08	0.26431	0.0866426
Sptssa	5.73416	1.0904	9.79969e-09	1.07615e-07	0.678451	0.528279
Nlrp1b	5.7262	1.82023	1.02708e-08	1.12735e-07	0.299663	0.123947
Mindy2	5.70896	1.16302	1.13668e-08	1.2453e-07	0.521886	0.350181
Bcl2a1c	5.69381	1.75237	1.24232e-08	1.35781e-07	0.260943	0.0830325
Vwa5a	5.69094	1.11339	1.26341e-08	1.38021e-07	0.670034	0.528279
Zfand2a	5.68428	1.71199	1.31363e-08	1.43372e-07	0.373737	0.2142
Canx	5.6818	0.951479	1.33283e-08	1.4533e-07	0.93771	0.836342
Rasgrp3	5.67678	1.43241	1.37258e-08	1.49524e-07	0.375421	0.190132
Rasa3	5.66463	1.11793	1.4734e-08	1.5998e-07	0.577441	0.406739
Zfhx3	5.66444	0.891985	1.47509e-08	1.60088e-07	0.799663	0.631769
Cmah	5.66339	1.47025	1.4841e-08	1.60915e-07	0.340067	0.160048
Socs3	5.663	1.3145	1.48749e-08	1.61132e-07	0.649832	0.500602
Ubl3	5.66202	0.988821	1.49601e-08	1.61889e-07	0.792929	0.681107
Pmaip1	5.66196	1.68621	1.49658e-08	1.61889e-07	0.340067	0.168472
Lrrfip1	5.66039	1.11074	1.5103e-08	1.63298e-07	0.6633	0.507822
Slc7a7	5.65203	1.41954	1.58562e-08	1.71041e-07	0.390572	0.22503
Vav2	5.64022	1.54601	1.69837e-08	1.82693e-07	0.368687	0.204573
Elf1	5.63963	0.994679	1.70417e-08	1.83232e-07	0.686869	0.559567
Rpl32	5.62853	0.467075	1.81752e-08	1.94966e-07	0.996633	0.960289
Rragc	5.62233	1.17977	1.88401e-08	2.02005e-07	0.530303	0.375451
Clasp2	5.62011	0.966181	1.90838e-08	2.04523e-07	0.70202	0.555957
Pea15a	5.61521	0.934994	1.96321e-08	2.10285e-07	0.920875	0.802647
Tbc1d22a	5.61515	1.28325	1.96395e-08	2.10285e-07	0.429293	0.257521
Ptpn22	5.61495	1.24757	1.96618e-08	2.10426e-07	0.430976	0.258724
AI413582	5.61456	1.09235	1.97064e-08	2.10805e-07	0.506734	0.345367
Slc38a1	5.59576	1.30235	2.1966e-08	2.3422e-07	0.419192	0.241877
Suv39h2	5.58962	1.60443	2.27566e-08	2.42315e-07	0.291246	0.116727
Rps6kb2	5.58459	0.495404	2.34247e-08	2.48628e-07	0.860269	0.67148
Tmem132a	5.58388	1.09317	2.35217e-08	2.49543e-07	0.447811	0.265945
Cnpy3	5.57343	1.10126	2.49771e-08	2.64379e-07	0.612795	0.465704
Znrf2	5.57088	1.20119	2.5345e-08	2.68027e-07	0.493266	0.327316
Hspa1b	5.56416	1.12145	2.63418e-08	2.78187e-07	0.616162	0.489771
A130071D04Rik	5.56338	1.35308	2.64604e-08	2.79312e-07	0.353535	0.170878
Pitpna	5.56312	1.10043	2.65e-08	2.79603e-07	0.754209	0.56799
Tnip2	5.56031	1.1588	2.69298e-08	2.83879e-07	0.545455	0.401925
H2az1	5.56011	0.626101	2.69601e-08	2.84069e-07	0.73569	0.554753
Hps3	5.55593	1.22287	2.76131e-08	2.90684e-07	0.493266	0.345367
Zfp658	5.54967	2.1913	2.86214e-08	3.00752e-07	0.252525	0.0806258
Trps1	5.54249	0.990759	2.98208e-08	3.13071e-07	0.723906	0.596871
Cmklr1	5.54209	0.966479	2.98876e-08	3.1363e-07	0.6633	0.44284
Saraf	5.54183	1.01163	2.99322e-08	3.13956e-07	0.740741	0.618532
Ppp3ca	5.54105	0.934029	3.00664e-08	3.15221e-07	0.708754	0.574007
Plekhm2	5.54	1.144	3.02463e-08	3.16963e-07	0.454545	0.286402
Fcho2	5.52538	0.901807	3.28771e-08	3.44065e-07	0.755892	0.631769
Sult1a1	5.52212	1.23395	3.34939e-08	3.50045e-07	0.53367	0.354994
Atpif1	5.51494	0.7589	3.48907e-08	3.6415e-07	0.902357	0.814681
Nrp2	5.50403	1.08517	3.71199e-08	3.86893e-07	0.516835	0.33935
Ensa	5.49378	1.03956	3.93412e-08	4.0839e-07	0.676768	0.511432
Nlrp1c-ps	5.47387	1.59077	4.40307e-08	4.55843e-07	0.29798	0.127557
5430427O19Rik	5.47146	2.5036	4.46351e-08	4.61688e-07	0.232323	0.0649819
Rmc1	5.46793	1.03347	4.55318e-08	4.70333e-07	0.550505	0.376655
Clec4d	5.45233	3.11064	4.97145e-08	5.12396e-07	0.207071	0.0385078
Slc9a3r1	5.44136	1.22252	5.28751e-08	5.44487e-07	0.436027	0.274368
Xylt2	5.43411	1.36383	5.50693e-08	5.66829e-07	0.39899	0.244284
1700027A07Rik	5.4302	1.08935	5.62918e-08	5.78898e-07	0.348485	0.176895
Trpv4	5.41466	1.81763	6.14054e-08	6.28971e-07	0.291246	0.126354
Rpl18a	5.41414	0.437973	6.15849e-08	6.3053e-07	0.989899	0.954272
Fnbp1l	5.39325	1.12825	6.91959e-08	7.05025e-07	0.47138	0.306859
Itsn2	5.3924	0.93067	6.95237e-08	7.08052e-07	0.816498	0.693141
Atp6v1c1	5.38711	1.15705	7.15997e-08	7.28555e-07	0.506734	0.354994
Tbc1d4	5.38371	1.78081	7.2964e-08	7.42111e-07	0.311448	0.155235
Pxn	5.38163	0.91324	7.38161e-08	7.50447e-07	0.651515	0.477738
Csrnp1	5.37993	1.40081	7.45154e-08	7.56892e-07	0.380471	0.222623
Slc35b2	5.37653	1.16331	7.59335e-08	7.7062e-07	0.520202	0.383875
Mbp	5.37562	1.31696	7.63197e-08	7.73861e-07	0.405724	0.234657
Rtp4	5.37431	1.3634	7.68748e-08	7.79148e-07	0.417508	0.257521
Adam19	5.3702	1.02916	7.86489e-08	7.9678e-07	0.66835	0.54633
2610203C22Rik	5.34957	1.46807	8.81628e-08	8.8966e-07	0.338384	0.178099
Irf2	5.34572	0.966769	9.00585e-08	9.07603e-07	0.744108	0.558363
Ndufc2	5.342	0.776379	9.19274e-08	9.25632e-07	0.739057	0.628159
Tet3	5.33906	0.94188	9.34294e-08	9.40346e-07	0.744108	0.593261
Prxl2b	5.33364	1.57709	9.62622e-08	9.68437e-07	0.29798	0.12515
Itm2c	5.32692	0.771027	9.98933e-08	1.00366e-06	0.877104	0.795427
Tlr4	5.3264	1.25257	1.00181e-07	1.00611e-06	0.414141	0.250301
Hpcal1	5.32078	1.02857	1.03323e-07	1.03542e-06	0.646465	0.480144
Fnip1	5.31902	0.925935	1.04329e-07	1.04505e-06	0.56734	0.404332
Ero1lb	5.31882	1.11979	1.04441e-07	1.04572e-06	0.451178	0.292419
Lamtor4	5.30524	0.88313	1.12523e-07	1.12372e-06	0.627946	0.494585
Gpi1	5.304	0.791315	1.1329e-07	1.1309e-06	0.846801	0.748496
Pak1	5.2995	1.36763	1.16121e-07	1.15716e-06	0.383838	0.229844
Tmem141	5.29885	1.58306	1.16537e-07	1.16031e-06	0.301347	0.135981
Mir7091	5.29858	1.83826	1.16704e-07	1.16147e-06	0.242424	0.078219
Rpl3	5.2965	0.555291	1.18046e-07	1.17365e-06	0.942761	0.860409
Rpl35a	5.29636	0.476358	1.18131e-07	1.17365e-06	0.988215	0.927798
Gna15	5.29636	1.84944	1.18131e-07	1.17365e-06	0.274411	0.111913
Calhm6	5.28958	2.30903	1.22601e-07	1.21754e-06	0.23064	0.0685921
Bola2	5.28585	0.672747	1.2512e-07	1.24202e-06	0.760943	0.551143
Fgd3	5.2775	1.74561	1.3096e-07	1.29666e-06	0.274411	0.11071
I830077J02Rik	5.26666	2.06195	1.38928e-07	1.37261e-06	0.254209	0.0938628
Stard3nl	5.26607	1.08607	1.39373e-07	1.37643e-06	0.56734	0.417569
Edem1	5.26163	0.969644	1.42781e-07	1.40828e-06	0.648148	0.496992
Adam10	5.26085	0.979246	1.43391e-07	1.41249e-06	0.651515	0.489771
Plcb2	5.2602	1.52518	1.43901e-07	1.41681e-06	0.314815	0.150421
Mkrn1	5.25935	1.03212	1.44566e-07	1.42226e-06	0.594276	0.45006
Ctns	5.25354	1.29544	1.49204e-07	1.46602e-06	0.400673	0.247894
Slc11a2	5.23839	1.59106	1.61981e-07	1.58684e-06	0.326599	0.172082
Krr1	5.23526	1.12797	1.64754e-07	1.61264e-06	0.468013	0.306859
Tk2	5.2316	1.2833	1.68046e-07	1.64417e-06	0.393939	0.234657
Nr4a1	5.23128	1.22499	1.68343e-07	1.64638e-06	0.621212	0.464501
Morc3	5.2175	1.0927	1.81352e-07	1.76987e-06	0.545455	0.403129
Cflar	5.21672	0.997707	1.82121e-07	1.77662e-06	0.695286	0.576414
Myl1	5.20131	1.82125	1.97887e-07	1.92555e-06	0.257576	0.0974729
Cntrl	5.19687	1.11731	2.0267e-07	1.97043e-06	0.521886	0.383875
Cklf	5.19276	1.11512	2.072e-07	2.01279e-06	0.449495	0.298436
Hdgfl3	5.17063	0.928259	2.33309e-07	2.25883e-06	0.722222	0.554753
Tmem104	5.17037	1.14526	2.33635e-07	2.26104e-06	0.447811	0.290012
Hvcn1	5.16358	1.64173	2.42275e-07	2.33879e-06	0.314815	0.167268
Tmed5	5.15894	0.924325	2.48349e-07	2.39443e-06	0.658249	0.512635
Ggta1	5.15496	1.42476	2.53686e-07	2.44385e-06	0.378788	0.227437
Pgd	5.1547	1.04515	2.54039e-07	2.44624e-06	0.606061	0.466907
Trim65	5.14138	1.56743	2.72727e-07	2.62074e-06	0.323232	0.173285
Tor1aip1	5.13551	0.812074	2.81387e-07	2.69948e-06	0.791246	0.645006
Gapdh	5.12623	0.497078	2.95594e-07	2.8299e-06	0.922559	0.841155
Washc4	5.12317	0.974225	3.00447e-07	2.87161e-06	0.607744	0.498195
Rplp2	5.11912	0.42675	3.06967e-07	2.93151e-06	0.991582	0.942238
Trim30d	5.11599	1.18334	3.12108e-07	2.97815e-06	0.388889	0.22864
Il15	5.11266	1.34673	3.17661e-07	3.02864e-06	0.373737	0.220217
Sgsh	5.11031	1.26214	3.21639e-07	3.059e-06	0.407407	0.256318
Map3k11	5.10456	1.11805	3.31564e-07	3.14694e-06	0.548822	0.397112
Nek7	5.09568	0.956182	3.47489e-07	3.29268e-06	0.619529	0.495788
Wdr81	5.09568	1.22803	3.47489e-07	3.29268e-06	0.37037	0.215403
Cdkn1a	5.09509	1.07141	3.48568e-07	3.3002e-06	0.560606	0.445247
Gtf2a1	5.09464	1.04472	3.4941e-07	3.30682e-06	0.449495	0.302046
Parp2	5.09163	1.14907	3.54991e-07	3.35827e-06	0.461279	0.318893
Cd180	5.09111	1.03497	3.5597e-07	3.36616e-06	0.410774	0.251504
Pianp	5.09098	2.01554	3.56215e-07	3.3671e-06	0.240741	0.0854392
Commd8	5.09072	0.994037	3.56706e-07	3.37036e-06	0.542088	0.413959
C920021L13Rik	5.09059	1.04729	3.56952e-07	3.37131e-06	0.5	0.333333
Sirt2	5.0855	0.94079	3.66664e-07	3.4588e-06	0.681818	0.54994
Scp2	5.08282	0.739818	3.71871e-07	3.50484e-06	0.759259	0.626955
Tle4	5.08276	0.969087	3.71998e-07	3.50484e-06	0.441077	0.276775
Chka	5.0774	1.34323	3.8263e-07	3.59769e-06	0.40404	0.261131
Snx10	5.06911	1.01891	3.99678e-07	3.7534e-06	0.516835	0.370638
Arid3a	5.05951	1.5806	4.20326e-07	3.93932e-06	0.279461	0.12515
Exoc6	5.05729	1.34456	4.25246e-07	3.98221e-06	0.350168	0.194946
Sp110	5.05534	0.885939	4.29633e-07	4.02167e-06	0.505051	0.350181
E330020D12Rik	5.04789	1.71459	4.46707e-07	4.17305e-06	0.245791	0.0902527
Klc4	5.0317	1.51948	4.86141e-07	4.52682e-06	0.316498	0.168472
Pias1	5.02864	0.920943	4.93984e-07	4.59615e-06	0.648148	0.519856
Cmpk1	5.02661	0.8867	4.99223e-07	4.63931e-06	0.675084	0.535499
Cd4	5.02459	3.79824	5.04516e-07	4.68473e-06	0.180135	0.0264741
Psme1	5.01767	0.899083	5.23027e-07	4.85078e-06	0.821549	0.673887
Phf11b	5.01669	1.36729	5.25698e-07	4.87165e-06	0.346801	0.197353
Washc2	5.01643	1.00811	5.26413e-07	4.87632e-06	0.56229	0.433213
Map3k14	5.01147	1.2082	5.40171e-07	5.00177e-06	0.387205	0.239471
Ccl7	5.01016	2.12671	5.43849e-07	5.03381e-06	0.267677	0.12154
Atp1a1	5.0099	0.884799	5.44588e-07	5.03863e-06	0.840067	0.720818
Usp8	5.00853	0.994407	5.4848e-07	5.0706e-06	0.584175	0.459687
Stk10	5.00585	0.998872	5.56158e-07	5.13952e-06	0.459596	0.290012
Arhgef10l	4.99919	1.11498	5.75711e-07	5.31385e-06	0.454545	0.311673
Rab32	4.98574	1.31587	6.1724e-07	5.68357e-06	0.390572	0.239471
Cd63-ps	4.98542	0.550603	6.18283e-07	5.68865e-06	0.616162	0.445247
Amdhd2	4.98522	1.44571	6.1891e-07	5.68989e-06	0.345118	0.205776
Ang	4.97667	0.758976	6.46878e-07	5.93758e-06	0.742424	0.551143
Plekhm3	4.97491	1.07576	6.52792e-07	5.98949e-06	0.489899	0.34296
H2-Q4	4.97145	0.77962	6.64553e-07	6.09221e-06	0.378788	0.212996
Plcl2	4.96936	1.13127	6.71753e-07	6.1537e-06	0.382155	0.22864
Ppcdc	4.96746	1.27481	6.78342e-07	6.20915e-06	0.367003	0.216606
Mitf	4.96577	0.888928	6.84303e-07	6.25876e-06	0.506734	0.33574
Trmt112	4.96296	0.756568	6.94272e-07	6.34743e-06	0.590909	0.452467
Dcxr	4.96094	1.31674	7.01545e-07	6.40634e-06	0.353535	0.200963
Specc1	4.9345	1.15018	8.03582e-07	7.31791e-06	0.382155	0.226233
Epb41	4.92934	1.07243	8.25087e-07	7.49606e-06	0.473064	0.338147
Zdhhc14	4.92784	1.46014	8.31452e-07	7.55091e-06	0.304714	0.154031
Btaf1	4.92594	0.98673	8.39544e-07	7.62141e-06	0.516835	0.388688
Arl5c	4.92216	1.5577	8.55956e-07	7.76127e-06	0.299663	0.154031
Acsl4	4.91706	0.948501	8.78516e-07	7.95648e-06	0.493266	0.347774
Dctn5	4.91589	0.971399	8.83803e-07	7.99498e-06	0.614478	0.487365
Sqstm1	4.91328	0.596989	8.95661e-07	8.09592e-06	0.900673	0.884477
St6galnac4	4.91249	1.19641	8.99248e-07	8.12518e-06	0.407407	0.258724
Sptlc2	4.90433	1.00377	9.37448e-07	8.46372e-06	0.553872	0.423586
Eloa	4.90296	0.956778	9.44017e-07	8.51971e-06	0.614478	0.480144
Anp32a	4.90081	0.673814	9.54429e-07	8.60361e-06	0.772727	0.630566
Zfp106	4.89702	0.929852	9.72998e-07	8.76758e-06	0.617845	0.495788
Tkt	4.89552	0.933786	9.80457e-07	8.83136e-06	0.745791	0.607702
Dennd4a	4.88468	1.11543	1.03595e-06	9.31309e-06	0.494949	0.370638
Card19	4.88011	0.869961	1.06025e-06	9.51673e-06	0.597643	0.487365
Jak3	4.87463	1.11161	1.09013e-06	9.76222e-06	0.355219	0.200963
Ehbp1l1	4.87006	0.973646	1.11564e-06	9.97915e-06	0.666667	0.528279
Erlec1	-4.87202	-1.08858	1.10464e-06	9.88452e-06	0.237374	0.383875
Ddx1	-4.87372	-1.21435	1.09518e-06	9.80372e-06	0.26431	0.407942
Pwwp3a	-4.87607	-1.34867	1.08222e-06	9.6952e-06	0.213805	0.357401
Ddr1	-4.87705	-5.63249	1.07687e-06	9.65094e-06	0.00841751	0.158845
Nudcd3	-4.87815	-0.909296	1.07083e-06	9.60053e-06	0.46633	0.602888
Copg1	-4.87959	-1.08858	1.06306e-06	9.53457e-06	0.351852	0.496992
Yars	-4.87985	-1.33022	1.06165e-06	9.52565e-06	0.176768	0.32852
Abhd14a	-4.88312	-2.17019	1.04422e-06	9.37651e-06	0.0639731	0.215403
Wdr61	-4.88351	-1.10816	1.04215e-06	9.36152e-06	0.296296	0.444043
Pcnx	-4.88455	-1.42054	1.03664e-06	9.31565e-06	0.175084	0.322503
Osbpl1a	-4.88481	-1.43444	1.03526e-06	9.31054e-06	0.158249	0.308063
Tia1	-4.8869	-1.4174	1.02434e-06	9.21591e-06	0.217172	0.352587
Eftud2	-4.88743	-1.16837	1.02163e-06	9.19508e-06	0.265993	0.407942
Enpp3	-4.8918	-6.17571	9.99181e-07	8.99652e-06	0.00505051	0.156438
Septin6	-4.9014	-1.77126	9.51578e-07	8.58126e-06	0.114478	0.263538
Camk2g	-4.90198	-1.26986	9.48736e-07	8.55896e-06	0.287879	0.418773
Styx	-4.91217	-1.33305	9.00747e-07	8.13554e-06	0.217172	0.353791
Rplp0	-4.91484	-0.0430869	8.88528e-07	8.03458e-06	0.986532	0.944645
Yes1	-4.91661	-4.66847	8.80568e-07	7.96883e-06	0.0117845	0.163658
Ttc23	-4.91667	-4.08235	8.80275e-07	7.96883e-06	0.0151515	0.167268
Rgs4	-4.91746	-7.186	8.7676e-07	7.94369e-06	0.010101	0.161252
Efs	-4.91889	-5.31193	8.70352e-07	7.88872e-06	0.00505051	0.157641
C3	-4.92477	-2.63776	8.44605e-07	7.66135e-06	0.131313	0.264741
Acvr2a	-4.92509	-1.50776	8.43196e-07	7.65157e-06	0.180135	0.322503
Fam171b	-4.93312	-7.04687	8.09246e-07	7.35502e-06	0.00673401	0.158845
Hspa12a	-4.93312	-3.57346	8.09246e-07	7.35502e-06	0.0252525	0.176895
Pck2	-4.93365	-1.52892	8.07084e-07	7.34113e-06	0.195286	0.336943
Slc7a6	-4.93365	-1.67723	8.07084e-07	7.34113e-06	0.131313	0.279182
Pdzrn3	-4.9343	-4.77666	8.04389e-07	7.32238e-06	0.00673401	0.160048
Susd2	-4.94187	-4.65633	7.73758e-07	7.04909e-06	0.016835	0.168472
Zc3h7b	-4.94253	-1.69683	7.71171e-07	7.02828e-06	0.126263	0.273165
Nhsl2	-4.95114	-1.40803	7.37789e-07	6.7267e-06	0.215488	0.361011
Vsig10	-4.95519	-2.55557	7.22595e-07	6.59076e-06	0.0420875	0.196149
Ephx1	-4.95571	-1.09897	7.20656e-07	6.57567e-06	0.360269	0.512635
Chpf2	-4.95624	-1.26466	7.18723e-07	6.56061e-06	0.259259	0.398315
Top2b	-4.96172	-0.936943	6.98721e-07	6.38307e-06	0.525253	0.646209
E130310I04Rik	-4.96218	-5.48749	6.97078e-07	6.37058e-06	0.00505051	0.158845
Rasgrp2	-4.96655	-2.27386	6.81545e-07	6.23601e-06	0.119529	0.256318
Pitpnb	-4.96903	-1.12158	6.72884e-07	6.16163e-06	0.306397	0.452467
Vgll3	-4.97138	-5.92771	6.64777e-07	6.09221e-06	0.003367	0.157641
Calm3	-4.97164	-0.728586	6.63882e-07	6.08883e-06	0.622896	0.700361
Srpr	-4.97771	-0.92258	6.43398e-07	5.90798e-06	0.486532	0.613718
Klhdc8b	-4.98418	-2.75229	6.22262e-07	5.71617e-06	0.10101	0.243081
Lman1	-4.98483	-1.04267	6.20165e-07	5.69917e-06	0.373737	0.512635
Anapc1	-4.98522	-1.12063	6.1891e-07	5.68989e-06	0.335017	0.477738
Col4a5	-4.98548	-5.68342	6.18075e-07	5.68865e-06	0.0117845	0.164862
Ctnnb1	-4.98627	-0.734954	6.15575e-07	5.67049e-06	0.737374	0.784597
Smc3	-4.98698	-1.02174	6.13292e-07	5.65171e-06	0.39899	0.536703
4931406P16Rik	-4.98822	-1.32818	6.09368e-07	5.61779e-06	0.23569	0.375451
Snai2	-4.98875	-5.25883	6.07723e-07	5.60486e-06	0.00673401	0.161252
Praf2	-4.99253	-1.64684	5.95926e-07	5.49824e-06	0.131313	0.279182
Zc2hc1a	-5.00415	-1.9113	5.6108e-07	5.18087e-06	0.104377	0.255114
Calhm5	-5.00559	-5.97392	5.56913e-07	5.14444e-06	0.00505051	0.160048
Prrg3	-5.00859	-5.80117	5.48294e-07	5.0706e-06	0.003367	0.158845
Mat2a	-5.01734	-0.914068	5.23916e-07	4.85708e-06	0.619529	0.720818
Ccdc157	-5.01943	-2.11949	5.1825e-07	4.80841e-06	0.141414	0.282792
Ugp2	-5.02178	-1.19807	5.11948e-07	4.75183e-06	0.3367	0.462094
Slc22a17	-5.02635	-2.29391	4.99903e-07	4.64376e-06	0.0707071	0.223827
Arfgap1	-5.02746	-1.38173	4.97019e-07	4.62068e-06	0.223906	0.365824
Peg3	-5.02798	-5.75641	4.95668e-07	4.60997e-06	0.00841751	0.163658
Fam171a1	-5.03138	-3.59526	4.8697e-07	4.53271e-06	0.0286195	0.182912
Igfbp3	-5.03536	-5.23925	4.76953e-07	4.44306e-06	0.016835	0.170878
Ampd2	-5.03653	-1.67718	4.74036e-07	4.41766e-06	0.138047	0.292419
Cox6a1	-5.04019	-0.209677	4.65069e-07	4.33584e-06	0.941077	0.915764
Igdcc4	-5.04411	-4.9768	4.55644e-07	4.24967e-06	0.0117845	0.167268
Tcf12	-5.04535	-1.11524	4.52697e-07	4.2239e-06	0.368687	0.493381
Vezf1	-5.04665	-1.14738	4.49616e-07	4.19684e-06	0.358586	0.488568
Fabp4	-5.04665	-2.76376	4.49616e-07	4.19684e-06	0.0858586	0.23586
Ggt5	-5.04789	-1.49348	4.46707e-07	4.17305e-06	0.218855	0.352587
Map6	-5.05011	-5.01756	4.41548e-07	4.12819e-06	0.00841751	0.164862
Tsku	-5.05135	-2.52888	4.3869e-07	4.10312e-06	0.0488215	0.204573
Ahcyl1	-5.05377	-1.20553	4.33175e-07	4.05318e-06	0.279461	0.427196
Hoxc6	-5.05886	-6.54581	4.21767e-07	3.95123e-06	0.003367	0.160048
Plin3	-5.06461	-1.0371	4.09245e-07	3.83702e-06	0.430976	0.554753
Trio	-5.06643	-1.00891	4.05336e-07	3.80192e-06	0.390572	0.523466
Rasl11b	-5.06722	-4.84243	4.03672e-07	3.78784e-06	0.016835	0.172082
Bag5	-5.0682	-1.63681	4.01601e-07	3.76994e-06	0.149832	0.303249
Fuz	-5.07244	-1.09926	3.92746e-07	3.6898e-06	0.313131	0.448857
Mrpl4	-5.07636	-1.10316	3.84739e-07	3.61604e-06	0.326599	0.464501
Dvl3	-5.08054	-1.43128	3.76372e-07	3.54028e-06	0.205387	0.351384
Septin2-1	-5.08145	-0.647583	3.74565e-07	3.52472e-06	0.774411	0.801444
Cdc42ep2	-5.08171	-2.12297	3.7405e-07	3.52131e-06	0.0942761	0.247894
Eif4g1	-5.08263	-0.964848	3.72254e-07	3.50582e-06	0.582492	0.709988
Chd6	-5.08334	-1.05771	3.70849e-07	3.49686e-06	0.402357	0.529483
Slc43a1	-5.08902	-6.05651	3.59913e-07	3.39651e-06	0.003367	0.161252
Schip1	-5.08948	-5.16077	3.59047e-07	3.38972e-06	0.0117845	0.168472
Bet1l	-5.09529	-1.1485	3.48208e-07	3.29814e-06	0.3367	0.470517
Nck1	-5.09921	-1.25496	3.41079e-07	3.23459e-06	0.289562	0.43201
Ddx17	-5.10306	-0.752878	3.34207e-07	3.17072e-06	0.772727	0.835138
E230016M11Rik	-5.10515	-1.96668	3.30536e-07	3.13846e-06	0.0892256	0.243081
Wdr54	-5.10528	-5.33717	3.30308e-07	3.13758e-06	0.00841751	0.166065
Xpnpep1	-5.10717	-1.51698	3.27017e-07	3.1076e-06	0.19697	0.345367
Fdx1	-5.10809	-2.00537	3.25439e-07	3.09388e-06	0.0824916	0.239471
Tmem107	-5.1107	-2.35538	3.20972e-07	3.05392e-06	0.0606061	0.21781
Adgra3	-5.11122	-4.72814	3.20086e-07	3.04674e-06	0.0117845	0.169675
Adgrf5	-5.11181	-4.89488	3.19092e-07	3.03853e-06	0.0218855	0.178099
Abcc9	-5.112	-4.94037	3.18761e-07	3.03663e-06	0.026936	0.181709
Nynrin	-5.11213	-2.19344	3.18541e-07	3.03578e-06	0.0791246	0.234657
Lmo1	-5.11514	-3.87306	3.13514e-07	2.99034e-06	0.0185185	0.176895
Tgm2	-5.1184	-2.11201	3.08138e-07	2.94148e-06	0.0976431	0.251504
Birc6	-5.12245	-0.84397	3.01594e-07	2.88139e-06	0.740741	0.827918
Srsf1	-5.12336	-1.0696	3.00135e-07	2.86982e-06	0.441077	0.5716
Ktn1	-5.12493	-1.00395	2.9765e-07	2.84723e-06	0.478114	0.593261
Daam1	-5.12591	-1.53417	2.96107e-07	2.83364e-06	0.166667	0.320096
Pebp1	-5.12885	-0.783839	2.91524e-07	2.79209e-06	0.469697	0.5716
Pds5b	-5.13237	-1.22994	2.86114e-07	2.74142e-06	0.265993	0.416366
Rtkn	-5.13439	-4.52016	2.83053e-07	2.7132e-06	0.0185185	0.175692
Srp19	-5.13505	-0.948244	2.82072e-07	2.70492e-06	0.415825	0.548736
Clmp	-5.13616	-1.53233	2.80412e-07	2.69124e-06	0.222222	0.356197
Gadd45a	-5.13655	-2.07823	2.79829e-07	2.68675e-06	0.102694	0.253911
Huwe1	-5.14034	-1.00172	2.74248e-07	2.63426e-06	0.555556	0.66426
Nrbp2	-5.14634	-4.14965	2.65615e-07	2.55345e-06	0.0151515	0.174489
Timp1	-5.14954	-4.64459	2.61125e-07	2.51133e-06	0.0117845	0.170878
Poglut3	-5.15156	-1.5081	2.58322e-07	2.48541e-06	0.186869	0.33574
Casc4	-5.153	-5.9362	2.5635e-07	2.46747e-06	0.00841751	0.167268
Slc37a3	-5.15881	-1.77741	2.48522e-07	2.39511e-06	0.132997	0.286402
Bvht	-5.15927	-3.85875	2.47917e-07	2.39126e-06	0.020202	0.179302
Banf1	-5.16123	-0.869245	2.45337e-07	2.36736e-06	0.5	0.617329
Klhdc2	-5.16488	-1.29614	2.4059e-07	2.32349e-06	0.249158	0.399519
Ptges	-5.16606	-3.7939	2.39083e-07	2.3099e-06	0.037037	0.192539
B430219N15Rik	-5.16619	-1.36656	2.38916e-07	2.30925e-06	0.138047	0.293622
Ndufa5	-5.16671	-0.887547	2.38249e-07	2.30378e-06	0.447811	0.566787
D930015M05Rik	-5.16736	-3.4104	2.37419e-07	2.2967e-06	0.023569	0.182912
Ptprs	-5.17076	-1.13617	2.33146e-07	2.2582e-06	0.392256	0.518652
Itgb1bp1	-5.17128	-1.20932	2.32495e-07	2.25284e-06	0.227273	0.398315
Armcx1	-5.17128	-5.06653	2.32495e-07	2.25284e-06	0.010101	0.169675
Cfl2	-5.17585	-1.31974	2.26875e-07	2.20022e-06	0.249158	0.393502
Rabgap1l	-5.17781	-1.14799	2.24507e-07	2.17817e-06	0.3367	0.478941
Rtl8c	-5.18225	-1.80756	2.19227e-07	2.12783e-06	0.106061	0.263538
A4galt	-5.18486	-3.62464	2.16177e-07	2.09912e-06	0.020202	0.180505
Pnisr	-5.19517	-0.902584	2.04528e-07	1.98766e-06	0.619529	0.723225
Afap1l2	-5.20001	-5.32855	1.99282e-07	1.93832e-06	0.013468	0.173285
Stx2	-5.2034	-1.49063	1.95675e-07	1.90482e-06	0.191919	0.345367
Glt8d2	-5.20484	-5.16096	1.94167e-07	1.89095e-06	0.0117845	0.172082
Rab11fip2	-5.20954	-1.88139	1.89312e-07	1.84444e-06	0.0909091	0.251504
Farp2	-5.21267	-1.01233	1.86141e-07	1.81431e-06	0.346801	0.477738
Abat	-5.21659	-4.51807	1.82249e-07	1.77712e-06	0.023569	0.182912
Zfp503	-5.22201	-3.59374	1.76995e-07	1.72807e-06	0.0185185	0.180505
Cox7a2	-5.22286	-0.534927	1.76185e-07	1.72089e-06	0.781145	0.812274
Tmem39a	-5.22586	-1.46828	1.73349e-07	1.69391e-06	0.161616	0.32491
Retnla	-5.22651	-2.89485	1.72739e-07	1.68865e-06	0.353535	0.458484
Gtf3c1	-5.23683	-1.47291	1.63362e-07	1.59969e-06	0.213805	0.359807
Rprd1b	-5.24211	-1.25825	1.58747e-07	1.55582e-06	0.240741	0.401925
Ntn4	-5.24296	-5.88	1.58019e-07	1.54933e-06	0.003367	0.166065
Vstm4	-5.24375	-6.85595	1.57349e-07	1.54342e-06	0.00673401	0.168472
Csnk1a1	-5.24394	-0.627204	1.57182e-07	1.54243e-06	0.851852	0.88207
Map4	-5.24505	-0.918631	1.56239e-07	1.53383e-06	0.624579	0.711191
Emp1	-5.24531	-0.906498	1.56017e-07	1.53231e-06	0.62963	0.66787
Etfa	-5.25452	-1.00805	1.48413e-07	1.45886e-06	0.462963	0.599278
S1pr3	-5.25706	-6.69094	1.46373e-07	1.43942e-06	0.013468	0.174489
Cep170b	-5.26013	-3.40569	1.43952e-07	1.41681e-06	0.0218855	0.185319
Mturn	-5.26124	-2.13834	1.43085e-07	1.41008e-06	0.0976431	0.255114
Epb41l1	-5.2615	-1.38626	1.42882e-07	1.40868e-06	0.20202	0.359807
Pi15	-5.26516	-5.71937	1.40068e-07	1.38211e-06	0.00673401	0.169675
Rab18	-5.26535	-1.0385	1.39919e-07	1.38123e-06	0.489899	0.618532
Ebf3	-5.26712	-4.81064	1.38582e-07	1.36979e-06	0.013468	0.175692
Radil	-5.27149	-5.97293	1.35319e-07	1.33811e-06	0.00841751	0.170878
Bri3bp	-5.27195	-2.12942	1.34983e-07	1.33535e-06	0.0875421	0.247894
Wdr60	-5.27469	-2.33644	1.3298e-07	1.3161e-06	0.0622896	0.22503
Atp1b2	-5.27795	-5.30262	1.30634e-07	1.29398e-06	0.0151515	0.176895
Arfip2	-5.27939	-1.7813	1.29614e-07	1.28443e-06	0.124579	0.285199
Mcu	-5.28083	-1.28693	1.28602e-07	1.27495e-06	0.188552	0.354994
Hmgb1	-5.2854	-0.588017	1.25432e-07	1.24406e-06	0.754209	0.790614
Evc2	-5.28566	-6.64323	1.25253e-07	1.24282e-06	0.003367	0.167268
Sobp	-5.29754	-4.15798	1.17373e-07	1.16763e-06	0.0185185	0.181709
Ndrg4	-5.29924	-5.41341	1.16287e-07	1.15832e-06	0.010101	0.173285
S100a4	-5.30041	-1.29606	1.15541e-07	1.15188e-06	0.414141	0.522262
Zfp260	-5.30146	-1.50411	1.14882e-07	1.1458e-06	0.212121	0.363418
Ppp1r14a	-5.30322	-7.60365	1.13778e-07	1.13528e-06	0.0016835	0.166065
Ndufb6	-5.30661	-0.927252	1.1168e-07	1.11579e-06	0.442761	0.580024
Hdac4	-5.30785	-1.24518	1.10923e-07	1.1087e-06	0.277778	0.427196
Dap	-5.30864	-0.945878	1.10447e-07	1.10442e-06	0.572391	0.663057
Zfp9	-5.31269	-29.4453	1.08021e-07	1.08063e-06	0	0.164862
Thbs1	-5.31699	-2.57455	1.05495e-07	1.05582e-06	0.0976431	0.253911
Dpp4	-5.32326	-3.33444	1.01923e-07	1.02183e-06	0.0420875	0.203369
Septin2	-5.32378	-0.683827	1.0163e-07	1.01934e-06	0.774411	0.809868
Rftn2	-5.32509	-3.17141	1.00903e-07	1.01249e-06	0.043771	0.205776
Slc39a13	-5.32535	-1.48815	1.00758e-07	1.01147e-06	0.188552	0.347774
Sema4c	-5.33012	-2.77968	9.81496e-08	9.86568e-07	0.0454545	0.209386
Setd7	-5.33162	-1.31127	9.73414e-08	9.78869e-07	0.190236	0.354994
Abce1	-5.34206	-1.41171	9.18943e-08	9.25632e-07	0.225589	0.382671
Prickle2	-5.34748	-5.66393	8.91861e-08	8.99203e-07	0.00505051	0.170878
Stub1	-5.34755	-0.906243	8.9154e-08	8.99203e-07	0.565657	0.652226
Nfe2l1	-5.35199	-1.05542	8.69937e-08	8.78245e-07	0.461279	0.602888
Plekha6	-5.35336	-4.44225	8.63368e-08	8.71995e-07	0.0185185	0.182912
Il33	-5.35342	-4.94476	8.63057e-08	8.71995e-07	0.013468	0.178099
Flrt2	-5.35414	-4.52832	8.59637e-08	8.68984e-07	0.0185185	0.182912
Rexo2	-5.35825	-1.10991	8.403e-08	8.49808e-07	0.400673	0.535499
Hectd4	-5.36074	-1.27707	8.2884e-08	8.38585e-07	0.245791	0.404332
Adamts4	-5.361	-5.33837	8.27643e-08	8.3774e-07	0.0117845	0.176895
Arcn1	-5.36544	-0.968286	8.07542e-08	8.17751e-07	0.550505	0.655836
Stox2	-5.37568	-2.12519	7.62921e-08	7.73861e-07	0.143098	0.293622
Anxa7	-5.37706	-1.08264	7.57136e-08	7.68726e-07	0.47138	0.595668
Eprs	-5.38084	-1.15576	7.4138e-08	7.5339e-07	0.43771	0.574007
Ret	-5.39207	-6.38448	6.96501e-08	7.09028e-07	0.00841751	0.174489
Hnrnpr	-5.39364	-1.0955	6.90452e-08	7.03799e-07	0.434343	0.55716
Arl3	-5.39716	-1.28418	6.77027e-08	6.90418e-07	0.225589	0.380265
Tm7sf3	-5.3988	-1.22265	6.70898e-08	6.84469e-07	0.348485	0.486161
Pja1	-5.40284	-1.62924	6.55928e-08	6.69492e-07	0.156566	0.320096
Carmn	-5.40343	-6.82389	6.53782e-08	6.67596e-07	0.00505051	0.172082
Tmed3	-5.40461	-1.04457	6.4951e-08	6.63527e-07	0.496633	0.590854
Klc1	-5.40474	-1.03174	6.49038e-08	6.63336e-07	0.481481	0.628159
Slc25a27	-5.40735	-2.98335	6.39649e-08	6.54029e-07	0.0387205	0.205776
Epb41l3	-5.40774	-3.87196	6.38252e-08	6.52889e-07	0.026936	0.192539
Osr1	-5.41205	-7.3035	6.23079e-08	6.3765e-07	0.003367	0.170878
Plaat3	-5.41466	-1.3737	6.14054e-08	6.28971e-07	0.220539	0.379061
Yipf3	-5.41636	-1.03337	6.08256e-08	6.23584e-07	0.424242	0.543923
Cgnl1	-5.41792	-3.37446	6.02951e-08	6.18419e-07	0.030303	0.197353
Acap3	-5.42027	-1.64941	5.95077e-08	6.10614e-07	0.149832	0.314079
Sema6a	-5.42093	-4.41897	5.92908e-08	6.08658e-07	0.020202	0.186522
Flywch1	-5.42236	-1.63848	5.88162e-08	6.04054e-07	0.154882	0.320096
Ctsl	-5.42413	-0.608788	5.82389e-08	5.98389e-07	0.752525	0.726835
Ldha	-5.42445	-0.686619	5.81325e-08	5.97562e-07	0.759259	0.790614
Itga7	-5.43078	-5.25686	5.61068e-08	5.77251e-07	0.0286195	0.192539
Fbxl13	-5.44606	-4.1017	5.14974e-08	5.30536e-07	0.00841751	0.178099
Pde1a	-5.4539	-5.00011	4.92782e-08	5.08125e-07	0.0185185	0.185319
Adarb1	-5.45709	-4.28595	4.83989e-08	4.99281e-07	0.0185185	0.186522
Ppp1cb	-5.4661	-1.05226	4.60036e-08	4.74782e-07	0.552189	0.65704
Slc4a3	-5.4678	-5.00563	4.55653e-08	4.70469e-07	0.013468	0.181709
B4galt2	-5.4695	-4.06818	4.51311e-08	4.66402e-07	0.010101	0.180505
Mlec	-5.46989	-1.27048	4.50315e-08	4.6558e-07	0.340067	0.493381
Aldoa	-5.47185	-0.559306	4.45366e-08	4.60875e-07	0.878788	0.910951
Bola3	-5.47648	-1.52488	4.33861e-08	4.49371e-07	0.153199	0.320096
Inmt	-5.47668	-4.98721	4.33381e-08	4.49075e-07	0.0218855	0.188929
Npr2	-5.47694	-6.59002	4.32742e-08	4.48614e-07	0.00673401	0.175692
Rnd3	-5.48843	-1.12394	4.05521e-08	4.20582e-07	0.324916	0.499398
Ywhaz	-5.48993	-0.646622	4.02088e-08	4.17209e-07	0.87037	0.888087
Il17rd	-5.49639	-3.90831	3.87633e-08	4.02572e-07	0.020202	0.190132
Fzd2	-5.49862	-8.40071	3.82786e-08	3.97716e-07	0.0016835	0.172082
Pmepa1	-5.49999	-1.6621	3.79822e-08	3.94813e-07	0.190236	0.344164
Bsg	-5.50188	-0.366123	3.75765e-08	3.90772e-07	0.872054	0.862816
Inpp5a	-5.50207	-1.7579	3.75347e-08	3.90513e-07	0.1633	0.322503
Skp1a	-5.50207	-0.968102	3.75347e-08	3.90513e-07	0.560606	0.685921
Cdr2l	-5.5026	-5.95114	3.74237e-08	3.89708e-07	0.00841751	0.178099
Fzd1	-5.50351	-4.4386	3.72301e-08	3.87866e-07	0.0151515	0.185319
Jmjd8	-5.50736	-0.880736	3.64249e-08	3.7982e-07	0.563973	0.643803
Slc7a2	-5.50867	-4.30133	3.61558e-08	3.77183e-07	0.0319865	0.198556
Sfr1	-5.51866	-0.865273	3.416e-08	3.56685e-07	0.590909	0.681107
Rflnb	-5.51938	-3.19793	3.40207e-08	3.5539e-07	0.0488215	0.215403
St3gal5	-5.52231	-2.57691	3.34566e-08	3.49813e-07	0.0521886	0.223827
Atxn7l3b	-5.52499	-0.994981	3.29505e-08	3.44677e-07	0.513468	0.655836
Art3	-5.52838	-2.65982	3.23193e-08	3.38381e-07	0.0976431	0.257521
Zfp532	-5.53374	-2.73979	3.13478e-08	3.28357e-07	0.047138	0.21781
Cdh11	-5.54666	-4.49301	2.91172e-08	3.05823e-07	0.030303	0.198556
Aqp1	-5.5498	-4.24821	2.86e-08	3.00664e-07	0.037037	0.205776
Lrrk2	-5.55189	-2.09419	2.82603e-08	2.97227e-07	0.0976431	0.265945
4933431K23Rik	-5.55313	-4.93672	2.80604e-08	2.95259e-07	0.00841751	0.180505
Ift81	-5.5575	-3.3988	2.73664e-08	2.88219e-07	0.0353535	0.205776
Cbx3	-5.56103	-0.939961	2.68192e-08	2.82842e-07	0.319865	0.475331
Plxna1	-5.56893	-1.24771	2.56315e-08	2.70809e-07	0.308081	0.474128
Rnf10	-5.56906	-1.01834	2.56123e-08	2.7073e-07	0.560606	0.67148
Cdc42ep5	-5.57121	-4.16498	2.52975e-08	2.67647e-07	0.013468	0.186522
Dusp11	-5.57395	-1.0574	2.49023e-08	2.63707e-07	0.515152	0.640193
Ccn3	-5.57735	-8.58429	2.44214e-08	2.58732e-07	0.0016835	0.174489
Ulk4	-5.57996	-0.742199	2.40575e-08	2.54995e-07	0.720539	0.787004
Adm	-5.58322	-5.02641	2.36102e-08	2.50367e-07	0.013468	0.185319
Stk25	-5.58466	-1.20201	2.34159e-08	2.48628e-07	0.393939	0.537906
Pitpnm2	-5.5857	-5.83296	2.32756e-08	2.47272e-07	0.00673401	0.179302
Filip1	-5.58721	-4.36927	2.30753e-08	2.45257e-07	0.0117845	0.185319
Tspan12	-5.58721	-6.05124	2.30753e-08	2.45257e-07	0.00505051	0.178099
Triobp	-5.58753	-1.38005	2.3032e-08	2.45022e-07	0.242424	0.404332
Plcd1	-5.58884	-3.6018	2.28595e-08	2.43298e-07	0.030303	0.202166
Caskin2	-5.59145	-4.40188	2.25183e-08	2.39887e-07	0.016835	0.188929
Tcim	-5.5953	-4.49742	2.2024e-08	2.3473e-07	0.0185185	0.190132
Plod1	-5.59765	-1.11681	2.17276e-08	2.31784e-07	0.479798	0.601685
Ahnak2	-5.59967	-1.8979	2.14754e-08	2.292e-07	0.183502	0.330927
Sec16b	-5.60281	-5.46164	2.10906e-08	2.25197e-07	0.010101	0.182912
Kremen1	-5.60607	-1.90495	2.06969e-08	2.21095e-07	0.138047	0.302046
BC001981	-5.6126	-2.959	1.99308e-08	2.13009e-07	0.03367	0.20698
Mrps28	-5.61391	-1.327	1.97809e-08	2.11505e-07	0.222222	0.389892
Sec22b	-5.63088	-1.29034	1.79292e-08	1.92417e-07	0.385522	0.518652
Atp5g3	-5.6348	-0.826803	1.75264e-08	1.88181e-07	0.722222	0.812274
Vldlr	-5.63565	-5.61363	1.74403e-08	1.87344e-07	0.0117845	0.185319
Dnajc1	-5.63741	-1.10323	1.72628e-08	1.85523e-07	0.380471	0.536703
Mtx1	-5.64381	-1.22445	1.66331e-08	1.79005e-07	0.286195	0.462094
Lgi2	-5.6442	-6.84643	1.65953e-08	1.78681e-07	0.003367	0.178099
Agpat4	-5.64439	-1.68171	1.65764e-08	1.78561e-07	0.193603	0.353791
Atn1	-5.64727	-1.31476	1.63019e-08	1.75685e-07	0.274411	0.425993
Adcyap1r1	-5.65105	-6.00005	1.59468e-08	1.71938e-07	0.0117845	0.185319
Gorasp2	-5.65203	-1.10366	1.58562e-08	1.71041e-07	0.535354	0.641396
Luzp1	-5.65399	-1.21794	1.56764e-08	1.6926e-07	0.407407	0.543923
Cobll1	-5.65673	-5.01365	1.54282e-08	1.66657e-07	0.016835	0.190132
Cltb	-5.6583	-1.16387	1.5288e-08	1.6522e-07	0.37037	0.515042
Igfbp4	-5.66274	-0.630996	1.48976e-08	1.61302e-07	0.707071	0.673887
Abca6	-5.66313	-2.84977	1.48636e-08	1.61085e-07	0.047138	0.22142
Erc1	-5.66418	-2.20043	1.47733e-08	1.60257e-07	0.0925926	0.265945
Ddost	-5.66679	-0.861677	1.455e-08	1.58057e-07	0.680135	0.744886
Smarcd3	-5.66764	-1.35748	1.44782e-08	1.5735e-07	0.244108	0.404332
Lima1	-5.66777	-1.13801	1.44671e-08	1.57304e-07	0.483165	0.601685
Tbx2	-5.66979	-6.49802	1.42973e-08	1.5553e-07	0.00673401	0.181709
Sun1	-5.67116	-1.4479	1.41833e-08	1.54363e-07	0.234007	0.394705
Smg6	-5.67384	-1.40056	1.39634e-08	1.52041e-07	0.267677	0.419976
Bcr	-5.67997	-3.13013	1.34715e-08	1.46823e-07	0.0505051	0.222623
Surf4	-5.68193	-0.749987	1.33181e-08	1.45288e-07	0.76431	0.788207
Sfrp4	-5.68507	-6.57075	1.30762e-08	1.42783e-07	0.0117845	0.186522
Trim35	-5.69708	-1.22552	1.21878e-08	1.33271e-07	0.390572	0.537906
Dcaf6	-5.70119	-1.39592	1.18973e-08	1.30156e-07	0.240741	0.399519
0610040F04Rik	-5.70322	-2.35669	1.17568e-08	1.2868e-07	0.0572391	0.233454
Arhgef7	-5.70367	-1.3617	1.17254e-08	1.28396e-07	0.335017	0.483755
Ext1	-5.7117	-1.20999	1.11852e-08	1.22597e-07	0.30303	0.478941
Ccdc3	-5.71262	-5.92122	1.11252e-08	1.21998e-07	0.016835	0.191336
Plekhg2	-5.72163	-1.42248	1.0551e-08	1.15756e-07	0.242424	0.406739
Ssbp2	-5.73716	-1.58538	9.62757e-09	1.05775e-07	0.237374	0.393502
Rab2a	-5.73755	-0.980553	9.60533e-09	1.05581e-07	0.585859	0.68231
Yipf5	-5.73834	-1.277	9.56102e-09	1.05144e-07	0.282828	0.447653
Arhgap32	-5.74186	-3.49912	9.36404e-09	1.03027e-07	0.0252525	0.203369
Plagl1	-5.75048	-4.66276	8.899e-09	9.805e-08	0.016835	0.193742
Efemp1	-5.75871	-6.29234	8.47609e-09	9.34347e-08	0.0151515	0.191336
Dlg5	-5.76373	-3.94144	8.22733e-09	9.07358e-08	0.0218855	0.199759
Atp2a3	-5.76798	-3.55284	8.02288e-09	8.85654e-08	0.03367	0.21059
Serpinb1a	-5.76915	-5.05032	7.96714e-09	8.7992e-08	0.013468	0.191336
Fbxw8	-5.76994	-1.77257	7.93019e-09	8.76258e-08	0.143098	0.316486
Dact1	-5.77398	-5.84135	7.74192e-09	8.56681e-08	0.00505051	0.184116
Bmp4	-5.77411	-6.13711	7.73592e-09	8.56427e-08	0.00841751	0.186522
Prrt2	-5.78534	-4.55662	7.23647e-09	8.0267e-08	0.013468	0.192539
Sgip1	-5.78835	-4.73845	7.10831e-09	7.88831e-08	0.020202	0.197353
Elob	-5.78874	-0.475035	7.09175e-09	7.87372e-08	0.846801	0.858002
Ano1	-5.79148	-8.15829	6.97692e-09	7.75366e-08	0.00673401	0.185319
Snapc3	-5.81302	-1.13278	6.13547e-09	6.83493e-08	0.232323	0.423586
Mapre3	-5.81981	-2.46965	5.89137e-09	6.57567e-08	0.0757576	0.251504
Epdr1	-5.82001	-6.29205	5.88447e-09	6.57113e-08	0.00841751	0.187726
Nfic	-5.82138	-0.758251	5.83639e-09	6.52059e-08	0.720539	0.765343
Ift43	-5.82621	-2.42071	5.67002e-09	6.34083e-08	0.0757576	0.253911
Cers4	-5.82634	-2.51266	5.66558e-09	6.33894e-08	0.0808081	0.256318
Marveld1	-5.82758	-1.53083	5.62365e-09	6.2981e-08	0.210438	0.385078
Smap1	-5.8283	-1.12118	5.59951e-09	6.2741e-08	0.395623	0.561974
Capn6	-5.83496	-5.66715	5.3804e-09	6.04029e-08	0.013468	0.192539
Lix1l	-5.83835	-2.68277	5.27193e-09	5.92427e-08	0.0589226	0.237064
Abhd2	-5.84462	-1.15181	5.07725e-09	5.71382e-08	0.417508	0.55355
Arl4a	-5.8505	-1.73355	4.90109e-09	5.52094e-08	0.164983	0.341757
Epb41l2	-5.85291	-1.01738	4.83041e-09	5.44397e-08	0.624579	0.707581
Gstm2-ps1	-5.85298	-2.25891	4.82852e-09	5.44397e-08	0.0740741	0.249097
Cpt1c	-5.85311	-3.44534	4.82472e-09	5.44286e-08	0.026936	0.208183
Ccdc28b	-5.8612	-1.50706	4.59527e-09	5.18654e-08	0.208754	0.381468
Adgra2	-5.86277	-4.29806	4.5521e-09	5.14283e-08	0.037037	0.212996
Plekhh2	-5.86643	-5.2721	4.45291e-09	5.03322e-08	0.010101	0.191336
Snai1	-5.86714	-5.42454	4.43367e-09	5.01393e-08	0.0117845	0.192539
Meis2	-5.86995	-4.13088	4.35925e-09	4.93458e-08	0.0454545	0.220217
Sesn3	-5.88392	-2.09143	4.00658e-09	4.54203e-08	0.117845	0.293622
Nsg1	-5.88425	-3.52181	3.99868e-09	4.5353e-08	0.0319865	0.211793
Copa	-5.88954	-0.980367	3.87282e-09	4.3947e-08	0.749158	0.802647
Qsox1	-5.89554	-1.60691	3.73454e-09	4.23986e-08	0.254209	0.410349
Rasl12	-5.9022	-6.39275	3.58684e-09	4.07418e-08	0.00673401	0.188929
Cpeb1	-5.90768	-4.57939	3.46949e-09	3.94282e-08	0.016835	0.198556
Wnt5a	-5.9133	-5.77205	3.35322e-09	3.82007e-08	0.013468	0.194946
Mgll	-5.91989	-4.12007	3.22151e-09	3.67183e-08	0.0218855	0.204573
Arsi	-5.92257	-3.49365	3.1695e-09	3.61432e-08	0.040404	0.220217
Prkca	-5.92831	-2.15819	3.0606e-09	3.49186e-08	0.0942761	0.274368
Nectin3	-5.9321	-6.31794	2.99082e-09	3.41562e-08	0.00841751	0.191336
Zfyve21	-5.93223	-1.88461	2.98845e-09	3.41459e-08	0.144781	0.32491
Otud7b	-5.93393	-2.09473	2.9577e-09	3.38112e-08	0.107744	0.286402
Mia3	-5.93661	-1.16054	2.90983e-09	3.32805e-08	0.468013	0.606498
Cilk1	-5.94424	-2.14241	2.77736e-09	3.17811e-08	0.107744	0.286402
Cd300lg	-5.94424	-2.58137	2.77736e-09	3.17811e-08	0.0824916	0.261131
Capn5	-5.95449	-3.27919	2.60879e-09	2.98964e-08	0.0286195	0.2142
Snx21	-5.95795	-1.36736	2.55416e-09	2.92994e-08	0.262626	0.429603
Tmeff2	-5.96024	-5.8393	2.5187e-09	2.8907e-08	0.0117845	0.194946
Tenm3	-5.96056	-4.29397	2.51367e-09	2.88636e-08	0.016835	0.200963
Cdc37l1	-5.96167	-1.21348	2.49666e-09	2.86967e-08	0.368687	0.53911
Hacd1	-5.97088	-3.92056	2.35978e-09	2.71638e-08	0.0185185	0.203369
Ncald	-5.97192	-5.1136	2.34471e-09	2.70039e-08	0.016835	0.199759
Hspa13	-5.97219	-1.11959	2.34096e-09	2.69875e-08	0.653199	0.726835
Phactr1	-5.98185	-2.95111	2.20621e-09	2.54721e-08	0.0420875	0.227437
Rtl8b	-5.98276	-1.3874	2.19386e-09	2.53548e-08	0.195286	0.370638
Helz	-5.98381	-1.34393	2.17983e-09	2.52052e-08	0.262626	0.444043
Spon1	-5.98407	-4.4757	2.17634e-09	2.51774e-08	0.0286195	0.21059
Bmpr2	-5.98877	-1.22026	2.11437e-09	2.4485e-08	0.427609	0.565584
Senp6	-5.99595	-1.39943	2.02301e-09	2.34387e-08	0.23569	0.413959
Serf1	-5.99608	-3.03101	2.02138e-09	2.34316e-08	0.040404	0.22503
Dchs1	-5.99856	-3.56625	1.99075e-09	2.30881e-08	0.037037	0.220217
Slc39a7	-6.00176	-1.20485	1.95191e-09	2.2649e-08	0.476431	0.618532
Tspan7	-6.00209	-5.98108	1.94799e-09	2.26149e-08	0.00841751	0.193742
Crip1	-6.00391	-0.545415	1.92617e-09	2.23728e-08	0.973064	0.954272
Rnf144a	-6.00548	-4.43334	1.90766e-09	2.21689e-08	0.0151515	0.200963
Map4k4	-6.01312	-1.23368	1.81988e-09	2.11594e-08	0.388889	0.541516
Mdh2	-6.02128	-1.16438	1.73044e-09	2.01296e-08	0.525253	0.658243
Tacc2	-6.02709	-1.82594	1.66939e-09	1.9439e-08	0.132997	0.31769
Arhgap23	-6.03068	-2.08263	1.63271e-09	1.9031e-08	0.111111	0.291215
Zfp423	-6.03212	-4.87706	1.61826e-09	1.88721e-08	0.0185185	0.203369
BC037039	-6.03486	-7.21994	1.59102e-09	1.85638e-08	0.0016835	0.188929
Bcar1	-6.03799	-4.01072	1.56044e-09	1.82162e-08	0.0218855	0.208183
Hdlbp	-6.04491	-1.11105	1.49492e-09	1.74601e-08	0.560606	0.684717
Prkcg	-6.05164	-0.745847	1.43382e-09	1.67634e-08	0.680135	0.729242
Tulp3	-6.0551	-3.30016	1.40334e-09	1.64236e-08	0.026936	0.215403
Fam13c	-6.0581	-5.40988	1.37739e-09	1.61281e-08	0.0151515	0.200963
Igf1r	-6.06097	-1.46458	1.35302e-09	1.58507e-08	0.286195	0.45006
Selenof	-6.06104	-0.393131	1.35247e-09	1.58507e-08	0.890572	0.871239
Mmp11	-6.06482	-3.40913	1.32099e-09	1.55068e-08	0.0656566	0.243081
Fam124a	-6.06894	-6.83158	1.2876e-09	1.51303e-08	0.003367	0.191336
Ccdc88c	-6.07103	-4.39214	1.27096e-09	1.49423e-08	0.023569	0.209386
Gabbr1	-6.07214	-2.74272	1.2622e-09	1.48469e-08	0.0622896	0.247894
Iqsec1	-6.07253	-1.2079	1.25913e-09	1.48243e-08	0.43266	0.56077
Ndufv1	-6.08134	-1.34054	1.19182e-09	1.40476e-08	0.308081	0.484958
Prr12	-6.08356	-1.10747	1.17543e-09	1.38614e-08	0.350168	0.518652
Nectin1	-6.088	-2.5953	1.1433e-09	1.34963e-08	0.0673401	0.251504
Olfml1	-6.08826	-30.0864	1.14144e-09	1.34812e-08	0	0.188929
Ank3	-6.08891	-3.84292	1.1368e-09	1.34332e-08	0.026936	0.2142
Ptp4a3	-6.09218	-2.05898	1.11385e-09	1.31688e-08	0.195286	0.356197
Fat4	-6.09466	-5.35713	1.09671e-09	1.29728e-08	0.013468	0.200963
Mmp23	-6.10367	-6.95559	1.03662e-09	1.22934e-08	0.00673401	0.194946
Dapk1	-6.10811	-1.4553	1.0082e-09	1.19625e-08	0.289562	0.452467
Ldb2	-6.10941	-5.62072	9.99985e-10	1.18711e-08	0.010101	0.198556
Copg2	-6.11339	-1.86318	9.75336e-10	1.15904e-08	0.166667	0.344164
Atp8b1	-6.12221	-4.92358	9.22873e-10	1.09782e-08	0.013468	0.202166
Swi5	-6.12384	-1.02181	9.13464e-10	1.08775e-08	0.530303	0.666667
Ndufb2	-6.13043	-1.05804	8.76397e-10	1.04576e-08	0.447811	0.587244
Lrig1	-6.13448	-3.94824	8.54373e-10	1.02053e-08	0.03367	0.220217
Ric1	-6.13481	-1.37649	8.52621e-10	1.01896e-08	0.291246	0.459687
Palld	-6.13527	-1.5844	8.50173e-10	1.01656e-08	0.282828	0.44645
Med25	-6.14147	-1.35028	8.17628e-10	9.79166e-09	0.29798	0.474128
Rusc2	-6.14506	-1.46673	7.99345e-10	9.57766e-09	0.239057	0.416366
Uaca	-6.14767	-2.84538	7.86299e-10	9.43111e-09	0.0639731	0.250301
Smc6	-6.14806	-1.19564	7.8436e-10	9.41273e-09	0.447811	0.624549
Cdk16	-6.15668	-1.58043	7.42866e-10	8.92403e-09	0.259259	0.429603
Nrip2	-6.1636	-4.40185	7.11102e-10	8.55132e-09	0.0319865	0.220217
Actn1	-6.16595	-2.13926	7.00619e-10	8.42964e-09	0.139731	0.311673
Map4k5	-6.16725	-1.9294	6.9486e-10	8.3647e-09	0.149832	0.330927
Eri3	-6.16869	-1.49003	6.88579e-10	8.2934e-09	0.255892	0.430806
Pdcd6	-6.17385	-1.275	6.66477e-10	8.03137e-09	0.424242	0.576414
1700025G04Rik	-6.18318	-1.82108	6.28216e-10	7.57426e-09	0.149832	0.33574
Myh11	-6.19063	-5.48819	5.99258e-10	7.23265e-09	0.037037	0.222623
Vamp2	-6.19435	-1.12807	5.85271e-10	7.06752e-09	0.486532	0.628159
Bmp5	-6.19846	-6.021	5.70183e-10	6.89612e-09	0.00673401	0.198556
Evc	-6.2012	-6.12964	5.60336e-10	6.78411e-09	0.010101	0.200963
Gpm6b	-6.21465	-5.31871	5.1439e-10	6.23762e-09	0.013468	0.204573
Rdx	-6.21915	-1.24286	4.99839e-10	6.06753e-09	0.473064	0.618532
Pard3	-6.21955	-4.02354	4.98593e-10	6.05558e-09	0.0353535	0.223827
Pdlim1	-6.22993	-1.23122	4.66653e-10	5.67957e-09	0.430976	0.569194
Adamtsl3	-6.23763	-6.03632	4.44249e-10	5.42114e-09	0.0117845	0.203369
Igf2	-6.24037	-4.59505	4.3653e-10	5.32977e-09	0.030303	0.219013
Zc3h11a-1	-6.24364	-1.13198	4.27513e-10	5.22242e-09	0.555556	0.703971
Pfkp	-6.24781	-1.26983	4.16235e-10	5.08734e-09	0.459596	0.612515
Sec61a1	-6.25265	-1.18389	4.03557e-10	4.94282e-09	0.548822	0.690734
Synm	-6.25265	-3.99345	4.03557e-10	4.94282e-09	0.026936	0.219013
Mtus1	-6.25441	-1.69432	3.99025e-10	4.8925e-09	0.200337	0.389892
Rarg	-6.25663	-1.3665	3.9339e-10	4.82596e-09	0.291246	0.469314
Adk	-6.25911	-1.96371	3.87183e-10	4.75234e-09	0.153199	0.334537
Gask1b	-6.26041	-2.81581	3.83955e-10	4.71522e-09	0.0757576	0.262335
Setbp1	-6.26727	-5.49878	3.67434e-10	4.51952e-09	0.00673401	0.200963
Morc4	-6.27021	-5.67008	3.60568e-10	4.43742e-09	0.00841751	0.202166
Lpl	-6.27798	-1.07087	3.43009e-10	4.22807e-09	0.720539	0.780987
Bcl7c	-6.2926	-2.01352	3.12193e-10	3.85437e-09	0.0976431	0.291215
Cd164	-6.30285	-1.22254	2.92223e-10	3.61361e-09	0.590909	0.702768
Card10	-6.30409	-4.39179	2.89893e-10	3.58671e-09	0.016835	0.211793
Wdr5b	-6.30527	-1.08524	2.87702e-10	3.5615e-09	0.279461	0.472924
Trip6	-6.30872	-2.15067	2.81344e-10	3.48653e-09	0.126263	0.312876
Septin8	-6.31675	-1.09946	2.67113e-10	3.31372e-09	0.589226	0.67148
Npr1	-6.31976	-4.12193	2.61974e-10	3.2517e-09	0.026936	0.220217
Hr	-6.32139	-5.1478	2.59221e-10	3.21926e-09	0.0117845	0.20698
Abhd14b	-6.32302	-1.90536	2.56497e-10	3.18714e-09	0.158249	0.345367
Arhgef10	-6.32315	-1.35199	2.5628e-10	3.18714e-09	0.228956	0.43201
Zfp651	-6.32341	-3.47969	2.55847e-10	3.1842e-09	0.0387205	0.23225
Helz2	-6.32818	-3.38476	2.48071e-10	3.09407e-09	0.0387205	0.233454
Tnrc6c	-6.32935	-1.15551	2.46189e-10	3.07225e-09	0.419192	0.599278
Kcp	-6.32994	-3.91137	2.45253e-10	3.06223e-09	0.026936	0.22142
Ptprk	-6.33281	-5.3494	2.40729e-10	3.00898e-09	0.010101	0.205776
Map1a	-6.33516	-4.76591	2.37088e-10	2.96507e-09	0.0185185	0.212996
Iqck	-6.33732	-5.3466	2.33797e-10	2.92867e-09	0.00841751	0.204573
Ddb1	-6.33882	-1.25448	2.3153e-10	2.90184e-09	0.508418	0.640193
Cacna1c	-6.34111	-3.39857	2.28122e-10	2.86067e-09	0.0454545	0.238267
Arl2bp	-6.34443	-2.08385	2.23243e-10	2.801e-09	0.117845	0.309266
Gbf1	-6.3447	-1.36115	2.22865e-10	2.79929e-09	0.478114	0.606498
Fastk	-6.34809	-1.47471	2.18003e-10	2.7412e-09	0.306397	0.477738
Arhgap35	-6.35357	-2.62891	2.10368e-10	2.64663e-09	0.0808081	0.271961
Dsel	-6.35488	-2.78663	2.08589e-10	2.62568e-09	0.0572391	0.252708
Smpd2	-6.35873	-1.38685	2.03425e-10	2.56208e-09	0.271044	0.466907
Kalrn	-6.38191	-3.09899	1.74895e-10	2.21479e-09	0.0488215	0.244284
Tdg	-6.38361	-2.09872	1.72966e-10	2.19277e-09	0.112795	0.299639
Aida	-6.38374	-1.16341	1.72819e-10	2.1921e-09	0.420875	0.569194
Pcbp4	-6.38661	-3.49088	1.69605e-10	2.15251e-09	0.037037	0.23225
Smarcb1	-6.38791	-1.50069	1.68163e-10	2.13539e-09	0.308081	0.487365
9530068E07Rik	-6.39164	-1.17326	1.64121e-10	2.0852e-09	0.560606	0.666667
Carhsp1	-6.39196	-1.57526	1.63771e-10	2.08189e-09	0.286195	0.463297
Tspan2	-6.39314	-4.97248	1.62516e-10	2.06708e-09	0.016835	0.212996
Mfap4	-6.40189	-3.0518	1.5347e-10	1.95417e-09	0.198653	0.362214
Spsb1	-6.40273	-3.74826	1.52619e-10	1.9444e-09	0.0353535	0.231047
Cks1b	-6.41259	-3.14331	1.43066e-10	1.82471e-09	0.0353535	0.234657
Gpr180	-6.42552	-2.35524	1.31421e-10	1.67988e-09	0.111111	0.303249
A830012C17Rik	-6.42591	-7.67943	1.31083e-10	1.67649e-09	0.0016835	0.200963
Ephb4	-6.42728	-5.72269	1.29907e-10	1.66236e-09	0.0117845	0.209386
Rhobtb3	-6.4344	-4.71211	1.23965e-10	1.58808e-09	0.013468	0.212996
Ripor1	-6.44021	-1.6132	1.19311e-10	1.52996e-09	0.237374	0.418773
Mpzl1	-6.44066	-4.32643	1.18952e-10	1.5264e-09	0.030303	0.226233
Trim2	-6.44256	-2.5995	1.17477e-10	1.50831e-09	0.106061	0.293622
Mt2	-6.45124	-1.84911	1.10939e-10	1.42753e-09	0.181818	0.365824
Procr	-6.45529	-5.50776	1.08014e-10	1.39221e-09	0.0117845	0.21059
Zc3h11a	-6.45581	-1.14481	1.07642e-10	1.38819e-09	0.592593	0.730445
Dynlrb1	-6.45842	-0.868694	1.05801e-10	1.36597e-09	0.693603	0.7858
Atp11a	-6.4673	-1.65129	9.97696e-11	1.28882e-09	0.215488	0.406739
Dnajc10	-6.46906	-1.58931	9.86129e-11	1.27459e-09	0.271044	0.447653
Mrtfb	-6.47265	-1.38119	9.62969e-11	1.24535e-09	0.350168	0.521059
Pik3r2	-6.475	-1.60748	9.48099e-11	1.22681e-09	0.262626	0.436823
Tshz1	-6.47507	-2.06944	9.47689e-11	1.22681e-09	0.109428	0.308063
Mcam	-6.48192	-5.70671	9.05606e-11	1.17379e-09	0.023569	0.220217
Grasp	-6.48897	-3.1953	8.64228e-11	1.12141e-09	0.047138	0.245487
Isca1	-6.48956	-1.59303	8.60865e-11	1.11768e-09	0.183502	0.377858
Mical1	-6.49844	-1.80075	8.1157e-11	1.05427e-09	0.190236	0.380265
Ncor2	-6.50281	-1.05944	7.88311e-11	1.02463e-09	0.597643	0.725632
Fam166a	-6.50751	-1.4655	7.64043e-11	9.942e-10	0.151515	0.345367
Ptprd	-6.50934	-4.59318	7.54804e-11	9.83284e-10	0.026936	0.22503
Tln2	-6.51156	-3.09177	7.43732e-11	9.69405e-10	0.0488215	0.249097
Spon2	-6.51208	-5.27876	7.41149e-11	9.67005e-10	0.0151515	0.215403
Spry4	-6.51241	-6.26661	7.3954e-11	9.65573e-10	0.00841751	0.209386
Gucy1b1	-6.51457	-6.48362	7.29004e-11	9.52354e-10	0.010101	0.21059
Lgals1	-6.51731	-0.198053	7.15807e-11	9.3617e-10	0.959596	0.907341
Ptgir	-6.52031	-2.9519	7.0162e-11	9.18135e-10	0.0538721	0.253911
Fkbp1a	-6.52253	-0.75161	6.91312e-11	9.0567e-10	0.799663	0.848375
Hoxc9	-6.53036	-4.66875	6.561e-11	8.60513e-10	0.010101	0.212996
Tmem184b	-6.53219	-1.49198	6.48139e-11	8.51037e-10	0.296296	0.487365
Olfml3	-6.53435	-2.04049	6.38879e-11	8.39353e-10	0.166667	0.358604
Daam2	-6.5348	-4.89712	6.36931e-11	8.3727e-10	0.013468	0.215403
Adamts9	-6.54192	-4.83805	6.07342e-11	7.99282e-10	0.0185185	0.219013
Cpne8	-6.54642	-2.52419	5.89311e-11	7.7732e-10	0.0656566	0.268351
Afdn	-6.54766	-1.71494	5.84439e-11	7.71772e-10	0.287879	0.45728
Smo	-6.54851	-3.91167	5.81128e-11	7.67838e-10	0.0319865	0.23225
Esam	-6.55818	-7.00463	5.44702e-11	7.21356e-10	0.010101	0.211793
Tmem100	-6.56183	-6.43831	5.3151e-11	7.04289e-10	0.00505051	0.208183
Ugdh	-6.5619	-1.84493	5.31277e-11	7.04289e-10	0.237374	0.411552
Hoxa10	-6.57423	-5.64797	4.89039e-11	6.49872e-10	0.00673401	0.21059
Ubtd2	-6.57521	-3.74262	4.85831e-11	6.4598e-10	0.0252525	0.22864
Cpe	-6.5758	-6.72352	4.83917e-11	6.43804e-10	0.020202	0.220217
Irs1	-6.57665	-5.75599	4.81164e-11	6.4051e-10	0.0117845	0.2142
Ntn1	-6.58168	-5.12303	4.6517e-11	6.19932e-10	0.020202	0.22142
Irf2bpl	-6.58599	-1.4482	4.51876e-11	6.02909e-10	0.260943	0.45367
Abi2	-6.59016	-1.57017	4.3934e-11	5.86521e-10	0.220539	0.419976
Lgalsl	-6.59356	-4.34176	4.29406e-11	5.7359e-10	0.023569	0.226233
Ift27	-6.59682	-1.9098	4.20061e-11	5.61431e-10	0.144781	0.347774
Lmbr1	-6.62829	-2.66401	3.39597e-11	4.56789e-10	0.0707071	0.273165
Tbx15	-6.63475	-5.30288	3.25046e-11	4.3849e-10	0.0117845	0.216606
Nfatc4	-6.64461	-7.03943	3.04018e-11	4.10842e-10	0.00841751	0.212996
Sult5a1	-6.64703	-5.70545	2.99073e-11	4.04394e-10	0.00841751	0.2142
Lrrc8a	-6.65205	-1.34513	2.89031e-11	3.91045e-10	0.390572	0.558363
F2r	-6.66407	-5.46887	2.66354e-11	3.60575e-10	0.0117845	0.21781
Prkd3	-6.67588	-1.5758	2.45749e-11	3.33414e-10	0.294613	0.476534
Enah	-6.67673	-4.72925	2.44331e-11	3.31731e-10	0.020202	0.22503
Ogt	-6.6877	-1.15561	2.26707e-11	3.0889e-10	0.772727	0.872443
Gucy1a1	-6.68796	-5.51489	2.26303e-11	3.08521e-10	0.037037	0.237064
Selenow	-6.68966	-0.502743	2.23694e-11	3.05144e-10	0.925926	0.926594
Gxylt2	-6.69677	-5.06642	2.13072e-11	2.91169e-10	0.0151515	0.22142
Pcolce2	-6.7048	-6.69342	2.01678e-11	2.76088e-10	0.013468	0.219013
Aldh1a2	-6.71094	-4.88311	1.93375e-11	2.65035e-10	0.030303	0.233454
Map3k20	-6.72968	-2.11859	1.70041e-11	2.34581e-10	0.193603	0.377858
Tspan6	-6.73066	-7.53351	1.689e-11	2.33147e-10	0.00505051	0.212996
Pdcd4	-6.73627	-1.31979	1.62504e-11	2.24452e-10	0.358586	0.537906
Fam92a	-6.75481	-3.94485	1.43022e-11	1.97897e-10	0.03367	0.239471
Ift20	-6.7663	-1.25204	1.32117e-11	1.83246e-10	0.393939	0.5716
Six1	-6.77446	-5.03579	1.24871e-11	1.73612e-10	0.0151515	0.223827
Ndufa11	-6.7772	-1.11532	1.22525e-11	1.70452e-10	0.486532	0.628159
Fkbp14	-6.77786	-4.24191	1.21972e-11	1.69786e-10	0.0353535	0.240674
Cpxm2	-6.78549	-4.72466	1.1569e-11	1.61137e-10	0.0252525	0.23225
Fmo1	-6.78595	-5.32386	1.15324e-11	1.60725e-10	0.0218855	0.22864
Fst	-6.7979	-7.50408	1.06156e-11	1.48305e-10	0.0117845	0.220217
Agap1	-6.80521	-1.87424	1.00902e-11	1.4122e-10	0.228956	0.416366
Wasl	-6.80658	-1.40282	9.99455e-12	1.39966e-10	0.345118	0.524669
Pgrmc1	-6.81298	-1.39035	9.55982e-12	1.33959e-10	0.422559	0.604091
Sec63	-6.82362	-1.68623	8.87744e-12	1.24623e-10	0.252525	0.444043
Acta2	-6.82493	-4.02182	8.79708e-12	1.23645e-10	0.144781	0.330927
Bnc2	-6.83446	-4.31463	8.23161e-12	1.15768e-10	0.020202	0.231047
Sfxn1	-6.83955	-2.47456	7.94426e-12	1.11794e-10	0.0909091	0.300842
Cyth3	-6.84556	-1.46498	7.61796e-12	1.07268e-10	0.397306	0.558363
Arhgap10	-6.86762	-1.47297	6.52811e-12	9.20897e-11	0.299663	0.481348
Hivep2	-6.87324	-1.51305	6.27616e-12	8.85895e-11	0.377104	0.547533
Ntrk2	-6.88688	-6.0294	5.70291e-12	8.05471e-11	0.0151515	0.226233
Arl1	-6.89491	-1.21183	5.38988e-12	7.62189e-11	0.468013	0.616125
Rasal2	-6.90274	-3.36441	5.10074e-12	7.23068e-11	0.0538721	0.262335
Hsd11b1	-6.91084	-5.7388	4.81793e-12	6.83816e-11	0.023569	0.233454
Aldh1a1	-6.92063	-5.13624	4.49632e-12	6.38953e-11	0.013468	0.227437
Prrc1	-6.92416	-1.61071	4.38578e-12	6.24777e-11	0.292929	0.478941
Neo1	-6.92533	-3.23775	4.34952e-12	6.20376e-11	0.0505051	0.262335
Svil	-6.92938	-1.29828	4.22688e-12	6.03628e-11	0.505051	0.642599
Flnc	-6.94185	-5.2685	3.86999e-12	5.53003e-11	0.0185185	0.231047
Gpr17	-6.94361	-6.28536	3.82199e-12	5.4648e-11	0.00673401	0.22142
Akt3	-6.94557	-1.69576	3.76933e-12	5.39285e-11	0.239057	0.434416
Ryk	-6.94622	-4.24008	3.75194e-12	5.37128e-11	0.026936	0.239471
Fmod	-6.94916	-2.83908	3.67464e-12	5.26714e-11	0.170034	0.370638
Srebf1	-6.95465	-1.21614	3.5345e-12	5.0757e-11	0.563973	0.690734
Pla1a	-6.95641	-5.80257	3.49058e-12	5.01806e-11	0.020202	0.23225
Phlda3	-6.95961	-3.91298	3.41224e-12	4.90925e-11	0.0286195	0.243081
Rem1	-6.96006	-4.41723	3.40119e-12	4.8964e-11	0.020202	0.234657
Matn2	-6.96744	-4.57962	3.22758e-12	4.65226e-11	0.0286195	0.240674
Heyl	-6.96829	-6.10049	3.20817e-12	4.62717e-11	0.013468	0.227437
Ptpn9	-6.97051	-1.59404	3.15796e-12	4.55758e-11	0.276094	0.475331
Tmed2	-6.98468	-0.696998	2.85514e-12	4.1257e-11	0.755892	0.801444
Galnt16	-6.98598	-6.55316	2.82871e-12	4.09006e-11	0.0117845	0.226233
Ywhaq	-6.98781	-0.943939	2.79211e-12	4.03966e-11	0.691919	0.784597
Adgrl2	-6.9931	-2.83933	2.68882e-12	3.89266e-11	0.0791246	0.290012
Enpep	-7.01895	-5.36315	2.23542e-12	3.2464e-11	0.016835	0.23225
2700081O15Rik	-7.02437	-3.47737	2.15036e-12	3.12485e-11	0.0858586	0.288809
Mcc	-7.02953	-4.01856	2.07236e-12	3.01339e-11	0.043771	0.255114
Sertad4	-7.03357	-4.78631	2.0131e-12	2.92905e-11	0.016835	0.233454
Rbbp7	-7.0384	-1.41789	1.94453e-12	2.83107e-11	0.39899	0.590854
Pla2r1	-7.04539	-4.79504	1.84943e-12	2.69769e-11	0.0286195	0.243081
Uqcc2	-7.05277	-1.32404	1.75394e-12	2.56284e-11	0.311448	0.504212
Plpp5	-7.05368	-2.78831	1.74245e-12	2.5513e-11	0.0808081	0.293622
Tinagl1	-7.05577	-6.65374	1.71647e-12	2.51485e-11	0.0353535	0.246691
Gtf2i	-7.06445	-1.29274	1.6125e-12	2.36551e-11	0.516835	0.683514
Thbd	-7.06641	-2.36073	1.58991e-12	2.33534e-11	0.116162	0.329723
Nr2f2	-7.07105	-5.65657	1.53769e-12	2.26007e-11	0.0185185	0.234657
Ppdpf	-7.07105	-1.6503	1.53769e-12	2.26007e-11	0.173401	0.388688
Ehd1	-7.07653	-1.52092	1.47808e-12	2.1766e-11	0.382155	0.581227
2310022B05Rik	-7.08358	-2.14744	1.40476e-12	2.0739e-11	0.127946	0.34296
Penk	-7.09403	-6.40081	1.30265e-12	1.92438e-11	0.016835	0.233454
Laptm4b	-7.09964	-2.63807	1.25081e-12	1.85016e-11	0.0875421	0.303249
Sidt2	-7.10049	-1.42162	1.24316e-12	1.84001e-11	0.476431	0.645006
Cdon	-7.10388	-5.40719	1.21298e-12	1.79765e-11	0.0117845	0.231047
Tusc3	-7.10904	-1.75823	1.16851e-12	1.73286e-11	0.232323	0.434416
Col6a6	-7.10956	-4.99957	1.1641e-12	1.72742e-11	0.0252525	0.241877
Col14a1	-7.1191	-2.7551	1.08637e-12	1.61415e-11	0.138047	0.338147
Mtrex	-7.11968	-1.65207	1.08175e-12	1.60832e-11	0.257576	0.476534
Arhgef12	-7.12275	-1.4801	1.05793e-12	1.57493e-11	0.410774	0.578821
Brd3	-7.12843	-1.5637	1.01519e-12	1.51227e-11	0.321549	0.512635
Vangl1	-7.12967	-4.38184	1.00609e-12	1.49967e-11	0.020202	0.240674
Pdlim2	-7.13685	-1.77873	9.54919e-13	1.42524e-11	0.260943	0.451264
Mgst1	-7.149	-2.0036	8.7415e-13	1.30722e-11	0.213805	0.405535
Nfat5	-7.1533	-1.44616	8.47133e-13	1.26845e-11	0.422559	0.607702
Gfra2	-7.15742	-3.48427	8.2211e-13	1.23258e-11	0.0387205	0.259928
Tpst1	-7.16669	-1.92339	7.6834e-13	1.15271e-11	0.198653	0.409146
Tmem47	-7.18262	-5.6372	6.83894e-13	1.02802e-11	0.0117845	0.233454
Tspan9	-7.18438	-4.401	6.75129e-13	1.0155e-11	0.026936	0.246691
Tram2	-7.18712	-2.20081	6.61714e-13	9.96618e-12	0.12963	0.345367
Csrp2	-7.19437	-2.78182	6.27506e-13	9.46781e-12	0.0824916	0.298436
Pcsk5	-7.20227	-5.07716	5.92193e-13	8.94822e-12	0.0319865	0.249097
Ctdspl	-7.21219	-3.36908	5.50587e-13	8.32498e-12	0.040404	0.263538
Plscr4	-7.21826	-2.35807	5.26561e-13	7.9669e-12	0.12963	0.344164
Aldh18a1	-7.21924	-2.95931	5.22783e-13	7.91492e-12	0.0656566	0.287605
Sox5	-7.22068	-4.91976	5.17291e-13	7.83689e-12	0.013468	0.237064
Tspan3	-7.23041	-1.30937	4.81555e-13	7.30985e-12	0.547138	0.68231
Adamts15	-7.23654	-7.68514	4.6027e-13	6.99133e-12	0.0016835	0.226233
S100a13	-7.24078	-0.948184	4.46094e-13	6.78937e-12	0.649832	0.76775
Rcn2	-7.2417	-1.5902	4.43098e-13	6.7482e-12	0.39899	0.569194
Stt3b	-7.25815	-1.55955	3.92418e-13	5.98424e-12	0.387205	0.570397
Fibin	-7.25867	-6.50672	3.90906e-13	5.96512e-12	0.00841751	0.23225
Cavin2	-7.25978	-5.92314	3.87712e-13	5.92028e-12	0.0185185	0.240674
Plcg1	-7.26239	-2.87255	3.80298e-13	5.81474e-12	0.0858586	0.303249
Cdc42ep4	-7.26507	-2.02428	3.72843e-13	5.70452e-12	0.191919	0.404332
Nlgn2	-7.27173	-3.21211	3.54913e-13	5.43738e-12	0.0505051	0.273165
Ubr1	-7.27552	-1.63977	3.45098e-13	5.29402e-12	0.276094	0.492178
Parp3	-7.27617	-2.17871	3.43433e-13	5.27197e-12	0.175084	0.385078
Krtcap2	-7.28113	-1.08133	3.31034e-13	5.08838e-12	0.579125	0.697954
Dnm3	-7.2825	-3.66246	3.27686e-13	5.04026e-12	0.0656566	0.281588
4930562F07Rik	-7.28368	-2.04401	3.24843e-13	4.99985e-12	0.139731	0.361011
Bace1	-7.2889	-1.87128	3.12497e-13	4.81624e-12	0.250842	0.44284
Zfp521	-7.32487	-6.13287	2.39128e-13	3.70521e-12	0.00841751	0.234657
P3h4	-7.32853	-6.42822	2.32696e-13	3.60796e-12	0.00673401	0.233454
Colgalt2	-7.34974	-4.36333	1.98586e-13	3.08322e-12	0.0353535	0.257521
Rnd2	-7.35157	-1.43563	1.95889e-13	3.04542e-12	0.26431	0.471721
Ptpn13	-7.35392	-4.61775	1.92473e-13	2.99433e-12	0.0185185	0.245487
Nudt4	-7.35425	-1.80905	1.92004e-13	2.98903e-12	0.279461	0.477738
Zdhhc1	-7.35582	-2.10839	1.89765e-13	2.95616e-12	0.161616	0.379061
Cc2d2a	-7.35679	-3.96235	1.88378e-13	2.93654e-12	0.0387205	0.262335
Cdkn1c	-7.35928	-2.82767	1.84911e-13	2.88443e-12	0.0858586	0.305656
Agtr1a	-7.36437	-6.39953	1.77988e-13	2.77832e-12	0.0151515	0.240674
Ifi27	-7.37553	-1.19472	1.63691e-13	2.56032e-12	0.609428	0.709988
Vmac	-7.39727	-1.23772	1.39012e-13	2.18316e-12	0.43266	0.608905
Myo1d	-7.40308	-5.17645	1.3306e-13	2.09111e-12	0.023569	0.249097
Gprc5b	-7.41078	-6.3792	1.25554e-13	1.97987e-12	0.010101	0.238267
Ror1	-7.42084	-7.00784	1.16381e-13	1.83772e-12	0.00505051	0.234657
C1qtnf1	-7.42169	-1.92305	1.15638e-13	1.82723e-12	0.237374	0.447653
Arglu1	-7.42384	-1.15862	1.13771e-13	1.79897e-12	0.632997	0.770156
Rgs5	-7.43416	-4.36326	1.05237e-13	1.66744e-12	0.161616	0.358604
Ggcx	-7.43612	-2.35978	1.03689e-13	1.64405e-12	0.136364	0.357401
Boc	-7.4446	-6.14845	9.72371e-14	1.54491e-12	0.013468	0.241877
Tpm4	-7.44539	-1.03814	9.66618e-14	1.53683e-12	0.765993	0.838748
Rab34	-7.44963	-3.31606	9.36031e-14	1.48922e-12	0.0690236	0.291215
Bmper	-7.45074	-6.59519	9.2819e-14	1.47776e-12	0.013468	0.241877
Dnm3os	-7.45629	-6.88162	8.89942e-14	1.41784e-12	0.00505051	0.23586
Tbx3	-7.46791	-7.62579	8.14795e-14	1.29901e-12	0.0016835	0.233454
Arhgef18	-7.47398	-3.09868	7.7805e-14	1.24386e-12	0.0606061	0.290012
Slco3a1	-7.47529	-2.9414	7.70364e-14	1.23242e-12	0.0707071	0.298436
Fads2	-7.47737	-4.05343	7.5822e-14	1.21383e-12	0.040404	0.265945
Ckap4	-7.48364	-2.09659	7.22907e-14	1.1581e-12	0.166667	0.386282
Inf2	-7.50936	-2.57872	5.94154e-14	9.55143e-13	0.0976431	0.323706
Dock9	-7.51243	-4.08028	5.80388e-14	9.34128e-13	0.0353535	0.264741
Cys1	-7.51315	-6.00687	5.77212e-14	9.29845e-13	0.00673401	0.239471
Wipi1	-7.51961	-2.35598	5.49384e-14	8.85633e-13	0.112795	0.341757
Prex2	-7.52222	-4.79484	5.38519e-14	8.68723e-13	0.0319865	0.259928
Cxcl14	-7.52386	-4.53789	5.31835e-14	8.5854e-13	0.043771	0.269555
Crtc3	-7.53365	-1.45933	4.93415e-14	7.98187e-13	0.457912	0.632972
Gfpt2	-7.53456	-5.51088	4.89971e-14	7.93171e-13	0.030303	0.257521
Nnmt	-7.53691	-6.4993	4.81224e-14	7.79557e-13	0.00673401	0.239471
Ywhab	-7.54142	-0.844528	4.64887e-14	7.53619e-13	0.860269	0.895307
Sned1	-7.54625	-5.14793	4.47972e-14	7.26707e-13	0.0252525	0.255114
Slc44a2	-7.54801	-2.19739	4.41952e-14	7.17444e-13	0.195286	0.409146
Reck	-7.54827	-5.91268	4.41067e-14	7.1651e-13	0.013468	0.245487
Rbp1	-7.55545	-3.73294	4.174e-14	6.79493e-13	0.040404	0.270758
Sar1a	-7.56897	-1.35016	3.762e-14	6.12854e-13	0.570707	0.714801
Prkar1a	-7.56988	-0.917686	3.73563e-14	6.08986e-13	0.833333	0.8929
Casp12	-7.58777	-4.07283	3.25458e-14	5.30939e-13	0.0286195	0.262335
G0s2	-7.5881	-7.74966	3.24639e-14	5.29977e-13	0.003367	0.238267
Gp1bb	-7.58992	-4.31384	3.20092e-14	5.22923e-13	0.016835	0.252708
Mest	-7.59254	-3.56741	3.13705e-14	5.13212e-13	0.10101	0.316486
Nbeal1	-7.60233	-1.56132	2.9085e-14	4.76495e-13	0.417508	0.604091
Atp5j	-7.60403	-0.875533	2.87058e-14	4.70617e-13	0.794613	0.866426
Numbl	-7.6052	-3.36375	2.84462e-14	4.66691e-13	0.0505051	0.283995
Plekhf1	-7.60598	-5.48514	2.82744e-14	4.64201e-13	0.0117845	0.246691
Ednra	-7.60631	-6.55824	2.82031e-14	4.63359e-13	0.0117845	0.245487
Col8a1	-7.6129	-5.85492	2.68004e-14	4.4094e-13	0.0252525	0.256318
Asap3	-7.62949	-4.76896	2.35691e-14	3.88051e-13	0.0218855	0.256318
Kank2	-7.63236	-2.91154	2.30496e-14	3.7977e-13	0.0909091	0.316486
Scyl1	-7.63458	-1.49763	2.2656e-14	3.7355e-13	0.40404	0.624549
Slc9a3r2	-7.63961	-5.35453	2.17888e-14	3.59764e-13	0.0185185	0.252708
Atp8b2	-7.64914	-2.58804	2.02333e-14	3.34557e-13	0.0993266	0.33213
Lrp1	-7.65808	-0.486914	1.88732e-14	3.12515e-13	0.93771	0.901324
Trib2	-7.66709	-5.26865	1.75942e-14	2.91754e-13	0.0151515	0.251504
Lrrc17	-7.66761	-7.99047	1.75227e-14	2.90777e-13	0.0016835	0.239471
Col12a1	-7.66794	-4.99682	1.74782e-14	2.90246e-13	0.0420875	0.271961
D230025D16Rik	-7.68733	-2.21693	1.50239e-14	2.50208e-13	0.116162	0.359807
Ptprm	-7.69307	-5.01286	1.43642e-14	2.39739e-13	0.026936	0.261131
Aff3	-7.72454	-4.21345	1.12258e-14	1.88172e-13	0.030303	0.267148
Elovl5	-7.72467	-1.65709	1.12143e-14	1.88116e-13	0.415825	0.581227
Cox6c	-7.73348	-0.639631	1.04643e-14	1.75661e-13	0.872054	0.89651
Slc12a4	-7.73544	-2.21268	1.03044e-14	1.73104e-13	0.176768	0.397112
Myo6	-7.73845	-4.77073	1.0064e-14	1.6931e-13	0.0252525	0.262335
Ccser2	-7.73877	-2.01992	1.00382e-14	1.68999e-13	0.223906	0.44645
Rgmb	-7.74765	-1.96876	9.36082e-15	1.57825e-13	0.291246	0.480144
Syne1	-7.76632	-1.83942	8.07981e-15	1.36525e-13	0.356902	0.543923
Farp1	-7.76658	-4.47997	8.06317e-15	1.36344e-13	0.0286195	0.265945
Yap1	-7.76933	-4.98803	7.89055e-15	1.33522e-13	0.020202	0.258724
Mbtps1	-7.7707	-1.76568	7.80561e-15	1.32181e-13	0.33165	0.543923
Uap1	-7.77611	-1.84991	7.4786e-15	1.26737e-13	0.306397	0.509025
Fxyd6	-7.791	-5.19298	6.64813e-15	1.12911e-13	0.030303	0.265945
Fam162a	-7.81019	-1.7752	5.71006e-15	9.71927e-14	0.289562	0.495788
Vwa1	-7.83722	-4.78228	4.60629e-15	7.86365e-14	0.03367	0.270758
Adgrd1	-7.8412	-6.71243	4.46251e-15	7.62945e-14	0.0117845	0.252708
Dlg4	-7.84819	-2.78875	4.22091e-15	7.22706e-14	0.0925926	0.32852
Notch3	-7.86373	-6.2975	3.72874e-15	6.39855e-14	0.0218855	0.261131
Sema3c	-7.86523	-9.31833	3.68428e-15	6.32696e-14	0.00505051	0.247894
Clip3	-7.86725	-4.96002	3.62519e-15	6.23473e-14	0.0151515	0.258724
Nova1	-7.86999	-4.93275	3.54661e-15	6.10413e-14	0.0353535	0.273165
Bcam	-7.87012	-6.40214	3.54291e-15	6.1023e-14	0.020202	0.259928
Socs2	-7.87365	-4.74383	3.44445e-15	5.93712e-14	0.0218855	0.263538
3110045C21Rik	-7.87887	-4.66539	3.30351e-15	5.69843e-14	0.013468	0.257521
Ak3	-7.88507	-1.81227	3.1435e-15	5.43052e-14	0.254209	0.493381
Coro2b	-7.89637	-3.99261	2.87149e-15	4.9643e-14	0.037037	0.279182
Shox2	-7.90616	-4.768	2.65449e-15	4.59602e-14	0.016835	0.261131
Tsc2	-7.90681	-1.5303	2.64061e-15	4.57542e-14	0.400673	0.624549
Atp2a2	-7.91034	-1.66517	2.5669e-15	4.45102e-14	0.420875	0.610108
P4hb	-7.92261	-0.961917	2.32573e-15	4.03888e-14	0.799663	0.855596
Prg4	-7.93162	-2.06815	2.16303e-15	3.75917e-14	0.274411	0.477738
Nupr1	-7.95721	-1.73083	1.75958e-15	3.07184e-14	0.329966	0.535499
Tjp1	-7.96054	-4.64622	1.71287e-15	2.99255e-14	0.0252525	0.269555
Fus	-7.96061	-1.18932	1.71197e-15	2.99255e-14	0.673401	0.809868
Bloc1s1	-7.97686	-1.22215	1.50099e-15	2.63032e-14	0.545455	0.717208
Gpc6	-7.97771	-8.4228	1.49071e-15	2.61428e-14	0.00673401	0.252708
Fndc3b	-7.98137	-1.70112	1.44721e-15	2.54377e-14	0.343434	0.558363
Cd55	-7.99514	-6.3329	1.29424e-15	2.28009e-14	0.0185185	0.262335
Dcbld2	-8.00095	-3.00761	1.2346e-15	2.17834e-14	0.0808081	0.32491
Arhgap42	-8.01009	-5.68021	1.14622e-15	2.02394e-14	0.016835	0.262335
Frmd6	-8.02184	-2.20559	1.0417e-15	1.8436e-14	0.185185	0.413959
P4ha2	-8.02563	-4.56854	1.01006e-15	1.79309e-14	0.026936	0.273165
Pard3b	-8.027	-4.50782	9.98842e-16	1.77453e-14	0.0319865	0.276775
Tmem45a	-8.02824	-6.41812	9.88797e-16	1.75804e-14	0.010101	0.257521
Cry2	-8.03203	-3.27571	9.58745e-16	1.70592e-14	0.0673401	0.311673
Cxxc5	-8.03542	-3.7048	9.32568e-16	1.66062e-14	0.0488215	0.292419
Tcaf1	-8.03771	-4.17415	9.15346e-16	1.63121e-14	0.0286195	0.276775
Tnfaip1	-8.05938	-1.84224	7.66811e-16	1.37073e-14	0.29798	0.522262
Sox4	-8.06349	-3.96205	7.41436e-16	1.32639e-14	0.0353535	0.282792
Cyp2d22	-8.06611	-4.28009	7.25756e-16	1.30035e-14	0.03367	0.280385
Ghr	-8.07812	-4.49053	6.57736e-16	1.17939e-14	0.026936	0.274368
[truncated: 589 more rows]

## Sheet: Cluster 1
names	scores	logfoldchanges	pvals	pvals_adj	pct_1	pct_all the other clusters
F13a1	14.7202	6.7995	4.78023e-49	1.10657e-44	0.990826	0.401216
Cbr2	14.3069	7.33723	1.98145e-46	2.29343e-42	0.93578	0.24848
Pf4	13.6024	5.83145	3.87302e-42	2.98855e-38	1	0.524316
Mgl2	13.203	5.87325	8.42687e-40	4.34514e-36	0.944954	0.404255
Folr2	13.1949	6.49305	9.38516e-40	4.34514e-36	0.899083	0.335106
Pltp	12.7976	3.70589	1.69143e-37	6.5258e-34	1	0.889058
Cfp	12.5806	5.32042	2.70108e-36	8.93248e-33	0.972477	0.478723
Ccl24	12.474	6.59688	1.03513e-35	2.99527e-32	0.798165	0.141337
Ccl6	12.3805	5.02001	3.33278e-35	8.57229e-32	1	0.615502
Clec10a	12.3437	5.18372	5.26914e-35	1.21975e-31	0.908257	0.323708
Ltc4s	11.5134	4.65008	1.12951e-30	2.37701e-27	0.779817	0.165653
Dab2	11.5006	3.85704	1.31075e-30	2.52855e-27	1	0.737842
Serinc3	11.3618	1.94175	6.48208e-30	1.15426e-26	1	0.967325
Wfdc17	11.3497	4.30493	7.44554e-30	1.23112e-26	0.963303	0.513678
Ninj1	11.3104	4.23447	1.16533e-29	1.79842e-26	0.908257	0.493161
Mrc1	11.2964	4.63916	1.36755e-29	1.97859e-26	0.990826	0.62766
Ccl9	11.1881	4.5745	4.66306e-29	6.34972e-26	0.972477	0.571429
Snx2	11.0559	3.28055	2.05367e-28	2.64114e-25	0.963303	0.670973
Selenop	10.9827	2.71544	4.6283e-28	5.63898e-25	1	0.973404
Ccdc152	10.942	2.72963	7.25661e-28	8.39916e-25	1	0.93769
Fxyd2	10.9205	4.26751	9.20267e-28	1.01444e-24	0.807339	0.281155
Cd163	10.7702	4.84652	4.76114e-27	5.0098e-24	0.825688	0.319909
Grn	10.5547	1.99076	4.83043e-26	4.86172e-23	1	0.932371
Fcgr2b	10.5148	4.14054	7.38668e-26	7.12476e-23	1	0.604863
C1qa	10.4157	5.19134	2.10247e-25	1.94681e-22	1	0.594985
C1qc	10.4004	5.19948	2.46791e-25	2.1973e-22	1	0.636018
Ptafr	10.3497	3.91752	4.19812e-25	3.59934e-22	0.972477	0.523556
Marcksl1	10.3036	3.63354	6.79035e-25	5.61392e-22	0.87156	0.368541
Maf	10.2907	3.51856	7.75945e-25	6.19391e-22	1	0.640578
Ctsa	10.2839	2.25717	8.32552e-25	6.42425e-22	1	0.908815
Cltc	10.2641	2.30418	1.02295e-24	7.63881e-22	0.954128	0.858663
Gas6	10.2413	3.44344	1.29473e-24	9.36615e-22	0.963303	0.648936
Csf1r	10.2205	4.6784	1.60546e-24	1.12621e-21	1	0.794833
Ctsc	10.1815	4.36645	2.39877e-24	1.63321e-21	1	0.680091
C5ar1	10.0921	4.3156	5.98697e-24	3.95978e-21	0.963303	0.464286
Ifi27l2a	9.97452	3.16814	1.9706e-23	1.2329e-20	0.954128	0.651976
Serpinb8	9.9285	4.06543	3.12939e-23	1.90638e-20	0.825688	0.338146
Retnla	9.77784	6.27907	1.40166e-22	8.31978e-20	0.788991	0.383739
Pepd	9.64269	3.34951	5.27862e-22	3.05487e-19	0.899083	0.553951
Blvrb	9.53648	2.84717	1.4776e-21	8.3427e-19	0.917431	0.589666
Wwp1	9.35083	3.1873	8.69637e-21	4.79315e-18	0.954128	0.658815
Camk2a	9.32612	3.36956	1.09814e-20	5.91183e-18	0.990826	0.602584
C1qb	9.25431	5.20551	2.15622e-20	1.13441e-17	1	0.702888
Ednrb	9.25067	5.18081	2.23079e-20	1.14757e-17	0.633028	0.111702
Hexa	9.22113	2.4662	2.93997e-20	1.47951e-17	0.990826	0.806991
Hmox1	9.19376	3.93633	3.79357e-20	1.86846e-17	0.880734	0.468085
Mtss1	9.14434	3.01827	5.99919e-20	2.89323e-17	0.926606	0.56079
Trf	9.01573	4.01732	1.95558e-19	9.23874e-17	0.972477	0.635258
Tgfbi	8.96681	2.77804	3.05235e-19	1.41318e-16	1	0.787994
Ap1b1	8.95288	3.30917	3.46327e-19	1.57198e-16	0.954128	0.566109
Lyl1	8.86895	2.90716	7.38358e-19	3.28697e-16	0.889908	0.598024
Alox5	8.79702	3.63173	1.40499e-18	6.13663e-16	0.752294	0.282675
Stard8	8.7912	3.23242	1.47964e-18	6.25457e-16	0.853211	0.477964
Lyve1	8.79072	6.52837	1.48603e-18	6.25457e-16	0.541284	0.0471125
Siglec1	8.74494	3.89593	2.23127e-18	9.22351e-16	0.770642	0.338906
S100a4	8.72193	3.79592	2.7349e-18	1.11071e-15	0.844037	0.446809
Fcgr3	8.71067	3.65682	3.02081e-18	1.20567e-15	0.990826	0.619301
Gas7	8.68294	3.08184	3.85674e-18	1.49594e-15	0.981651	0.653495
Sema4a	8.68233	3.39216	3.87733e-18	1.49594e-15	0.862385	0.467325
Dok2	8.66816	3.66254	4.39146e-18	1.66652e-15	0.862385	0.395137
Ptpn18	8.65884	2.83481	4.76596e-18	1.77935e-15	0.972477	0.576748
Alox5ap	8.65702	3.64785	4.8425e-18	1.77935e-15	1	0.595745
Ighm	8.64067	3.71537	5.58829e-18	2.0213e-15	0.954128	0.547872
Fcgrt	8.62808	2.11251	6.23915e-18	2.222e-15	0.93578	0.792553
Rgl1	8.4836	2.71085	2.1833e-17	7.65777e-15	0.93578	0.670213
Tfrc	8.43952	4.01724	3.18647e-17	1.10095e-14	0.614679	0.130699
Snx5	8.41699	2.78028	3.8627e-17	1.31497e-14	0.990826	0.759878
B4galt6	8.40101	2.91515	4.42665e-17	1.48511e-14	0.834862	0.425532
Ctsb	8.35281	1.63775	6.6659e-17	2.20441e-14	1	0.978723
Clta	8.27155	1.90133	1.32232e-16	4.31132e-14	0.990826	0.836626
Selenbp1	8.24369	2.92407	1.66975e-16	5.36849e-14	0.733945	0.322948
Abcc1	8.19029	3.03818	2.60607e-16	8.26408e-14	0.798165	0.396657
Cd36	8.17587	3.57497	2.93728e-16	9.18852e-14	0.972477	0.628419
Nrros	8.16389	3.15211	3.24418e-16	1.00133e-13	0.954128	0.585106
Ftl1	8.15299	1.38015	3.55048e-16	1.08145e-13	1	0.985562
Tmem255b	8.14911	1.76977	3.66611e-16	1.10217e-13	0.889908	0.495441
Psd3	8.14632	2.72141	3.75151e-16	1.11338e-13	0.899083	0.535714
Mir8114	8.12852	1.83525	4.34554e-16	1.27335e-13	0.87156	0.547112
Tmem106a	8.12465	2.8165	4.48665e-16	1.29827e-13	0.862385	0.551672
Ap2a2	8.11605	2.32696	4.81607e-16	1.37638e-13	0.972477	0.769757
Clec4a1	8.10939	3.23992	5.08753e-16	1.43623e-13	0.944954	0.538754
Ifitm3	8.07669	1.79548	6.65485e-16	1.85606e-13	1	0.908055
Glul	8.06313	2.30546	7.43676e-16	2.04945e-13	0.963303	0.705927
Cd68	8.03043	3.56593	9.71331e-16	2.64533e-13	1	0.609422
Pld4	7.98102	3.66159	1.45132e-15	3.90658e-13	1	0.630699
Fcna	7.9488	5.43337	1.88321e-15	5.01085e-13	0.504587	0.0714286
Itsn1	7.93258	2.62039	2.14647e-15	5.64642e-13	0.889908	0.551672
Fcrls	7.92555	3.89388	2.27136e-15	5.90782e-13	0.926606	0.512158
Teddm2	7.91489	1.78981	2.47463e-15	6.36501e-13	0.889908	0.567629
Dclre1c	7.88559	2.90543	3.1306e-15	7.96375e-13	0.87156	0.471125
Lrrc25	7.81365	2.67689	5.55546e-15	1.39786e-12	0.87156	0.471125
Cfh	7.77926	2.9894	7.29513e-15	1.79654e-12	0.798165	0.453647
Cd37	7.76933	2.81116	7.89041e-15	1.92269e-12	0.834862	0.450608
Rab11fip5	7.76158	2.58528	8.38801e-15	2.02265e-12	0.862385	0.568389
Bank1	7.72464	3.39379	1.1217e-14	2.67694e-12	0.623853	0.193769
Ehd4	7.70635	2.7387	1.29464e-14	3.05813e-12	0.944954	0.664894
Itm2b	7.60317	0.856436	2.88959e-14	6.68911e-12	1	0.995441
Rhobtb1	7.59251	2.81595	3.13755e-14	7.19121e-12	0.669725	0.261398
Ms4a6d	7.58392	3.037	3.35277e-14	7.60915e-12	0.862385	0.43541
Eps8	7.56951	2.63569	3.74649e-14	8.33918e-12	0.880734	0.571429
Rbpj	7.55606	2.13355	4.15454e-14	9.15938e-12	0.972477	0.725684
Klf2	7.54092	2.56399	4.66652e-14	1.01911e-11	0.926606	0.701368
Tmem37	7.50859	2.94524	5.97678e-14	1.29305e-11	0.733945	0.335106
Fcnaos	7.50072	4.53574	6.34693e-14	1.36042e-11	0.477064	0.0653495
Rnaset2a	7.48546	1.38203	7.12977e-14	1.51419e-11	0.926606	0.661854
AI467606	7.46184	3.14821	8.53203e-14	1.77935e-11	0.678899	0.303191
Tcn2	7.38422	2.54313	1.53355e-13	3.16966e-11	0.853211	0.554711
C3ar1	7.36193	3.60123	1.81267e-13	3.71341e-11	0.944954	0.525836
Tmem176b	7.33359	2.96515	2.24062e-13	4.54982e-11	0.990826	0.75228
Cst3	7.31155	0.994805	2.64073e-13	5.31567e-11	1	0.985562
Unc93b1	7.2992	2.98574	2.89483e-13	5.77694e-11	1	0.75
Gpr160	7.26553	2.7827	3.7157e-13	7.22812e-11	0.697248	0.279635
Gpx1	7.26287	1.73086	3.78965e-13	7.31056e-11	1	0.898936
Man2b1	7.23841	2.45909	4.53989e-13	8.68545e-11	0.972477	0.726444
Slc9a9	7.20704	2.71235	5.71813e-13	1.08499e-10	0.770642	0.432371
Syk	7.20401	2.69467	5.84661e-13	1.10035e-10	0.908257	0.536474
Oas2	7.17228	2.81421	7.37574e-13	1.36593e-10	0.697248	0.291793
Atp6v0a1	7.15121	2.39413	8.60159e-13	1.56786e-10	0.816514	0.534195
Fli1	7.14285	2.42408	9.14124e-13	1.64473e-10	0.880734	0.549392
Ptpro	7.14249	2.89723	9.16544e-13	1.64473e-10	0.889908	0.50152
Rgs10	7.1322	2.72471	9.87791e-13	1.75895e-10	0.972477	0.631459
Sult1a1	7.12069	2.76014	1.07386e-12	1.89762e-10	0.788991	0.399696
Ugt1a7c	7.10689	2.75602	1.1869e-12	2.08148e-10	0.743119	0.367781
Grtp1	7.07346	1.0161	1.51116e-12	2.63021e-10	1	0.93845
Lgmn	7.06704	3.24255	1.5827e-12	2.73417e-10	0.990826	0.724164
Slc43a2	7.00274	2.37442	2.5101e-12	4.30417e-10	0.825688	0.425532
Ctsh	7.00104	2.75731	2.54067e-12	4.32456e-10	1	0.733283
Cd53	6.98881	3.1731	2.77228e-12	4.68434e-10	0.972477	0.604103
Pirb	6.97319	2.823	3.0984e-12	5.19745e-10	0.954128	0.566869
Slc11a1	6.96035	2.95256	3.39428e-12	5.65282e-10	0.908257	0.531915
0610039K10Rik	6.94533	1.33731	3.77568e-12	6.24308e-10	0.899083	0.682371
Trpv4	6.90343	3.21027	5.07612e-12	8.33384e-10	0.550459	0.165653
Ugt1a8	6.88841	2.6202	5.64177e-12	9.14074e-10	0.715596	0.346505
Ugt1a10	6.88829	2.61858	5.64657e-12	9.14074e-10	0.715596	0.347264
Ugt1a2	6.88636	2.6159	5.72398e-12	9.14602e-10	0.715596	0.345745
Ugt1a1	6.88623	2.62772	5.72886e-12	9.14602e-10	0.715596	0.346505
Stab1	6.88236	2.88515	5.88694e-12	9.33402e-10	0.798165	0.514438
Ugt1a9	6.87727	2.61513	6.10093e-12	9.60751e-10	0.715596	0.346505
Ugt1a6a	6.86928	2.58201	6.45268e-12	1.00928e-09	0.733945	0.357143
Lamp1	6.86565	1.14675	6.61907e-12	1.02835e-09	1	0.955927
Ugt1a5	6.85281	2.60094	7.24134e-12	1.11753e-09	0.715596	0.349544
Lifr	6.84627	2.42398	7.58004e-12	1.14686e-09	0.889908	0.62614
Ms4a8a	6.84627	3.51302	7.58004e-12	1.14686e-09	0.504587	0.118541
Ugt1a6b	6.84058	2.58862	7.88742e-12	1.18562e-09	0.715596	0.351824
Snx3	6.83682	1.49736	8.09682e-12	1.20925e-09	0.944954	0.834347
Slco2b1	6.83125	2.67254	8.41761e-12	1.2491e-09	0.816514	0.506079
P2ry12	6.80001	2.76903	1.04613e-11	1.53272e-09	0.651376	0.277356
Tbc1d14	6.79202	2.50167	1.10578e-11	1.60992e-09	0.752294	0.401216
Nt5dc2	6.78257	2.09252	1.18057e-11	1.70807e-09	0.761468	0.43617
Grap	6.75641	3.09868	1.41452e-11	2.03384e-09	0.559633	0.174012
Cd209f	6.75169	7.42305	1.46135e-11	2.0882e-09	0.40367	0.0220365
Arhgap45	6.73146	2.55198	1.67965e-11	2.37087e-09	0.93578	0.56231
Cd209d	6.67648	5.09443	2.44747e-11	3.43372e-09	0.422018	0.0455927
Dennd1c	6.67212	2.35271	2.52131e-11	3.51601e-09	0.770642	0.420973
Cd48	6.66655	2.73698	2.61884e-11	3.63016e-09	0.87156	0.541033
Ifitm2	6.65614	0.970118	2.8112e-11	3.8736e-09	1	0.949848
Zfp36l2	6.64221	1.67815	3.09016e-11	4.20789e-09	0.990826	0.81079
Fcer1g	6.62562	3.49233	3.45799e-11	4.6693e-09	1	0.639058
Rassf4	6.62513	3.11872	3.46935e-11	4.6693e-09	0.981651	0.620821
Hacd4	6.62404	2.5158	3.49504e-11	4.67668e-09	0.825688	0.496201
Tmem202	6.61278	1.44017	3.77167e-11	5.01783e-09	0.862385	0.586626
Selplg	6.61012	2.7082	3.84018e-11	5.07978e-09	0.917431	0.527356
Tep1	6.60358	2.31885	4.01354e-11	5.27492e-09	0.908257	0.636018
Cd14	6.60285	3.13339	4.03327e-11	5.27492e-09	0.990826	0.595745
Tmem176a	6.56773	2.60069	5.10881e-11	6.59161e-09	0.963303	0.698328
Sh3bgrl3	6.56725	1.79992	5.12545e-11	6.59161e-09	1	0.882979
St6gal1	6.52328	2.21297	6.87841e-11	8.79715e-09	0.825688	0.514438
Emp3	6.5159	1.47889	7.22564e-11	9.19045e-09	0.990826	0.854103
Lst1	6.49216	2.29843	8.46138e-11	1.07034e-08	0.908257	0.50152
Plekhg5	6.48175	2.80043	9.06672e-11	1.13817e-08	0.568807	0.211246
Ubxn11	6.48126	1.59427	9.09588e-11	1.13817e-08	1	0.87538
Itgam	6.46273	2.40079	1.02829e-10	1.27293e-08	0.844037	0.49772
Rasgrp4	6.45958	2.12541	1.04991e-10	1.29279e-08	0.807339	0.50228
Aif1	6.439	2.57301	1.20266e-10	1.46529e-08	0.880734	0.512918
Pitpna	6.43694	2.19924	1.21908e-10	1.47751e-08	0.899083	0.62462
Necap2	6.43403	2.13781	1.24264e-10	1.49822e-08	0.834862	0.572948
Pfn1	6.41998	0.965577	1.3629e-10	1.6347e-08	1	0.973404
2610203C22Rik	6.40654	2.61442	1.48859e-10	1.76715e-08	0.568807	0.218085
Tbxas1	6.39867	2.53546	1.56738e-10	1.85119e-08	0.880734	0.495441
Rap1b	6.38196	1.63388	1.7484e-10	2.05451e-08	0.972477	0.851064
Klf6	6.3805	1.55844	1.76508e-10	2.06362e-08	1	0.956687
Tnfaip8l2	6.36282	2.28526	1.98081e-10	2.30421e-08	0.761468	0.392097
Adgre1	6.33242	3.65085	2.41339e-10	2.77948e-08	0.990826	0.614742
Lcp1	6.31111	3.09709	2.77041e-10	3.15923e-08	0.990826	0.636778
Cmah	6.30263	2.91738	2.92632e-10	3.32066e-08	0.550459	0.208967
Cmklr1	6.29403	2.04426	3.0932e-10	3.4929e-08	0.816514	0.511398
Kctd12	6.26315	2.21036	3.77271e-10	4.17868e-08	0.972477	0.721125
Tm6sf1	6.22815	2.3278	4.71965e-10	5.20262e-08	0.862385	0.557751
Dhrs3	6.22658	2.09342	4.7673e-10	5.23024e-08	0.954128	0.737842
Ddx60	6.22161	2.68329	4.92067e-10	5.37305e-08	0.577982	0.24924
Rnf150	6.21386	2.28429	5.16976e-10	5.59227e-08	0.688073	0.382979
Dmac1	6.18189	1.9114	6.3338e-10	6.75673e-08	0.761468	0.514438
Slc7a8	6.17777	2.48603	6.50117e-10	6.88249e-08	0.642202	0.31459
Igfbp4	6.17753	2.70483	6.51114e-10	6.88249e-08	0.963303	0.664894
Evi2a	6.163	2.45555	7.13798e-10	7.44311e-08	0.93578	0.588146
Abca9	6.16082	1.79545	7.23695e-10	7.51247e-08	0.880734	0.696049
Cyth4	6.15162	2.91322	7.66976e-10	7.92622e-08	0.972477	0.598784
Cd209g	6.14508	6.60326	7.99253e-10	8.22307e-08	0.366972	0.0182371
Rab8b	6.13987	1.87197	8.25899e-10	8.45961e-08	0.899083	0.68617
Slc28a2	6.12425	2.45225	9.11141e-10	9.29163e-08	0.605505	0.259878
Spi1	6.1188	2.62172	9.42849e-10	9.57281e-08	0.972477	0.582067
Mpp1	6.11359	2.2157	9.74151e-10	9.83444e-08	0.853211	0.56383
Kcnab2	6.1131	2.56613	9.77114e-10	9.83444e-08	0.541284	0.228723
Snx6	6.10523	2.04059	1.02651e-09	1.02659e-07	0.807339	0.573708
Ahnak	6.10487	1.05474	1.02885e-09	1.02659e-07	1	0.971125
Scamp2	6.10148	1.92382	1.05092e-09	1.03522e-07	0.87156	0.664134
Mef2c	6.08719	2.08284	1.14911e-09	1.11937e-07	0.963303	0.727204
Il6ra	6.08695	2.16157	1.15085e-09	1.11937e-07	0.844037	0.548632
Pid1	6.08343	1.81515	1.17635e-09	1.13939e-07	0.981651	0.828267
Stom	6.07169	2.28511	1.26574e-09	1.22086e-07	0.816514	0.483283
Mafb	6.06151	2.25765	1.34846e-09	1.2943e-07	0.917431	0.668693
B2m	6.06079	0.987786	1.35457e-09	1.2943e-07	1	0.989362
Epsti1	6.0603	2.31903	1.35865e-09	1.2943e-07	0.733945	0.400456
Atp6v0c	6.05522	1.32602	1.40229e-09	1.33039e-07	0.954128	0.846505
Ms4a6b	6.05401	2.65939	1.41288e-09	1.33497e-07	0.807339	0.446809
Rnf141	6.03729	2.09983	1.56721e-09	1.47477e-07	0.715596	0.471125
Scpep1	6.02603	1.6435	1.68036e-09	1.57484e-07	0.954128	0.825988
Glp2r	6.01283	1.91074	1.82312e-09	1.69492e-07	0.568807	0.240122
Idh2	5.99588	2.24097	2.02392e-09	1.87407e-07	0.761468	0.457447
Nfam1	5.98982	2.32721	2.10073e-09	1.93744e-07	0.834862	0.534954
Samhd1	5.98594	2.13364	2.15137e-09	1.96846e-07	0.963303	0.68845
C4b	5.9811	3.29444	2.21635e-09	2.01993e-07	0.477064	0.164134
Abca1	5.95179	2.06852	2.6522e-09	2.40768e-07	0.862385	0.621581
Cyfip1	5.9289	1.69436	3.04962e-09	2.74691e-07	0.954128	0.781915
Zeb2	5.91788	1.575	3.26109e-09	2.9035e-07	1	0.882219
Msr1	5.91425	2.26119	3.33389e-09	2.95434e-07	0.651376	0.300912
Adam15	5.88325	1.90258	4.02292e-09	3.52752e-07	0.87156	0.670213
Ifi207	5.88034	2.12157	4.0942e-09	3.57086e-07	0.917431	0.644377
Gltp	5.86339	2.13912	4.53519e-09	3.91735e-07	0.926606	0.652736
Cd86	5.85769	2.26689	4.69335e-09	4.0389e-07	0.733945	0.408055
Cndp2	5.84583	2.08629	5.04057e-09	4.32164e-07	0.862385	0.62234
Rnaset2b	5.84207	1.19176	5.15552e-09	4.40388e-07	0.816514	0.575228
AC149090.1	5.81204	1.6381	6.17165e-09	5.19518e-07	0.944954	0.718845
Slc6a6	5.7665	2.03986	8.09329e-09	6.71511e-07	0.963303	0.727964
P2rx7	5.76336	1.97981	8.24581e-09	6.81722e-07	0.761468	0.465046
Crip1	5.75149	1.12119	8.8462e-09	7.28757e-07	1	0.958967
Rin2	5.74034	1.96941	9.44837e-09	7.72864e-07	0.87156	0.670213
Eps15	5.73114	1.79332	9.97571e-09	8.09749e-07	0.816514	0.629939
St6galnac4	5.73066	2.37076	1.00042e-08	8.09749e-07	0.614679	0.296353
Nfatc2	5.72387	2.05161	1.04121e-08	8.39828e-07	0.678899	0.384498
Aldh2	5.72048	1.48732	1.06221e-08	8.53788e-07	0.963303	0.842705
Arhgdib	5.70801	2.54987	1.14304e-08	9.15583e-07	0.954128	0.664894
Frmd4b	5.69239	2.14398	1.25275e-08	9.99996e-07	0.816514	0.56155
Igf1	5.68415	2.10614	1.31463e-08	1.0422e-06	0.87156	0.62538
Raph1	5.66332	1.85613	1.48469e-08	1.16112e-06	0.834862	0.590426
Slc12a7	5.66332	2.49878	1.48469e-08	1.16112e-06	0.541284	0.213526
Naaa	5.64879	2.04091	1.61581e-08	1.2594e-06	0.798165	0.550912
Tut7	5.63547	1.59063	1.74583e-08	1.35618e-06	0.834862	0.714286
Atp13a2	5.62639	2.09363	1.84024e-08	1.42474e-06	0.770642	0.468845
Atp2b1	5.6173	1.68033	1.93961e-08	1.49169e-06	0.972477	0.854103
Lyz1	5.60301	1.55601	2.10658e-08	1.60333e-06	0.880734	0.533435
H2-D1	5.59986	1.24312	2.1452e-08	1.62285e-06	1	0.973404
Actb	5.59187	0.608163	2.24635e-08	1.69384e-06	1	0.99848
Cd74	5.58824	4.34152	2.29385e-08	1.72404e-06	1	0.968845
Map3k11	5.58678	2.02201	2.31312e-08	1.73289e-06	0.697248	0.440729
Mir5107	5.58134	3.45941	2.38679e-08	1.77659e-06	0.990826	0.651216
Rasgrp3	5.57189	2.47971	2.51992e-08	1.86967e-06	0.550459	0.243921
Ifitm6	5.55845	2.92613	2.72186e-08	2.01305e-06	0.449541	0.12538
Rgs18	5.549	2.16024	2.87308e-08	2.11812e-06	0.587156	0.287234
Fermt3	5.54561	2.18652	2.92932e-08	2.15272e-06	0.844037	0.537994
Rnpep	5.53447	1.83413	3.12175e-08	2.27966e-06	0.761468	0.509119
Mmp9	5.53277	5.56211	3.15208e-08	2.29371e-06	0.33945	0.0243161
BC005537	5.53229	1.71604	3.1608e-08	2.29371e-06	0.926606	0.75076
Sgpp1	5.52962	1.95291	3.20918e-08	2.32154e-06	0.706422	0.456687
Mapk14	5.52054	1.93736	3.37958e-08	2.42962e-06	0.807339	0.582827
Dazap2	5.50686	1.35387	3.65299e-08	2.61805e-06	0.963303	0.867781
AI662270	5.50007	1.79802	3.79631e-08	2.71237e-06	0.66055	0.340426
Laptm5	5.49898	3.44403	3.81985e-08	2.72079e-06	0.990826	0.648176
Ptp4a2	5.49838	1.30178	3.83299e-08	2.72177e-06	0.981651	0.870061
Mir6983	5.49232	1.21929	3.9668e-08	2.80818e-06	0.642202	0.323708
Ly96	5.479	1.96588	4.27731e-08	3.00959e-06	0.651376	0.339666
Arhgef3	5.46992	2.19693	4.50241e-08	3.15837e-06	0.642202	0.367021
Gng2	5.44727	1.95444	5.1148e-08	3.57711e-06	0.761468	0.465046
Gpr183	5.4463	2.11379	5.14272e-08	3.58581e-06	0.669725	0.364742
Tnfsfm13	5.44194	1.68524	5.27022e-08	3.66367e-06	0.798165	0.592705
Tyrobp	5.43298	3.32905	5.54199e-08	3.84106e-06	1	0.637538
Cotl1	5.42584	2.12811	5.76835e-08	3.97415e-06	0.954128	0.665653
Tspan32	5.42511	2.40194	5.79186e-08	3.97851e-06	0.550459	0.25152
Dip2b	5.42208	1.79805	5.89085e-08	4.03453e-06	0.779817	0.493161
Themis2	5.4107	2.09995	6.27791e-08	4.27434e-06	0.798165	0.471884
Lamp2	5.40634	1.11574	6.43258e-08	4.3668e-06	0.990826	0.916413
Ms4a6c	5.39665	2.18381	6.78962e-08	4.5957e-06	0.862385	0.525836
Nckap1l	5.39399	2.26328	6.89113e-08	4.65081e-06	0.87156	0.554711
Cracr2b	5.39326	2.17647	6.91906e-08	4.65609e-06	0.541284	0.226444
Arhgap18	5.39108	1.83427	7.00353e-08	4.68569e-06	0.825688	0.56383
Cyp27a1	5.38587	2.18892	7.20939e-08	4.80952e-06	0.825688	0.525076
Pde6h	5.36783	1.8213	7.96904e-08	5.30101e-06	0.944954	0.638298
Prcp	5.36541	1.94021	8.07672e-08	5.35725e-06	0.926606	0.652736
Mapkapk2	5.3516	1.80822	8.71798e-08	5.76607e-06	0.779817	0.538754
Tmem8	5.32544	3.14888	1.00708e-07	6.56701e-06	0.40367	0.104863
Myo7a	5.32472	2.43599	1.01111e-07	6.57479e-06	0.504587	0.209726
Fgd2	5.32157	2.09071	1.02878e-07	6.6709e-06	0.807339	0.49848
Stxbp2	5.316	2.18865	1.06076e-07	6.82096e-06	0.623853	0.325228
Adrb2	5.30897	2.29798	1.10245e-07	7.04993e-06	0.66055	0.357143
Cd40	5.29977	2.41475	1.1595e-07	7.3943e-06	0.504587	0.209726
Prxl2b	5.29468	2.62589	1.19224e-07	7.52022e-06	0.449541	0.176292
P2ry6	5.29141	2.20919	1.21376e-07	7.63514e-06	0.825688	0.503799
Tgfb1	5.27385	1.66561	1.3359e-07	8.33552e-06	0.706422	0.464286
Rhob	5.26634	1.52872	1.39168e-07	8.66023e-06	0.944954	0.842705
Npc2	5.25738	1.49585	1.46121e-07	9.02016e-06	0.990826	0.881459
Madd	5.24612	2.24676	1.55337e-07	9.56356e-06	0.550459	0.278875
Mir142hg	5.24091	1.23023	1.59786e-07	9.81136e-06	0.798165	0.482523
Pam	-5.2615	-2.54472	1.42886e-07	8.84403e-06	0.266055	0.515198
Col6a1	-5.26344	-5.46311	1.41387e-07	8.77474e-06	0.174312	0.418693
Itih5	-5.28087	-5.33035	1.28568e-07	8.04385e-06	0.0458716	0.339666
Ppic	-5.28705	-5.80074	1.24303e-07	7.79811e-06	0.0183486	0.318389
Meox2	-5.29541	-4.78324	1.18751e-07	7.51084e-06	0.0183486	0.325228
S100a11	-5.29831	-1.05764	1.16877e-07	7.41254e-06	0.761468	0.81155
Mxra8	-5.29844	-5.38252	1.16799e-07	7.41254e-06	0.0550459	0.344225
Cavin1	-5.31006	-2.90587	1.09588e-07	7.02731e-06	0.256881	0.482523
Col5a3	-5.3189	-6.09213	1.04395e-07	6.7316e-06	0.0275229	0.326748
Sdc2	-5.32011	-6.20308	1.03703e-07	6.70563e-06	0.0183486	0.320669
Islr	-5.33852	-7.92717	9.37078e-08	6.1278e-06	0.0183486	0.320669
Phldb1	-5.34458	-4.14501	9.06288e-08	5.94325e-06	0.0550459	0.352584
Aopep	-5.34651	-2.29613	8.96644e-08	5.89671e-06	0.284404	0.551672
Npdc1	-5.34845	-6.85376	8.87099e-08	5.85056e-06	0.0366972	0.332827
Fxyd1	-5.39253	-5.7186	6.94711e-08	4.66141e-06	0.0366972	0.335866
Ehd2	-5.4199	-4.20053	5.96313e-08	4.07199e-06	0.0642202	0.364742
Anpep	-5.43189	-2.46441	5.57595e-08	3.85307e-06	0.165138	0.470365
Ecm2	-5.4807	-6.60772	4.23652e-08	2.98998e-06	0.0458716	0.346505
Lamb2	-5.52744	-5.29849	3.2493e-08	2.34324e-06	0.0733945	0.367781
Gas1	-5.53616	-6.64149	3.09169e-08	2.26486e-06	0.0458716	0.350304
Col5a2	-5.58194	-6.50217	2.37849e-08	1.77612e-06	0.0825688	0.3769
Crip2	-5.60253	-4.09154	2.11247e-08	1.60333e-06	0.110092	0.399696
Nbl1	-5.61016	-31.7379	2.02142e-08	1.54435e-06	0	0.322948
Mfge8	-5.6144	-3.32953	1.97249e-08	1.51196e-06	0.155963	0.448328
Mmp2	-5.61755	-6.02731	1.93689e-08	1.49169e-06	0.110092	0.399696
Cnn3	-5.66732	-4.07149	1.45049e-08	1.14209e-06	0.0733945	0.385258
Cavin3	-5.67652	-4.3795	1.3746e-08	1.08603e-06	0.0550459	0.368541
Epb41l2	-5.68863	-1.97156	1.2806e-08	1.01871e-06	0.440367	0.692249
Ltbp4	-5.73405	-5.25592	9.80617e-09	7.99306e-07	0.100917	0.400456
Ccdc80	-5.74265	-7.70939	9.32083e-09	7.65135e-07	0.0366972	0.354863
C1s1	-5.76989	-7.92297	7.93211e-09	6.60505e-07	0.0275229	0.351064
Igf2r	-5.78128	-5.11124	7.4135e-09	6.1955e-07	0.0366972	0.361702
Fermt2	-5.78976	-5.42204	7.04888e-09	5.91212e-07	0.0458716	0.365502
Mgp	-5.81555	-4.96728	6.04345e-09	5.10583e-07	0.0917431	0.401976
Lama2	-5.83129	-6.07027	5.4999e-09	4.66363e-07	0.0183486	0.350304
Bgn	-5.83335	-4.8095	5.43244e-09	4.62336e-07	0.137615	0.432371
Dlc1	-5.87622	-3.77932	4.1973e-09	3.63907e-07	0.137615	0.443769
Fbln2	-5.87998	-7.45348	4.1032e-09	3.57086e-07	0.0183486	0.351824
Nfib	-5.88337	-4.29035	4.01997e-09	3.52752e-07	0.0733945	0.397416
Col1a1	-5.91377	-4.89797	3.34372e-09	2.95434e-07	0.247706	0.509119
Fbn1	-5.92563	-5.76997	3.11093e-09	2.7805e-07	0.0733945	0.392097
Htra1	-5.9266	-7.14221	3.09264e-09	2.77487e-07	0.00917431	0.348024
Ebf1	-5.94598	-5.06169	2.74807e-09	2.48496e-07	0.0825688	0.396657
Lama4	-5.98837	-7.59697	2.11958e-09	1.94707e-07	0.0183486	0.357143
Serping1	-6.01501	-6.37852	1.79876e-09	1.67901e-07	0.12844	0.430091
Col6a3	-6.09252	-6.2971	1.11149e-09	1.09025e-07	0.0825688	0.404255
Plxdc2	-6.10196	-3.45908	1.04774e-09	1.03522e-07	0.174312	0.487082
Polr2b	-6.10414	-2.65902	1.03354e-09	1.02684e-07	0.266055	0.580547
Sparcl1	-6.163	-5.5972	7.13798e-10	7.44311e-08	0.174312	0.466565
Timp3	-6.17632	-6.46293	6.56126e-10	6.90394e-08	0.0642202	0.396657
Syn3	-6.18625	-6.26572	6.16117e-10	6.60301e-08	0.0458716	0.386018
Igfbp7	-6.19037	-4.97439	6.00236e-10	6.46272e-08	0.247706	0.507599
Dcn	-6.21459	-4.30642	5.14589e-10	5.59227e-08	0.449541	0.673252
Serpinh1	-6.26739	-5.27918	3.67147e-10	4.0861e-08	0.0642202	0.401976
Hspg2	-6.27611	-6.31803	3.47147e-10	3.88218e-08	0.0825688	0.412614
Col6a2	-6.27902	-6.07075	3.4072e-10	3.8288e-08	0.0642202	0.406535
Lamc1	-6.31547	-4.27501	2.69342e-10	3.08663e-08	0.110092	0.446049
Col5a1	-6.3604	-6.91748	2.0123e-10	2.32913e-08	0.0550459	0.402736
Col4a2	-6.40763	-5.84483	1.47799e-10	1.76361e-08	0.100917	0.432371
Pdgfrb	-6.44566	-5.99524	1.15101e-10	1.40977e-08	0.0825688	0.422492
Nid1	-6.46297	-5.79984	1.02664e-10	1.27293e-08	0.0917431	0.432371
Cald1	-6.5796	-5.32789	4.71721e-11	6.13476e-09	0.0642202	0.423252
Gsn	-6.6548	-3.09103	2.83678e-11	3.88571e-09	0.807339	0.891337
Col4a1	-6.74115	-5.73024	1.57136e-11	2.23163e-09	0.100917	0.452888
Col1a2	-6.81599	-5.58926	9.36143e-12	1.3803e-09	0.284404	0.567629
Dst	-6.84784	-2.96988	7.49711e-12	1.14686e-09	0.293578	0.620821
Fstl1	-7.16114	-7.28996	8.00082e-13	1.46993e-10	0.100917	0.472644
Gnas	-7.20086	-1.43072	5.98324e-13	1.11698e-10	0.908257	0.945289
Col3a1	-7.29145	-5.2865	3.06638e-13	6.01556e-11	0.311927	0.621581
Nedd4	-7.29702	-6.30105	2.9421e-13	5.82109e-11	0.0917431	0.472644
Axl	-7.46414	-2.86464	8.38427e-14	1.76443e-11	0.486239	0.762158
Ptms	-7.57653	-1.60532	3.54922e-14	7.97679e-12	0.770642	0.913374
Mmp14	-7.64992	-5.92401	2.01107e-14	4.70245e-12	0.0642202	0.480243
Sparc	-7.78798	-5.2258	6.80904e-15	1.69487e-12	0.302752	0.636018
Cd9	-10.0722	-5.27569	7.32843e-24	4.71238e-21	0.137615	0.674772

## Sheet: Cluster 2
names	scores	logfoldchanges	pvals	pvals_adj	pct_2	pct_all the other clusters
Ttn	6.72265	5.59125	1.78449e-11	5.7966e-08	0.707317	0.197977
Sfi1	6.56784	3.82141	5.10501e-11	9.84799e-08	0.780488	0.384393
Duxf3	6.23204	6.6574	4.60413e-10	5.32905e-07	0.585366	0.0260116
AW822073	5.93089	6.28847	3.01299e-09	2.40509e-06	0.560976	0.0267341
Fau-ps2	5.86003	6.51588	4.6278e-09	3.24633e-06	0.560976	0.0317919
Neb	5.7576	4.76833	8.53206e-09	5.06433e-06	0.609756	0.11922
Gapdh	-5.59162	-2.24203	2.24963e-08	9.8258e-06	0.365854	0.890173
Ilk	-5.592	-3.21315	2.24465e-08	9.8258e-06	0.390244	0.816474
Ppp1ca	-5.59585	-3.21117	2.19538e-08	9.8258e-06	0.487805	0.858382
Tpt1	-5.59855	-2.24385	2.16152e-08	9.8258e-06	0.390244	0.934971
Rac1	-5.60818	-2.93426	2.04468e-08	9.65968e-06	0.634146	0.949422
Aldh2	-5.61164	-3.11455	2.00414e-08	9.65968e-06	0.463415	0.863439
Cfl1	-5.6128	-2.25382	1.9908e-08	9.65968e-06	0.756098	0.983382
Ubb	-5.61857	-2.29692	1.92539e-08	9.65968e-06	0.707317	0.987717
Tmem50a	-5.62243	-3.06603	1.88294e-08	9.65968e-06	0.512195	0.901734
Anxa5	-5.63071	-2.5181	1.79474e-08	9.44237e-06	0.780488	0.961705
Taf10	-5.63976	-3.20007	1.70292e-08	9.16765e-06	0.414634	0.833815
Rps3	-5.65439	-2.70597	1.56402e-08	8.62033e-06	0.707317	0.974711
App	-5.66748	-2.89451	1.44911e-08	8.18181e-06	0.707317	0.945809
Rpl13	-5.67595	-2.01639	1.37917e-08	7.98163e-06	0.512195	0.971098
Eif4h	-5.78455	-3.52718	7.27058e-09	4.42912e-06	0.317073	0.768786
Atp5c1	-5.79803	-2.90849	6.70983e-09	4.19799e-06	0.512195	0.820087
Pdia3	-5.80015	-3.08735	6.62562e-09	4.19799e-06	0.634146	0.927023
Eef1a1	-5.82056	-2.10041	5.86512e-09	3.87919e-06	0.878049	0.990607
Hsp90b1	-5.84309	-2.74841	5.12423e-09	3.48885e-06	0.658537	0.927023
Rnf187	-5.88891	-4.25661	3.88743e-09	2.81219e-06	0.170732	0.67052
Gnb2	-5.90855	-2.84433	3.45125e-09	2.57719e-06	0.512195	0.903902
Actg1	-5.91529	-2.41011	3.31286e-09	2.55631e-06	0.292683	0.859104
Sod1	-5.93551	-3.08563	2.92933e-09	2.40509e-06	0.487805	0.919075
0610039K10Rik	-5.96093	-2.86923	2.50811e-09	2.15038e-06	0.146341	0.715318
Cdc42	-5.99713	-2.96901	2.0084e-09	1.78817e-06	0.658537	0.949422
Pcbp1	-6.00945	-2.95187	1.86155e-09	1.72372e-06	0.512195	0.891618
S100a6	-6.06683	-3.98122	1.30461e-09	1.25835e-06	0.390244	0.815029
Psap	-6.07723	-2.11008	1.22279e-09	1.23071e-06	1	0.978324
S100a11	-6.09225	-2.82357	1.11338e-09	1.17153e-06	0.317073	0.822254
Gnas	-6.15887	-2.9038	7.32672e-10	8.07649e-07	0.756098	0.947977
Rhoa	-6.30597	-2.16962	2.86387e-10	3.48924e-07	0.829268	0.985549
Arhgdia	-6.33524	-2.73251	2.36969e-10	3.04756e-07	0.707317	0.941474
Myl6	-6.35373	-2.85294	2.10161e-10	2.86177e-07	0.512195	0.958092
Eef2	-6.39224	-2.33885	1.63477e-10	2.36521e-07	0.829268	0.985549
Cdk4	-6.39262	-3.70433	1.63066e-10	2.36521e-07	0.317073	0.765896
Ifitm3	-6.44307	-3.82162	1.17081e-10	1.93594e-07	0.512195	0.927023
Rplp0	-6.54531	-3.05672	5.93711e-11	1.05722e-07	0.609756	0.972543
Mir3064	-6.63023	-2.9128	3.35172e-11	7.05354e-08	0.219512	0.873555
Bsg	-6.64525	-3.43327	3.02712e-11	7.00749e-08	0.463415	0.878613
Hmgb1	-6.68857	-3.13292	2.25364e-11	5.7966e-08	0.195122	0.79263
Actb	-6.70263	-1.77617	2.04708e-11	5.7966e-08	1	0.998555
Laptm4a	-6.81064	-3.22061	9.71623e-12	3.74868e-08	0.634146	0.931358
Itgb1	-6.85012	-3.66924	7.37895e-12	3.4163e-08	0.536585	0.934971
Tmsb10	-6.87168	-3.20287	6.34489e-12	3.4163e-08	0.219512	0.825145
Ddx5	-6.87861	-2.55962	6.04375e-12	3.4163e-08	0.902439	0.996387
Rpl4	-7.17283	-3.11074	7.34635e-13	8.50304e-09	0.707317	0.976879
Selenow	-7.74239	-3.92795	9.75663e-15	2.25856e-10	0.439024	0.940751

## Sheet: Mural cells
names	scores	logfoldchanges	pvals	pvals_adj	pct_Mural cells	pct_all the other clusters
Notch3	17.2762	10.4289	7.10431e-67	1.58337e-62	0.966102	0.0887529
Gucy1a1	17.2384	10.6325	1.36798e-66	1.58337e-62	0.966102	0.0803366
Itga7	17.0409	10.5388	4.08477e-65	3.15194e-61	0.957627	0.0489671
Myl9	16.9594	10.0449	1.64105e-64	9.49715e-61	0.957627	0.200459
Pdgfrb	16.8304	7.85101	1.46049e-63	6.76179e-60	0.991525	0.34277
Cald1	16.7163	7.18126	9.96928e-63	3.84631e-59	0.974576	0.343535
Cpe	16.6279	10.047	4.3764e-62	1.44727e-58	0.940678	0.0642693
Mylk	16.5953	9.02923	7.53436e-62	2.18016e-58	0.949153	0.143076
Myh11	16.554	10.7931	1.49877e-61	3.85501e-58	0.932203	0.0742158
Rbpms	16.3943	6.8784	2.09995e-60	4.86117e-57	0.974576	0.281561
Tinagl1	16.0933	9.56952	2.84109e-58	5.97894e-55	0.923729	0.089518
Epas1	16.0112	8.21562	1.06681e-57	2.05797e-54	0.966102	0.167559
Mcam	15.9807	9.21428	1.74051e-57	3.09931e-54	0.915254	0.0680949
Ndufa4l2	15.9106	8.12496	5.3539e-57	8.85267e-54	0.90678	0.107116
Tpm1	15.6388	6.19934	3.96298e-55	6.11593e-52	0.957627	0.543994
Rasl12	15.6105	9.57943	6.17438e-55	8.93317e-52	0.881356	0.0436113
Atp1b2	15.5203	10.1122	2.52699e-54	3.40733e-51	0.872881	0.0405509
Ano1	15.5173	10.0285	2.64944e-54	3.40733e-51	0.872881	0.0420811
Gucy1b1	15.5038	8.98448	3.27185e-54	3.98632e-51	0.881356	0.0589135
Rgs5	15.4841	11.2775	4.43987e-54	5.13893e-51	0.898305	0.220352
Tpm2	15.3844	8.2912	2.08319e-53	2.29637e-50	0.889831	0.178271
Pde3a	15.3297	7.87946	4.83965e-53	5.09242e-50	0.889831	0.121653
Mfge8	15.2301	6.6141	2.23222e-52	2.24668e-49	0.923729	0.381025
Dlc1	15.0609	6.2731	2.92893e-51	2.71207e-48	0.966102	0.371079
Acta2	14.9935	10.2266	8.09924e-51	6.94405e-48	0.872881	0.197399
Btbd3	14.9476	6.32949	1.61507e-50	1.32589e-47	0.915254	0.232594
Adcy6	14.9067	7.00802	2.98107e-50	2.30029e-47	0.889831	0.123183
Nr2f2	14.8985	7.52549	3.36916e-50	2.51589e-47	0.864407	0.0795715
Gng11	14.8854	6.32397	4.09733e-50	2.96404e-47	0.932203	0.27697
Mprip	14.7783	5.1399	2.02063e-49	1.37575e-46	0.957627	0.570773
Dtx3	14.7448	5.83737	3.32168e-49	2.19696e-46	0.923729	0.369549
Aspn	14.6507	7.03626	1.33352e-48	8.12361e-46	0.949153	0.24407
Map3k20	14.5865	6.30762	3.42544e-48	2.03322e-45	0.898305	0.247131
Ednra	14.4952	7.70481	1.29852e-47	7.51486e-45	0.838983	0.0856924
Itga1	14.4749	6.95024	1.7454e-47	9.8547e-45	0.90678	0.237184
Gja4	14.4407	9.91704	2.86935e-47	1.5096e-44	0.813559	0.027544
Olfr558	14.3552	10.5449	9.88382e-47	5.08446e-44	0.805085	0.020658
Ndrg2	14.3332	7.38954	1.35634e-46	6.82564e-44	0.847458	0.149197
Myo1b	14.2851	7.40972	2.70924e-46	1.33439e-43	0.847458	0.115532
Vcl	14.2755	5.53833	3.10837e-46	1.49908e-43	0.923729	0.413925
Tns1	14.2456	4.19026	4.77101e-46	2.20888e-43	0.974576	0.693956
Igfbp7	14.134	6.69969	2.34465e-45	1.00512e-42	0.949153	0.44606
Arhgef17	14.0008	6.95972	1.54024e-44	6.48273e-42	0.830508	0.117827
Igfbp5	13.9219	7.93113	4.66379e-44	1.89407e-41	0.847458	0.153022
Ppp1r14a	13.8984	7.47616	6.47566e-44	2.58457e-41	0.788136	0.0351951
Rgs4	13.8929	9.66551	6.99167e-44	2.74322e-41	0.788136	0.0359602
Aoc3	13.8894	6.15877	7.34222e-44	2.83275e-41	0.847458	0.120888
Cacna1c	13.7821	6.45844	3.26671e-43	1.23969e-40	0.822034	0.0979342
Dmd	13.728	6.50372	6.89978e-43	2.53529e-40	0.830508	0.161438
Cav1	13.7152	7.00598	8.23755e-43	2.97955e-40	0.90678	0.227238
Cox4i2	13.7038	8.80561	9.62955e-43	3.42945e-40	0.771186	0.0229533
Ebf1	13.698	5.36175	1.04361e-42	3.66037e-40	0.957627	0.319816
Sparcl1	13.6626	7.24359	1.69786e-42	5.86625e-40	0.983051	0.395562
Bcam	13.6269	6.93652	2.77212e-42	9.43704e-40	0.822034	0.10023
Jag1	13.6217	6.19349	2.97428e-42	9.97849e-40	0.830508	0.168324
Cspg4	13.6187	6.60495	3.10056e-42	1.02535e-39	0.847458	0.274675
Fermt2	13.5573	5.47773	7.17654e-42	2.30736e-39	0.889831	0.291507
Trpc3	13.5337	8.27389	9.89581e-42	3.13806e-39	0.771186	0.0359602
Errfi1	13.5173	5.54165	1.236e-41	3.81496e-39	0.898305	0.429992
Mrvi1	13.5154	6.63911	1.26779e-41	3.86159e-39	0.822034	0.115532
Prkg1	13.4343	7.52003	3.80767e-41	1.14473e-38	0.771186	0.0443764
S1pr3	13.387	9.00637	7.20556e-41	2.08502e-38	0.762712	0.048202
Heyl	13.2739	7.49664	3.27972e-40	9.2588e-38	0.779661	0.0803366
Tsc22d1	13.269	4.85671	3.50161e-40	9.76612e-38	0.898305	0.501148
Inpp4b	13.2636	6.40768	3.7618e-40	1.03669e-37	0.805085	0.136955
Col4a1	13.1905	6.54759	9.94868e-40	2.64715e-37	0.983051	0.375669
Crip2	13.18	5.60923	1.14367e-39	3.0085e-37	0.923729	0.328233
Casq2	13.1695	9.71236	1.31458e-39	3.41923e-37	0.745763	0.03443
Ppp1r12a	13.1496	3.8681	1.70965e-39	4.39742e-37	0.932203	0.713083
Col4a2	13.0983	6.38619	3.36894e-39	8.57005e-37	0.974576	0.355777
Cobll1	13.0679	6.98164	5.02376e-39	1.25049e-36	0.762712	0.0596787
Pear1	12.9385	6.10491	2.72959e-38	6.72205e-36	0.805085	0.147666
Vtn	12.9219	7.37406	3.38673e-38	8.1666e-36	0.779661	0.140015
Ap3m1	12.8684	4.2624	6.77846e-38	1.61768e-35	0.90678	0.524101
Septin4	12.853	6.69798	8.27472e-38	1.95461e-35	0.788136	0.146136
Lpp	12.7738	4.29987	2.29648e-37	5.36982e-35	0.915254	0.534047
Steap4	12.7397	6.9927	3.55756e-37	8.07391e-35	0.79661	0.195103
Timp3	12.7056	6.09289	5.50477e-37	1.22529e-34	0.932203	0.320581
Gprc5c	12.565	6.2632	3.28973e-36	7.25275e-34	0.779661	0.168324
Art3	12.5535	6.87008	3.80173e-36	8.22488e-34	0.762712	0.13925
Carmn	12.5192	7.45194	5.86281e-36	1.22269e-33	0.720339	0.0466718
Serpine2	12.475	5.8976	1.02149e-35	2.07425e-33	0.830508	0.205815
Cavin1	12.3808	4.8909	3.32051e-35	6.56978e-33	0.90678	0.425402
Dock6	12.3688	5.60978	3.85721e-35	7.567e-33	0.805085	0.196634
Hes1	12.3502	4.96251	4.85956e-35	9.45327e-33	0.838983	0.258607
Syn3	12.2968	5.29142	9.42147e-35	1.78768e-32	0.915254	0.30987
Tbx2	12.2898	7.02163	1.02749e-34	1.93376e-32	0.711864	0.0543229
Abcc9	12.2749	8.23938	1.23607e-34	2.30756e-32	0.711864	0.0635042
Rasgrp2	12.2718	5.5705	1.28332e-34	2.35774e-32	0.779661	0.146901
Esam	12.2426	7.22676	1.83987e-34	3.32743e-32	0.754237	0.0711553
Mustn1	12.1159	6.62083	8.70017e-34	1.49185e-31	0.737288	0.119357
Sorbs1	12.1111	6.05573	9.22336e-34	1.56994e-31	0.745763	0.146136
Pakap-1	12.0852	5.28616	1.26485e-33	2.0766e-31	0.79661	0.143841
Des	12.0798	6.36473	1.35027e-33	2.20123e-31	0.728814	0.100995
Tagln	12.0338	7.63527	2.36054e-33	3.76856e-31	0.728814	0.167559
Tm4sf1	11.9824	5.76617	4.39384e-33	6.91925e-31	0.79661	0.214996
Septin7	11.933	2.60238	7.96485e-33	1.21301e-30	0.940678	0.817138
Nedd4	11.9189	5.49211	9.43801e-33	1.42798e-30	0.949153	0.397858
Rasl11a	11.913	8.21652	1.0123e-32	1.52168e-30	0.677966	0.0382555
Malat1	11.9119	1.13118	1.02659e-32	1.53319e-30	1	1
Parm1	11.8999	9.06247	1.18419e-32	1.74604e-30	0.669492	0.0191278
Cenpp	11.8832	3.58818	1.44637e-32	2.09262e-30	0.822034	0.186687
Klf9	11.8696	4.38844	1.70315e-32	2.44884e-30	0.847458	0.361897
Itgb1	11.8483	2.08454	2.19532e-32	3.09875e-30	0.957627	0.920428
Smtn	11.8142	5.13943	3.29586e-32	4.56861e-30	0.788136	0.248661
Atp1a2	11.7757	6.0538	5.20954e-32	7.09386e-30	0.728814	0.142311
Cxcl12	11.7526	5.19762	6.85157e-32	9.22134e-30	0.872881	0.374139
Pcp4l1	11.6832	7.45969	1.55374e-31	2.04362e-29	0.677966	0.055088
Atp2b4	11.5997	4.97466	4.13667e-31	5.23277e-29	0.771186	0.215761
Myl6	11.5811	1.91297	5.13822e-31	6.42944e-29	0.949153	0.944912
Crtc3	11.5757	3.68521	5.4705e-31	6.80842e-29	0.881356	0.530987
Ptprk	11.5722	6.22457	5.69861e-31	7.05439e-29	0.694915	0.0726855
E130310I04Rik	11.5586	6.35622	6.68206e-31	8.18429e-29	0.669492	0.0428462
Gnb4	11.5554	5.26865	6.93194e-31	8.44566e-29	0.762712	0.225708
Nrip2	11.5185	7.67114	1.0645e-30	1.27679e-28	0.677966	0.0933435
Lhfp	11.4598	5.10018	2.10118e-30	2.50723e-28	0.838983	0.270849
Polr2b	11.3688	3.60246	5.98259e-30	6.9945e-28	0.949153	0.521041
Tgfb1i1	11.3258	4.78571	9.77957e-30	1.13762e-27	0.762712	0.232594
Cryab	11.2971	4.71212	1.3569e-29	1.56273e-27	0.754237	0.214996
Il34	11.2411	7.00359	2.56136e-29	2.90651e-27	0.652542	0.0443764
Ptp4a3	11.2251	5.49341	3.07001e-29	3.46671e-27	0.737288	0.248661
Egflam	11.2104	6.55042	3.62572e-29	4.07436e-27	0.661017	0.0581484
Gjc1	11.1988	6.71463	4.13143e-29	4.62022e-27	0.652542	0.0428462
Syne2	11.194	4.40063	4.36082e-29	4.80708e-27	0.838983	0.363428
Htra1	11.1431	5.15505	7.73596e-29	8.32929e-27	0.881356	0.271614
Pde5a	11.1275	6.07316	9.22149e-29	9.83724e-27	0.661017	0.0596787
Daam2	11.1247	5.69124	9.51597e-29	1.01048e-26	0.677966	0.0818669
Lamb2	11.0983	4.63173	1.27892e-28	1.33963e-26	0.847458	0.299923
Tbx3os1	11.0567	6.52425	2.0346e-28	2.11206e-26	0.644068	0.0512624
Sntb1	11.0523	7.10563	2.13776e-28	2.20924e-26	0.635593	0.0313695
Synpo2	11.0495	7.01513	2.20557e-28	2.26918e-26	0.644068	0.0504973
Fry	10.9939	4.3403	4.09058e-28	4.06407e-26	0.779661	0.273145
Sparc	10.9626	6.54395	5.78415e-28	5.64967e-26	1	0.575363
Pakap-2	10.9102	4.94885	1.02992e-27	9.77113e-26	0.728814	0.136955
Kcnj8	10.8862	8.82594	1.34159e-27	1.25735e-25	0.627119	0.0459067
Rasal2	10.839	5.00613	2.24944e-27	2.09126e-25	0.694915	0.128539
Arhgef25	10.8355	4.75664	2.33724e-27	2.16419e-25	0.745763	0.190513
Ecm2	10.823	4.56171	2.67899e-27	2.46095e-25	0.855932	0.27544
Actn4	10.7962	3.28577	3.58581e-27	3.22988e-25	0.855932	0.635807
C1s1	10.778	5.44119	4.37186e-27	3.90749e-25	0.881356	0.276205
Ccnd2	10.769	4.26546	4.82059e-27	4.27555e-25	0.822034	0.361132
Atp5b	10.7619	1.70996	5.20826e-27	4.60175e-25	0.932203	0.912777
Afap1l2	10.743	6.31034	6.39438e-27	5.62827e-25	0.635593	0.0589135
Nudt4	10.7408	4.0484	6.54997e-27	5.74338e-25	0.805085	0.358072
4933431K23Rik	10.7248	4.99519	7.78859e-27	6.77812e-25	0.644068	0.0604438
Filip1l	10.7224	3.71158	7.98786e-27	6.9255e-25	0.872881	0.554705
Oaz2	10.7044	3.31784	9.70139e-27	8.3486e-25	0.822034	0.462892
Cacna1h	10.6542	8.15752	1.66636e-26	1.41818e-24	0.601695	0.0160673
Pcdh1	10.6265	5.85827	2.2428e-26	1.90178e-24	0.635593	0.055088
Nbl1	10.5924	4.54808	3.23074e-26	2.71958e-24	0.805085	0.252487
Higd1b	10.5433	8.55452	5.45706e-26	4.56049e-24	0.59322	0.0114767
Lmod1	10.5416	8.50222	5.5528e-26	4.6238e-24	0.59322	0.013772
Dab2ip	10.5045	4.5885	8.23673e-26	6.80971e-24	0.711864	0.168324
Mir7010	10.5015	6.75036	8.50608e-26	7.00737e-24	0.59322	0.0145371
Prkar1a	10.4763	1.94498	1.10953e-25	9.04381e-24	0.90678	0.864575
Map1lc3a	10.4709	3.19104	1.17579e-25	9.55031e-24	0.847458	0.481255
Cd151	10.4634	3.93932	1.27237e-25	1.02986e-23	0.79661	0.368783
Hspb1	10.454	3.97978	1.40422e-25	1.12478e-23	0.762712	0.208875
Asap2	10.449	4.16058	1.48059e-25	1.18187e-23	0.720339	0.212701
Fxyd1	10.4421	3.759	1.59213e-25	1.26653e-23	0.822034	0.267024
Rbpms2	10.4244	7.59946	1.9193e-25	1.5061e-23	0.59322	0.0229533
Fam162a	10.4195	3.67074	2.02091e-25	1.58047e-23	0.771186	0.3772
Slc2a4	10.3683	8.28857	3.45592e-25	2.65785e-23	0.584746	0.0145371
Foxs1	10.3516	6.42467	4.11526e-25	3.13369e-23	0.601695	0.0382555
Dbndd2	10.34	3.99283	4.64329e-25	3.52418e-23	0.745763	0.290742
Adgrl1	10.3337	4.57252	4.95906e-25	3.72719e-23	0.677966	0.146136
Col6a3	10.315	5.37585	6.02506e-25	4.4847e-23	0.949153	0.328233
Spry4	10.2854	5.76401	8.20152e-25	6.06572e-23	0.627119	0.0803366
Enpep	10.2631	5.74229	1.03361e-24	7.57188e-23	0.635593	0.0979342
Slc7a2	10.2606	5.59702	1.06021e-24	7.71785e-23	0.627119	0.0841622
Klhl23	10.2567	7.02399	1.10471e-24	8.01659e-23	0.59322	0.0374904
C1qtnf5	10.2408	4.59933	1.30199e-24	9.36018e-23	0.694915	0.159908
Ehd2	10.2341	4.40312	1.39471e-24	9.99571e-23	0.822034	0.298393
Tbx3	10.2155	4.87329	1.68936e-24	1.1996e-22	0.644068	0.0910482
Nab1	10.214	3.97652	1.71601e-24	1.2148e-22	0.754237	0.333588
Mfrp	10.2062	4.57132	1.86014e-24	1.31282e-22	0.694915	0.165264
Lrrc32	10.1912	5.20742	2.16963e-24	1.52659e-22	0.652542	0.109411
Pde1a	10.1631	5.51158	2.89717e-24	2.02618e-22	0.618644	0.0703902
Mast4	10.146	3.87405	3.45057e-24	2.39871e-22	0.788136	0.381025
Cystm1	10.0882	5.38792	6.22797e-24	4.27808e-22	0.610169	0.0696251
Flna	10.084	2.45489	6.50043e-24	4.45203e-22	0.949153	0.888294
Sort1	10.062	5.45854	8.13659e-24	5.53982e-22	0.618644	0.096404
Dgkb	10.028	6.52838	1.14856e-23	7.68437e-22	0.584746	0.0405509
Col18a1	10.015	4.43786	1.30956e-23	8.73635e-22	0.70339	0.182096
Dag1	10.0099	3.51679	1.3794e-23	9.17581e-22	0.822034	0.451415
Rbms3	9.98218	3.86946	1.82405e-23	1.19957e-21	0.754237	0.225708
Rhoj	9.97611	4.11292	1.93918e-23	1.27167e-21	0.79661	0.290742
Sptbn1	9.9392	3.72559	2.81063e-23	1.81234e-21	0.932203	0.606733
Cox8a	9.9315	1.22765	3.03665e-23	1.95265e-21	0.923729	0.914308
Atp2a2	9.92869	3.49624	3.12322e-23	2.00276e-21	0.79661	0.507269
Morrbid	9.91725	3.96456	3.50284e-23	2.23998e-21	0.70339	0.228768
Mark1	9.91608	6.43647	3.54405e-23	2.26009e-21	0.576271	0.0351951
Gucy1a2	9.90498	5.78806	3.96034e-23	2.51173e-21	0.584746	0.0443764
Jph2	9.89622	7.4002	4.32289e-23	2.72672e-21	0.559322	0.0153022
Nes	9.88524	5.44044	4.82398e-23	3.03452e-21	0.610169	0.0780413
Bvht	9.88244	4.85123	4.96088e-23	3.11101e-21	0.610169	0.0680949
Arhgap29	9.88221	4.57037	4.97246e-23	3.11101e-21	0.677966	0.164499
Ptms	9.87637	1.39796	5.27082e-23	3.28377e-21	0.932203	0.89977
Plce1	9.87263	4.87461	5.471e-23	3.38632e-21	0.644068	0.152257
Plekhg2	9.85815	3.86123	6.32036e-23	3.89123e-21	0.737288	0.302219
Serpinh1	9.85371	4.67901	6.60588e-23	4.05622e-21	0.923729	0.326702
Map1b	9.85278	4.20825	6.6676e-23	4.08329e-21	0.728814	0.256312
Csrp1	9.8432	4.21288	7.33406e-23	4.47958e-21	0.728814	0.324407
Utrn	9.80653	3.13092	1.05539e-22	6.39564e-21	0.864407	0.599847
Sncg	9.80209	7.54916	1.10282e-22	6.66559e-21	0.559322	0.0221882
Kalrn	9.7813	4.33854	1.35461e-22	8.12382e-21	0.644068	0.119357
Septin8	9.77756	2.86116	1.40557e-22	8.40761e-21	0.872881	0.615914
B130024G19Rik	9.76915	6.37448	1.52725e-22	9.11195e-21	0.567797	0.0359602
Stk38l	9.75747	4.30066	1.71373e-22	1.01721e-20	0.661017	0.174445
Fzd4	9.73365	4.50499	2.16683e-22	1.28286e-20	0.677966	0.176741
Emid1	9.72547	7.81445	2.34817e-22	1.38668e-20	0.550847	0.0160673
Meox2	9.7215	3.78618	2.44158e-22	1.43817e-20	0.779661	0.258607
Myom1	9.71636	5.37187	2.56796e-22	1.50877e-20	0.610169	0.115532
Parva	9.67735	4.22653	3.76339e-22	2.18891e-20	0.711864	0.23795
Akap6	9.63834	6.55418	5.50702e-22	3.17119e-20	0.559322	0.0328998
Rarres2	9.62456	3.97122	6.29756e-22	3.61743e-20	0.830508	0.325937
Apbb2	9.59139	4.05689	8.69056e-22	4.94294e-20	0.711864	0.235654
Gnas	9.57632	1.67971	1.0056e-21	5.69161e-20	0.957627	0.941086
Calm2	9.56219	1.35077	1.15288e-21	6.49346e-20	0.957627	0.935731
Pla2r1	9.56079	5.02784	1.16861e-21	6.56603e-20	0.610169	0.112471
Snrk	9.54374	3.70587	1.37774e-21	7.70369e-20	0.745763	0.348891
Ptk2	9.51991	4.02875	1.73325e-21	9.66818e-20	0.720339	0.282326
4930523C07Rik	9.49947	3.63547	2.10954e-21	1.17107e-19	0.754237	0.330528
Lgalsl	9.49912	5.1297	2.11665e-21	1.17221e-19	0.59322	0.100995
Rdh5	9.4809	2.57133	2.52091e-21	1.38614e-19	0.847458	0.636572
Msrb3	9.46619	4.52089	2.90245e-21	1.58839e-19	0.627119	0.140015
Uba2	9.39214	3.50194	5.87936e-21	3.17253e-19	0.754237	0.44912
Chn1	9.37485	6.70181	6.92716e-21	3.72923e-19	0.542373	0.0313695
Ajuba	9.36154	6.25504	7.85833e-21	4.21094e-19	0.550847	0.0466718
Cog7	9.33538	3.86089	1.00632e-20	5.35525e-19	0.70339	0.271614
Limd1	9.32989	3.10962	1.05983e-20	5.62705e-19	0.838983	0.55394
Slc12a2	9.31657	5.19829	1.20158e-20	6.33608e-19	0.584746	0.0979342
Actn1	9.29707	3.90289	1.44371e-20	7.57832e-19	0.644068	0.20352
Ppp1r12b	9.29356	4.42041	1.49205e-20	7.79673e-19	0.644068	0.221117
Slc25a4	9.24194	2.44316	2.42064e-20	1.248e-18	0.830508	0.65723
Ets1	9.23552	4.10668	2.57039e-20	1.31933e-18	0.677966	0.20658
Tbc1d1	9.22466	3.51594	2.84472e-20	1.45691e-18	0.737288	0.351186
Shmt2	9.22349	2.6641	2.87589e-20	1.46962e-18	0.788136	0.236419
Dst	9.21123	3.15614	3.22424e-20	1.6404e-18	0.889831	0.569243
Lzts2	9.15189	3.85085	5.59443e-20	2.83382e-18	0.652542	0.198929
Thy1	9.13472	3.27852	6.55735e-20	3.3071e-18	0.677966	0.172915
Meg3	9.11417	4.22901	7.92758e-20	3.98082e-18	0.720339	0.245601
Ift43	9.05857	4.23966	1.32166e-19	6.53743e-18	0.601695	0.141546
Tcim	9.04643	5.11449	1.47722e-19	7.26031e-18	0.576271	0.0772762
Itpr1	8.99457	3.65454	2.37156e-19	1.15093e-17	0.711864	0.306044
Pls3	8.96187	3.79574	3.19221e-19	1.54595e-17	0.720339	0.297628
Klhdc8b	8.9558	4.71246	3.37294e-19	1.63007e-17	0.59322	0.146901
Tesc	8.94692	7.44243	3.65542e-19	1.75924e-17	0.508475	0.0175976
Igf2	8.9252	4.89673	4.44913e-19	2.12795e-17	0.576271	0.100995
Lbh	8.91795	3.53216	4.74981e-19	2.25777e-17	0.70339	0.323642
Npy1r	8.90978	7.3801	5.11346e-19	2.41082e-17	0.508475	0.020658
Nrarp	8.90137	5.83635	5.51619e-19	2.59541e-17	0.533898	0.0497322
Mtus1	8.88992	3.71815	6.1151e-19	2.87137e-17	0.694915	0.276205
Nbeal1	8.88899	2.99688	6.16673e-19	2.88975e-17	0.822034	0.499617
Eftud2	8.8856	3.41744	6.35755e-19	2.97315e-17	0.737288	0.313695
Lrrc61	8.85745	3.43242	8.18621e-19	3.80527e-17	0.813559	0.329763
Cavin3	8.80945	3.5599	1.25759e-18	5.78766e-17	0.720339	0.310635
Cygb	8.80279	3.81748	1.3345e-18	6.11731e-17	0.711864	0.27697
Wdr5b	8.79917	2.75208	1.37827e-18	6.30543e-17	0.720339	0.362663
Pde4c	8.79368	5.8761	1.44733e-18	6.60834e-17	0.525424	0.0497322
Ccdc80	8.74884	4.02275	2.15565e-18	9.72731e-17	0.813559	0.286917
Cdc42ep4	8.72221	3.50758	2.72832e-18	1.22162e-16	0.686441	0.282326
Jam3	8.68717	4.32634	3.71585e-18	1.64786e-16	0.59322	0.142311
Lin7a	8.67409	6.53456	4.1688e-18	1.83816e-16	0.5	0.0221882
Tmem38b	8.67374	4.46502	4.18165e-18	1.84032e-16	0.567797	0.117827
Hspb2	8.66591	5.64408	4.47913e-18	1.9675e-16	0.508475	0.0359602
Nrep	8.6589	3.99961	4.76321e-18	2.08438e-16	0.70339	0.285386
Inpp5a	8.65762	3.75056	4.81719e-18	2.10402e-16	0.635593	0.221882
Tpsg1	8.65634	6.48894	4.87177e-18	2.12385e-16	0.491525	0.00994644
Serping1	8.62644	4.86778	6.32938e-18	2.73867e-16	0.915254	0.361132
Ubr1	8.60051	3.2654	7.93647e-18	3.4149e-16	0.745763	0.371079
Ebf2	8.56594	3.93315	1.07202e-17	4.57862e-16	0.635593	0.179801
Plcl1	8.55461	4.17525	1.18271e-17	5.03283e-16	0.567797	0.116297
Cdc42bpa	8.50894	3.51855	1.7553e-17	7.40137e-16	0.669492	0.263963
Tspan12	8.48266	4.75046	2.201e-17	9.18037e-16	0.533898	0.0673298
Syde1	8.48009	3.24329	2.25016e-17	9.3517e-16	0.635593	0.175976
Epn2	8.46958	3.7373	2.46279e-17	1.0217e-15	0.635593	0.224943
Procr	8.46526	5.09166	2.55584e-17	1.05841e-15	0.533898	0.0910482
Dmpk	8.46386	4.06527	2.58676e-17	1.0693e-15	0.584746	0.153787
Pcdh19	8.43478	4.04016	3.31839e-17	1.3596e-15	0.601695	0.172915
Pten	8.43302	2.84651	3.36846e-17	1.37525e-15	0.779661	0.526396
Plekhg3	8.39904	2.99118	4.50157e-17	1.81862e-15	0.720339	0.420811
Pdgfa	8.38257	3.72222	5.1785e-17	2.08482e-15	0.601695	0.181331
Clstn1	8.38187	3.2556	5.20943e-17	2.09363e-15	0.694915	0.299923
Myo10	8.36528	3.42942	5.99708e-17	2.40184e-15	0.635593	0.178271
Sema6d	8.34578	3.65186	7.07464e-17	2.82363e-15	0.635593	0.232594
Pdzd7	8.3376	2.84744	7.58118e-17	3.0206e-15	0.601695	0.174445
Kank1	8.29194	5.1513	1.1142e-16	4.39396e-15	0.508475	0.0612089
Lama5	8.28458	5.72305	1.18529e-16	4.65843e-15	0.5	0.0535578
Ccdc3	8.24966	4.95891	1.5885e-16	6.22204e-15	0.525424	0.0818669
Opcml	8.23471	4.9987	1.79998e-16	7.01476e-15	0.508475	0.0612089
Ppp1r12c	8.20808	2.40698	2.24758e-16	8.686e-15	0.830508	0.615149
Plcb4	8.1978	3.33176	2.44827e-16	9.4301e-15	0.661017	0.233359
Filip1	8.19581	4.75964	2.48902e-16	9.55529e-15	0.516949	0.0765111
Tmem94	8.18776	3.23768	2.66143e-16	1.01666e-14	0.652542	0.24254
Maged2	8.18016	3.4433	2.83458e-16	1.08102e-14	0.686441	0.295333
Kitl	8.14793	3.65729	3.70211e-16	1.39577e-14	0.635593	0.237184
Mgst3	8.12702	3.06759	4.39964e-16	1.6496e-14	0.635593	0.256312
Laptm4a	8.10985	1.34982	5.06808e-16	1.88619e-14	0.957627	0.919663
Pcdh18	8.10343	4.08025	5.3431e-16	1.98535e-14	0.567797	0.164499
Cacna2d1	8.10296	3.59732	5.36367e-16	1.98852e-14	0.59322	0.165264
Sgip1	8.08171	4.48219	6.38668e-16	2.35798e-14	0.516949	0.0879878
Arhgef7	8.07505	2.99974	6.74496e-16	2.48629e-14	0.737288	0.393267
Sema5a	8.0747	4.02254	6.76436e-16	2.48948e-14	0.559322	0.129304
Ctdspl	8.07376	3.87938	6.81635e-16	2.50463e-14	0.559322	0.135425
Myh9	8.05508	1.94423	7.94288e-16	2.90473e-14	0.932203	0.813313
5330439B14Rik	8.05274	6.49982	8.096e-16	2.95606e-14	0.457627	0.0122418
Gpc6	8.05204	4.32675	8.1425e-16	2.96836e-14	0.533898	0.115532
Csnk1a1	8.04433	1.47532	8.67172e-16	3.15631e-14	0.915254	0.86534
Prss23	8.03183	3.90298	9.60255e-16	3.47327e-14	0.652542	0.20352
Pdlim3	8.02518	6.4646	1.01379e-15	3.65549e-14	0.466102	0.0298393
Pacsin3	8.01946	5.39647	1.06216e-15	3.81799e-14	0.483051	0.0535578
Syne1	8.00929	2.98045	1.15369e-15	4.12779e-14	0.737288	0.441469
Aopep	7.98442	2.84733	1.41189e-15	5.01285e-14	0.754237	0.511094
Zbtb20	7.95931	2.47871	1.73007e-15	6.12377e-14	0.957627	0.801071
Arap2	7.95323	4.87317	1.81707e-15	6.4121e-14	0.491525	0.0604438
Arhgap42	7.93665	3.99042	2.07719e-15	7.2856e-14	0.542373	0.125478
Gpcpd1	7.91749	2.69302	2.42347e-15	8.47445e-14	0.762712	0.531752
Vasp	7.91119	2.28248	2.54948e-15	8.88823e-14	0.805085	0.536343
Gcnt2	7.89297	4.90407	2.95087e-15	1.02721e-13	0.491525	0.061974
Ccdc24	7.87708	5.07352	3.35114e-15	1.1648e-13	0.474576	0.048202
Mettl7b	7.86003	7.12855	3.8404e-15	1.33086e-13	0.440678	0.00459067
Luzp1	7.84064	2.74788	4.48247e-15	1.54642e-13	0.720339	0.465953
Slc6a9	7.81588	5.2753	5.45794e-15	1.87457e-13	0.474576	0.0573833
Bmp5	7.81214	4.36753	5.6223e-15	1.92246e-13	0.508475	0.0833971
Phlda1	7.80677	2.48749	5.86712e-15	2.00026e-13	0.805085	0.459832
Nckap1	7.79276	3.41893	6.55627e-15	2.23193e-13	0.610169	0.213466
Bcar3	7.79217	3.91884	6.58666e-15	2.23898e-13	0.550847	0.166794
Dgkh	7.78341	3.43351	7.05936e-15	2.39264e-13	0.59322	0.196634
Id3	7.775	3.56698	7.5445e-15	2.5496e-13	0.661017	0.302984
Pakap	7.76659	5.30322	8.06242e-15	2.72066e-13	0.457627	0.0306044
Pdlim7	7.76262	3.29027	8.31901e-15	2.80315e-13	0.610169	0.245601
Zcchc14	7.75036	3.27107	9.16321e-15	3.08313e-13	0.618644	0.232594
Abr	7.74931	3.03041	9.23937e-15	3.09974e-13	0.677966	0.423106
Slit3	7.74931	3.21078	9.23937e-15	3.09974e-13	0.661017	0.248661
Rem1	7.72934	4.02281	1.08108e-14	3.60603e-13	0.516949	0.111706
Trp53inp2	7.72759	3.39531	1.09606e-14	3.65073e-13	0.610169	0.249426
Arid5b	7.71976	2.6607	1.16549e-14	3.87085e-13	0.788136	0.462127
Sorbs2	7.71906	5.53006	1.17191e-14	3.88662e-13	0.466102	0.0520275
Bloc1s1	7.69792	1.93045	1.38299e-14	4.54757e-13	0.813559	0.630451
4930562F07Rik	7.68753	2.89313	1.50008e-14	4.91166e-13	0.618644	0.237184
Pck2	7.66825	3.41833	1.74353e-14	5.70072e-13	0.601695	0.248661
Tppp3	7.66008	2.36816	1.8582e-14	6.06705e-13	0.915254	0.739862
Fstl1	7.64676	4.13991	2.061e-14	6.71974e-13	0.881356	0.404744
Sox5	7.64606	3.62657	2.07226e-14	6.74694e-13	0.525424	0.109411
Vasn	7.64513	3.40759	2.08736e-14	6.77706e-13	0.610169	0.24407
Apold1	7.62925	4.74245	2.36133e-14	7.60257e-13	0.491525	0.075746
Atp2a3	7.55882	4.38287	4.0675e-14	1.29339e-12	0.5	0.104055
Daam1	7.55613	3.29141	4.15235e-14	1.31856e-12	0.59322	0.225708
Kcne4	7.5427	6.6291	4.60339e-14	1.45978e-12	0.432203	0.0153022
Cap2	7.47951	6.51002	7.45979e-14	2.3336e-12	0.432203	0.0237184
Ccdc141	7.45289	5.19594	9.13208e-14	2.83376e-12	0.449153	0.0420811
Mical2	7.42766	3.78003	1.10538e-13	3.41634e-12	0.516949	0.127774
Aldoa	7.40582	1.13075	1.30346e-13	4.02316e-12	0.90678	0.89671
Tuba1a	7.40138	2.26302	1.34778e-13	4.14703e-12	0.889831	0.645754
Thra	7.40126	2.47196	1.34896e-13	4.14703e-12	0.762712	0.441469
Nkx6-2	7.39554	3.49986	1.40836e-13	4.32388e-12	0.5	0.117827
Tcf15	7.39098	4.26073	1.45746e-13	4.46871e-12	0.466102	0.0512624
Phldb2	7.38584	3.50357	1.51488e-13	4.63249e-12	0.533898	0.136955
Rcan2	7.38526	5.39934	1.52155e-13	4.64673e-12	0.449153	0.055088
Ddr2	7.37557	3.16071	1.63647e-13	4.99112e-12	0.669492	0.280796
Afap1	7.37347	3.23672	1.6625e-13	5.06383e-12	0.576271	0.193573
Trib2	7.35828	4.04496	1.86293e-13	5.65944e-12	0.508475	0.120888
A930028N01Rik	7.35746	5.06394	1.87437e-13	5.68673e-12	0.432203	0.0306044
Rapgef2	7.34368	3.19013	2.07796e-13	6.29617e-12	0.618644	0.307575
Olfr78	7.33819	8.20412	2.16497e-13	6.55122e-12	0.415254	0.0114767
Igf2r	7.33749	2.70623	2.17633e-13	6.57701e-12	0.694915	0.304514
Serpini1	7.32908	6.60535	2.31733e-13	6.99398e-12	0.423729	0.0237184
Mir145a	7.3257	6.18461	2.37662e-13	7.15428e-12	0.415254	0.00918133
Tnks1bp1	7.31005	3.31697	2.67052e-13	8.02855e-12	0.550847	0.183627
Cbx6	7.29918	2.80962	2.89519e-13	8.67021e-12	0.635593	0.285386
Ralgapa1	7.28984	2.53235	3.10323e-13	9.26925e-12	0.745763	0.440704
Naalad2	7.28879	3.23909	3.12754e-13	9.32981e-12	0.584746	0.197399
Tspan2	7.2875	4.01117	3.1575e-13	9.40706e-12	0.491525	0.0986993
Ddit4l	7.27489	4.76276	3.46702e-13	1.02895e-11	0.457627	0.0673298
Ktn1	7.27069	2.42038	3.57667e-13	1.05878e-11	0.779661	0.524101
Chn1os3	7.25247	5.44865	4.09251e-13	1.20225e-11	0.423729	0.0252487
Cabp1	7.24896	6.37196	4.19978e-13	1.2322e-11	0.415254	0.0160673
Wtip	7.23168	3.65726	4.77068e-13	1.39616e-11	0.5	0.117062
Sox4	7.19967	3.36607	6.03563e-13	1.74649e-11	0.525424	0.148432
Cd200	7.1936	3.72517	6.31042e-13	1.82372e-11	0.525424	0.141546
Sdc2	7.18122	3.1935	6.90914e-13	1.98436e-11	0.686441	0.262433
Rock1	7.18122	1.94478	6.90914e-13	1.98436e-11	0.847458	0.706197
Cav2	7.1435	2.85199	9.09861e-13	2.59709e-11	0.635593	0.301454
Cox6a1	7.12516	0.770498	1.0396e-12	2.95284e-11	0.915254	0.927314
Rsu1	7.11044	1.73262	1.1567e-12	3.26543e-11	0.788136	0.700077
Lamc1	7.10659	3.203	1.18945e-12	3.34972e-11	0.771186	0.388676
Gab1	7.10098	3.46295	1.23872e-12	3.48422e-11	0.533898	0.177506
Pygm	7.09876	4.05612	1.25877e-12	3.53632e-11	0.474576	0.0910482
Fads3	7.09036	3.59267	1.33768e-12	3.74438e-11	0.508475	0.133129
Il1r1	7.08802	3.41383	1.36045e-12	3.80351e-11	0.525424	0.155318
Dynll1	7.08276	1.23408	1.41308e-12	3.94588e-11	0.855932	0.814078
Pbxip1	7.07973	2.72955	1.44439e-12	4.02845e-11	0.635593	0.394797
Cnn3	7.07833	2.90591	1.45907e-12	4.0645e-11	0.669492	0.333588
Pxdn	7.07482	2.83156	1.49641e-12	4.15852e-11	0.635593	0.234124
AI838599	7.06536	4.2831	1.60199e-12	4.43593e-11	0.440678	0.0566182
Trak1	7.04959	2.52095	1.79441e-12	4.95689e-11	0.70339	0.465187
Mmp14	7.04737	2.88441	1.82325e-12	5.03055e-11	0.79661	0.416985
S100a11	7.03254	1.32424	2.02804e-12	5.5823e-11	0.889831	0.800306
Tead1	7.02121	3.24799	2.1995e-12	6.03989e-11	0.542373	0.191278
Enah	7.01899	3.7066	2.23472e-12	6.11483e-11	0.483051	0.108646
Ngf	6.97917	6.50388	2.96936e-12	8.07727e-11	0.398305	0.0130069
Ppp1cb	6.97076	2.2432	3.15238e-12	8.55505e-11	0.711864	0.604438
Col1a2	6.96679	3.48764	3.24262e-12	8.77934e-11	0.915254	0.512624
Gna11	6.96363	2.85912	3.31607e-12	8.96773e-11	0.618644	0.321347
Crip1	6.94191	1.10856	3.86835e-12	1.04369e-10	0.940678	0.96404
Agtr1a	6.93549	4.02946	4.04828e-12	1.08969e-10	0.474576	0.117062
Vstm4	6.92591	4.50833	4.33186e-12	1.16332e-10	0.440678	0.0703902
Ifi203-ps	6.92287	2.93795	4.42578e-12	1.18716e-10	0.542373	0.202754
Trabd2b	6.91119	4.56532	4.80596e-12	1.2832e-10	0.432203	0.0573833
Plxdc1	6.90792	4.5506	4.91803e-12	1.31161e-10	0.449153	0.089518
Hmgn3	6.89437	2.9264	5.41024e-12	1.43626e-10	0.559322	0.20658
Cavin2	6.89134	4.04648	5.52702e-12	1.46558e-10	0.491525	0.117062
Neurl1b	6.87288	4.15434	6.29167e-12	1.65695e-10	0.440678	0.0642693
Spry1	6.86961	3.19358	6.4376e-12	1.69345e-10	0.542373	0.186687
Bcl9l	6.8584	2.54552	6.96353e-12	1.82146e-10	0.601695	0.265493
Rbfox2	6.84392	2.94664	7.70555e-12	2.00874e-10	0.559322	0.214231
Son	6.84392	0.86662	7.70555e-12	2.00874e-10	0.974576	0.986228
Akap12	6.84287	2.7797	7.76233e-12	2.02064e-10	0.644068	0.255547
Ror1	6.84158	3.68142	7.83227e-12	2.0349e-10	0.474576	0.108646
2310022B05Rik	6.82897	2.93937	8.55269e-12	2.21461e-10	0.542373	0.227238
Mir1906-1	6.79673	2.56516	1.07017e-11	2.7374e-10	0.525424	0.17368
Tgfb3	6.79171	3.27101	1.10811e-11	2.82818e-10	0.533898	0.175976
Pnisr	6.77653	1.90093	1.23098e-11	3.12798e-10	0.838983	0.665647
Prss23os	6.76356	3.2191	1.34637e-11	3.40998e-10	0.559322	0.17368
Impa2	6.76041	4.23561	1.37601e-11	3.48123e-10	0.449153	0.108646
Cacnb2	6.75959	4.65486	1.3838e-11	3.49329e-10	0.40678	0.0313695
Tprgl	6.75247	1.99418	1.4535e-11	3.66526e-10	0.737288	0.567712
Ptpn9	6.7478	2.6341	1.50107e-11	3.77697e-10	0.652542	0.368783
Arhgef12	6.72572	2.25845	1.74723e-11	4.3726e-10	0.745763	0.487376
Amotl1	6.72222	2.92397	1.78977e-11	4.47424e-10	0.610169	0.280796
Pcolce	6.71837	3.27767	1.83775e-11	4.58922e-10	0.838983	0.387146
Prrx1	6.68496	3.05838	2.30985e-11	5.7372e-10	0.567797	0.234124
Cry2	6.68087	3.20977	2.37521e-11	5.88692e-10	0.525424	0.181331
Slco3a1	6.67667	3.07713	2.44434e-11	6.05176e-10	0.525424	0.174445
Mtss2	6.67165	3.81439	2.52948e-11	6.25587e-10	0.432203	0.0657995
Arhgap1	6.63532	2.34138	3.2379e-11	7.94848e-10	0.694915	0.442999
Galnt16	6.59515	3.85894	4.24835e-11	1.03304e-09	0.457627	0.107881
Slc4a3	6.58802	4.12586	4.45723e-11	1.08269e-09	0.432203	0.082632
Septin11	6.57296	2.08966	4.93261e-11	1.19565e-09	0.838983	0.663351
Sdhc	6.56992	1.79342	5.03425e-11	1.21647e-09	0.779661	0.603673
Vdac1	6.54995	2.04992	5.75573e-11	1.38359e-09	0.70339	0.529457
Antxr1	6.54796	2.61913	5.83276e-11	1.40065e-09	0.677966	0.355777
Tspan3	6.54773	1.97357	5.84189e-11	1.40139e-09	0.788136	0.611324
Fbxl22	6.53348	2.94933	6.4259e-11	1.53989e-09	0.525424	0.221882
B4galt2	6.52414	2.74569	6.83947e-11	1.63224e-09	0.449153	0.0788064
Agrn	6.51701	3.55564	7.1722e-11	1.70636e-09	0.466102	0.122418
Lims1	6.50031	1.59268	8.01548e-11	1.89337e-09	0.822034	0.719969
Tns2	6.47882	2.75937	9.24429e-11	2.17255e-09	0.601695	0.260903
Spry2	6.478	2.59388	9.29451e-11	2.18214e-09	0.601695	0.293803
Nfib	6.46352	2.25393	1.02295e-10	2.3968e-09	0.720339	0.341239
Epha2	6.45009	6.0333	1.11785e-10	2.61121e-09	0.372881	0.0168324
Isca1	6.43572	2.32333	1.22887e-10	2.86477e-09	0.567797	0.272379
Denn2b	6.43047	2.8031	1.27213e-10	2.96262e-09	0.542373	0.211171
Gas1	6.42953	2.52827	1.27997e-10	2.97789e-09	0.70339	0.293037
Slc4a8	6.41131	5.31116	1.44272e-10	3.3498e-09	0.381356	0.0313695
Hsp25-ps1	6.41061	2.55247	1.44937e-10	3.36187e-09	0.457627	0.0979342
Bgn	6.40501	3.04393	1.50364e-10	3.48426e-09	0.771186	0.3772
Cox6c	6.40209	0.677705	1.53269e-10	3.54801e-09	0.838983	0.890589
Speg	6.4001	4.60492	1.55275e-10	3.58729e-09	0.40678	0.0703902
Adamts4	6.38632	4.05466	1.69927e-10	3.92187e-09	0.423729	0.0795715
Tead3	6.38538	3.84698	1.70968e-10	3.94196e-09	0.40678	0.0558531
Emp2	6.37417	2.95798	1.83954e-10	4.22875e-09	0.508475	0.17062
Cds2	6.37335	2.55394	1.84938e-10	4.24715e-09	0.635593	0.348891
Myo1d	6.36787	3.2744	1.91678e-10	4.38453e-09	0.474576	0.126243
Mmp11	6.35852	3.26699	2.03705e-10	4.65505e-09	0.474576	0.141546
Chd6	6.34416	2.16613	2.23649e-10	5.10576e-09	0.70339	0.456006
Lama4	6.3368	2.69474	2.3459e-10	5.345e-09	0.694915	0.298393
Avpr1a	6.31776	4.88353	2.65381e-10	6.02286e-09	0.381356	0.0351951
Angptl2	6.29709	2.94015	3.0329e-10	6.84294e-09	0.584746	0.257842
Airn	6.26929	3.04984	3.62697e-10	8.13573e-09	0.491525	0.17215
Mapre2	6.26742	1.85665	3.67075e-10	8.22596e-09	0.745763	0.616679
Bcas3	6.25726	2.93824	3.91798e-10	8.75457e-09	0.516949	0.20811
Esyt2	6.25469	2.4895	3.98303e-10	8.89134e-09	0.618644	0.332058
Zbtb10	6.23846	3.90062	4.41909e-10	9.84576e-09	0.40678	0.0680949
Kcnab1	6.21965	4.98399	4.98256e-10	1.10374e-08	0.381356	0.0520275
Aatk	6.213	5.14118	5.19839e-10	1.14716e-08	0.372881	0.0351951
Impad1	6.20856	2.31903	5.34732e-10	1.17891e-08	0.652542	0.395562
Col6a2	6.20716	2.87966	5.39521e-10	1.1872e-08	0.79661	0.34277
Hrct1	6.20132	4.94204	5.59929e-10	1.23094e-08	0.372881	0.0336649
Ggt5	6.20015	2.70046	5.641e-10	1.23893e-08	0.576271	0.271614
Dgkg	6.19384	3.41659	5.87153e-10	1.28712e-08	0.491525	0.210406
Ifi27	6.19104	1.73399	5.97692e-10	1.30899e-08	0.79661	0.656465
Prcd	6.17796	2.34747	6.49363e-10	1.41679e-08	0.525424	0.198929
Nexn	6.17586	3.95089	6.58064e-10	1.43038e-08	0.398305	0.0635042
Pkd1	6.16196	2.09697	7.18516e-10	1.55593e-08	0.805085	0.61974
Epb41l1	6.156	2.47042	7.46053e-10	1.61104e-08	0.576271	0.268554
Kcnq4	6.156	4.6098	7.46053e-10	1.61104e-08	0.372881	0.0336649
Hoxc6	6.13077	3.70043	8.74535e-10	1.87624e-08	0.398305	0.0673298
Ccn1	6.11489	3.39484	9.66246e-10	2.06153e-08	0.533898	0.221117
Sesn3	6.10811	2.9246	1.00815e-09	2.14698e-08	0.5	0.195103
Prkacb	6.10484	2.04255	1.02901e-09	2.18939e-08	0.728814	0.496557
Nr3c2	6.09655	3.05162	1.08381e-09	2.29544e-08	0.466102	0.143841
Tmem182	6.09083	6.82971	1.12328e-09	2.37251e-08	0.347458	0.0114767
Msx1	6.08873	3.14674	1.13812e-09	2.40168e-08	0.457627	0.141546
Col3a1	6.08289	3.00538	1.18038e-09	2.48586e-08	0.872881	0.573068
Tnfrsf21	6.08277	2.58262	1.18124e-09	2.48586e-08	0.584746	0.361132
Isyna1	6.08219	2.84503	1.18555e-09	2.49267e-08	0.508475	0.220352
Crim1	6.06116	2.65952	1.35141e-09	2.83111e-08	0.508475	0.194338
Postn	6.05766	2.7556	1.38117e-09	2.89084e-08	0.542373	0.195868
Ndufb9	6.03874	1.41446	1.55324e-09	3.23927e-08	0.79661	0.672533
Notch1	6.02729	2.10183	1.66729e-09	3.46776e-08	0.728814	0.494262
Slc24a3	6.01713	4.96919	1.77535e-09	3.68919e-08	0.364407	0.0367253
Ddx5	6.00767	0.352156	1.88207e-09	3.90046e-08	0.974576	0.995409
Rrad	5.99646	3.52095	2.01667e-09	4.15707e-08	0.440678	0.133894
Olfr560	5.99623	7.12644	2.01957e-09	4.15934e-08	0.338983	0.006886
Eml1	5.99167	2.98676	2.07697e-09	4.26617e-08	0.483051	0.175976
Tnfaip1	5.97462	2.27877	2.3063e-09	4.7163e-08	0.652542	0.408569
Rhbdf1	5.96516	2.49329	2.44398e-09	4.99344e-08	0.59322	0.314461
Col5a2	5.9613	2.88265	2.50234e-09	5.10366e-08	0.737288	0.319816
Gamt	5.95336	2.81206	2.6269e-09	5.34829e-08	0.466102	0.169855
Thbs1	5.94507	2.85759	2.7634e-09	5.61633e-08	0.491525	0.161438
Nfia	5.94133	1.93317	2.82716e-09	5.74087e-08	0.79661	0.538638
Snhg18	5.93876	2.52468	2.87182e-09	5.82134e-08	0.508475	0.202754
Angpt2	5.93573	4.50448	2.92549e-09	5.91976e-08	0.372881	0.0504973
Cuedc1	5.92778	2.67115	3.07051e-09	6.19157e-08	0.491525	0.190513
Cd81	5.92545	0.646933	3.11448e-09	6.26931e-08	0.940678	0.954093
Atp5g3	5.90606	1.36967	3.50387e-09	7.0226e-08	0.813559	0.771232
Dstn	5.89648	1.65127	3.71332e-09	7.41031e-08	0.779661	0.72609
Zfp46	5.88971	3.4713	3.86877e-09	7.70724e-08	0.423729	0.120888
Adcyap1r1	5.87336	3.59861	4.27056e-09	8.4785e-08	0.40678	0.0864575
Pdzd2	5.86997	2.68454	4.35873e-09	8.64612e-08	0.550847	0.2785
Vangl1	5.85934	3.17688	4.64705e-09	9.1944e-08	0.432203	0.123183
Ccdc85a	5.85747	4.2493	4.69962e-09	9.29048e-08	0.372881	0.048202
Myo1c	5.85654	1.79085	4.72613e-09	9.3349e-08	0.728814	0.581484
Hspg2	5.84603	2.4948	5.03451e-09	9.92707e-08	0.779661	0.351951
Csrp2	5.84089	2.83819	5.19231e-09	1.02208e-07	0.474576	0.184392
Tcf7l1	5.84019	2.77404	5.2142e-09	1.02552e-07	0.457627	0.152257
Nid1	5.83423	2.83662	5.40391e-09	1.06193e-07	0.771186	0.373374
Palld	5.83026	2.62059	5.5341e-09	1.08475e-07	0.584746	0.359602
Ndufb2	5.82384	1.71742	5.75118e-09	1.12444e-07	0.669492	0.51645
Arhgap24	5.82057	2.42479	5.86486e-09	1.1457e-07	0.525424	0.210406
Hspb8	5.8194	2.67178	5.90598e-09	1.15276e-07	0.474576	0.149197
Ech1	5.8187	1.55757	5.93079e-09	1.15663e-07	0.711864	0.58378
Twsg1	5.81823	2.37667	5.94739e-09	1.15889e-07	0.59322	0.301454
Ednrb	5.80678	3.53136	6.3684e-09	1.23676e-07	0.432203	0.126243
Ank3	5.80281	3.06224	6.52113e-09	1.2643e-07	0.423729	0.110176
C1qtnf6	5.78132	2.30256	7.41152e-09	1.42974e-07	0.533898	0.221117
Mdh1	5.77735	1.57922	7.58852e-09	1.46145e-07	0.728814	0.638868
Cbfa2t3	5.77595	2.25099	7.65197e-09	1.47245e-07	0.610169	0.385616
Bcr	5.7721	3.66918	7.82912e-09	1.50528e-07	0.415254	0.127008
Pgrmc1	5.7589	1.9192	8.46644e-09	1.62377e-07	0.694915	0.513389
Bmpr1a	5.75329	2.70494	8.75217e-09	1.67719e-07	0.466102	0.159908
Ldhb	5.74629	3.74662	9.12254e-09	1.74527e-07	0.381356	0.0772762
Sgce	5.74488	2.08673	9.19843e-09	1.75688e-07	0.601695	0.271614
Schip1	5.73671	3.5641	9.65345e-09	1.83924e-07	0.389831	0.0772762
Ttc28	5.7332	2.31073	9.85509e-09	1.87457e-07	0.559322	0.293803
C1qtnf2	5.72643	2.63625	1.02566e-08	1.94934e-07	0.466102	0.155318
Zfp532	5.72258	2.8592	1.04921e-08	1.99247e-07	0.432203	0.120888
Chchd2	5.72036	0.62574	1.06301e-08	2.01701e-07	0.898305	0.912012
Pde8b	5.71335	3.5764	1.10774e-08	2.09331e-07	0.40678	0.114767
Atp5a1	5.70202	0.632937	1.18396e-08	2.23552e-07	0.838983	0.879878
Inf2	5.68088	2.6841	1.34003e-08	2.51381e-07	0.474576	0.207345
Cpm	5.67422	5.16672	1.3932e-08	2.60931e-07	0.347458	0.0428462
Abi2	5.6699	2.41303	1.4288e-08	2.67166e-07	0.550847	0.317521
Txn1	5.66418	1.0782	1.4773e-08	2.76014e-07	0.889831	0.833971
Iqsec1	5.65752	1.74514	1.53575e-08	2.86702e-07	0.711864	0.488906
Rtn4rl1	5.64724	3.63483	1.63041e-08	3.03639e-07	0.381356	0.0772762
Slc38a2	5.64199	1.62451	1.68098e-08	3.12053e-07	0.855932	0.700842
Cd248	5.64175	2.55893	1.68326e-08	3.12227e-07	0.533898	0.198929
Adcy5	5.62622	4.17934	1.84201e-08	3.40037e-07	0.355932	0.0504973
Cyc1	5.60707	1.89735	2.05785e-08	3.78073e-07	0.610169	0.452946
Il15ra	5.59398	3.19818	2.21916e-08	4.07063e-07	0.415254	0.121653
Dctn4	5.59153	1.79539	2.25074e-08	4.12203e-07	0.720339	0.540168
Ubb	5.58861	0.302566	2.28891e-08	4.1853e-07	0.949153	0.982402
Col5a1	5.58815	2.47736	2.29507e-08	4.19326e-07	0.762712	0.341239
C2cd2	5.58674	2.82863	2.31366e-08	4.21393e-07	0.440678	0.149197
Adamts9	5.58593	2.93901	2.32458e-08	4.23047e-07	0.415254	0.110176
Ptprf	5.57997	3.83926	2.4056e-08	4.36763e-07	0.364407	0.0604438
Mir3074-1	5.57647	2.33574	2.45454e-08	4.45299e-07	0.40678	0.100995
Kctd10	5.56701	2.33407	2.59154e-08	4.68318e-07	0.584746	0.3443
Usp2	5.52718	2.89258	3.25421e-08	5.85328e-07	0.440678	0.161438
Arhgef40	5.52578	2.33776	3.2803e-08	5.88649e-07	0.584746	0.364958
Fam57b	5.51678	0.987052	3.45259e-08	6.16698e-07	0.771186	0.684009
Stac	5.512	5.27376	3.54788e-08	6.32742e-07	0.322034	0.0168324
Dzip1l	5.49202	4.19743	3.97354e-08	7.05395e-07	0.347458	0.0504973
Ilk	5.4814	1.00331	4.21984e-08	7.47972e-07	0.805085	0.804132
Cttn	5.47941	2.42141	4.26747e-08	7.55835e-07	0.516949	0.228003
Trarg1	5.47194	6.6288	4.45148e-08	7.85422e-07	0.313559	0.0122418
Pbx1	5.46621	2.33713	4.59754e-08	8.09342e-07	0.516949	0.23795
Adap2os	5.46481	1.564	4.63401e-08	8.14524e-07	0.686441	0.478194
Fam20a	5.43398	2.54923	5.51117e-08	9.6577e-07	0.466102	0.17215
Grip2	5.43234	5.67509	5.56193e-08	9.73926e-07	0.322034	0.0267789
Yap1	5.43047	2.78512	5.62049e-08	9.83437e-07	0.423729	0.135425
Bace1	5.4251	2.0964	5.7922e-08	1.01195e-06	0.59322	0.342005
Id1	5.42171	3.27601	5.90305e-08	1.02976e-06	0.381356	0.0780413
Col6a1	5.41949	3.02481	5.97678e-08	1.04184e-06	0.745763	0.368783
Rcsd1	5.41739	1.952	6.04746e-08	1.05337e-06	0.677966	0.48202
Arhgap35	5.41622	2.36398	6.08708e-08	1.05947e-06	0.466102	0.167559
Rasl11b	5.40571	3.5204	6.45512e-08	1.11932e-06	0.372881	0.0833971
Mical1	5.39964	2.27458	6.6775e-08	1.15529e-06	0.542373	0.279265
Arid5a	5.38668	2.44824	7.1773e-08	1.23898e-06	0.533898	0.283091
Hic1	5.37978	2.86488	7.45752e-08	1.28352e-06	0.423729	0.153022
Pik3r1	5.37488	1.6721	7.66342e-08	1.31798e-06	0.788136	0.629686
Map3k7cl	5.36297	6.52911	8.18665e-08	1.40484e-06	0.305085	0.00841622
Pitpnm2	5.36016	3.34751	8.3147e-08	1.4247e-06	0.372881	0.0833971
Sfxn1	5.35806	2.38977	8.41201e-08	1.44031e-06	0.474576	0.189748
Hnrnpr	5.35678	1.76087	8.47202e-08	1.44844e-06	0.669492	0.491201
Ctnna1	5.34872	1.26374	8.858e-08	1.50775e-06	0.779661	0.695486
Atp5d	5.34696	0.806721	8.94413e-08	1.51906e-06	0.788136	0.781943
Slc38a11	5.33213	6.51734	9.70663e-08	1.64494e-06	0.305085	0.0114767
Hopx	5.32232	2.60934	1.02451e-07	1.72987e-06	0.40678	0.117827
Camk2g	5.31193	2.24849	1.08472e-07	1.82886e-06	0.550847	0.34736
Ndufa12	5.3034	1.46137	1.13665e-07	1.90929e-06	0.610169	0.497322
Susd2	5.28495	3.59107	1.25741e-07	2.10316e-06	0.364407	0.0818669
Anapc5	5.2763	1.43885	1.31815e-07	2.19682e-06	0.771186	0.675593
Galnt18	5.27397	3.97846	1.33505e-07	2.2186e-06	0.338983	0.0520275
Selenow	5.27397	0.594621	1.33505e-07	2.2186e-06	0.923729	0.926549
Capn12	5.27117	1.98254	1.3556e-07	2.25114e-06	0.491525	0.237184
H1f0	5.26019	1.98441	1.43909e-07	2.38636e-06	0.669492	0.467483
Iqschfp	5.25995	3.40323	1.44092e-07	2.38768e-06	0.355932	0.0673298
Adamts12	5.25131	2.87826	1.51021e-07	2.49713e-06	0.432203	0.161438
Bcar1	5.25131	2.99708	1.51021e-07	2.49713e-06	0.389831	0.107116
Sh3rf1	5.24722	3.10442	1.54409e-07	2.55134e-06	0.381356	0.104055
Iqsec3	5.24641	5.77156	1.55096e-07	2.56085e-06	0.305085	0.0160673
Prrc2b	5.2429	1.67204	1.58071e-07	2.60812e-06	0.745763	0.550115
Ndufs5	5.22865	1.30046	1.7075e-07	2.80333e-06	0.627119	0.478959
Zfhx3	5.22538	1.3701	1.73796e-07	2.84929e-06	0.805085	0.692425
Tmem100	5.22445	3.06161	1.74676e-07	2.86169e-06	0.389831	0.0994644
4931406P16Rik	5.22398	2.15471	1.75117e-07	2.86487e-06	0.542373	0.296863
0610009E02Rik	5.22235	1.75229	1.76671e-07	2.88825e-06	0.567797	0.317521
Eva1b	5.22048	2.08693	1.78463e-07	2.91343e-06	0.508475	0.246366
Aig1	5.21604	2.21131	1.8279e-07	2.97987e-06	0.542373	0.3114
Pip4k2c	5.2088	2.25454	1.90069e-07	3.09416e-06	0.508475	0.250191
Olfml2a	5.20086	3.78274	1.98374e-07	3.21579e-06	0.355932	0.0749809
Mob2	5.19291	2.5646	2.07029e-07	3.34439e-06	0.474576	0.248661
Mir24-1	5.1921	2.29233	2.0794e-07	3.35677e-06	0.381356	0.0979342
Hoxa9	5.18579	3.96395	2.15103e-07	3.46997e-06	0.330508	0.0474369
Mef2c	5.18497	1.53968	2.16048e-07	3.4828e-06	0.864407	0.734507
Trpv2	5.18427	2.08569	2.16862e-07	3.49349e-06	0.567797	0.319051
Rab3a	5.16628	2.76714	2.38794e-07	3.82814e-06	0.449153	0.210406
Adamts15	5.16044	3.06548	2.46364e-07	3.94132e-06	0.389831	0.109411
AI593442	5.15355	1.44456	2.55596e-07	4.08618e-06	0.669492	0.497322
Trp53i11	5.14596	3.48885	2.66154e-07	4.2491e-06	0.355932	0.0734507
Plxnb1	5.13475	5.08216	2.8252e-07	4.4918e-06	0.305085	0.0229533
Ndufs2	5.13382	1.61387	2.83927e-07	4.51107e-06	0.720339	0.531752
Uqcr10	5.13241	1.00166	2.8605e-07	4.53857e-06	0.737288	0.697016
Pdha1	5.12284	1.9447	3.00973e-07	4.76555e-06	0.584746	0.406274
Socs5	5.10859	2.77436	3.24576e-07	5.12874e-06	0.415254	0.153787
Ywhaq	5.10812	1.08876	3.25379e-07	5.13793e-06	0.779661	0.742923
Taf10	5.10368	0.806853	3.33107e-07	5.2528e-06	0.813559	0.822494
Osmr	5.09446	2.43957	3.49745e-07	5.50017e-06	0.449153	0.172915
Tspan15	5.09294	4.20801	3.52559e-07	5.53689e-06	0.322034	0.0420811
Adam22	5.08009	2.11878	3.77257e-07	5.91674e-06	0.516949	0.263963
Fam129a	5.07191	1.38868	3.93834e-07	6.16761e-06	0.728814	0.632747
Wwtr1	5.07145	1.90007	3.94802e-07	6.17102e-06	0.576271	0.279265
D930015M05Rik	5.06794	2.78704	4.02137e-07	6.26874e-06	0.364407	0.0941086
Myo1h	5.06748	2.10763	4.03125e-07	6.27991e-06	0.542373	0.330528
Gstp1	5.06678	1.51806	4.04612e-07	6.29883e-06	0.652542	0.475134
Rhoc	5.06654	1.49506	4.05108e-07	6.30232e-06	0.70339	0.524101
Mpp2	5.06432	5.18516	4.09855e-07	6.36334e-06	0.29661	0.0168324
Zfp467	5.06	2.12816	4.19254e-07	6.5049e-06	0.491525	0.24101
Map2	5.05743	4.40901	4.24941e-07	6.5843e-06	0.313559	0.0390207
Kirrel	5.05626	2.24055	4.2755e-07	6.6203e-06	0.457627	0.193573
B430010I23Rik	5.05066	2.85951	4.40292e-07	6.80357e-06	0.372881	0.10635
Cdh2	5.05054	3.6878	4.40561e-07	6.80357e-06	0.330508	0.0535578
Armcx2	5.02695	2.54322	4.98347e-07	7.64495e-06	0.449153	0.20505
Nbea	5.02531	2.82051	5.02612e-07	7.70486e-06	0.415254	0.166794
Scn2b	5.02298	4.86091	5.08766e-07	7.7893e-06	0.29661	0.0183627
Ssbp2	5.02052	2.02026	5.15305e-07	7.88421e-06	0.550847	0.30834
Hipk1	5.01994	1.61515	5.16874e-07	7.89777e-06	0.720339	0.55241
Slc20a2	5.00885	3.02049	5.47576e-07	8.33937e-06	0.372881	0.111706
Endod1	5.00347	2.2409	5.63067e-07	8.56401e-06	0.474576	0.214996
Hacd1	5.00114	2.84756	5.69933e-07	8.66275e-06	0.364407	0.10482
Esyt1	4.99787	1.48709	5.79681e-07	8.80514e-06	0.855932	0.750574
Cc2d2a	4.99261	2.49317	5.95685e-07	9.03638e-06	0.415254	0.146901
Rras	4.98946	1.86561	6.05492e-07	9.17312e-06	0.576271	0.34583
Gnao1	4.98689	2.93643	6.13597e-07	9.28376e-06	0.355932	0.0818669
Zdhhc1	4.98642	2.13318	6.15081e-07	9.30014e-06	0.508475	0.268554
Nr2f1	4.97918	3.86263	6.38544e-07	9.64231e-06	0.313559	0.0390207
Aph1c	-4.97731	-3.62308	6.44738e-07	9.72949e-06	0.0338983	0.313695
Ccdc88b	-4.98257	-7.05939	6.27464e-07	9.48118e-06	0.00847458	0.283091
Ralgds	-4.98759	-2.75766	6.11376e-07	9.25621e-06	0.110169	0.384851
Myo18a	-4.99051	-2.32321	6.02206e-07	9.12931e-06	0.127119	0.408569
Srebf2	-4.99518	-1.64414	5.87808e-07	8.92274e-06	0.567797	0.778883
Vkorc1	-5.00814	-1.96039	5.49573e-07	8.36428e-06	0.355932	0.622035
Pak2	-5.01165	-1.67304	5.39658e-07	8.22419e-06	0.508475	0.722265
Tyk2	-5.01328	-2.88688	5.3509e-07	8.15995e-06	0.118644	0.387146
S1pr1	-5.01539	-5.50361	5.29272e-07	8.07654e-06	0.0423729	0.30987
Eif1a	-5.01877	-2.22215	5.20026e-07	7.94069e-06	0.161017	0.452946
Vrk2	-5.01994	-2.38559	5.16874e-07	7.89777e-06	0.144068	0.41622
Mgme1	-5.0252	-1.93186	5.02918e-07	7.70486e-06	0.101695	0.390207
Ppp1r21	-5.02718	-2.40026	4.9774e-07	7.64071e-06	0.144068	0.420811
Elf1	-5.02847	-1.71551	4.94417e-07	7.59474e-06	0.372881	0.634277
Pbx2	-5.02963	-1.51572	4.91415e-07	7.55364e-06	0.288136	0.613619
Colgalt1	-5.03419	-1.81796	4.79875e-07	7.38114e-06	0.415254	0.664116
Edem1	-5.03874	-1.88602	4.68595e-07	7.21244e-06	0.313559	0.582249
Trerf1	-5.04131	-2.29679	4.62346e-07	7.12099e-06	0.228814	0.467483
Tspan13	-5.04213	-3.46041	4.60375e-07	7.09535e-06	0.059322	0.338179
Hcst	-5.04412	-30.3275	4.5562e-07	7.02675e-06	0	0.280031
Ptger1	-5.04493	-1.99142	4.53676e-07	7.00144e-06	0.245763	0.515685
Cbfb	-5.05299	-2.55639	4.34939e-07	6.72572e-06	0.118644	0.405509
Rps16	-5.05463	-0.875527	4.31229e-07	6.67281e-06	0.618644	0.825555
Creb5	-5.0586	-2.12393	4.22347e-07	6.54849e-06	0.271186	0.524101
Parvb	-5.06467	-3.6194	4.09102e-07	6.35591e-06	0.0423729	0.323642
Vwa5a	-5.06631	-2.04549	4.05605e-07	6.30582e-06	0.322034	0.611324
Rps21	-5.07086	-0.941559	3.96016e-07	6.17747e-06	0.822034	0.954858
Tnfrsf11a	-5.07098	-3.74691	3.95773e-07	6.17747e-06	0.0508475	0.328233
Pdia6	-5.07121	-1.92533	3.95287e-07	6.17443e-06	0.483051	0.736802
Tlr8	-5.07168	-30.6242	3.94318e-07	6.16761e-06	0	0.281561
Naip5	-5.07168	-30.5166	3.94318e-07	6.16761e-06	0	0.281561
Abcg3	-5.07612	-5.34398	3.85223e-07	6.03759e-06	0.0254237	0.303749
Glp2r	-5.08009	-6.71926	3.77257e-07	5.91674e-06	0.00847458	0.288447
Arhgap4	-5.09352	-2.34061	3.51474e-07	5.5236e-06	0.194915	0.457536
Marcksl1	-5.09924	-2.53277	3.41013e-07	5.36649e-06	0.169492	0.428462
Phf11b	-5.09924	-30.5995	3.41013e-07	5.36649e-06	0	0.283091
Atp6v1b2	-5.10193	-2.00449	3.36207e-07	5.29806e-06	0.364407	0.613619
Fkbp15	-5.10672	-2.13353	3.27801e-07	5.17264e-06	0.245763	0.539403
Nupr1	-5.11781	-2.29731	3.09097e-07	4.88748e-06	0.194915	0.472839
Ccdc12	-5.1191	-1.71148	3.06999e-07	4.85763e-06	0.338983	0.612089
Ntpcr	-5.12587	-3.09016	2.96162e-07	4.69257e-06	0.0762712	0.364958
Rnf149	-5.13066	-2.74184	2.88725e-07	4.57788e-06	0.0932203	0.379495
Plau	-5.13241	-2.79204	2.8605e-07	4.53857e-06	0.127119	0.401683
Syngr2	-5.13522	-1.93776	2.81819e-07	4.48373e-06	0.440678	0.714614
Cep170	-5.13755	-1.98135	2.7834e-07	4.43142e-06	0.313559	0.568477
Afdn	-5.13825	-2.48637	2.77304e-07	4.41797e-06	0.118644	0.410865
Tspan32	-5.14269	-7.61483	2.7083e-07	4.3178e-06	0.0169492	0.297628
N4bp2l1	-5.14293	-5.33149	2.70493e-07	4.3154e-06	0.0169492	0.302219
Tex261	-5.1532	-2.03904	2.56074e-07	4.091e-06	0.313559	0.599082
AI413582	-5.16185	-2.37934	2.44527e-07	3.91462e-06	0.144068	0.436878
Dapk1	-5.16418	-2.68282	2.41493e-07	3.86873e-06	0.118644	0.408569
Psme2	-5.16932	-1.58529	2.34946e-07	3.76907e-06	0.389831	0.667942
Nuak2	-5.17072	-4.99927	2.33191e-07	3.74351e-06	0.0254237	0.30834
Rpl36al	-5.17166	-1.16502	2.32028e-07	3.72742e-06	0.59322	0.817904
Twf2	-5.17166	-2.33887	2.32028e-07	3.72742e-06	0.186441	0.465187
Osbpl8	-5.17306	-1.81487	2.30293e-07	3.7047e-06	0.381356	0.622035
Ifi211	-5.18088	-2.16842	2.20838e-07	3.55505e-06	0.144068	0.429992
Fam234a	-5.19315	-2.13426	2.06769e-07	3.34253e-06	0.322034	0.589901
Mapk3	-5.19431	-1.98335	2.05475e-07	3.32393e-06	0.279661	0.551645
Cstb	-5.1963	-1.60464	2.03294e-07	3.29094e-06	0.533898	0.769702
Zfp385a	-5.1977	-1.61834	2.01768e-07	3.26852e-06	0.228814	0.526396
A630001G21Rik	-5.20144	-4.52461	1.97751e-07	3.20795e-06	0.0254237	0.312165
Evl	-5.20156	-2.22819	1.97627e-07	3.20795e-06	0.177966	0.456771
Mroh1	-5.20226	-2.58302	1.96883e-07	3.19835e-06	0.20339	0.452946
Piezo1	-5.20413	-2.50329	1.94912e-07	3.16856e-06	0.228814	0.472073
Ero1lb	-5.20424	-2.76984	1.9479e-07	3.16856e-06	0.0932203	0.382555
Ostf1	-5.2088	-1.86405	1.90069e-07	3.09416e-06	0.525424	0.782708
Gda	-5.21744	-5.54062	1.81413e-07	2.9595e-06	0.0254237	0.30987
Sigmar1	-5.22211	-2.15076	1.76894e-07	2.88985e-06	0.20339	0.505738
Abcb1b	-5.22398	-2.40944	1.75117e-07	2.86487e-06	0.0847458	0.387146
Pip4p1	-5.2262	-2.01724	1.7303e-07	2.83874e-06	0.364407	0.636572
Gngt2	-5.22982	-4.48914	1.69675e-07	2.78765e-06	0.0338983	0.319816
Sft2d1	-5.23029	-1.74202	1.69247e-07	2.78259e-06	0.20339	0.494262
Tubb6	-5.23239	-2.37078	1.67333e-07	2.75308e-06	0.313559	0.571538
Crybg3	-5.23309	-2.48501	1.66699e-07	2.74461e-06	0.110169	0.406274
Pak1	-5.23496	-4.98792	1.65021e-07	2.71892e-06	0.0338983	0.317521
Gna13	-5.23916	-2.13306	1.61306e-07	2.65959e-06	0.271186	0.541699
Uvrag	-5.25727	-1.98096	1.46212e-07	2.42107e-06	0.279661	0.570773
Trps1	-5.26182	-1.86259	1.42635e-07	2.36692e-06	0.432203	0.669472
Trim30d	-5.27549	-4.24069	1.32404e-07	2.20347e-06	0.0254237	0.319816
Reps2	-5.27572	-4.3981	1.32236e-07	2.20225e-06	0.0254237	0.318286
Naip2	-5.27841	-30.5014	1.30312e-07	2.17334e-06	0	0.293037
Rab43	-5.27864	-2.11208	1.30146e-07	2.17213e-06	0.237288	0.536343
Rpl23	-5.28004	-0.999463	1.29154e-07	2.15714e-06	0.805085	0.957154
4930599N23Rik	-5.28133	-2.78934	1.28252e-07	2.14361e-06	0.110169	0.385616
Rreb1	-5.28705	-2.15464	1.24305e-07	2.08065e-06	0.186441	0.487376
Dok1	-5.28985	-3.44517	1.22415e-07	2.0505e-06	0.059322	0.351186
Atf3	-5.29125	-2.39372	1.2148e-07	2.03632e-06	0.457627	0.692425
Parp14	-5.29149	-2.0641	1.21325e-07	2.03519e-06	0.254237	0.550115
Atox1	-5.30328	-1.54461	1.13738e-07	1.90929e-06	0.584746	0.838562
Fuca2	-5.3041	-4.63219	1.13229e-07	1.90352e-06	0.0423729	0.329763
Camkk2	-5.3048	-2.36617	1.12795e-07	1.8976e-06	0.169492	0.454476
Mospd2	-5.30854	-3.0972	1.10507e-07	1.86046e-06	0.0762712	0.372609
Ezr	-5.30877	-5.82306	1.10366e-07	1.85943e-06	0.0169492	0.30834
Stap1	-5.31625	-4.91923	1.05929e-07	1.78728e-06	0.0169492	0.312165
Prkx	-5.32279	-2.59719	1.02188e-07	1.72669e-06	0.152542	0.445295
Arf6	-5.32431	-2.13495	1.01339e-07	1.71358e-06	0.194915	0.488141
Ppp3ca	-5.32583	-1.87756	1.00496e-07	1.70057e-06	0.381356	0.65264
Dapp1	-5.32793	-3.41656	9.93397e-08	1.68224e-06	0.0762712	0.366488
Rps16-ps2	-5.34521	-1.00307	9.03107e-08	1.53158e-06	0.5	0.784239
Actr2	-5.34638	-1.44887	8.97302e-08	1.52285e-06	0.644068	0.854629
Sh3glb1	-5.34708	-1.8612	8.93836e-08	1.51906e-06	0.627119	0.872992
Rhoh	-5.34767	-8.57903	8.90958e-08	1.51541e-06	0.00847458	0.302984
Gbp3	-5.34907	-3.92957	8.84087e-08	1.50594e-06	0.059322	0.350421
Rps15a-ps4	-5.35035	-1.25348	8.77833e-08	1.49639e-06	0.364407	0.637337
Brk1	-5.35094	-1.79814	8.75005e-08	1.49267e-06	0.550847	0.778883
Tmem229b	-5.3528	-4.7125	8.66013e-08	1.47842e-06	0.0254237	0.321347
Cdc42	-5.35409	-1.40815	8.59883e-08	1.46904e-06	0.813559	0.952563
AC113595.1	-5.35771	-3.67418	8.42833e-08	1.44204e-06	0.059322	0.350421
Mir7050	-5.36016	-3.57052	8.3147e-08	1.4247e-06	0.0508475	0.343535
Arhgap22	-5.36367	-5.90233	8.15494e-08	1.40043e-06	0.0338983	0.322112
Tcirg1	-5.36752	-2.13963	7.98263e-08	1.37186e-06	0.398305	0.668707
Wasf2	-5.38305	-1.53938	7.32324e-08	1.26135e-06	0.686441	0.903596
Tmcc3	-5.38446	-2.56993	7.26641e-08	1.25249e-06	0.135593	0.439174
Ahr	-5.38504	-4.95161	7.24285e-08	1.24937e-06	0.0254237	0.321347
Rab32	-5.39357	-5.42877	6.90729e-08	1.19326e-06	0.0338983	0.326702
Zdhhc9	-5.39427	-2.43437	6.88039e-08	1.1895e-06	0.152542	0.460597
Tfe3	-5.40162	-2.28743	6.604e-08	1.14343e-06	0.228814	0.537108
Arl11	-5.40244	-31.0669	6.57396e-08	1.13908e-06	0	0.299923
Nipa2	-5.40641	-2.26454	6.42993e-08	1.11579e-06	0.211864	0.505738
Rpl37a	-5.40711	-0.773204	6.40483e-08	1.11227e-06	0.915254	0.976282
Tbc1d14	-5.41015	-2.5287	6.29717e-08	1.09439e-06	0.152542	0.452946
Htra2	-5.4126	-1.54669	6.21149e-08	1.08031e-06	0.567797	0.794185
Mmp19	-5.42288	-3.50627	5.86459e-08	1.02383e-06	0.059322	0.361132
Casp4	-5.42744	-3.05619	5.71692e-08	9.99555e-07	0.152542	0.426932
Nabp1	-5.44671	-3.69742	5.13108e-08	8.99843e-07	0.059322	0.359602
Il2rg	-5.4529	-3.65809	4.95556e-08	8.69722e-07	0.0847458	0.37873
Grina	-5.46131	-1.88318	4.72643e-08	8.30137e-07	0.466102	0.747513
Rplp2	-5.46528	-0.84179	4.62183e-08	8.12999e-07	0.872881	0.970926
Calr	-5.46972	-1.3973	4.50757e-08	7.94108e-07	0.779661	0.909717
Ssr4	-5.47065	-1.85788	4.48387e-08	7.90534e-07	0.423729	0.677888
Snap23	-5.47369	-1.957	4.40767e-08	7.78286e-07	0.389831	0.673298
Ptpn22	-5.47567	-4.06215	4.35853e-08	7.70196e-07	0.059322	0.355011
Plin2	-5.47626	-2.18436	4.34418e-08	7.68246e-07	0.355932	0.627391
Alcam	-5.47637	-4.05494	4.34132e-08	7.68246e-07	0.059322	0.353481
Slc16a10	-5.48513	-30.8176	4.13159e-08	7.3289e-07	0	0.304514
Galc	-5.49728	-4.70204	3.85695e-08	6.85223e-07	0.0254237	0.329763
Soat1	-5.49845	-2.34664	3.8315e-08	6.81224e-07	0.237288	0.522571
Rpl6	-5.49903	-1.01253	3.81883e-08	6.79494e-07	0.728814	0.913542
Entpd1	-5.50499	-2.27628	3.69194e-08	6.5742e-07	0.305085	0.602142
Abca3	-5.50709	-3.00188	3.64813e-08	6.50121e-07	0.0762712	0.387911
Gtf2ird2	-5.51386	-2.81531	3.51039e-08	6.26539e-07	0.101695	0.403213
Emc9	-5.51737	-1.4963	3.44114e-08	6.15127e-07	0.347458	0.640398
Snx2	-5.52041	-2.02051	3.3822e-08	6.05058e-07	0.440678	0.716144
Atp6v0a1	-5.52251	-2.11272	3.34196e-08	5.98323e-07	0.29661	0.579189
Rpl7	-5.52297	-1.08536	3.33309e-08	5.97195e-07	0.847458	0.951798
Bin2	-5.52344	-5.39456	3.32423e-08	5.9607e-07	0.0338983	0.332058
Frrs1	-5.52613	-4.71119	3.27376e-08	5.87931e-07	0.0254237	0.332058
Gpr132	-5.52648	-30.8652	3.26723e-08	5.87214e-07	0	0.306809
Mgst1	-5.53559	-4.12774	3.10186e-08	5.58359e-07	0.0423729	0.351186
Nadk	-5.54166	-2.18212	2.99615e-08	5.39751e-07	0.372881	0.65417
Aoah	-5.55591	-8.39631	2.76169e-08	4.979e-07	0.00847458	0.314461
Pnpla7	-5.55836	-3.72738	2.72317e-08	4.91338e-07	0.0762712	0.374904
Rb1	-5.56175	-2.02347	2.67083e-08	4.8227e-07	0.279661	0.589901
Fcgr4	-5.56934	-8.81119	2.55704e-08	4.62444e-07	0.00847458	0.315226
Hprt	-5.57063	-2.3406	2.53825e-08	4.59406e-07	0.288136	0.609793
Sema4d	-5.57226	-7.47201	2.51454e-08	4.5547e-07	0.0169492	0.321347
Ybx1	-5.57249	-1.56605	2.51117e-08	4.55215e-07	0.677966	0.922724
Atrip	-5.58254	-2.17964	2.37032e-08	4.30695e-07	0.355932	0.614384
Tpm3-rs7	-5.58301	-1.4534	2.36396e-08	4.29877e-07	0.161017	0.470543
Slc37a2	-5.58674	-6.05152	2.31366e-08	4.21393e-07	0.0338983	0.334353
Rnf13	-5.58721	-1.79872	2.30745e-08	4.20924e-07	0.644068	0.871461
Rnf145	-5.58768	-2.16823	2.30125e-08	4.20124e-07	0.322034	0.637337
Oas1a	-5.5899	-4.84344	2.27204e-08	4.15774e-07	0.0254237	0.335119
Gba	-5.59282	-2.60427	2.23414e-08	4.09487e-07	0.169492	0.477429
Hk3	-5.59539	-30.9907	2.20131e-08	4.04108e-07	0	0.310635
Cx3cr1	-5.61267	-6.79101	1.99226e-08	3.66313e-07	0.0338983	0.335119
Capza1	-5.62108	-1.53619	1.89766e-08	3.49196e-07	0.288136	0.592961
Nras	-5.62132	-1.97722	1.89509e-08	3.49002e-07	0.355932	0.638868
Slc28a2	-5.62295	-30.9587	1.87724e-08	3.45988e-07	0	0.312165
Mbp	-5.62552	-5.66265	1.8495e-08	3.41149e-07	0.0254237	0.331293
Cln3	-5.62832	-2.78953	1.8197e-08	3.36188e-07	0.135593	0.446825
Slc38a1	-5.63229	-4.92738	1.77828e-08	3.28798e-07	0.0338983	0.341239
Rrbp1	-5.63299	-1.77092	1.77107e-08	3.27726e-07	0.694915	0.92808
Ier5	-5.63907	-2.29382	1.70973e-08	3.16629e-07	0.305085	0.602907
Zmiz1	-5.64094	-1.97685	1.69128e-08	3.13462e-07	0.415254	0.72303
Irf1	-5.64514	-2.2765	1.65046e-08	3.06633e-07	0.372881	0.634277
Leprot	-5.64514	-2.12391	1.65046e-08	3.06633e-07	0.40678	0.672533
Gnpda1	-5.64537	-4.27249	1.64822e-08	3.06633e-07	0.0508475	0.354246
Cln6	-5.64935	-4.66286	1.6106e-08	3.00191e-07	0.0169492	0.335119
Cdkn1a	-5.65717	-2.59072	1.53888e-08	2.87056e-07	0.228814	0.517215
B430305J03Rik	-5.67294	-3.39066	1.40369e-08	2.62684e-07	0.0762712	0.390972
Ldlr	-5.67971	-2.2932	1.34921e-08	2.52899e-07	0.305085	0.592961
Nedd9	-5.68252	-3.12075	1.32728e-08	2.49191e-07	0.127119	0.430757
Tmem179b	-5.68508	-2.65137	1.30748e-08	2.45672e-07	0.169492	0.471308
Pdxk	-5.69092	-2.60766	1.26353e-08	2.37608e-07	0.152542	0.475134
Ebi3	-5.69186	-31.0523	1.25664e-08	2.36503e-07	0	0.315991
Rpl35a	-5.70003	-1.04603	1.19783e-08	2.25619e-07	0.813559	0.96557
Plekhm3	-5.7005	-2.9984	1.19455e-08	2.25185e-07	0.118644	0.429992
Pik3r6	-5.70155	-5.43533	1.18721e-08	2.23983e-07	0.0254237	0.336649
B4galt1	-5.71347	-2.14343	1.10698e-08	2.09331e-07	0.415254	0.677888
Rnf19b	-5.71405	-3.48195	1.10319e-08	2.08812e-07	0.0677966	0.383321
Itm2b	-5.71522	-0.621218	1.09564e-08	2.07552e-07	0.983051	0.99694
Mctp1	-5.71942	-30.7504	1.06887e-08	2.02647e-07	0	0.317521
Slfn8	-5.7332	-30.9605	9.85509e-09	1.87457e-07	0	0.318286
Mvp	-5.74068	-2.25923	9.42977e-09	1.7981e-07	0.288136	0.586075
Dmac1	-5.74091	-2.26263	9.41677e-09	1.7971e-07	0.245763	0.559296
Rpl34	-5.74488	-1.01527	9.19843e-09	1.75688e-07	0.881356	0.973986
Ifnar2	-5.74629	-2.05645	9.12254e-09	1.74527e-07	0.398305	0.700077
Wdfy4	-5.76322	-5.46706	8.2524e-09	1.58404e-07	0.0254237	0.339709
Sdf4	-5.76918	-2.0792	7.96597e-09	1.53033e-07	0.525424	0.801836
Grb2	-5.77735	-2.02982	7.58852e-09	1.46145e-07	0.279661	0.58684
Rplp0	-5.78576	-1.05615	7.21845e-09	1.39366e-07	0.881356	0.969396
Skil	-5.78938	-2.52119	7.06458e-09	1.36509e-07	0.194915	0.512624
Ebp	-5.79067	-3.20357	7.01075e-09	1.35582e-07	0.118644	0.426167
Atp6v1f	-5.80001	-1.73929	6.63108e-09	1.28347e-07	0.474576	0.773527
Renbp	-5.80141	-3.24439	6.57588e-09	1.27385e-07	0.0847458	0.415455
Dpep2-1	-5.80632	-6.91411	6.38618e-09	1.23918e-07	0.0169492	0.334353
Tmem255b	-5.81496	-1.45771	6.06483e-09	1.1788e-07	0.220339	0.553175
Rps19	-5.81683	-1.05385	5.99745e-09	1.16668e-07	0.847458	0.973221
Wdfy2	-5.81753	-2.69062	5.97237e-09	1.16278e-07	0.152542	0.469778
Daglb	-5.82757	-1.29438	5.62389e-09	1.10049e-07	0.813559	0.924254
Prkcd	-5.82804	-2.32906	5.60817e-09	1.09834e-07	0.432203	0.741393
Cdc42se2	-5.83038	-2.40238	5.53023e-09	1.08475e-07	0.288136	0.610559
Ensa	-5.83376	-2.27042	5.41907e-09	1.064e-07	0.279661	0.607498
Dpep2	-5.84392	-5.71158	5.09849e-09	1.00447e-07	0.0677966	0.371844
Nucb2	-5.85058	-2.43893	4.89854e-09	9.66721e-08	0.144068	0.477429
Stab1	-5.86752	-3.28918	4.42368e-09	8.75994e-08	0.372881	0.55088
Ptbp3	-5.86962	-1.96489	4.36795e-09	8.65699e-08	0.525424	0.784239
Tmem116	-5.87418	-1.71196	4.24954e-09	8.44401e-08	0.313559	0.605968
Psme1	-5.87499	-1.96234	4.22862e-09	8.40966e-08	0.457627	0.76052
Arl4c	-5.87791	-4.60464	4.15473e-09	8.2698e-08	0.0423729	0.362663
Ly96	-5.89461	-3.59199	3.75558e-09	7.4882e-08	0.0677966	0.390207
Dok3	-5.89742	-4.95873	3.69236e-09	7.37484e-08	0.0254237	0.349656
Tap1	-5.89858	-3.01141	3.66632e-09	7.32916e-08	0.135593	0.465187
Sdf2l1	-5.90115	-3.07495	3.60967e-09	7.22214e-08	0.101695	0.438409
Tmed5	-5.90466	-2.181	3.53378e-09	7.07643e-08	0.254237	0.602142
Ubl3	-5.91015	-2.14785	3.41801e-09	6.85646e-08	0.466102	0.751339
Cmip	-5.91552	-3.90172	3.30828e-09	6.6421e-08	0.0762712	0.390207
Ophn1	-5.92054	-2.7432	3.20882e-09	6.44799e-08	0.169492	0.488906
Diaph1	-5.923	-2.28179	3.1613e-09	6.35804e-08	0.262712	0.596787
Med11	-5.92568	-3.39411	3.11005e-09	6.26585e-08	0.0847458	0.408569
Jpt1	-5.92872	-2.20136	3.05309e-09	6.16181e-08	0.398305	0.703137
Steap3	-5.93234	-3.45556	2.9865e-09	6.03268e-08	0.127119	0.440704
Tifa	-5.93432	-3.05629	2.95058e-09	5.96533e-08	0.110169	0.438409
Snx30	-5.93853	-2.28147	2.87591e-09	5.82454e-08	0.228814	0.542464
Rpsa	-5.93876	-1.22473	2.87182e-09	5.82134e-08	0.508475	0.776588
Orai1	-5.95161	-3.41578	2.65518e-09	5.40112e-08	0.0932203	0.412395
Pkn1	-5.95605	-2.29448	2.58411e-09	5.2658e-08	0.271186	0.592961
Slc48a1	-5.96142	-2.58616	2.50055e-09	5.10366e-08	0.254237	0.562357
Rps25	-5.97567	-1.04124	2.29147e-09	4.69013e-08	0.805085	0.941852
H2-K2	-5.97824	-3.77616	2.25563e-09	4.62085e-08	0.0677966	0.395562
BC005537	-5.98501	-2.08694	2.16373e-09	4.4365e-08	0.525424	0.785769
Rps3a1	-5.98548	-0.873316	2.15753e-09	4.42771e-08	0.864407	0.960214
Pou2f2	-5.99331	-4.38681	2.05618e-09	4.22723e-08	0.0423729	0.367253
Eif3f	-5.99471	-2.08839	2.03853e-09	4.19466e-08	0.601695	0.861515
Mdfic	-5.99926	-2.83068	1.98217e-09	4.08959e-08	0.118644	0.452181
Sp140	-6.00043	-3.19294	1.96796e-09	4.0639e-08	0.0508475	0.393267
Gpr160	-6.0016	-8.84489	1.95385e-09	4.03837e-08	0.00847458	0.338944
Fnbp1	-6.00463	-2.12576	1.91764e-09	3.96706e-08	0.474576	0.758225
Mob1a	-6.00604	-2.28452	1.90114e-09	3.93645e-08	0.40678	0.697781
P2ry12	-6.00884	-31.2449	1.86857e-09	3.87594e-08	0	0.333588
Tec	-6.01117	-5.33385	1.84184e-09	3.82392e-08	0.0169492	0.349656
Rel	-6.02799	-2.82409	1.66008e-09	3.45586e-08	0.135593	0.470543
Casc1	-6.03804	-4.04885	1.56e-09	3.25044e-08	0.0169492	0.355777
Pea15a	-6.04131	-2.2069	1.5287e-09	3.19097e-08	0.584746	0.876052
Lamtor1	-6.04423	-2.16772	1.50127e-09	3.13655e-08	0.29661	0.631982
Rpl13a	-6.05672	-1.03189	1.38921e-09	2.90504e-08	0.915254	0.984698
Nceh1	-6.06408	-3.64243	1.32709e-09	2.78268e-08	0.0762712	0.410099
Dram2	-6.07401	-2.37497	1.24755e-09	2.61827e-08	0.262712	0.603673
Cd300lb	-6.07541	-6.71489	1.2367e-09	2.59785e-08	0.0169492	0.349656
Dexi	-6.08767	-2.33523	1.14562e-09	2.4153e-08	0.161017	0.523336
Rgs18	-6.09153	-31.0927	1.11837e-09	2.36431e-08	0	0.338179
Fgl2	-6.0927	-3.1045	1.11024e-09	2.34926e-08	0.152542	0.486611
Herpud1	-6.09749	-2.36485	1.0775e-09	2.28415e-08	0.398305	0.679419
Arhgap25	-6.099	-7.12921	1.06731e-09	2.26464e-08	0.00847458	0.345065
Ncoa3	-6.10227	-2.11976	1.0457e-09	2.22081e-08	0.40678	0.729151
Ppt1	-6.10321	-1.96415	1.0396e-09	2.20989e-08	0.627119	0.859985
Lpar6	-6.11045	-3.94337	9.93505e-10	2.11774e-08	0.0677966	0.400153
Cttnbp2nl	-6.11722	-3.16666	9.52194e-10	2.03343e-08	0.118644	0.452946
Basp1	-6.11933	-4.16951	9.39717e-10	2.00863e-08	0.059322	0.386381
Tnfaip3	-6.12493	-4.1244	9.0722e-10	1.94096e-08	0.0677966	0.400918
Myo9b	-6.12914	-2.51641	8.83569e-10	1.89211e-08	0.20339	0.553175
Atp1b3	-6.12914	-2.26322	8.83569e-10	1.89211e-08	0.440678	0.730681
Arl6ip1	-6.13217	-2.32344	8.66863e-10	1.8615e-08	0.389831	0.746748
Serp1	-6.14128	-2.23527	8.18572e-10	1.75944e-08	0.474576	0.781178
Alox5	-6.14339	-9.30664	8.07806e-10	1.73791e-08	0.00847458	0.346595
Arpc3	-6.14409	-2.06067	8.04248e-10	1.73186e-08	0.423729	0.727621
Fads1	-6.14853	-3.34501	7.82068e-10	1.68567e-08	0.135593	0.465953
Naga	-6.14888	-2.82097	7.80342e-10	1.68352e-08	0.194915	0.521806
Tmed10	-6.15799	-1.7001	7.36761e-10	1.59395e-08	0.635593	0.863045
Fam49a	-6.16978	-2.80042	6.83844e-10	1.48224e-08	0.186441	0.51951
Gli1	-6.17258	-2.98254	6.71825e-10	1.45755e-08	0.0254237	0.3772
Stxbp2	-6.17445	-5.29414	6.63928e-10	1.44177e-08	0.0423729	0.375669
Arf5	-6.17586	-1.7912	6.58064e-10	1.43038e-08	0.559322	0.827085
Dap	-6.17609	-2.12037	6.57091e-10	1.43038e-08	0.338983	0.651109
Casp8	-6.17726	-2.96821	6.52251e-10	1.42175e-08	0.152542	0.484315
Ifi209	-6.188	-31.0529	6.09317e-10	1.33067e-08	0	0.343535
Was	-6.1894	-4.41514	6.03925e-10	1.32014e-08	0.0423729	0.383321
Hk2	-6.19069	-3.40391	5.99022e-10	1.31066e-08	0.0762712	0.41469
G530011O06Rik	-6.1977	-4.78516	5.72958e-10	1.2572e-08	0.0423729	0.376435
Tmed3	-6.20716	-2.69281	5.39521e-10	1.1872e-08	0.228814	0.580719
Klf3	-6.21416	-2.08268	5.15988e-10	1.13975e-08	0.457627	0.778883
Sp110	-6.21521	-3.07174	5.12545e-10	1.13323e-08	0.110169	0.442234
Arrb1	-6.2193	-3.51917	4.9937e-10	1.10515e-08	0.0847458	0.426932
Cln8	-6.22327	-3.5079	4.86888e-10	1.07959e-08	0.101695	0.433053
Dennd4b	-6.22935	-3.25018	4.68384e-10	1.03956e-08	0.0932203	0.439939
Tpt1	-6.22981	-1.02187	4.66989e-10	1.03746e-08	0.788136	0.93114
Insig1	-6.23075	-2.30442	4.64212e-10	1.03228e-08	0.237288	0.573833
Sash3	-6.23075	-7.92198	4.64212e-10	1.03228e-08	0.0169492	0.357307
Wsb1	-6.24406	-2.39841	4.26348e-10	9.50823e-09	0.372881	0.737567
Pstpip1	-6.25831	-5.67976	3.89167e-10	8.70418e-09	0.0254237	0.366488
4731419I09Rik	-6.26205	-2.75887	3.79951e-10	8.50627e-09	0.152542	0.501913
Ifnar1	-6.27058	-2.54931	3.59717e-10	8.0767e-09	0.262712	0.610559
4930592A05Rik	-6.28097	-3.23663	3.36467e-10	7.56202e-09	0.0847458	0.427697
Srgap2	-6.29055	-2.31336	3.16349e-10	7.11678e-09	0.355932	0.654935
Uap1l1	-6.29207	-3.9702	3.13269e-10	7.05435e-09	0.110169	0.434583
Arrdc1	-6.29662	-3.72474	3.04205e-10	6.85691e-09	0.0762712	0.427697
Cd163	-6.29919	-5.29713	2.99205e-10	6.75737e-09	0.0508475	0.386381
Trex1	-6.29966	-2.83204	2.98305e-10	6.74361e-09	0.228814	0.534813
Slc7a8	-6.30433	-5.25947	2.89445e-10	6.54973e-09	0.0169492	0.368783
Mpp1	-6.30585	-2.64025	2.86622e-10	6.49218e-09	0.279661	0.613619
Slc15a4	-6.30877	-3.47598	2.81267e-10	6.37713e-09	0.0847458	0.430757
Rin3	-6.32138	-2.87788	2.59236e-10	5.88917e-09	0.186441	0.506503
Pik3cg	-6.32524	-5.51169	2.52847e-10	5.74967e-09	0.0254237	0.371844
Pfkfb4	-6.33283	-3.71011	2.4071e-10	5.47905e-09	0.0677966	0.420046
Oas2	-6.3396	-31.6451	2.30361e-10	5.25383e-09	0	0.351951
Dusp1	-6.36822	-2.54458	1.9124e-10	4.37885e-09	0.737288	0.889059
Rpl22	-6.36997	-1.65924	1.89069e-10	4.33341e-09	0.677966	0.918898
Svil	-6.36997	-2.32293	1.89069e-10	4.33341e-09	0.271186	0.613619
Junb	-6.37534	-2.65901	1.82558e-10	4.20082e-09	0.559322	0.817904
Sh3pxd2b	-6.37627	-2.6075	1.81448e-10	4.17944e-09	0.262712	0.573068
AI467606	-6.40092	-8.93623	1.54446e-10	3.57169e-09	0.00847458	0.361132
Cd302	-6.41879	-2.55253	1.37364e-10	3.19261e-09	0.381356	0.756695
Msr1	-6.43607	-31.4248	1.22604e-10	2.86105e-09	0	0.357307
Acvrl1	-6.45102	-3.08099	1.11098e-10	2.59778e-09	0.169492	0.521806
Sesn1	-6.45172	-2.85085	1.10585e-10	2.58841e-09	0.237288	0.547819
Mir8114	-6.47462	-1.95655	9.5054e-11	2.22939e-09	0.288136	0.597552
Pik3r5	-6.48536	-6.24161	8.85201e-11	2.08247e-09	0.0254237	0.37873
Cyp4f18	-6.48618	-9.12656	8.80413e-11	2.07331e-09	0.00847458	0.365723
Ugt1a5	-6.49447	-4.36394	8.33262e-11	1.96427e-09	0.0508475	0.407039
Cmtm3	-6.49622	-2.58504	8.23621e-11	1.94353e-09	0.364407	0.716144
Mapk14	-6.50218	-2.61652	7.91651e-11	1.8719e-09	0.288136	0.628156
Ninj1	-6.50288	-3.09443	7.8797e-11	1.8651e-09	0.245763	0.550115
Sgk3	-6.50311	-3.29223	7.86747e-11	1.86412e-09	0.152542	0.486611
Dazap2	-6.51094	-1.89521	7.46829e-11	1.77135e-09	0.720339	0.889059
Zfp710	-6.51281	-2.75616	7.37593e-11	1.75124e-09	0.161017	0.520275
Batf3	-6.51584	-4.31725	7.22823e-11	1.71793e-09	0.0423729	0.403979
Itga4	-6.519	-2.78318	7.07791e-11	1.68566e-09	0.237288	0.569243
Gpsm3	-6.52157	-2.53865	6.95769e-11	1.65874e-09	0.211864	0.562357
Stard5	-6.52589	-3.54395	6.75999e-11	1.61493e-09	0.110169	0.457536
Add3	-6.52998	-2.67785	6.57804e-11	1.57309e-09	0.262712	0.623565
Prune2	-6.5329	-4.19383	6.45102e-11	1.54431e-09	0.0762712	0.426932
Mt1	-6.55847	-2.38177	5.43614e-11	1.30812e-09	0.5	0.833206
Cfh	-6.56665	-3.40723	5.14601e-11	1.23959e-09	0.161017	0.508799
Tlr7	-6.56677	-8.33901	5.14198e-11	1.23959e-09	0.00847458	0.370314
Man2b2	-6.56805	-3.45989	5.09782e-11	1.23055e-09	0.0847458	0.453711
Tor1aip1	-6.57015	-2.14446	5.02636e-11	1.21583e-09	0.423729	0.731446
Lacc1	-6.57039	-3.33859	5.01848e-11	1.2152e-09	0.101695	0.465953
Vamp8	-6.58358	-1.9439	4.5924e-11	1.11436e-09	0.533898	0.783474
Prkcb	-6.59585	-4.33769	4.22833e-11	1.02925e-09	0.059322	0.416985
Slc29a3	-6.59585	-3.28071	4.22833e-11	1.02925e-09	0.127119	0.482785
Prr13	-6.59737	-2.29201	4.18527e-11	1.02091e-09	0.398305	0.711553
Rassf5	-6.60052	-5.38063	4.0972e-11	1.00049e-09	0.0423729	0.398623
Rap1b	-6.61944	-2.24769	3.60562e-11	8.81378e-10	0.627119	0.881408
Sh3bp1	-6.62294	-3.45229	3.52115e-11	8.61638e-10	0.0762712	0.44606
Etv3	-6.62995	-3.2674	3.35797e-11	8.22578e-10	0.144068	0.496557
Serpinf1	-6.63439	-5.77004	3.25848e-11	7.99052e-10	0.186441	0.481255
Cd44	-6.63579	-2.48588	3.22766e-11	7.93176e-10	0.559322	0.802601
Rgl1	-6.63696	-2.72485	3.2022e-11	7.87755e-10	0.364407	0.719969
Rasgrp4	-6.65261	-2.77875	2.87941e-11	7.09101e-10	0.20339	0.554705
Fam102b	-6.65938	-2.90552	2.74978e-11	6.77898e-10	0.144068	0.525631
Tmem37	-6.66417	-5.17623	2.66161e-11	6.56861e-10	0.0254237	0.396327
Mapkapk2	-6.6713	-2.68876	2.53553e-11	6.26413e-10	0.228814	0.58684
Rnpep	-6.68286	-3.02327	2.34324e-11	5.8139e-10	0.228814	0.555471
Rps18	-6.688	-1.0698	2.26244e-11	5.62547e-10	0.838983	0.96863
Ppm1h	-6.70517	-4.03604	2.01176e-11	5.00755e-10	0.0677966	0.436113
Dnajb14	-6.70996	-2.67134	1.94683e-11	4.85116e-10	0.211864	0.581484
Pgd	-6.71731	-2.97845	1.85105e-11	4.61745e-10	0.228814	0.551645
Teddm2	-6.72923	-2.03316	1.70567e-11	4.27322e-10	0.305085	0.61821
Cebpa	-6.73086	-3.42086	1.68661e-11	4.23004e-10	0.110169	0.475134
Serinc3	-6.7325	-1.14016	1.66776e-11	4.1873e-10	0.932203	0.973221
Ms4a4a	-6.73857	-8.4215	1.59953e-11	4.02035e-10	0.0169492	0.384851
Pim1	-6.74885	-3.81632	1.49023e-11	3.7538e-10	0.0508475	0.424637
Plekho1	-6.76018	-2.66262	1.37823e-11	3.48304e-10	0.194915	0.564652
Mknk1	-6.77034	-3.00864	1.28481e-11	3.25763e-10	0.169492	0.537873
Zfp36	-6.77244	-2.43077	1.26628e-11	3.21415e-10	0.754237	0.876052
Samd9l	-6.77758	-2.79063	1.22206e-11	3.10872e-10	0.220339	0.582249
Ugt1a2	-6.78505	-5.25945	1.16043e-11	2.95519e-10	0.0338983	0.404744
Cand2	-6.79031	-1.05506	1.11893e-11	2.85264e-10	0.872881	0.979342
Clec10a	-6.7923	-7.27572	1.10363e-11	2.81986e-10	0.0338983	0.398623
Ugt1a8	-6.79767	-5.25544	1.06326e-11	2.72272e-10	0.0338983	0.405509
Ugt1a9	-6.79837	-5.26017	1.0581e-11	2.71251e-10	0.0338983	0.405509
Ugt1a1	-6.79837	-5.26236	1.0581e-11	2.71251e-10	0.0338983	0.405509
S100a4	-6.80421	-3.60387	1.01606e-11	2.61052e-10	0.144068	0.507269
Ugt1a10	-6.81098	-5.25695	9.69341e-12	2.49325e-10	0.0338983	0.406274
H2-Q6	-6.81507	-5.43145	9.42174e-12	2.42607e-10	0.0423729	0.41163
Rgs2	-6.81612	-3.21913	9.35309e-12	2.41108e-10	0.288136	0.606733
Ugt1a6a	-6.81916	-4.90802	9.15753e-12	2.3633e-10	0.0423729	0.416985
Slc3a2	-6.81986	-2.7337	9.11297e-12	2.35442e-10	0.322034	0.685539
Lfng	-6.82009	-4.36078	9.09816e-12	2.35322e-10	0.0338983	0.41316
Mir6983	-6.83574	-28.9123	8.15809e-12	2.1148e-10	0	0.379495
Btk	-6.84007	-5.93332	7.91574e-12	2.05428e-10	0.0254237	0.399388
Vav3	-6.84275	-4.09373	7.76866e-12	2.02064e-10	0.0508475	0.429227
Lipa	-6.84952	-2.62342	7.40955e-12	1.93593e-10	0.415254	0.747513
Psmb9	-6.86074	-3.48872	6.8506e-12	1.79394e-10	0.101695	0.481255
Folr2	-6.86296	-7.10771	6.74498e-12	1.76828e-10	0.0423729	0.408569
Gpr65	-6.86518	-8.24836	6.64095e-12	1.74299e-10	0.0169492	0.391737
Siglec1	-6.86564	-7.50657	6.61925e-12	1.73926e-10	0.0338983	0.402448
Rps5	-6.8841	-1.48755	5.81555e-12	1.53331e-10	0.881356	0.970161
Reep5	-6.88608	-1.90464	5.735e-12	1.51379e-10	0.669492	0.876817
Fgd4	-6.88643	-3.2389	5.7209e-12	1.51179e-10	0.118644	0.502678
Prkch	-6.88713	-5.33634	5.6928e-12	1.50609e-10	0.0508475	0.420046
Bola2	-6.8883	-1.96074	5.64627e-12	1.49549e-10	0.262712	0.672533
Ugt1a6b	-6.89508	-5.28532	5.38364e-12	1.43084e-10	0.0338983	0.410865
Rps26	-6.89566	-1.08034	5.36157e-12	1.42661e-10	0.872881	0.973221
Rps28	-6.90267	-1.20404	5.10353e-12	1.35951e-10	0.601695	0.879878
Serpinb8	-6.91446	-6.55986	4.6964e-12	1.25539e-10	0.0338983	0.406274
Milr1	-6.9161	-4.93006	4.64253e-12	1.24243e-10	0.0508475	0.423106
Arhgef3	-6.91855	-5.12042	4.56288e-12	1.22252e-10	0.0423729	0.419281
Sft2d2	-6.93268	-3.33808	4.12934e-12	1.11022e-10	0.135593	0.511859
Pid1	-6.93817	-2.43135	3.97206e-12	1.07042e-10	0.618644	0.859985
Cysltr1	-6.9599	-9.22223	3.40524e-12	9.19813e-11	0.00847458	0.391737
Gpr137b-ps	-6.96842	-3.87495	3.20516e-12	8.68808e-11	0.0677966	0.449885
Gatm	-6.97099	-8.97891	3.14715e-12	8.55088e-11	0.00847458	0.392502
Nfatc2	-6.98758	-4.42959	2.79676e-12	7.61672e-11	0.059322	0.438409
Abcd1	-7.0114	-3.31064	2.35941e-12	6.43322e-11	0.169492	0.530987
Cmtm7	-7.01818	-2.83661	2.24783e-12	6.1362e-11	0.288136	0.656465
1700071M16Rik	-7.01864	-7.22028	2.24033e-12	6.12294e-11	0.0169492	0.400153
Nfkbid	-7.01899	-5.68338	2.23472e-12	6.11483e-11	0.0423729	0.419281
Sdc4	-7.01911	-3.12742	2.23285e-12	6.11483e-11	0.194915	0.570008
Sh3kbp1	-7.02997	-2.88717	2.06574e-12	5.67932e-11	0.228814	0.599847
Trim25	-7.04317	-2.85104	1.87914e-12	5.17861e-11	0.330508	0.684774
Lamp2	-7.05742	-2.06812	1.69623e-12	4.69129e-11	0.771186	0.935731
Susd3	-7.07003	-31.6646	1.54897e-12	4.29426e-11	0	0.392502
Rps3	-7.07424	-1.39068	1.50273e-12	4.17106e-11	0.864407	0.976282
Rgs19	-7.07634	-3.96122	1.48012e-12	4.11817e-11	0.0762712	0.461362
Cd300a	-7.09222	-4.28036	1.31974e-12	3.69862e-11	0.0932203	0.464422
Lat2	-7.09643	-5.29017	1.28022e-12	3.59222e-11	0.0508475	0.429992
S100a13	-7.10998	-2.19624	1.16063e-12	3.27251e-11	0.389831	0.748279
Anxa2	-7.11091	-2.20057	1.15279e-12	3.25837e-11	0.720339	0.891354
Rps15a	-7.11138	-1.20887	1.1489e-12	3.25133e-11	0.813559	0.959449
Ptk2b	-7.11208	-8.18906	1.14308e-12	3.23881e-11	0.0169492	0.405509
Plcg2	-7.11722	-6.30976	1.10127e-12	3.12419e-11	0.0169492	0.409334
Itpr2	-7.1296	-3.26318	1.00662e-12	2.86269e-11	0.169492	0.545524
Ugt1a7c	-7.13532	-5.34818	9.65615e-13	2.74945e-11	0.0423729	0.428462
Tsc22d3	-7.13941	-2.57008	9.37331e-13	2.6722e-11	0.525424	0.792655
Snx8	-7.14945	-3.31226	8.71243e-13	2.48993e-11	0.118644	0.508034
AI662270	-7.16651	-31.3452	7.69365e-13	2.20149e-11	0	0.397858
Ifi30	-7.17083	-2.51171	7.45463e-13	2.13573e-11	0.516949	0.786534
Crlf2	-7.17164	-2.78918	7.41024e-13	2.12565e-11	0.186441	0.55394
Erp29	-7.18508	-2.18836	6.71701e-13	1.93398e-11	0.550847	0.811018
Sla	-7.18776	-8.61943	6.58621e-13	1.89868e-11	0.0169492	0.409334
Marchf1	-7.19197	-6.56528	6.38648e-13	1.8434e-11	0.0169492	0.412395
Itsn1	-7.21754	-2.86646	5.29347e-13	1.53365e-11	0.228814	0.609028
Gng2	-7.22023	-3.45987	5.18995e-13	1.50554e-11	0.101695	0.522571
Birc3	-7.22046	-3.72264	5.18104e-13	1.50484e-11	0.127119	0.507269
Akr1a1	-7.22222	-1.80247	5.11471e-13	1.48744e-11	0.805085	0.950268
Lamp1	-7.22257	-1.72794	5.10154e-13	1.48548e-11	0.864407	0.967865
Hdgfl3	-7.22677	-2.5969	4.94613e-13	1.44204e-11	0.288136	0.654935
Dnase2a	-7.22864	-3.44466	4.87855e-13	1.42413e-11	0.135593	0.528692
Acer3	-7.22957	-3.23418	4.84511e-13	1.41615e-11	0.161017	0.551645
Atp13a2	-7.23938	-3.5116	4.50724e-13	1.32074e-11	0.135593	0.524101
Grk2	-7.25527	-2.95406	4.00865e-13	1.17911e-11	0.228814	0.618975
Lpcat2	-7.26298	-6.55919	3.78661e-13	1.11522e-11	0.0169492	0.417751
Dse	-7.26531	-2.92671	3.72175e-13	1.09751e-11	0.220339	0.628156
Rpl26	-7.26578	-1.23879	3.70891e-13	1.09512e-11	0.830508	0.975516
Rfc2	-7.26928	-3.53074	3.61397e-13	1.06845e-11	0.186441	0.55088
Grtp1	-7.27349	-1.38357	3.5032e-13	1.03835e-11	0.822034	0.954093
St8sia4	-7.27956	-3.62232	3.34905e-13	9.95215e-12	0.152542	0.526396
Hmox2	-7.2826	-2.9167	3.2745e-13	9.74311e-12	0.279661	0.641928
Gpr183	-7.29148	-6.15857	3.06579e-13	9.16926e-12	0.0169492	0.421576
Apobec3	-7.29953	-3.21236	2.88766e-13	8.65887e-12	0.330508	0.607498
Rps14	-7.30339	-1.13713	2.8061e-13	8.42522e-12	0.881356	0.983168
Sting1	-7.32803	-4.95945	2.33557e-13	7.03987e-12	0.059322	0.454476
Pdlim4	-7.37066	-4.42097	1.69783e-13	5.16466e-12	0.0508475	0.459832
Csf2rb	-7.38701	-31.9039	1.50164e-13	4.59807e-12	0	0.410099
AW112010	-7.4015	-5.42022	1.34659e-13	4.14703e-12	0.0508475	0.44912
Rbm47	-7.45102	-4.83133	9.26239e-14	2.86651e-12	0.0338983	0.44606
Gabarap	-7.45218	-1.80627	9.18074e-14	2.84504e-12	0.788136	0.949503
Sppl2a	-7.45919	-2.86743	8.70547e-14	2.70501e-12	0.271186	0.679419
Tpp1	-7.46013	-3.18955	8.64396e-14	2.6895e-12	0.262712	0.631217
Atp2b1	-7.46737	-2.24122	8.1815e-14	2.54904e-12	0.686441	0.879112
Casp1	-7.4697	-31.9125	8.03757e-14	2.50757e-12	0	0.41469
Cd47	-7.47227	-2.24494	7.88213e-14	2.46239e-12	0.728814	0.945677
Ncf2	-7.49353	-3.0951	6.70457e-14	2.10019e-12	0.220339	0.599082
Atp6v0c	-7.50217	-1.68918	6.27688e-14	1.96888e-12	0.686441	0.869931
Runx1	-7.50673	-2.98161	6.06238e-14	1.90418e-12	0.228814	0.638103
AB124611	-7.51409	-6.69354	5.73102e-14	1.80255e-12	0.0338983	0.437643
Tgfb1	-7.51432	-3.22868	5.7208e-14	1.80178e-12	0.101695	0.517215
Swap70	-7.51806	-3.67527	5.55965e-14	1.75341e-12	0.135593	0.534047
Capza2	-7.52016	-2.31742	5.47098e-14	1.7278e-12	0.627119	0.856924
Lrmp	-7.52553	-6.94243	5.25064e-14	1.66048e-12	0.0254237	0.433818
Hpgds	-7.53266	-6.68091	4.97186e-14	1.57447e-12	0.0254237	0.434583
Igsf6	-7.5622	-5.32843	3.96294e-14	1.26187e-12	0.0508475	0.459067
Iqgap2	-7.56244	-4.82095	3.95583e-14	1.26134e-12	0.0338983	0.456771
Stk17b	-7.56326	-4.25392	3.93104e-14	1.25517e-12	0.110169	0.503443
Rps20	-7.56501	-1.41411	3.87842e-14	1.24008e-12	0.822034	0.977047
Lpxn	-7.58019	-6.61574	3.45047e-14	1.10477e-12	0.0254237	0.438409
Tlr2	-7.58556	-6.01051	3.31045e-14	1.06141e-12	0.0677966	0.466718
Il16	-7.60402	-5.38575	2.87077e-14	9.21714e-13	0.0677966	0.468248
Kdm7a	-7.62084	-3.18393	2.52039e-14	8.10341e-13	0.177966	0.589901
Cpq	-7.62983	-3.89465	2.35066e-14	7.57875e-13	0.144068	0.546289
B4galt6	-7.62995	-4.24656	2.34853e-14	7.57875e-13	0.0677966	0.491966
Mbnl1	-7.63462	-2.13499	2.26492e-14	7.32273e-13	0.754237	0.961744
Emb	-7.63532	-5.03396	2.25264e-14	7.29319e-13	0.0677966	0.476664
Npc1	-7.638	-2.71255	2.20615e-14	7.15267e-13	0.313559	0.696251
St3gal1	-7.6456	-3.61764	2.0798e-14	6.76198e-13	0.0932203	0.522571
Arhgap15	-7.68974	-4.06836	1.4743e-14	4.83406e-13	0.101695	0.513389
Man1c1	-7.69138	-3.7755	1.45557e-14	4.77944e-13	0.118644	0.535578
5830432E09Rik	-7.69815	-3.17669	1.38047e-14	4.54572e-13	0.059322	0.511859
5031439G07Rik	-7.70119	-3.37185	1.34805e-14	4.4453e-13	0.194915	0.596021
Clta	-7.70364	-2.25787	1.32241e-14	4.36698e-13	0.618644	0.869166
Mcat	-7.70738	-2.05199	1.28427e-14	4.24708e-13	0.262712	0.680949
Rin2	-7.71264	-2.99229	1.23245e-14	4.08156e-13	0.372881	0.713849
Hck	-7.72455	-6.76964	1.1225e-14	3.73345e-13	0.0254237	0.44606
Cyp27a1	-7.73191	-3.97726	1.05947e-14	3.53907e-13	0.194915	0.579954
Irf8	-7.7437	-4.90416	9.65623e-15	3.23023e-13	0.0847458	0.491966
Gdi2	-7.74581	-2.00659	9.49778e-15	3.18183e-13	0.771186	0.947972
Hpcal1	-7.77722	-3.56434	7.41338e-15	2.50895e-13	0.177966	0.583015
Slc11a1	-7.78902	-3.76488	6.75312e-15	2.2922e-13	0.220339	0.591431
Marcks	-7.80934	-2.40236	5.74875e-15	1.9628e-13	0.669492	0.958684
Synj1	-7.81296	-3.26159	5.58593e-15	1.91285e-13	0.194915	0.605968
Sgpl1	-7.8153	-3.37993	5.48331e-15	1.88049e-13	0.228814	0.665647
H2-M3	-7.81985	-4.63508	5.2885e-15	1.81907e-13	0.059322	0.491966
Fdft1	-7.82219	-3.4296	5.19126e-15	1.78828e-13	0.152542	0.579954
Fcgr1	-7.85279	-8.24088	4.06885e-15	1.40582e-13	0.0254237	0.45065
Myo1g	-7.85419	-6.58834	4.02362e-15	1.39227e-13	0.0423729	0.461362
Mfsd1	-7.87334	-3.59694	3.45283e-15	1.19834e-13	0.20339	0.615149
Lgals3bp	-7.91434	-3.37182	2.48569e-15	8.67891e-14	0.313559	0.700842
Necap2	-7.92333	-3.42228	2.31227e-15	8.09785e-14	0.220339	0.626626
Atp6v0b	-7.93828	-2.80051	2.05e-15	7.20112e-14	0.474576	0.83091
Arhgap9	-7.94774	-6.88393	1.8994e-15	6.68226e-14	0.0254237	0.457536
Cyfip1	-7.94868	-2.74359	1.88513e-15	6.64215e-14	0.483051	0.823259
Ccr2	-7.95463	-6.56274	1.79662e-15	6.34961e-14	0.0847458	0.492731
Rps4x	-7.96748	-1.59094	1.61941e-15	5.74085e-14	0.728814	0.954093
Rps6ka1	-7.9871	-6.77954	1.38147e-15	4.91239e-14	0.00847458	0.453711
Vav1	-7.98956	-6.39356	1.35426e-15	4.82305e-14	0.0254237	0.462127
Rnaset2b	-8.00416	-2.39476	1.2029e-15	4.29059e-14	0.20339	0.628921
Ap2a2	-8.00532	-2.87725	1.19154e-15	4.25662e-14	0.474576	0.813313
Gas6	-8.01198	-3.14642	1.12876e-15	4.04485e-14	0.398305	0.697781
Trem2	-8.01735	-10.0222	1.08049e-15	3.87786e-14	0.00847458	0.449885
Snx20	-8.02097	-32.0109	1.04911e-15	3.77695e-14	0	0.445295
Cd86	-8.03102	-6.54522	9.66676e-16	3.49104e-14	0.0338983	0.469013
Scamp2	-8.03183	-3.06992	9.60255e-16	3.47327e-14	0.330508	0.711553
Jup	-8.03359	-3.89204	9.46636e-16	3.43474e-14	0.161017	0.571538
F13a1	-8.0434	-7.17593	8.73812e-16	3.17549e-14	0.059322	0.481255
Bcl2a1b	-8.05975	-9.42394	7.64514e-16	2.80027e-14	0.00847458	0.452181
Gusb	-8.06629	-3.21703	7.2467e-16	2.65854e-14	0.305085	0.713083
Icam1	-8.08357	-5.27967	6.28953e-16	2.32582e-14	0.0847458	0.503443
Capg	-8.10285	-3.02316	5.36882e-16	1.98852e-14	0.449153	0.772762
Abca1	-8.11254	-3.34137	4.95725e-16	1.84791e-14	0.279661	0.672533
Dock8	-8.11546	-3.60523	4.83949e-16	1.80693e-14	0.228814	0.633512
Emp1	-8.12574	-3.32265	4.4465e-16	1.66288e-14	0.313559	0.682479
Ikzf1	-8.12691	-9.44103	4.40388e-16	1.6496e-14	0.00847458	0.456006
Gpr34	-8.14267	-6.45706	3.86646e-16	1.453e-14	0.0508475	0.482785
Anxa4	-8.14501	-3.48379	3.79254e-16	1.42754e-14	0.237288	0.661821
Tnfaip8l2	-8.15447	-9.40256	3.50717e-16	1.32443e-14	0.00847458	0.457536
Tifab	-8.15599	-8.83717	3.46338e-16	1.31003e-14	0.0169492	0.462127
Mgl2	-8.16206	-8.0369	3.29357e-16	1.24784e-14	0.0508475	0.481255
Shtn1	-8.16206	-8.52795	3.29357e-16	1.24784e-14	0.00847458	0.458301
Klf4	-8.17783	-3.47685	2.89006e-16	1.09855e-14	0.177966	0.624331
Lcp2	-8.17958	-5.79834	2.84835e-16	1.08448e-14	0.0338983	0.48049
Sec14l1	-8.18927	-3.25766	2.62807e-16	1.00557e-14	0.245763	0.661056
Tpd52	-8.18962	-3.54247	2.62043e-16	1.00431e-14	0.144068	0.594491
Il4ra	-8.19628	-4.73452	2.47937e-16	9.53406e-15	0.059322	0.518745
Ahnak	-8.20726	-1.76638	2.26293e-16	8.73076e-15	0.889831	0.980872
Ssh2	-8.21298	-3.25882	2.1576e-16	8.35222e-15	0.355932	0.706197
Cltc	-8.21906	-2.63641	2.05111e-16	7.95327e-15	0.618644	0.888294
Pycard	-8.21952	-5.37571	2.04313e-16	7.93565e-15	0.0338983	0.488906
Clec4b1	-8.22443	-9.87524	1.96123e-16	7.63034e-15	0.00847458	0.461362
Ncf4	-8.24171	-6.43347	1.6976e-16	6.62695e-15	0.0423729	0.485845
Dok2	-8.24405	-7.68979	1.66477e-16	6.50976e-15	0.0169492	0.468248
Epsti1	-8.26869	-9.77531	1.35434e-16	5.31385e-15	0.00847458	0.463657
Arpc2	-8.28586	-2.40351	1.17256e-16	4.61625e-15	0.720339	0.92808
Blvrb	-8.29264	-3.48293	1.10765e-16	4.3756e-15	0.228814	0.649579
Pnp	-8.29287	-3.6352	1.10548e-16	4.37448e-15	0.169492	0.602907
Pld3	-8.29871	-3.59486	1.05248e-16	4.17188e-15	0.220339	0.643458
Cmtm6	-8.30875	-3.38442	9.67118e-17	3.8401e-15	0.305085	0.723795
Dnase1l1	-8.31588	-4.14589	9.10747e-17	3.62249e-15	0.127119	0.578424
Dhrs3	-8.35465	-3.14034	6.56244e-17	2.62373e-15	0.466102	0.780413
Sh3bp2	-8.36937	-5.19538	5.79267e-17	2.32399e-15	0.059322	0.508034
Dennd1c	-8.38818	-5.92869	4.93748e-17	1.99125e-15	0.0254237	0.485845
Arrb2	-8.40126	-3.87861	4.41729e-17	1.78769e-15	0.101695	0.568477
Glul	-8.40242	-2.7329	4.37357e-17	1.77309e-15	0.415254	0.753634
Ncf1	-8.42497	-6.35074	3.60858e-17	1.46553e-15	0.0423729	0.494262
Ivns1abp	-8.42718	-4.17956	3.54083e-17	1.44054e-15	0.101695	0.565417
Pla2g15	-8.43162	-5.40625	3.40906e-17	1.38937e-15	0.0508475	0.511094
Tmbim6	-8.43314	-1.98213	3.3651e-17	1.37525e-15	0.788136	0.96251
Antxr2	-8.43699	-3.33476	3.25601e-17	1.33641e-15	0.305085	0.715379
Pxn	-8.43793	-3.62063	3.23009e-17	1.32812e-15	0.135593	0.587605
Slc9a9	-8.4537	-6.62355	2.82223e-17	1.16249e-15	0.0423729	0.495792
Pip4k2a	-8.46362	-3.75597	2.59195e-17	1.06954e-15	0.186441	0.609793
Rpl32	-8.48021	-1.34006	2.2479e-17	9.3517e-16	0.889831	0.983168
Mcub	-8.48722	-4.99577	2.11645e-17	8.84365e-16	0.0677966	0.524101
Fuca1	-8.4899	-3.49181	2.0681e-17	8.65723e-16	0.262712	0.714614
Rnase4	-8.50217	-3.45683	1.86085e-17	7.80379e-16	0.466102	0.752104
Trim30a	-8.50427	-5.67774	1.82744e-17	7.67759e-16	0.0423729	0.510329
H2-Q7	-8.5045	-6.52924	1.82377e-17	7.67607e-16	0.0338983	0.493497
Creg1	-8.52296	-3.54035	1.55533e-17	6.57012e-16	0.20339	0.662586
Mcl1	-8.52319	-2.90632	1.55219e-17	6.56886e-16	0.567797	0.856159
Skap2	-8.52774	-3.50701	1.49229e-17	6.32694e-16	0.211864	0.644223
Wwp1	-8.53055	-3.3988	1.45657e-17	6.18682e-16	0.347458	0.711553
Ang	-8.55834	-3.19121	1.145e-17	4.88133e-16	0.29661	0.661056
Dclre1c	-8.56792	-5.00325	1.0537e-17	4.5087e-16	0.0932203	0.538638
Eef1a1	-8.57691	-1.00626	9.7452e-18	4.17762e-16	0.949153	0.990819
Fam111a	-8.59175	-5.47912	8.56566e-18	3.67878e-16	0.0254237	0.508034
Slamf7	-8.61102	-9.90976	7.24143e-18	3.12164e-16	0.00847458	0.482785
Ehd4	-8.622	-3.30498	6.57964e-18	2.84164e-16	0.355932	0.716144
Slco2b1	-8.63017	-4.81613	6.12594e-18	2.65561e-16	0.118644	0.566947
Cd300c2	-8.63321	-7.53777	5.96541e-18	2.59087e-16	0.0677966	0.513389
Actr3	-8.63835	-2.52232	5.70315e-18	2.48162e-16	0.576271	0.857689
Ccr5	-8.66066	-8.65628	4.69057e-18	2.05648e-16	0.0254237	0.494262
Hmox1	-8.67666	-5.69473	4.07572e-18	1.80055e-16	0.0847458	0.537108
Lair1	-8.68343	-7.89522	3.84006e-18	1.69969e-16	0.0338983	0.500383
Arsb	-8.68717	-4.14943	3.71585e-18	1.64786e-16	0.110169	0.597552
Zmynd15	-8.70971	-6.07552	3.04654e-18	1.35624e-16	0.0254237	0.504973
Ms4a6d	-8.71648	-7.24539	2.86975e-18	1.28e-16	0.0423729	0.506503
Rpl18a	-8.7166	-1.19689	2.86679e-18	1.28e-16	0.915254	0.973986
Sema4a	-8.73704	-5.5044	2.39299e-18	1.07355e-16	0.0762712	0.535578
Man1a	-8.74206	-3.35596	2.28894e-18	1.02887e-16	0.322034	0.734507
Apobec1	-8.74603	-4.39881	2.20985e-18	9.95249e-17	0.20339	0.631217
Rps9	-8.75047	-1.74896	2.12464e-18	9.60612e-17	0.813559	0.983933
Cfp	-8.76472	-5.70255	1.87242e-18	8.4823e-17	0.110169	0.553175
Emilin2	-8.76998	-6.15441	1.78705e-18	8.11145e-17	0.059322	0.524866
Eps15	-8.77243	-3.60433	1.74854e-18	7.95224e-17	0.220339	0.682479
Tgfbr2	-8.79228	-3.2635	1.46551e-18	6.67815e-17	0.389831	0.798776
Klf6	-8.807	-2.76938	1.2854e-18	5.90393e-17	0.813559	0.973221
Metrnl	-8.81529	-4.89152	1.19374e-18	5.50474e-17	0.0762712	0.55394
Mtss1	-8.82907	-4.02282	1.05546e-18	4.87683e-17	0.177966	0.625861
Ctsd	-8.83783	-2.82498	9.75928e-19	4.51835e-17	0.694915	0.901301
Bst2	-8.85652	-3.49762	8.25508e-19	3.8296e-17	0.228814	0.692425
Clec7a	-8.86294	-9.08771	7.79287e-19	3.62972e-17	0.0254237	0.504973
Scpep1os	-8.8661	-2.76753	7.57542e-19	3.53555e-17	0.288136	0.706197
Ms4a6b	-8.91188	-7.06995	5.0174e-19	2.37036e-17	0.0338983	0.514155
Fes	-8.91375	-4.50751	4.93352e-19	2.3355e-17	0.118644	0.604438
Klf2	-8.91515	-3.78778	4.87151e-19	2.31087e-17	0.305085	0.75593
Gfm2	-8.91935	-3.07761	4.69009e-19	2.23397e-17	0.398305	0.816373
Samhd1	-8.92356	-3.40065	4.51534e-19	2.15517e-17	0.322034	0.744453
Ifi204	-8.94575	-4.43107	3.69428e-19	1.77058e-17	0.0762712	0.566947
Camk1d	-8.94669	-4.70598	3.66316e-19	1.7593e-17	0.0762712	0.559296
Lgmn	-8.94972	-3.63636	3.56378e-19	1.71871e-17	0.525424	0.764346
Gltp	-9.00158	-3.67834	2.22494e-19	1.08204e-17	0.305085	0.706963
Ndufa4	-9.00999	-3.25833	2.06079e-19	1.00432e-17	0.245763	0.765876
Ap1b1	-9.01922	-4.24012	1.89442e-19	9.25188e-18	0.161017	0.635042
Cd33	-9.04082	-9.16478	1.55498e-19	7.61021e-18	0.0254237	0.51492
Rbpj	-9.04549	-2.97661	1.4899e-19	7.30716e-18	0.355932	0.779648
Pik3ap1	-9.0497	-7.11796	1.43364e-19	7.06113e-18	0.0254237	0.51951
Tep1	-9.0539	-3.76555	1.37948e-19	6.80884e-18	0.254237	0.693191
Il6ra	-9.06488	-4.34257	1.2474e-19	6.1833e-18	0.135593	0.610559
Ptp4a2	-9.07212	-2.64712	1.1672e-19	5.7982e-18	0.601695	0.903596
Pepd	-9.07925	-4.32641	1.09328e-19	5.44267e-18	0.144068	0.61974
Adam15	-9.08719	-3.78654	1.01632e-19	5.07045e-18	0.245763	0.725325
Otulinl	-9.10366	-6.38441	8.73401e-20	4.36681e-18	0.0338983	0.531752
C5ar1	-9.10903	-7.25019	8.31219e-20	4.16491e-18	0.0677966	0.541699
Ms4a7	-9.12725	-7.77706	7.02615e-20	3.53583e-18	0.0677966	0.540168
Emp3	-9.13893	-2.60345	6.30737e-20	3.18798e-18	0.584746	0.889824
Cd83	-9.17268	-6.09685	4.61391e-20	2.34227e-18	0.177966	0.599847
Slamf9	-9.21438	-8.18151	3.13087e-20	1.5964e-18	0.0254237	0.525631
Pla2g7	-9.24054	-7.45047	2.45256e-20	1.26165e-18	0.0677966	0.546289
Xdh	-9.24498	-5.1349	2.35288e-20	1.21578e-18	0.118644	0.592961
Cd37	-9.24731	-9.23523	2.30204e-20	1.19217e-18	0.0169492	0.521806
Plbd1	-9.27044	-9.04581	1.8538e-20	9.62189e-19	0.0338983	0.531752
Arhgap18	-9.27675	-4.25368	1.74732e-20	9.08962e-19	0.118644	0.625861
P2rx7	-9.2785	-7.32709	1.71884e-20	8.96156e-19	0.0254237	0.529457
Arap1	-9.2945	-3.6456	1.47901e-20	7.74604e-19	0.305085	0.736802
Evi2b	-9.30268	-32.7374	1.36956e-20	7.20543e-19	0	0.51645
Hpgd	-9.31973	-9.00577	1.1664e-20	6.16461e-19	0.0254237	0.530222
Elmo1	-9.3244	-4.72953	1.11615e-20	5.91251e-19	0.0762712	0.591431
Rab11fip5	-9.34659	-4.35965	9.05193e-21	4.82818e-19	0.135593	0.631982
Hfe	-9.36014	-5.79908	7.96327e-21	4.25732e-19	0.0677966	0.565417
Tmem176a	-9.37182	-4.02811	7.12943e-21	3.82921e-19	0.347458	0.752104
Notch2	-9.40802	-2.69123	5.05554e-21	2.73436e-19	0.584746	0.894415
Rassf2	-9.40978	-3.95027	4.97198e-21	2.69547e-19	0.177966	0.674828
Hacd4	-9.42239	-5.6545	4.40938e-21	2.39607e-19	0.059322	0.563122
Rap2b	-9.4426	-3.97713	3.6366e-21	1.98079e-19	0.161017	0.660291
Rab7b	-9.44902	-4.94376	3.42023e-21	1.86733e-19	0.110169	0.613619
Ptprj	-9.4739	-4.49756	2.69597e-21	1.47889e-19	0.0762712	0.596021
Themis2	-9.48324	-8.23534	2.4651e-21	1.35868e-19	0.0254237	0.539403
Fam49b	-9.49071	-4.29028	2.29457e-21	1.26771e-19	0.177966	0.65417
Nfam1	-9.51407	-6.37195	1.8334e-21	1.02023e-19	0.135593	0.596021
Slfn2	-9.55425	-9.43942	1.24482e-21	6.97733e-20	0.0169492	0.538638
Cmklr1	-9.56453	-5.36872	1.12715e-21	6.36397e-20	0.059322	0.577659
Shisa5	-9.58345	-3.65637	9.38574e-22	5.32526e-20	0.398305	0.833206
Lmo2	-9.61919	-8.88261	6.6353e-22	3.78326e-20	0.0169492	0.542464
Cndp2	-9.61965	-4.47406	6.60523e-22	3.77542e-20	0.20339	0.680184
Plek	-9.62176	-4.16665	6.47159e-22	3.70819e-20	0.254237	0.694721
Cd300ld	-9.64231	-8.74622	5.29804e-22	3.05846e-20	0.0338983	0.551645
Clic1	-9.6589	-2.9774	4.50686e-22	2.60823e-20	0.533898	0.876052
P2rx4	-9.67174	-4.17347	3.9754e-22	2.30643e-20	0.271186	0.730681
Fgd2	-9.68833	-6.935	3.3801e-22	1.97093e-20	0.0508475	0.564652
P2ry6	-9.69067	-7.04584	3.30367e-22	1.93123e-20	0.0677966	0.570008
Pf4	-9.70129	-7.02858	2.97698e-22	1.74466e-20	0.127119	0.599847
Lrrc25	-9.76857	-10.2559	1.53608e-22	9.14106e-21	0.00847458	0.546289
Abhd12	-9.78504	-4.09742	1.30549e-22	7.84955e-21	0.279661	0.718439
Mafb	-9.79391	-4.24515	1.19577e-22	7.20859e-21	0.279661	0.72456
Rps11	-9.82591	-1.84768	8.70805e-23	5.29088e-21	0.805085	0.973986
Lst1	-9.83958	-6.15061	7.60284e-23	4.63153e-21	0.0423729	0.576894
Rnf130	-9.86037	-3.9364	6.18222e-23	3.81633e-21	0.245763	0.76205
Neurl3	-9.87275	-8.98796	5.46463e-23	3.38632e-21	0.0254237	0.560061
Fcrls	-9.87625	-7.38206	5.27696e-23	3.28377e-21	0.0762712	0.586075
Timp2	-9.90101	-3.51309	4.12081e-23	2.60635e-21	0.550847	0.876817
BE692007	-9.91269	-6.55423	3.66631e-23	2.33163e-21	0.0254237	0.572303
Mir142hg	-9.95042	-30.9486	2.51129e-23	1.62385e-21	0	0.55241
Itgam	-9.95672	-8.38287	2.35702e-23	1.52837e-21	0.0338983	0.568477
Rhog	-9.96046	-3.9529	2.27007e-23	1.47612e-21	0.262712	0.761285
Ifi27l2a	-9.96163	-4.32843	2.24356e-23	1.46299e-21	0.20339	0.717674
Fmnl1	-9.96829	-5.84102	2.09818e-23	1.37205e-21	0.0423729	0.589135
Fermt3	-9.9934	-5.9669	1.62901e-23	1.07436e-21	0.0932203	0.603673
Naaa	-10.0011	-5.44812	1.50705e-23	9.96763e-22	0.0677966	0.615149
Tmem202	-10.0048	-3.68766	1.45122e-23	9.62585e-22	0.110169	0.65264
C3ar1	-10.0281	-7.15815	1.1472e-23	7.68437e-22	0.0932203	0.599847
Tbxas1	-10.0338	-8.14919	1.08259e-23	7.28514e-22	0.0254237	0.570008
Zfp36l2	-10.0347	-2.97016	1.07239e-23	7.23754e-22	0.440678	0.85922
Maf	-10.046	-4.65417	9.57164e-24	6.47877e-22	0.288136	0.702372
Blnk	-10.0572	-8.09394	8.54212e-24	5.79887e-22	0.0169492	0.568477
Ciita	-10.0637	-7.74903	7.99304e-24	5.45814e-22	0.0508475	0.582249
Ptpro	-10.11	-8.98232	4.99057e-24	3.43829e-22	0.0338983	0.576129
Myo1f	-10.1158	-8.72618	4.70171e-24	3.24895e-22	0.0338983	0.576894
Tmem176b	-10.1424	-4.20402	3.58091e-24	2.48187e-22	0.474576	0.797246
Tnfrsf1b	-10.1471	-9.89099	3.41361e-24	2.38017e-22	0.0169492	0.570773
Slc6a6	-10.1695	-3.98268	2.71233e-24	1.90266e-22	0.355932	0.781178
Tspo	-10.2209	-3.78012	1.59829e-24	1.13842e-22	0.338983	0.830145
Irf5	-10.2247	-4.30407	1.53782e-24	1.09874e-22	0.271186	0.715379
Sat1	-10.2461	-3.83282	1.23164e-24	8.882e-23	0.491525	0.869931
Dock2	-10.2479	-6.54136	1.20952e-24	8.74977e-23	0.0423729	0.598317
Ms4a6c	-10.2616	-6.94896	1.05e-24	7.66763e-23	0.0508475	0.596787
Gpx1	-10.273	-3.08759	9.32558e-25	6.85326e-23	0.677966	0.927314
Hcls1	-10.2759	-7.38418	9.04744e-25	6.67004e-23	0.0254237	0.587605
Rac2	-10.3071	-10.8273	6.54417e-25	4.85548e-23	0.00847458	0.576129
Lyl1	-10.3307	-5.07058	5.1186e-25	3.82227e-23	0.169492	0.661056
Cd84	-10.3309	-8.78607	5.10615e-25	3.82227e-23	0.0338983	0.58837
Arhgap30	-10.3353	-7.40927	4.88115e-25	3.68058e-23	0.0254237	0.589135
Psmb8	-10.3384	-5.01949	4.72319e-25	3.57311e-23	0.118644	0.685539
Tm6sf1	-10.3557	-5.57713	3.94319e-25	3.01257e-23	0.0762712	0.626626
Tent5a	-10.359	-5.17227	3.81068e-25	2.92098e-23	0.0847458	0.646519
Cxcl16	-10.3726	-6.35807	3.30311e-25	2.54879e-23	0.110169	0.630451
Itgb2	-10.3761	-11.0512	3.18415e-25	2.46521e-23	0.00847458	0.579954
Aif1	-10.3824	-9.19282	2.9806e-25	2.31537e-23	0.0254237	0.587605
Myo5a	-10.4139	-4.60245	2.14357e-25	1.67076e-23	0.220339	0.717674
Ighm	-10.4344	-8.00831	1.72678e-25	1.35963e-23	0.101695	0.622035
Il10rb	-10.438	-4.75855	1.66218e-25	1.31324e-23	0.177966	0.707728
Wfdc17	-10.4389	-8.73583	1.64793e-25	1.30644e-23	0.0338983	0.594491
Fli1	-10.4565	-5.94474	1.36835e-25	1.09986e-23	0.059322	0.62127
Il10ra	-10.4594	-9.63783	1.32684e-25	1.07021e-23	0.0169492	0.58837
Tpm3	-10.48	-2.76093	1.06786e-25	8.73494e-24	0.635593	0.937261
Rnaset2a	-10.4849	-3.15143	1.01387e-25	8.32273e-24	0.194915	0.72609
Clec12a	-10.518	-8.04723	7.1344e-26	5.91951e-24	0.0423729	0.603673
Man2b1	-10.5575	-4.53522	4.68915e-26	3.93294e-24	0.288136	0.786534
Scpep1	-10.6095	-3.74478	2.69221e-26	2.27453e-24	0.449153	0.870696
Ptpn6	-10.6554	-7.91401	1.64557e-26	1.40566e-24	0.0508475	0.613619
Selplg	-10.7026	-8.85174	9.89908e-27	8.48718e-25	0.0254237	0.605203
Tmem106a	-10.7096	-6.70822	9.17768e-27	7.92739e-25	0.0508475	0.6228
Lyz1	-10.7402	-7.87031	6.59153e-27	5.75801e-25	0.0254237	0.608263
Cd52	-10.7743	-9.79848	4.55308e-27	4.05382e-25	0.0169492	0.605203
C1qc	-10.7836	-7.69712	4.11335e-27	3.69069e-25	0.237288	0.702372
C1qa	-10.8	-8.20435	3.44281e-27	3.11319e-25	0.161017	0.667942
Ptafr	-10.8049	-10.3415	3.26367e-27	2.96277e-25	0.0169492	0.606733
Clec4a2	-10.8112	-10.8692	3.04686e-27	2.77684e-25	0.00847458	0.603673
C1qb	-10.8208	-7.97157	2.74465e-27	2.5113e-25	0.381356	0.756695
Sdc3	-10.8279	-4.94896	2.5393e-27	2.34193e-25	0.194915	0.729916
Lyn	-10.8782	-5.11504	1.46375e-27	1.36631e-25	0.186441	0.707728
Cd48	-10.8956	-9.95095	1.20921e-27	1.13789e-25	0.0254237	0.615149
Ccl9	-10.9025	-8.18152	1.12103e-27	1.05921e-25	0.101695	0.647284
Rplp1	-10.9261	-1.31416	8.64696e-28	8.23738e-26	0.932203	0.991584
Lilr4b	-10.9278	-7.71951	8.49258e-28	8.12375e-26	0.0932203	0.644989
Hexb	-10.9392	-4.50561	7.48589e-28	7.1905e-26	0.322034	0.809487
Clec4a3	-10.9401	-10.3575	7.40914e-28	7.14643e-26	0.0169492	0.614384
Syk	-10.9411	-10.1269	7.33317e-28	7.10275e-26	0.0169492	0.614384
Ctsz	-10.9502	-3.05574	6.63179e-28	6.45039e-26	0.677966	0.927314
Fxyd5	-10.9822	-4.05577	4.65559e-28	4.56662e-26	0.398305	0.814843
Abca9	-10.9878	-4.72309	4.37533e-28	4.30998e-26	0.220339	0.754399
Asah1	-10.9878	-4.16348	4.37533e-28	4.30998e-26	0.372881	0.851568
Arhgap45	-10.9955	-7.50799	4.01711e-28	4.00828e-26	0.0508475	0.639633
Evi2a	-11.0055	-6.19747	3.59366e-28	3.60129e-26	0.0847458	0.662586
Tapbp	-11.0183	-4.11024	3.12004e-28	3.14026e-26	0.381356	0.873757
Igf1	-11.028	-5.98215	2.80141e-28	2.83187e-26	0.135593	0.69013
Ptpn18	-11.0342	-6.4786	2.61506e-28	2.65509e-26	0.059322	0.656465
Clec4a1	-11.0343	-9.5624	2.61167e-28	2.65509e-26	0.0169492	0.61974
Ptpre	-11.0406	-6.07459	2.43468e-28	2.49382e-26	0.059322	0.65264
H2-DMb1	-11.0825	-6.79304	1.52544e-28	1.59065e-26	0.0762712	0.653405
H2-Eb1	-11.1012	-7.34932	1.23782e-28	1.30246e-26	0.669492	0.876817
Nckap1l	-11.1059	-8.49729	1.17476e-28	1.24176e-26	0.0254237	0.628921
Csf2ra	-11.1373	-6.9364	8.26022e-29	8.85259e-27	0.0677966	0.648049
Nrros	-11.1719	-6.72012	5.60004e-29	6.05773e-27	0.0677966	0.662586
Lgals3	-11.1749	-6.42215	5.41177e-29	5.88156e-27	0.144068	0.684774
Mrc1	-11.1896	-7.71328	4.58469e-29	5.00618e-27	0.20339	0.696251
Prex1	-11.1922	-6.80436	4.45373e-29	4.88622e-27	0.101695	0.664116
Cd14	-11.1975	-7.29235	4.19177e-29	4.64284e-27	0.118644	0.671767
Ifi207	-11.198	-5.3645	4.16973e-29	4.64063e-27	0.127119	0.713849
Fyb	-11.2784	-6.68469	1.67828e-29	1.91382e-27	0.144068	0.684774
Pirb	-11.2791	-8.37007	1.66497e-29	1.90804e-27	0.0508475	0.645754
Lyz2	-11.3222	-7.93208	1.01921e-29	1.17968e-27	0.788136	0.919663
Ly86	-11.4265	-7.57593	3.08412e-30	3.62407e-28	0.0677966	0.668707
Rassf4	-11.4473	-6.98523	2.42713e-30	2.86661e-28	0.144068	0.693956
Camk2a	-11.4483	-6.64176	2.39788e-30	2.84659e-28	0.110169	0.679419
Apbb1ip	-11.5414	-7.33257	8.15956e-31	9.8378e-29	0.0169492	0.656465
Mpeg1	-11.5534	-9.38271	7.09401e-31	8.59787e-29	0.059322	0.664116
Coro1a	-11.5664	-8.20866	6.09995e-31	7.51105e-29	0.059322	0.669472
H2-Aa	-11.5834	-8.02811	5.00008e-31	6.29059e-29	0.669492	0.902066
Inpp5d	-11.611	-9.71098	3.62354e-31	4.60886e-29	0.0169492	0.651109
Evi2	-11.6117	-6.65974	3.59396e-31	4.5965e-29	0.059322	0.674063
Alox5ap	-11.6686	-8.06566	1.84478e-31	2.37249e-29	0.0762712	0.676358
Cd74	-11.6752	-7.99921	1.7059e-31	2.20614e-29	0.898305	0.977812
Kctd12	-11.6757	-5.16637	1.69656e-31	2.20614e-29	0.20339	0.788829
H2-DMa	-11.6826	-6.82435	1.56446e-31	2.04608e-29	0.194915	0.723795
H2-Ab1	-11.719	-8.0006	1.01826e-31	1.34695e-29	0.669492	0.89977
Cd68	-11.7357	-7.93933	8.35958e-32	1.11216e-29	0.101695	0.687835
Tmsb4x	-11.7479	-2.04405	7.24104e-32	9.68918e-30	0.974576	0.995409
Ly6e	-11.7702	-5.23492	5.55988e-32	7.52665e-30	0.347458	0.82479
Sulf2	-11.7834	-4.77717	4.75427e-32	6.51223e-30	0.220339	0.770467
Fcgr2b	-11.8042	-8.79969	3.71404e-32	5.11764e-30	0.0847458	0.684774
Trf	-11.8182	-8.12392	3.14374e-32	4.384e-30	0.135593	0.708493
Ctss	-11.8192	-8.64053	3.10465e-32	4.35573e-30	0.279661	0.748279
Ctsc	-11.8509	-7.16392	2.12903e-32	3.02362e-30	0.245763	0.745983
Lilrb4a	-11.8542	-11.179	2.04753e-32	2.92582e-30	0.0169492	0.664116
Cd53	-11.8913	-9.30399	1.31336e-32	1.91214e-30	0.0677966	0.683244
Adgre1	-11.8973	-9.22333	1.22293e-32	1.79174e-30	0.0932203	0.693191
H2-T23	-11.9066	-4.8868	1.09337e-32	1.62247e-30	0.194915	0.800306
Ctsa	-11.9423	-3.75948	7.1187e-33	1.09133e-30	0.686441	0.936496
Sirpa	-11.9457	-5.24878	6.83455e-33	1.05475e-30	0.288136	0.794185
Nav1	-11.9463	-5.2018	6.78671e-33	1.0544e-30	0.194915	0.778883
Rgs10	-11.9502	-6.37349	6.4792e-33	1.01343e-30	0.0847458	0.709258
Spi1	-12.0177	-34.2383	2.86922e-33	4.54928e-31	0	0.667177
Cst3	-12.038	-1.84163	2.24328e-33	3.60623e-31	0.966102	0.988523
Prcp	-12.0763	-6.42916	1.40905e-33	2.28098e-31	0.110169	0.72456
Pld4	-12.0996	-9.22056	1.06191e-33	1.75586e-31	0.110169	0.708493
Ccl6	-12.102	-9.67684	1.03065e-33	1.71644e-31	0.0677966	0.697016
Cyth4	-12.1029	-9.43805	1.01898e-33	1.7093e-31	0.0254237	0.681714
Fcgr3	-12.1084	-9.3	9.53041e-34	1.61036e-31	0.0762712	0.699311
Cybb	-12.1307	-9.97473	7.2595e-34	1.25411e-31	0.0338983	0.685539
Sdcbp	-12.145	-4.31317	6.09947e-34	1.06163e-31	0.5	0.93114
Snx5	-12.1471	-5.14441	5.94468e-34	1.04253e-31	0.322034	0.818669
Mir5107	-12.1864	-9.23696	3.67085e-34	6.48675e-32	0.144068	0.725325
Ifngr1	-12.1912	-4.68393	3.46138e-34	6.16366e-32	0.398305	0.900536
Plekho2	-12.1943	-5.36331	3.33475e-34	5.98419e-32	0.186441	0.777353
Fcer1g	-12.248	-8.51236	1.72198e-34	3.13874e-32	0.110169	0.716909
Csf1r	-12.2722	-7.57389	1.27778e-34	2.35774e-32	0.449153	0.843152
Tyrobp	-12.3181	-8.90171	7.24036e-35	1.38518e-32	0.101695	0.716144
Ptprc	-12.3473	-9.31777	5.03915e-35	9.72094e-33	0.0677966	0.707728
Srgn	-12.44	-8.05722	1.58491e-35	3.16285e-33	0.0762712	0.716909
Ucp2	-12.4603	-6.42257	1.22863e-35	2.47318e-33	0.237288	0.771997
Apoe	-12.5026	-7.25351	7.22415e-36	1.47993e-33	0.762712	0.912777
Psap	-12.5162	-2.52818	6.09142e-36	1.25902e-33	0.915254	0.984698
Lcp1	-12.5311	-9.598	5.0454e-36	1.06178e-33	0.0677966	0.717674
Fth1	-12.5416	-2.10718	4.41882e-36	9.38453e-34	0.949153	0.993114
Laptm5	-12.5492	-9.5787	4.01499e-36	8.60584e-34	0.0932203	0.726855
Unc93b1	-12.5636	-5.86298	3.34854e-36	7.31277e-34	0.29661	0.811783
S100a10	-12.7131	-4.93771	5.00298e-37	1.12441e-34	0.389831	0.879878
Arpc1b	-12.7638	-3.52699	2.61276e-37	5.9884e-35	0.610169	0.952563
Cyba	-12.7676	-4.1925	2.48658e-37	5.75618e-35	0.432203	0.913542
Gas7	-12.9329	-8.64626	2.93615e-38	7.15462e-36	0.0508475	0.735272
Cotl1	-13.0955	-8.26722	3.49565e-39	8.79574e-37	0.0423729	0.745983
Hexa	-13.2008	-5.94094	8.68021e-40	2.33649e-37	0.29661	0.868401
Vsir	-13.2288	-8.68584	5.98064e-40	1.62878e-37	0.0932203	0.759755
Pltp	-13.2781	-5.52465	3.10069e-40	8.86145e-38	0.627119	0.921959
Adcy7	-13.3977	-8.00058	6.23487e-41	1.82697e-38	0.0677966	0.772762
Grn	-13.4316	-4.05079	3.94836e-41	1.1718e-38	0.694915	0.959449
Rab3il1	-13.5299	-7.08207	1.0412e-41	3.25713e-39	0.118644	0.798776
Dab2	-13.5879	-7.66831	4.72688e-42	1.54116e-39	0.194915	0.808722
Ctsh	-13.7782	-7.58899	3.44585e-43	1.28658e-40	0.118644	0.811018
Npc2	-13.9586	-5.00299	2.78985e-44	1.15326e-41	0.474576	0.927314
Sh3bgrl3	-14.1341	-5.24951	2.34076e-45	1.00512e-42	0.415254	0.934966
Ctsb	-14.2212	-3.99897	6.76455e-46	3.01139e-43	0.889831	0.988523
Ubxn11	-14.232	-4.68473	5.8013e-46	2.63322e-43	0.40678	0.92808
Lsp1	-14.2598	-8.16924	3.8968e-46	1.84096e-43	0.110169	0.837031
Celf2	-14.4683	-7.23641	1.9228e-47	1.03514e-44	0.118644	0.840857
B2m	-14.4714	-3.12011	1.83664e-47	1.01229e-44	0.923729	0.996174
Selenop	-14.6864	-5.24406	7.87548e-49	4.92728e-46	0.855932	0.986228
H2-K1	-14.705	-4.90162	5.98705e-49	3.84984e-46	0.686441	0.971691
Ccdc152	-14.8119	-5.26845	1.22781e-49	8.61292e-47	0.644068	0.969396
Tgfbi	-14.9457	-9.6461	1.66102e-50	1.32589e-47	0.186441	0.859985
H2-D1	-15.0039	-4.1553	6.92527e-51	6.16589e-48	0.830508	0.988523
Ftl1	-15.2113	-2.98983	2.97555e-52	2.87004e-49	0.949153	0.990054

## Sheet: APCs
names	scores	logfoldchanges	pvals	pvals_adj	pct_APCs	pct_all the other clusters
S100a4	17.168	6.64171	4.61058e-66	1.0673e-61	1	0.423821
Lsp1	16.9979	4.4112	8.51017e-65	9.8501e-61	1	0.75406
Csf2ra	16.6706	4.81147	2.14388e-62	1.65429e-58	1	0.559165
Cd226	16.625	8.39412	4.5951e-62	2.6593e-58	0.901515	0.0386698
Crip1	16.5987	2.87974	7.12537e-62	3.29891e-58	1	0.958237
Cd52	16.439	5.12072	1.00536e-60	3.87886e-57	1	0.511214
Tiam1	16.079	5.65401	3.58297e-58	1.18489e-54	0.962121	0.196442
Naaa	15.9776	5.151	1.83049e-57	5.29674e-54	1	0.525909
S100a10	15.9461	3.42868	3.03384e-57	7.80337e-54	1	0.822892
Fxyd5	15.8133	3.67218	2.51962e-56	5.30243e-53	1	0.757927
Unc119	15.7271	6.80915	9.85716e-56	1.90153e-52	0.886364	0.110596
Mcub	15.6892	5.12785	1.794e-55	3.19457e-52	0.969697	0.436968
Tmsb4x	15.5992	1.99686	7.36706e-55	1.21814e-51	1	0.993039
Gpx1	15.4105	2.84502	1.3914e-53	2.13417e-50	1	0.897138
H2-DMa	15.4067	4.81679	1.47508e-53	2.13417e-50	1	0.647332
Ear2	15.3933	8.52573	1.81568e-53	2.47243e-50	0.840909	0.0417633
Alcam	15.3727	5.4748	2.49364e-53	3.20696e-50	0.954545	0.265275
Dok2	15.3314	5.67977	4.71365e-53	5.45582e-50	0.94697	0.37819
Anxa2	15.2826	3.23501	9.98796e-53	1.10101e-49	1	0.864656
Ltb4r1	15.2049	9.64486	3.28228e-52	3.45371e-49	0.810606	0.0177881
Adam8	15.0628	6.83143	2.84605e-51	2.86449e-48	0.863636	0.134571
Lgals3	15.0266	4.86567	4.91769e-51	4.74332e-48	1	0.603248
Ccl6	15.0141	5.45153	5.93242e-51	5.49318e-48	0.984848	0.610209
Zyx	14.9628	3.71331	1.28408e-50	1.14327e-47	0.992424	0.746326
H2-DMb1	14.9193	4.71336	2.46744e-50	2.11551e-47	1	0.565352
Alox5ap	14.6966	4.47369	6.7763e-49	5.60231e-46	1	0.588554
Cfp	14.6928	5.66913	7.16463e-49	5.7191e-46	0.977273	0.469451
Ccl9	14.6482	5.0881	1.38313e-48	1.06727e-45	0.977273	0.563805
Capg	14.5619	3.76221	4.90431e-48	3.66225e-45	0.977273	0.722351
Actb	14.4983	1.38845	1.24138e-47	8.9802e-45	1	0.998453
Dpep2-1	14.483	5.72582	1.5516e-47	1.08842e-44	0.909091	0.246713
Napsa	14.4497	6.73587	2.51783e-47	1.71427e-44	0.833333	0.0873937
Dpep2	14.4248	5.73002	3.61158e-47	2.3887e-44	0.916667	0.288476
H2-DMb2	14.4086	6.79944	4.56741e-47	2.93697e-44	0.80303	0.0757927
Retnla	14.2637	9.01413	3.68208e-46	2.30369e-43	0.901515	0.365043
Arpc1b	14.2376	2.04829	5.35001e-46	3.25914e-43	1	0.916473
Ccr2	14.2354	6.35887	5.52269e-46	3.27807e-43	1	0.403712
Ubxn11	14.2334	2.41747	5.68284e-46	3.2888e-43	1	0.873163
Clec4b1	14.1888	4.92446	1.07491e-45	6.03817e-43	0.962121	0.36891
Cotl1	14.1875	3.74408	1.09552e-45	6.03817e-43	0.992424	0.656613
Tnip3	14.0958	6.52796	4.03302e-45	2.17117e-42	0.840909	0.135344
Myo1g	14.046	5.11385	8.14888e-45	4.19197e-42	0.962121	0.372003
Tagln2	13.9954	2.49984	1.66312e-44	8.36945e-42	1	0.900232
Olfm1	13.9793	4.95644	2.08549e-44	1.02717e-41	0.901515	0.318639
Ucp2	13.9676	4.08137	2.45647e-44	1.18469e-41	1	0.699923
Pfn1	13.9155	1.69166	5.10345e-44	2.41101e-41	1	0.972931
Trerf1	13.8813	4.29783	8.22854e-44	3.80965e-41	0.962121	0.395205
Sh3bgrl3	13.8304	2.6049	1.67064e-43	7.58308e-41	1	0.880897
Rin3	13.7742	4.34921	3.64232e-43	1.62146e-40	0.977273	0.429234
Ahcyl2	13.7192	4.75754	7.79579e-43	3.40499e-40	0.924242	0.345708
Dna2	13.5691	6.08628	6.10994e-42	2.57162e-39	0.780303	0.0765661
Socs6	13.4555	5.13087	2.8586e-41	1.18167e-38	0.825758	0.20263
Cyba	13.3621	2.4292	1.00664e-40	3.94963e-38	1	0.860789
Mpp6	13.3008	4.66727	2.28917e-40	8.83198e-38	0.878788	0.223511
Coro1a	13.2133	4.4427	7.34874e-40	2.78879e-37	0.984848	0.581593
Itgb2	13.1803	4.52685	1.14001e-39	4.25647e-37	0.984848	0.486466
Kcnn4	13.1643	5.43647	1.40893e-39	5.17703e-37	0.80303	0.136891
Nfam1	13.1274	4.58461	2.29367e-39	8.16865e-37	1	0.512761
Plbd1	13.1194	5.23517	2.5489e-39	8.94006e-37	0.984848	0.440062
Arhgap26-1	13.1092	4.23511	2.91649e-39	1.00767e-36	0.954545	0.411446
Dock2	13.0877	4.43969	3.87339e-39	1.3186e-36	0.984848	0.508121
Gda	13.0528	5.0403	6.1252e-39	2.05496e-36	0.833333	0.230472
E230016K23Rik	12.9913	6.8308	1.37087e-38	4.53346e-36	0.712121	0.0378964
Ptprc	12.9333	4.18814	2.91854e-38	9.38351e-36	1	0.61949
Fcrls	12.8294	4.89054	1.12196e-37	3.51984e-35	0.909091	0.506574
Dbi	12.8292	2.61493	1.12518e-37	3.51984e-35	0.984848	0.741686
Calm1	12.8174	1.6496	1.30965e-37	4.04229e-35	1	0.962104
Septin9	12.8102	3.93193	1.43733e-37	4.378e-35	0.962121	0.454756
Skint3	12.8078	5.89631	1.48329e-37	4.40845e-35	0.734848	0.0711524
Arhgap26	12.8077	3.88263	1.48542e-37	4.40845e-35	0.871212	0.228152
Rassf4	12.7528	4.35587	3.00679e-37	8.70054e-35	1	0.612529
Map4k1	12.7004	5.61492	5.88176e-37	1.68095e-34	0.742424	0.0804331
Rab11fip1	12.5595	4.85111	3.5244e-36	9.94956e-34	0.780303	0.194896
Rnase6	12.4764	5.12968	1.00465e-35	2.802e-33	0.787879	0.142305
Cd2	12.417	6.45836	2.11414e-35	5.82623e-33	0.704545	0.0572312
Selplg	12.4142	4.08819	2.18875e-35	5.96087e-33	0.962121	0.515855
Cytip	12.4004	5.00756	2.59929e-35	6.99662e-33	0.818182	0.199536
Batf3	12.3115	3.84241	7.85505e-35	2.09008e-32	0.886364	0.321732
Arpc2	12.2974	2.05461	9.35378e-35	2.46057e-32	1	0.901779
Fgr	12.2659	4.98219	1.38123e-34	3.59261e-32	0.780303	0.163186
Me2	12.213	4.5632	2.64867e-34	6.81268e-32	0.810606	0.206497
S100a11	12.179	2.22133	4.01946e-34	1.02249e-31	0.984848	0.789637
Plaur	12.122	4.77508	8.07815e-34	2.03262e-31	0.787879	0.187162
Flna	12.1189	2.60709	8.39045e-34	2.0885e-31	1	0.882444
4930528J11Rik	12.1029	3.95895	1.01962e-33	2.51099e-31	0.75	0.130704
Laptm5	12.0498	4.16638	1.94381e-33	4.73656e-31	1	0.641145
Grap2	12.0389	5.41152	2.21796e-33	5.3483e-31	0.69697	0.0734725
Smdt1	12.0277	2.68876	2.54071e-33	6.06339e-31	0.992424	0.685228
S100a6	11.9905	3.23635	3.98347e-33	9.40952e-31	1	0.782676
Srgn	11.9643	3.72116	5.46376e-33	1.27758e-30	0.984848	0.63109
Tep1	11.9594	3.62109	5.79488e-33	1.34146e-30	0.977273	0.62413
Ccdc88a	11.9433	3.51867	7.03362e-33	1.61209e-30	0.94697	0.53983
Ryr1	11.9226	5.62118	9.02648e-33	2.04857e-30	0.681818	0.0773395
Itgax	11.9215	5.68388	9.14759e-33	2.0559e-30	0.712121	0.0989946
Syngr2	11.9055	3.28665	1.10815e-32	2.4666e-30	0.977273	0.6628
Acer3	11.899	3.74378	1.19706e-32	2.63912e-30	0.977273	0.472544
Cd300lg	11.897	4.655	1.22607e-32	2.67758e-30	0.772727	0.126837
Evi2b	11.8925	4.09677	1.29477e-32	2.80119e-30	0.962121	0.423821
Rps26	11.8275	1.26491	2.81238e-32	5.97282e-30	1	0.96133
Cfl1	11.8025	1.31098	3.7908e-32	7.97757e-30	1	0.974478
Irf5	11.791	3.50909	4.34243e-32	9.05612e-30	0.992424	0.646558
Rac2	11.7862	4.03884	4.59566e-32	9.49866e-30	0.94697	0.486466
Slc38a1	11.7836	4.17493	4.74332e-32	9.71709e-30	0.848485	0.261408
Atp1a3	11.7809	5.17815	4.89569e-32	9.94126e-30	0.719697	0.130704
Slamf9	11.7096	4.39205	1.1376e-31	2.28994e-29	0.969697	0.434648
Sub1	11.7079	2.31187	1.16168e-31	2.31826e-29	1	0.806651
Ezr	11.6958	4.32138	1.33977e-31	2.65081e-29	0.810606	0.230472
Septin11	11.6521	3.42612	2.23792e-31	4.3903e-29	0.94697	0.650425
Fgfr1	11.6413	4.28509	2.5426e-31	4.9461e-29	0.984848	0.477958
Chn2	11.6147	4.48124	3.46939e-31	6.69275e-29	0.734848	0.139211
Nme2	11.6119	1.97972	3.58389e-31	6.85648e-29	1	0.802011
Psma4	11.6052	3.07586	3.87925e-31	7.36072e-29	0.94697	0.515081
Lrmp	11.5735	3.96551	5.61274e-31	1.05634e-28	0.909091	0.348028
Rack1	11.5646	1.62174	6.22486e-31	1.16209e-28	1	0.942769
Arhgdib	11.5551	3.64321	6.95693e-31	1.28837e-28	1	0.655066
Lat2	11.5391	4.20583	8.37885e-31	1.53938e-28	0.893939	0.348028
Fn1	11.524	5.52108	9.98535e-31	1.82009e-28	0.878788	0.46017
Nme1	11.4514	3.44144	2.31377e-30	4.18448e-28	0.901515	0.458623
St3gal5	11.433	4.69551	2.86149e-30	5.13493e-28	0.69697	0.0966744
Efhd2	11.4119	3.20596	3.64775e-30	6.49552e-28	0.984848	0.661253
Capzb	11.4008	1.89855	4.14419e-30	7.32319e-28	1	0.907193
Gramd4	11.3892	4.84727	4.73166e-30	8.26712e-28	0.69697	0.118329
Lilra6	11.3889	4.66639	4.74978e-30	8.26712e-28	0.719697	0.156226
Iqgap1	11.3823	1.73334	5.12047e-30	8.8458e-28	1	0.941995
Upb1	11.3726	5.83615	5.72733e-30	9.82089e-28	0.643939	0.0641918
Furin	11.3366	3.22519	8.64355e-30	1.47125e-27	0.909091	0.539056
Ramp1	11.3113	3.96541	1.15382e-29	1.94962e-27	0.871212	0.310131
Rpl32	11.3077	1.17847	1.20149e-29	2.01546e-27	1	0.972931
Ttll3	11.2933	1.97408	1.41613e-29	2.35841e-27	0.992424	0.809745
Ncf1	11.2731	3.98029	1.7819e-29	2.94637e-27	0.924242	0.409126
Emb	11.2634	4.14815	1.98847e-29	3.24162e-27	0.886364	0.397525
Pde6h	11.2449	2.74643	2.45383e-29	3.9447e-27	1	0.627224
Ndufa6	11.2368	2.31172	2.68979e-29	4.29169e-27	0.977273	0.742459
Tkt	11.2362	3.24079	2.70675e-29	4.29169e-27	0.962121	0.634957
Rplp0	11.2089	1.24935	3.68642e-29	5.80523e-27	1	0.958237
Evi2	11.1987	3.44379	4.13708e-29	6.4709e-27	0.984848	0.586234
Abcg1	11.1822	4.12325	4.98565e-29	7.74582e-27	0.856061	0.335654
Arpc4	11.1383	1.98867	8.165e-29	1.26008e-26	0.984848	0.848415
Hepacam2	11.1322	5.13847	8.74421e-29	1.34003e-26	0.674242	0.105182
Cd24a	11.1317	8.36473	8.79884e-29	1.34003e-26	0.598485	0.0193349
Pik3r6	11.1267	3.91651	9.30604e-29	1.40801e-26	0.825758	0.258314
Hr	11.1018	5.2996	1.22959e-28	1.8483e-26	0.643939	0.0726991
Glud1	11.074	2.44367	1.67683e-28	2.50431e-26	0.992424	0.804331
Macroh2a1	11.069	3.24494	1.77298e-28	2.63094e-26	0.909091	0.478732
Tpt1	11.0668	1.41044	1.81745e-28	2.67975e-26	1	0.91106
Pilra	11.0594	4.20261	1.97465e-28	2.89311e-26	0.795455	0.264501
Actg1	11.0556	1.90591	2.0595e-28	2.98341e-26	0.962121	0.830626
Irf4	11.0555	4.48544	2.06205e-28	2.98341e-26	0.734848	0.189482
Prkcd	11.0346	3.18291	2.60153e-28	3.74055e-26	0.977273	0.689095
Mir5107	11.0209	4.50715	3.03177e-28	4.33225e-26	1	0.644238
Mir3076	11.0187	2.15836	3.10365e-28	4.40776e-26	0.886364	0.436195
Rps11	11.0095	1.2602	3.43803e-28	4.85286e-26	1	0.955916
Tifab	10.9913	3.71628	4.2073e-28	5.86715e-26	0.901515	0.376643
Cd200r1	10.9902	4.37705	4.25938e-28	5.90421e-26	0.727273	0.162413
Tmsb10	10.9879	1.8994	4.37083e-28	6.02263e-26	0.977273	0.79041
Slk	10.9869	3.36018	4.41947e-28	6.05363e-26	0.924242	0.508121
Bcl2a1d	10.9553	3.69232	6.26372e-28	8.43017e-26	0.681818	0.105182
Pycard	10.9138	3.48195	9.90011e-28	1.31711e-25	0.893939	0.406032
Id2	10.9012	4.14278	1.13787e-27	1.50517e-25	0.833333	0.331787
Ifitm6	10.887	5.24798	1.3301e-27	1.74946e-25	0.651515	0.0989946
Rps5	10.8146	1.33475	2.93666e-27	3.84072e-25	0.992424	0.959783
Ptpn22	10.8025	3.73048	3.35072e-27	4.35763e-25	0.810606	0.281516
Anp32b	10.7988	2.71205	3.48713e-27	4.5097e-25	0.924242	0.600155
Cd44	10.7828	3.07294	4.14977e-27	5.33683e-25	1	0.760247
Kctd12	10.7818	3.00584	4.1951e-27	5.35521e-25	0.992424	0.714617
Atox1	10.7815	2.01122	4.21032e-27	5.35521e-25	0.984848	0.800464
Ahnak	10.7435	1.54256	6.35766e-27	8.04227e-25	1	0.970611
Il1rl1	10.7359	4.17768	6.90769e-27	8.69055e-25	0.719697	0.165507
Plekho1	10.7239	3.11842	7.86475e-27	9.78823e-25	0.977273	0.488786
Adssl1	10.716	3.9469	8.56441e-27	1.0602e-24	0.742424	0.199536
Atp8b4	10.7128	4.20905	8.86763e-27	1.0919e-24	0.719697	0.188708
H2az1	10.7013	2.13939	1.00332e-26	1.22888e-24	0.916667	0.600928
Rpl18a	10.7004	1.0305	1.01298e-26	1.23418e-24	1	0.965971
Bri3bp	10.688	4.26356	1.15838e-26	1.40394e-24	0.681818	0.12993
Pdlim1	10.6828	3.30194	1.22539e-26	1.47742e-24	0.901515	0.471771
Snx20	10.6667	3.47001	1.4573e-26	1.74793e-24	0.909091	0.357309
Diaph1	10.6524	3.18472	1.69991e-26	2.02841e-24	0.916667	0.533643
Plcg2	10.6148	3.59117	2.54232e-26	3.01806e-24	0.856061	0.32792
Ank	10.6125	3.68804	2.60658e-26	3.07856e-24	0.833333	0.365816
Emp3	10.5996	1.90304	2.99165e-26	3.51542e-24	0.992424	0.851508
Actr3	10.5986	2.22241	3.02378e-26	3.53523e-24	0.992424	0.818252
Ms4a8a	10.5735	4.9375	3.95293e-26	4.59831e-24	0.643939	0.0974478
Shtn1	10.5719	3.18375	4.02377e-26	4.65731e-24	0.893939	0.372776
Arhgap45	10.5612	3.48009	4.5079e-26	5.19171e-24	0.984848	0.550657
Ldha	10.5579	2.42578	4.67072e-26	5.3526e-24	0.969697	0.757927
Qpct	10.5084	4.30393	7.905e-26	9.01443e-24	0.712121	0.187935
Sdc3	10.5018	3.25782	8.4733e-26	9.61512e-24	0.992424	0.654292
Coro2a	10.4953	4.25641	9.08208e-26	1.02557e-23	0.674242	0.132251
Ptpre	10.4913	3.2281	9.47463e-26	1.0647e-23	0.977273	0.565352
5830432E09Rik	10.4862	2.66292	1.00008e-25	1.1184e-23	0.909091	0.430008
Pabpc1	10.4838	1.94888	1.02505e-25	1.14081e-23	0.992424	0.901779
Atp5e	10.4793	1.67562	1.0756e-25	1.19134e-23	1	0.871616
Tpm3	10.4777	1.65697	1.09342e-25	1.20532e-23	1	0.903326
Pitpna	10.47	3.14447	1.18701e-25	1.30228e-23	0.969697	0.612529
Itgam	10.4336	3.49994	1.74073e-25	1.90076e-23	0.901515	0.485692
BC028528	10.4278	3.46826	1.85194e-25	2.0127e-23	0.878788	0.391338
Anxa1	10.4098	2.93084	2.23741e-25	2.42027e-23	0.977273	0.724671
Cd74	10.3993	5.41687	2.4965e-25	2.68797e-23	1	0.968291
Tmem154	10.3942	6.3441	2.63391e-25	2.82279e-23	0.575758	0.0340294
Arf5	10.376	1.98158	3.18764e-25	3.40049e-23	0.969697	0.78809
Hopx	10.374	4.27813	3.25504e-25	3.45646e-23	0.628788	0.092034
Aldh1a2	10.3576	4.80149	3.86548e-25	4.08594e-23	0.643939	0.0982212
Dbnl	10.3341	3.46661	4.9423e-25	5.20042e-23	0.893939	0.405259
Psma7	10.3163	2.22626	5.94728e-25	6.22957e-23	0.984848	0.793503
Dock8	10.3067	3.48035	6.56858e-25	6.83443e-23	0.969697	0.562258
Sem1	10.3065	1.49795	6.58377e-25	6.83443e-23	0.984848	0.887858
Slc2a6	10.2996	5.69266	7.07229e-25	7.30877e-23	0.583333	0.0440835
Cnn2	10.2503	3.37125	1.17917e-24	1.20249e-22	0.901515	0.526682
Rps9	10.2088	1.07919	1.81041e-24	1.83813e-22	1	0.966744
Cand2	10.1887	1.04182	2.22651e-24	2.25072e-22	0.992424	0.968291
Slc25a5	10.1775	2.00246	2.49853e-24	2.50383e-22	0.984848	0.762568
Rras2	10.1704	4.8264	2.68769e-24	2.68178e-22	0.606061	0.0696056
Elmo2	10.1669	3.45302	2.78752e-24	2.76945e-22	0.856061	0.423047
Vim	10.088	1.51798	6.24076e-24	6.14755e-22	1	0.969064
Lmo1	10.0714	5.05544	7.39338e-24	7.25209e-22	0.590909	0.0618716
Ywhaz	10.018	1.93948	1.27077e-23	1.24123e-21	0.992424	0.869296
Casc1	10.0058	2.469	1.43777e-23	1.39844e-21	0.780303	0.281516
Arpc5	9.96857	1.91673	2.09216e-23	2.02642e-21	0.984848	0.841454
Fes	9.96813	3.31573	2.10153e-23	2.02702e-21	0.94697	0.525135
Erp29	9.96491	2.24423	2.17075e-23	2.08509e-21	0.977273	0.770302
Daglb	9.95436	1.68696	2.41369e-23	2.30887e-21	0.984848	0.907966
Sod1	9.94859	1.51058	2.55788e-23	2.42674e-21	0.992424	0.897912
Eno1	9.94437	1.83868	2.66861e-23	2.52146e-21	0.954545	0.766435
Rplp2	9.94148	1.03826	2.7471e-23	2.58506e-21	1	0.95901
Cbfa2t3	9.93216	3.28193	3.01661e-23	2.82719e-21	0.818182	0.361949
Capza2	9.90729	2.29265	3.87014e-23	3.61249e-21	0.984848	0.822892
Mir7050	9.90618	2.24314	3.91337e-23	3.63817e-21	0.734848	0.276875
Uggt1	9.90251	3.12292	4.05945e-23	3.75224e-21	0.94697	0.556845
H13	9.90229	2.83716	4.06848e-23	3.75224e-21	0.931818	0.620263
Gfra2	9.85566	4.10353	6.47891e-23	5.9516e-21	0.643939	0.119103
Prcp	9.84245	3.0769	7.38899e-23	6.76078e-21	0.992424	0.641145
Asap1	9.83812	2.62093	7.71395e-23	7.03032e-21	0.939394	0.659706
Rbpj	9.82391	2.44727	8.88314e-23	8.06415e-21	0.992424	0.719258
Esyt1	9.81625	2.7739	9.58451e-23	8.66686e-21	0.962121	0.738592
Capn2	9.81158	2.69826	1.0038e-22	9.0416e-21	0.954545	0.695282
Rasgrp4	9.8027	3.04048	1.09613e-22	9.83499e-21	0.939394	0.483372
Gpr35	9.77861	4.68165	1.39107e-22	1.24332e-20	0.598485	0.0912606
Eif5a	9.77051	1.69704	1.50698e-22	1.33659e-20	0.984848	0.863109
St3gal4	9.77051	3.45071	1.50698e-22	1.33659e-20	0.787879	0.318639
Themis2	9.7694	3.5478	1.52358e-22	1.34616e-20	0.916667	0.453983
Plcb2	9.75452	4.00213	1.76436e-22	1.55297e-20	0.674242	0.172467
Rps15a	9.73986	1.13445	2.03828e-22	1.78728e-20	1	0.941995
Ndufb1-ps	9.73809	1.72262	2.07422e-22	1.81193e-20	0.962121	0.783449
Samhd1	9.73498	2.85869	2.13863e-22	1.86117e-20	0.969697	0.682908
Rfc2	9.73231	3.06183	2.19541e-22	1.90343e-20	0.893939	0.482599
Slamf8	9.72488	4.29398	2.36195e-22	2.04018e-20	0.643939	0.142305
Itga4	9.72388	3.25225	2.38525e-22	2.04951e-20	0.939394	0.50116
Bak1	9.72365	2.47638	2.39046e-22	2.04951e-20	0.757576	0.272235
Ifi27l2a	9.72188	2.9635	2.43254e-22	2.07789e-20	0.969697	0.645012
Nabp1	9.71622	3.32047	2.57162e-22	2.18862e-20	0.795455	0.287703
H2-Ab1	9.69812	5.29635	3.07109e-22	2.60413e-20	1	0.868523
Mbp	9.69612	3.59824	3.13182e-22	2.64593e-20	0.742424	0.261408
Sash3	9.68602	3.66974	3.4575e-22	2.91046e-20	0.780303	0.283063
Twf2	9.66215	3.19432	4.36616e-22	3.66204e-20	0.848485	0.400619
Rac1	9.66037	1.28882	4.44254e-22	3.71265e-20	0.992424	0.935035
Tspo	9.65982	2.20448	4.46668e-22	3.71939e-20	0.977273	0.770302
Rpl36al	9.64094	1.57893	5.36932e-22	4.455e-20	0.992424	0.779582
C920021L13Rik	9.5982	3.00575	8.13547e-22	6.70206e-20	0.818182	0.360402
Pdcd4	9.59287	2.72001	8.56696e-22	7.0325e-20	0.840909	0.424594
Krt80	9.53791	3.61849	1.45737e-21	1.18791e-19	0.689394	0.191802
Sdf2l1	9.52348	3.09224	1.67477e-21	1.36032e-19	0.810606	0.369683
Rpl39	9.49495	1.09987	2.20326e-21	1.78333e-19	1	0.952049
Mrpl33	9.4552	2.3412	3.22407e-21	2.59146e-19	0.924242	0.616396
Fam111a	9.44332	3.11188	3.61152e-21	2.89284e-19	0.871212	0.426914
Hopxos	9.44221	3.96186	3.65e-21	2.91358e-19	0.568182	0.0696056
Lyz1	9.43943	4.51168	3.74799e-21	2.98152e-19	0.80303	0.535189
Cass4	9.42977	3.49587	4.1097e-21	3.24694e-19	0.689394	0.197989
Hlcs	9.425	3.19586	4.30102e-21	3.38654e-19	0.704545	0.220418
Ubash3b	9.39702	3.28931	5.61286e-21	4.40448e-19	0.712121	0.226605
Rps27l	9.39458	1.76501	5.74463e-21	4.49265e-19	0.969697	0.765661
Ptgir	9.39214	3.79551	5.87945e-21	4.56723e-19	0.621212	0.124517
Lemd2	9.38537	3.33985	6.26986e-21	4.85421e-19	0.704545	0.264501
Relt	9.37415	3.8492	6.97339e-21	5.3809e-19	0.621212	0.133024
Rpl41	9.33996	0.946203	9.63733e-21	7.41178e-19	1	0.968291
Ppm1m	9.33774	3.33032	9.84155e-21	7.54377e-19	0.75	0.299304
Csf2rb	9.33685	3.3601	9.92443e-21	7.5822e-19	0.780303	0.33488
Eef1b2	9.29843	1.77012	1.42529e-20	1.08533e-18	0.969697	0.826759
Rpl23	9.2729	1.11817	1.81154e-20	1.37493e-18	1	0.938902
Glrx	9.26246	3.07391	1.99771e-20	1.51127e-18	0.757576	0.315545
Rgs14	9.25991	3.85621	2.04606e-20	1.54281e-18	0.628788	0.145398
Crybg1	9.24414	3.65997	2.37132e-20	1.78203e-18	0.659091	0.193349
Eps8	9.24381	2.96146	2.37871e-20	1.78203e-18	0.916667	0.562258
5031439G07Rik	9.22072	2.853	2.95118e-20	2.20377e-18	0.924242	0.525909
Prkar2a	9.19574	3.28608	3.72431e-20	2.77215e-18	0.704545	0.25058
Atp6v0a2	9.18808	3.2944	3.99927e-20	2.96728e-18	0.734848	0.271462
Ctsz	9.18497	1.81358	4.11649e-20	3.04449e-18	1	0.897138
Clec4a2	9.16299	3.07205	5.04809e-20	3.7216e-18	0.924242	0.516628
Pkm	9.16254	1.88161	5.06892e-20	3.72509e-18	0.931818	0.78809
Arhgap9	9.15388	3.09836	5.49237e-20	4.01082e-18	0.818182	0.381284
Kcnq1	9.15144	5.59779	5.618e-20	4.08966e-18	0.515152	0.037123
Lactb	9.14345	3.41979	6.04936e-20	4.38986e-18	0.628788	0.144625
Sgms1	9.13479	3.00488	6.55364e-20	4.74095e-18	0.848485	0.498067
Ciita	9.10581	3.54535	8.56262e-20	6.17496e-18	0.962121	0.494973
Actr2	9.10159	1.87027	8.90192e-20	6.3997e-18	0.977273	0.822892
Pfkp	9.10037	2.86859	9.00259e-20	6.45204e-18	0.901515	0.512761
Piezo1	9.09659	2.76805	9.32093e-20	6.65958e-18	0.833333	0.412993
Traf1	9.09448	4.08946	9.50365e-20	6.76923e-18	0.598485	0.131477
Sh3kbp1	9.02099	2.67616	1.86403e-19	1.31958e-17	0.871212	0.538283
Rps18	9.00555	0.99381	2.14579e-19	1.51442e-17	1	0.953596
Cd84	8.998	3.04967	2.29857e-19	1.61731e-17	0.848485	0.511214
Rps3a1	8.99667	0.917738	2.32662e-19	1.63209e-17	0.984848	0.948956
Rpl13	8.9788	0.89557	2.73741e-19	1.90869e-17	0.992424	0.95437
Rps3	8.9778	0.984153	2.76238e-19	1.92031e-17	1	0.96365
Hpcal1	8.9698	2.82071	2.9704e-19	2.05874e-17	0.893939	0.514308
Baz1a	8.96048	2.81101	3.23271e-19	2.23385e-17	0.787879	0.334107
AI662270	8.93805	2.95301	3.9609e-19	2.7208e-17	0.787879	0.321732
Eif3k	8.92606	2.20639	4.41445e-19	3.02337e-17	0.962121	0.699923
Rps10	8.92562	1.04058	4.43219e-19	3.02657e-17	1	0.935035
Pip4k2a	8.91329	2.87014	4.95384e-19	3.37284e-17	0.931818	0.538283
Rps4x	8.91163	1.06197	5.02883e-19	3.41386e-17	1	0.928848
Rab43	8.84934	2.70203	8.80349e-19	5.92418e-17	0.901515	0.471771
Atp5mpl	8.83824	1.90705	9.72364e-19	6.52442e-17	0.977273	0.730085
Gsdme	8.8288	3.11427	1.058e-18	7.0785e-17	0.666667	0.199536
Shisa5	8.8157	2.15392	1.18935e-18	7.93437e-17	0.977273	0.778809
Abracl	8.81215	2.43118	1.22766e-18	8.16644e-17	0.833333	0.440062
Rpl4	8.8106	1.05245	1.24481e-18	8.25675e-17	1	0.965971
Cox6b1	8.80749	1.53714	1.27981e-18	8.46465e-17	0.984848	0.856148
Tspan32	8.79594	3.25874	1.41853e-18	9.27612e-17	0.69697	0.231245
Rps19	8.79594	0.906459	1.41853e-18	9.27612e-17	1	0.95901
Taok3	8.76952	2.6268	1.79432e-18	1.16579e-16	0.94697	0.630317
Nrros	8.7693	3.12625	1.79786e-18	1.16579e-16	0.954545	0.5785
Parvb	8.75509	2.9671	2.03949e-18	1.31877e-16	0.689394	0.260634
Samsn1	8.71911	3.17888	2.80387e-18	1.80799e-16	0.636364	0.176334
Ptpn7	8.70757	3.62798	3.10465e-18	1.99638e-16	0.613636	0.169374
Fam49b	8.6867	2.91489	3.73136e-18	2.39272e-16	0.962121	0.579273
Sh2d1b1	8.68536	3.59402	3.77535e-18	2.41424e-16	0.583333	0.118329
Prkd3	8.68492	2.87841	3.79013e-18	2.41702e-16	0.772727	0.362722
Sec11c	8.68292	2.75212	3.85735e-18	2.45312e-16	0.893939	0.487239
Rpl37a	8.66671	0.873917	4.44782e-18	2.8209e-16	0.992424	0.969064
Glipr2	8.65761	3.44915	4.81771e-18	3.04714e-16	0.636364	0.183295
Rps2	8.64095	0.94364	5.57458e-18	3.49718e-16	1	0.945089
Plxnd1	8.64095	2.39216	5.57458e-18	3.49718e-16	0.916667	0.642691
Rnh1	8.63673	2.32256	5.78426e-18	3.61891e-16	0.893939	0.648105
Atp6v0e	8.63274	1.77502	5.99007e-18	3.73758e-16	0.931818	0.778809
Spi1	8.61031	2.97856	7.28626e-18	4.53413e-16	0.984848	0.573859
Apobr	8.60876	3.32838	7.38572e-18	4.5837e-16	0.621212	0.175561
Prelid1	8.58766	1.70232	8.87567e-18	5.49366e-16	0.969697	0.805104
Gpsm3	8.58611	2.24338	8.99652e-18	5.55361e-16	0.848485	0.50116
Fermt3	8.58367	2.99691	9.1897e-18	5.65778e-16	0.954545	0.521268
Cdc42	8.57956	1.12232	9.52388e-18	5.84796e-16	0.977273	0.937355
Cysltr1	8.57378	3.03202	1.00139e-17	6.13258e-16	0.765152	0.318639
Syk	8.5719	3.03987	1.01794e-17	6.2175e-16	0.924242	0.528229
Bin2	8.56768	3.12246	1.05593e-17	6.43253e-16	0.712121	0.266048
Rpsa	8.56102	1.36319	1.11877e-17	6.79746e-16	0.909091	0.738592
Ndnf	8.55902	4.5936	1.13833e-17	6.89821e-16	0.515152	0.0688322
Tm6sf1	8.55436	2.83437	1.18529e-17	7.16407e-16	0.939394	0.54447
Eef1a1	8.55191	0.714124	1.21065e-17	7.29829e-16	1	0.986079
Gpr132	8.54647	3.00013	1.26908e-17	7.63061e-16	0.689394	0.239753
Tbxas1	8.53881	3.03274	1.35609e-17	8.13267e-16	0.871212	0.489559
Rpl26	8.52727	0.876545	1.49848e-17	8.96337e-16	1	0.959783
Rps20	8.50351	0.936911	1.83948e-17	1.09466e-15	1	0.960557
Pacs2	8.46853	2.52777	2.48501e-17	1.46748e-15	0.856061	0.448569
Kcnab2	8.46398	2.98582	2.58399e-17	1.52206e-15	0.643939	0.212684
Fem1c	8.448	2.84038	2.96349e-17	1.74116e-15	0.712121	0.276875
Rpl34	8.44311	0.860784	3.09005e-17	1.81092e-15	1	0.962877
Klrb1a	8.439	5.99573	3.20059e-17	1.87097e-15	0.462121	0.0170147
Hmga1	8.43512	2.34158	3.30874e-17	1.92932e-15	0.674242	0.24826
Plpp2	8.4088	3.73974	4.14214e-17	2.40921e-15	0.55303	0.106729
Smap2	8.39515	2.71551	4.65309e-17	2.69961e-15	0.765152	0.319412
Phlda1	8.38249	2.53267	5.18192e-17	2.99891e-15	0.810606	0.45553
Egr2	8.36473	3.27059	6.02542e-17	3.47836e-15	0.666667	0.223511
Tyrobp	8.35118	3.61531	6.7583e-17	3.89174e-15	1	0.63109
Rpl35a	8.34385	0.919645	7.19073e-17	4.13048e-15	1	0.948183
Slc27a3	8.34108	5.31385	7.36156e-17	4.21814e-15	0.477273	0.0433101
Adcy7	8.32143	2.58832	8.69098e-17	4.96759e-15	0.984848	0.686775
Lsr	8.30666	3.58385	9.84319e-17	5.61231e-15	0.568182	0.150039
Plp2	8.29922	2.3071	1.04794e-16	5.96039e-15	0.757576	0.396752
Adam15	8.2909	2.42343	1.12398e-16	6.37721e-15	0.916667	0.662026
Tyk2	8.28968	3.01074	1.13558e-16	6.42727e-15	0.719697	0.328693
Wfdc17	8.28346	3.12964	1.19649e-16	6.75551e-15	0.909091	0.511214
Stk10	8.25948	2.71478	1.46312e-16	8.24083e-15	0.757576	0.320186
Pik3cd	8.25348	2.91272	1.53845e-16	8.6441e-15	0.833333	0.429234
H2aj	8.24904	1.94894	1.59671e-16	8.94969e-15	0.901515	0.552978
Phf11b	8.2446	2.81221	1.65714e-16	9.26597e-15	0.666667	0.218097
Skap2	8.1963	2.58248	2.4789e-16	1.37942e-14	0.94697	0.573859
Vav3	8.1942	2.50601	2.52275e-16	1.40046e-14	0.772727	0.359629
Pmaip1	8.19197	3.32968	2.56975e-16	1.42314e-14	0.628788	0.200309
Ostf1	8.1872	2.1548	2.67372e-16	1.47718e-14	0.962121	0.740913
Rpl8	8.17899	0.980128	2.86245e-16	1.57769e-14	0.992424	0.952823
Npc2	8.16355	1.84018	3.25312e-16	1.78875e-14	1	0.878577
Dock10	8.16311	2.42672	3.26511e-16	1.79109e-14	0.939394	0.66048
Ptafr	8.12725	3.09081	4.39146e-16	2.39759e-14	0.916667	0.521268
Clic1	8.11159	1.76883	4.99601e-16	2.72124e-14	0.992424	0.832947
Cd53	8.08517	3.3457	6.20774e-16	3.37331e-14	0.984848	0.596288
Wdfy4	8.06774	2.8415	7.16116e-16	3.88229e-14	0.689394	0.275329
Mcl1	8.05075	2.25683	8.22862e-16	4.43791e-14	1	0.815159
Mbnl1	8.05053	1.36219	8.24357e-16	4.43791e-14	1	0.938902
Ndufa1	8.04409	1.81157	8.68876e-16	4.66673e-14	0.909091	0.62181
Npm1	8.03132	1.45464	9.64265e-16	5.16707e-14	0.977273	0.815159
Plekhm3	8.02966	2.80604	9.77444e-16	5.2256e-14	0.765152	0.367363
Rpl13a	8.02677	0.784083	1.00071e-15	5.33765e-14	1	0.976798
Ncf2	8.02588	2.64662	1.00798e-15	5.36406e-14	0.939394	0.529776
Blnk	8.01778	2.89761	1.07674e-15	5.70378e-14	0.871212	0.487239
Cox5a	8.016	2.07492	1.09242e-15	5.77362e-14	0.939394	0.648879
Evl	8.01456	2.29995	1.10533e-15	5.82852e-14	0.772727	0.399072
9130019P16Rik	8.0059	3.40448	1.18597e-15	6.23953e-14	0.5	0.0819799
Cd244a	8.00545	4.81534	1.19025e-15	6.24501e-14	0.462121	0.0378964
Borcs6	8.00523	2.80969	1.1924e-15	6.24501e-14	0.704545	0.308585
Lamtor4	7.99391	2.10599	1.30726e-15	6.81573e-14	0.878788	0.516628
Gltp	7.98658	2.62663	1.38732e-15	7.21367e-14	0.94697	0.645785
AI467606	7.98636	3.0076	1.38982e-15	7.21367e-14	0.69697	0.294664
B4galnt1	7.98236	2.77342	1.43559e-15	7.43454e-14	0.704545	0.271462
Far1	7.97237	2.47274	1.55659e-15	8.0253e-14	0.863636	0.522042
Cd163	7.9475	2.75	1.90311e-15	9.79003e-14	0.757576	0.317865
Pik3r5	7.92729	2.7442	2.23971e-15	1.14808e-13	0.742424	0.309358
Btk	7.92718	2.6187	2.24171e-15	1.14808e-13	0.734848	0.331013
Rps7	7.9102	0.968005	2.56981e-15	1.31321e-13	0.984848	0.883217
Fgl2	7.89976	2.7207	2.79439e-15	1.4217e-13	0.856061	0.418407
Rps15	7.89776	0.882848	2.83954e-15	1.4415e-13	1	0.953596
Tes	7.89743	3.55049	2.84714e-15	1.4422e-13	0.55303	0.146945
Naga	7.89521	2.67232	2.89829e-15	1.46171e-13	0.795455	0.464037
Snx10	7.86679	2.56428	3.63865e-15	1.83111e-13	0.795455	0.394432
Klra2	7.84758	3.29083	4.24142e-15	2.12982e-13	0.530303	0.109049
Acss1	7.84414	2.87335	4.35936e-15	2.18431e-13	0.674242	0.261408
Snx32	7.83692	0.966693	4.61725e-15	2.30355e-13	0.984848	0.933488
Eif3f	7.83603	1.73563	4.65001e-15	2.31491e-13	0.969697	0.826759
Colgalt1	7.83381	2.31725	4.73292e-15	2.35112e-13	0.909091	0.616396
Abca7	7.81216	2.90756	5.62145e-15	2.78653e-13	0.613636	0.210363
Itgb7	7.81139	4.91409	5.65623e-15	2.79778e-13	0.462121	0.0595514
Tec	7.80994	2.61361	5.72138e-15	2.82397e-13	0.689394	0.284609
Nhsl2	7.80939	2.78496	5.74663e-15	2.8304e-13	0.674242	0.262181
Prr5l	7.80717	3.92071	5.84875e-15	2.87458e-13	0.5	0.0943542
Jpt1	7.80273	2.16059	6.05837e-15	2.97024e-13	0.924242	0.652746
Ppp2r5c	7.8025	2.45913	6.06904e-15	2.97024e-13	0.924242	0.598608
Psap	7.80073	1.22004	6.1551e-15	3.006e-13	1	0.976798
Degs2	7.78918	2.24113	6.74445e-15	3.28689e-13	0.689394	0.308585
Crat	7.7843	2.65907	7.01021e-15	3.40923e-13	0.742424	0.388244
Ak8	7.78319	4.99376	7.07203e-15	3.43208e-13	0.44697	0.0409899
Sema4a	7.77597	3.00691	7.48715e-15	3.62594e-13	0.871212	0.459397
H2-Aa	7.7632	5.09959	8.28114e-15	4.00209e-13	1	0.870843
Pstpip1	7.74788	2.76585	9.34386e-15	4.50627e-13	0.704545	0.300851
Ecm1	7.743	2.17345	9.71011e-15	4.67317e-13	0.848485	0.725445
Cct5	7.74078	2.41969	9.88122e-15	4.74565e-13	0.924242	0.641918
Rpl6	7.73855	1.03271	1.00553e-14	4.81926e-13	0.992424	0.888631
Psmb8	7.73656	2.46286	1.02145e-14	4.88547e-13	0.916667	0.610209
Pepd	7.71346	2.75958	1.22448e-14	5.84444e-13	0.909091	0.54679
Rps25	7.70669	0.913959	1.29122e-14	6.15028e-13	0.992424	0.924207
Ddx21	7.70014	2.25663	1.35916e-14	6.46063e-13	0.757576	0.36891
Uqcrq	7.69725	1.81942	1.39021e-14	6.59467e-13	0.962121	0.684455
Mbtd1	7.68971	2.50519	1.47475e-14	6.98139e-13	0.674242	0.302398
Pbx2	7.68593	1.80278	1.5189e-14	7.1757e-13	0.878788	0.556845
Rpl14	7.67816	0.938278	1.61392e-14	7.60909e-13	0.992424	0.930394
Pid1	7.67483	2.14924	1.65641e-14	7.79123e-13	1	0.823666
Bhlhe40	7.67461	3.04798	1.65928e-14	7.79123e-13	0.651515	0.269915
Arhgap30	7.67261	2.69936	1.68535e-14	7.89761e-13	0.909091	0.505027
Psd4	7.65207	2.86774	1.97773e-14	9.21176e-13	0.598485	0.179428
Inpp5f	7.62864	2.44532	2.3724e-14	1.10057e-12	0.712121	0.328693
Klrk1	7.62254	4.29932	2.48741e-14	1.15162e-12	0.462121	0.0657386
Stxbp6	7.62065	2.65651	2.52405e-14	1.16625e-12	0.69697	0.28693
Ikbkb	7.61599	2.43805	2.61688e-14	1.20673e-12	0.886364	0.579273
Cd180	7.60888	2.25982	2.76482e-14	1.27242e-12	0.666667	0.282289
Rpl7	7.60666	0.866138	2.81272e-14	1.2919e-12	0.992424	0.938128
L1cam	7.60166	2.90294	2.92349e-14	1.34012e-12	0.568182	0.194896
Arhgdia	7.59822	1.22705	3.00228e-14	1.37351e-12	1	0.928074
Cd48	7.58268	2.80905	3.38494e-14	1.53945e-12	0.909091	0.531323
Unc13a	7.57879	2.09683	3.48786e-14	1.58315e-12	0.765152	0.454756
Uvrag	7.57435	2.44376	3.60926e-14	1.63185e-12	0.871212	0.513534
Mxd3	7.56869	1.65594	3.77009e-14	1.70124e-12	0.742424	0.480278
Arhgef6	7.56813	2.47027	3.78623e-14	1.7052e-12	0.886364	0.572312
Spink2	7.56247	6.72838	3.95481e-14	1.77767e-12	0.409091	0.0131477
Cyth1	7.56081	2.391	4.00578e-14	1.79709e-12	0.765152	0.392885
Baiap2	7.55981	2.63161	4.03667e-14	1.80744e-12	0.681818	0.281516
Ptpn1	7.55648	2.31469	4.14134e-14	1.85073e-12	0.886364	0.568445
Adgre5	7.55492	2.45864	4.1911e-14	1.86895e-12	0.984848	0.746326
Cyth4	7.5547	3.1299	4.19826e-14	1.86895e-12	0.992424	0.590101
Eif3i	7.55337	2.4826	4.24144e-14	1.88455e-12	0.863636	0.489559
Mthfd2	7.54915	3.79702	4.38111e-14	1.94288e-12	0.484848	0.100541
Aqp9	7.54282	5.68952	4.59913e-14	2.03178e-12	0.416667	0.0216551
Utp18	7.53649	2.95806	4.82781e-14	2.12874e-12	0.568182	0.175561
Fam117b	7.53294	2.45249	4.96105e-14	2.18334e-12	0.689394	0.290023
Pilrb1	7.5305	2.9835	5.05475e-14	2.22035e-12	0.55303	0.160093
Ikzf1	7.52628	2.475	5.2207e-14	2.2889e-12	0.787879	0.381284
Pim1	7.51984	2.20606	5.48438e-14	2.39996e-12	0.69697	0.362722
Gtf2ird2	7.51451	2.16775	5.71246e-14	2.49505e-12	0.727273	0.342614
Pld4	7.49808	3.59568	6.47602e-14	2.82323e-12	1	0.62413
Cdk2ap2	7.4862	2.32942	7.0897e-14	3.08495e-12	0.840909	0.513534
H3f3a	7.48009	1.11993	7.42703e-14	3.22567e-12	0.984848	0.91106
Nans	7.47321	2.33911	7.82624e-14	3.38635e-12	0.712121	0.326373
Il27ra	7.46988	4.11331	8.0269e-14	3.46669e-12	0.454545	0.0595514
Lbh	7.46744	2.42043	8.17726e-14	3.52505e-12	0.704545	0.319412
Nckap1l	7.46633	2.99904	8.24651e-14	3.5477e-12	0.939394	0.54215
Cdc42se2	7.4661	2.60384	8.26043e-14	3.5477e-12	0.901515	0.551431
AY074887	7.46499	1.6315	8.33038e-14	3.57111e-12	0.704545	0.370456
Mia2	7.453	2.23266	9.12394e-14	3.90407e-12	0.901515	0.58082
Sla	7.44967	2.8125	9.35725e-14	3.99651e-12	0.712121	0.342614
Tnfrsf21	7.42047	2.68628	1.16703e-13	4.95698e-12	0.734848	0.343387
Glipr1	7.41925	2.56367	1.17784e-13	4.99374e-12	0.681818	0.313225
Gnai2	7.41803	1.34557	1.18875e-13	5.03077e-12	1	0.928074
Ppp1r18	7.41625	1.92739	1.20479e-13	5.08937e-12	0.931818	0.640371
Htt	7.40837	2.33048	1.2786e-13	5.3815e-12	0.734848	0.393658
Csk	7.40637	2.26258	1.298e-13	5.44339e-12	0.848485	0.505027
H2-Eb1	7.40637	4.95357	1.298e-13	5.44339e-12	1	0.845321
Tmem189	7.39549	2.04835	1.40885e-13	5.89755e-12	0.825758	0.563805
Frmd8os	7.39205	2.11794	1.44581e-13	6.04135e-12	0.613636	0.235112
Metrnl	7.38794	2.56677	1.49118e-13	6.21968e-12	0.787879	0.486466
Vps9d1	7.3815	2.85706	1.56512e-13	6.51635e-12	0.628788	0.276102
Lrrfip1	7.37906	2.29384	1.5941e-13	6.62508e-12	0.886364	0.540603
Ero1lb	7.37418	2.30525	1.65364e-13	6.86025e-12	0.69697	0.324053
Mir142hg	7.36496	1.53504	1.77198e-13	7.33804e-12	0.856061	0.470998
Capns1	7.35941	1.84672	1.84725e-13	7.63606e-12	0.94697	0.759474
Prkx	7.34953	2.54076	1.98907e-13	8.20764e-12	0.742424	0.388244
Ptpro	7.31322	2.71292	2.60807e-13	1.06857e-11	0.871212	0.49652
Arhgap39	7.30701	2.27307	2.73158e-13	1.1172e-11	0.643939	0.242846
Ccr1	7.30601	3.63482	2.75196e-13	1.12355e-11	0.484848	0.095901
Icosl	7.29979	2.34261	2.88216e-13	1.17463e-11	0.666667	0.273782
Slc48a1	7.28591	2.38049	3.195e-13	1.29984e-11	0.825758	0.507347
Nhp2	7.2848	2.16343	3.22142e-13	1.30829e-11	0.734848	0.372776
Edem1	7.28247	2.32265	3.27761e-13	1.32646e-11	0.848485	0.530549
Eef2	7.28203	0.853047	3.28842e-13	1.32851e-11	1	0.979118
Gng10	7.26693	2.09961	3.67756e-13	1.48055e-11	0.833333	0.524362
Elovl5	7.26626	2.49563	3.69573e-13	1.48529e-11	0.80303	0.482599
Slc26a10	7.25327	2.2859	4.06823e-13	1.63216e-11	0.659091	0.25522
A130071D04Rik	7.24761	2.86185	4.24192e-13	1.69889e-11	0.583333	0.212684
Anp32e	7.23606	2.26964	4.61897e-13	1.84035e-11	0.772727	0.405259
Pltp	7.22374	2.17886	5.05771e-13	2.0117e-11	0.977273	0.889404
Fmnl1	7.20442	2.28516	5.82909e-13	2.30662e-11	0.886364	0.508894
Myof	7.19498	2.25864	6.24679e-13	2.46349e-11	0.848485	0.573086
Crlf2	7.18988	1.82618	6.48496e-13	2.54873e-11	0.863636	0.488786
Samd9l	7.1881	2.3111	6.56987e-13	2.57773e-11	0.833333	0.523589
Plekhf2	7.18111	2.59958	6.91495e-13	2.70853e-11	0.674242	0.313998
Psmd8	7.178	2.11738	7.07397e-13	2.76614e-11	0.871212	0.580046
Pgd	7.1659	2.34567	7.72793e-13	3.01676e-11	0.80303	0.49652
Jup	7.16012	2.43319	8.06047e-13	3.14128e-11	0.856061	0.505027
Sec61b	7.15812	1.57557	8.17882e-13	3.18204e-11	0.886364	0.631864
A530064D06Rik	7.15291	5.22336	8.49595e-13	3.29988e-11	0.401515	0.0247486
Hcls1	7.1518	2.56015	8.56497e-13	3.32111e-11	0.871212	0.507347
Lyz2	7.1508	4.31324	8.62755e-13	3.33978e-11	1	0.899459
Zfp710	7.14691	2.27334	8.87523e-13	3.42993e-11	0.810606	0.45785
Lilrb4a	7.14103	2.79168	9.26362e-13	3.57406e-11	0.916667	0.579273
Gli1	7.13592	1.5683	9.6142e-13	3.70315e-11	0.681818	0.313998
Frmd8	7.13059	2.61108	9.99391e-13	3.84301e-11	0.636364	0.249033
Avpi1	7.12304	3.34615	1.05571e-12	4.04614e-11	0.484848	0.115236
Atp5h	7.11971	1.14489	1.08154e-12	4.13145e-11	0.962121	0.832947
Myo1f	7.11594	2.67971	1.11156e-12	4.23913e-11	0.871212	0.497293
Mgl2	7.10583	3.04284	1.19599e-12	4.55363e-11	0.765152	0.412993
Evi2a	7.10328	2.72594	1.21831e-12	4.63098e-11	0.962121	0.579273
Rps28	7.09517	0.88681	1.29189e-12	4.9026e-11	0.962121	0.846094
Cd37	7.08729	2.42944	1.36762e-12	5.18151e-11	0.840909	0.443155
Uqcc2	7.08418	1.89533	1.39867e-12	5.29049e-11	0.757576	0.389791
Smc4	7.08341	2.35224	1.40654e-12	5.31158e-11	0.674242	0.309358
Znrf2	7.08008	2.27608	1.44076e-12	5.42313e-11	0.734848	0.361949
Tma7	7.07919	1.26353	1.45003e-12	5.44914e-11	0.954545	0.647332
Galnt9	7.07597	5.55734	1.4841e-12	5.56814e-11	0.393939	0.0232019
Uba52	7.07552	1.00686	1.48886e-12	5.57696e-11	0.969697	0.848415
Tmem176a	7.07397	2.45364	1.50564e-12	5.63071e-11	0.939394	0.696056
Gapdh	7.05465	1.00653	1.73035e-12	6.42951e-11	0.954545	0.866976
Mir1668	7.04399	1.50621	1.86808e-12	6.93017e-11	0.878788	0.563032
Wdr1	7.03977	1.9758	1.92552e-12	7.13183e-11	0.969697	0.772622
Rps6ka3	7.03578	2.30247	1.98154e-12	7.32758e-11	0.666667	0.331787
Abcd1	7.02556	2.37401	2.13205e-12	7.8716e-11	0.818182	0.468677
4930523C07Rik	7.02445	2.48197	2.14907e-12	7.92181e-11	0.69697	0.331787
Dapk1	7.01801	2.32098	2.25046e-12	8.28232e-11	0.719697	0.350348
Vasp	7.0169	1.89261	2.2684e-12	8.33512e-11	0.818182	0.532096
Il6ra	7.0149	2.3435	2.30106e-12	8.44173e-11	0.924242	0.535189
Pkib	7.01468	2.52443	2.30472e-12	8.44177e-11	0.575758	0.194896
Orai1	7.01335	2.25495	2.32678e-12	8.50912e-11	0.742424	0.349575
Sh3tc1	7.01202	2.68245	2.34905e-12	8.57701e-11	0.560606	0.188708
Dnajc15	7.00724	2.34891	2.43059e-12	8.86073e-11	0.674242	0.309358
Ctss	7.00425	3.97882	2.48319e-12	9.03828e-11	1	0.679814
Lmo4	7.00391	2.35959	2.48911e-12	9.04558e-11	0.659091	0.346481
Insyn2b	7.00247	3.0073	2.51489e-12	9.12496e-11	0.484848	0.111369
Larp1	6.99714	2.02192	2.61239e-12	9.4491e-11	0.757576	0.404486
Hspa4	6.98448	2.26887	2.85905e-12	1.0293e-10	0.772727	0.472544
Cerk	6.98393	2.19049	2.87038e-12	1.03178e-10	0.795455	0.403712
Sfxn3	6.97738	2.17152	3.00739e-12	1.07935e-10	0.878788	0.586234
Stxbp2	6.97383	2.60015	3.08436e-12	1.10526e-10	0.681818	0.313998
Mob3b	6.96894	2.36632	3.19336e-12	1.14255e-10	0.621212	0.228925
Smim5	6.9615	5.36466	3.36664e-12	1.20084e-10	0.386364	0.0216551
Zfp36l2	6.94951	1.57827	3.66553e-12	1.30246e-10	0.977273	0.808971
Ppp1ca	6.9494	1.41398	3.66842e-12	1.30246e-10	0.94697	0.837587
Arhgap15	6.94074	2.34022	3.90049e-12	1.38273e-10	0.80303	0.446249
Ceacam1	6.93563	2.74981	4.04404e-12	1.43143e-10	0.537879	0.158546
Dolpp1	6.92853	2.6305	4.25242e-12	1.5006e-10	0.545455	0.175561
Cox7b	6.92098	1.43839	4.48535e-12	1.57798e-10	0.969697	0.757927
Ifi209	6.91865	2.34199	4.55977e-12	1.60173e-10	0.643939	0.281516
Arpc3	6.90066	1.91278	5.1761e-12	1.80999e-10	0.94697	0.677494
Plin3	6.89844	2.20377	5.25764e-12	1.83573e-10	0.810606	0.471771
Coa5	6.89367	2.4088	5.43723e-12	1.89558e-10	0.712121	0.323279
Rps14	6.89344	0.691142	5.44573e-12	1.89569e-10	1	0.972158
Slc66a2	6.88945	2.8185	5.60093e-12	1.94679e-10	0.568182	0.20959
Sigmar1	6.88823	2.19284	5.64922e-12	1.96063e-10	0.75	0.45321
Actr3-ps	6.88767	1.29873	5.6713e-12	1.96534e-10	0.727273	0.428461
Lsm4	6.88523	1.99136	5.76947e-12	1.99637e-10	0.742424	0.417633
Nt5c	6.88434	2.14196	5.80557e-12	2.00587e-10	0.742424	0.426914
Rpl7a	6.87923	0.982528	6.01754e-12	2.07601e-10	0.977273	0.87471
Malt1	6.87235	2.92341	6.31527e-12	2.17225e-10	0.545455	0.208043
Etfb	6.87191	2.0865	6.33496e-12	2.17579e-10	0.795455	0.480278
Dhcr24	6.87091	3.20901	6.3795e-12	2.18784e-10	0.477273	0.119103
Irf2	6.8688	1.97852	6.47453e-12	2.21714e-10	0.893939	0.609435
Stat5a	6.86713	2.26654	6.55054e-12	2.23986e-10	0.628788	0.264501
Espn	6.86658	3.19854	6.57607e-12	2.24527e-10	0.439394	0.0734725
Rnd3	6.86191	2.15576	6.79439e-12	2.3164e-10	0.757576	0.392885
Slfn2	6.86125	2.38394	6.82616e-12	2.3238e-10	0.80303	0.464037
Polr1d	6.8608	1.79386	6.84741e-12	2.32762e-10	0.924242	0.604795
Inpp4a	6.85448	1.9605	7.15746e-12	2.42944e-10	0.840909	0.570766
Hmgcr	6.85059	2.36052	7.35462e-12	2.48907e-10	0.643939	0.314772
Cerkl	6.84837	1.94504	7.46966e-12	2.52431e-10	0.742424	0.365816
Ifi30	6.84471	1.8506	7.66334e-12	2.58222e-10	0.931818	0.7471
Ldlr	6.84471	2.21761	7.66334e-12	2.58222e-10	0.840909	0.541377
Cops9	6.84193	1.68114	7.81334e-12	2.62894e-10	0.939394	0.663573
Plekho2	6.83993	2.09964	7.92311e-12	2.662e-10	0.977273	0.703016
Dennd4b	6.82084	2.3004	9.05126e-12	3.03663e-10	0.719697	0.379737
Stk24	6.81617	2.23508	9.34981e-12	3.12773e-10	0.742424	0.426141
Plin2	6.80218	2.24957	1.03045e-11	3.43717e-10	0.856061	0.579273
Ran	6.79996	1.66279	1.04646e-11	3.48554e-10	0.856061	0.610982
S100a13	6.79508	1.6598	1.08254e-11	3.60053e-10	0.94697	0.695282
Iqgap2	6.79319	2.12899	1.0968e-11	3.64274e-10	0.765152	0.386698
Cd209a	6.79019	5.05246	1.11984e-11	3.7086e-10	0.409091	0.0634184
Dennd1c	6.78953	2.21539	1.12502e-11	3.72044e-10	0.780303	0.413766
Haao	6.78664	5.21521	1.14775e-11	3.7848e-10	0.378788	0.0208817
Arrb1	6.78553	2.30403	1.15661e-11	3.80859e-10	0.704545	0.367363
Etv6	6.77121	2.05897	1.27712e-11	4.19347e-10	0.704545	0.341841
Txn2	6.76555	1.93724	1.32808e-11	4.34846e-10	0.825758	0.574633
Slc25a37	6.76055	2.37861	1.37469e-11	4.49474e-10	0.643939	0.292343
Ndufa13	6.75933	1.25987	1.38633e-11	4.52639e-10	0.954545	0.813612
Cox5b	6.756	1.178	1.41856e-11	4.62509e-10	0.931818	0.777262
Slc16a3	6.75511	3.2582	1.42727e-11	4.64697e-10	0.44697	0.0904872
Nkiras2	6.75267	2.11755	1.45152e-11	4.71927e-10	0.734848	0.438515
Tmem176b	6.752	2.69922	1.4582e-11	4.73434e-10	0.977273	0.74942
Btf3	6.75011	1.11887	1.4773e-11	4.78962e-10	0.962121	0.805878
Mrpl20	6.74578	2.12981	1.52203e-11	4.92777e-10	0.712121	0.356535
Knop1	6.7429	2.02474	1.55259e-11	5.01969e-10	0.659091	0.293117
Rplp1	6.73513	0.578214	1.63789e-11	5.28807e-10	1	0.985305
Tmem116	6.73035	1.44402	1.69254e-11	5.44175e-10	0.810606	0.558391
Oxct1	6.72458	2.1514	1.76102e-11	5.65055e-10	0.901515	0.633411
G6pdx	6.71647	2.32214	1.86175e-11	5.95272e-10	0.742424	0.365816
Plec	6.71592	2.1032	1.86886e-11	5.96719e-10	0.901515	0.638824
Pak2	6.71225	1.88173	1.9164e-11	6.11057e-10	0.94697	0.679814
Il18	6.71026	2.61048	1.94283e-11	6.18633e-10	0.55303	0.20727
Dek	6.70837	1.68495	1.96812e-11	6.25825e-10	0.901515	0.711524
Arhgef18	6.70515	2.71808	2.01201e-11	6.38028e-10	0.515152	0.16164
Ctu2	6.70515	2.27088	2.01201e-11	6.38028e-10	0.681818	0.328693
Apol7d	6.70482	2.42501	2.0166e-11	6.3861e-10	0.492424	0.136118
Casp8	6.70382	2.25182	2.03045e-11	6.42116e-10	0.787879	0.423047
Net1	6.70348	3.31664	2.03509e-11	6.42704e-10	0.431818	0.0757927
Ciao2a	6.70259	2.18214	2.0475e-11	6.45743e-10	0.719697	0.37587
Acot7	6.69383	3.51892	2.17412e-11	6.84744e-10	0.439394	0.0943542
Cap1	6.68949	1.78258	2.23943e-11	7.04354e-10	0.916667	0.748647
Cdc42se1	6.68738	2.17705	2.27193e-11	7.13609e-10	0.871212	0.54679
Dipk1a	6.6845	2.38405	2.31717e-11	7.2683e-10	0.651515	0.305491
Hdgfl3	6.68294	1.9381	2.34189e-11	7.3359e-10	0.893939	0.597061
Fnbp1	6.68194	1.9919	2.35791e-11	7.37613e-10	0.931818	0.714617
Sowahc	6.66896	2.63037	2.57631e-11	8.04844e-10	0.575758	0.223511
Cct2	6.66607	2.20667	2.62746e-11	8.17515e-10	0.772727	0.491106
Atp1b3	6.66329	1.96305	2.67759e-11	8.31993e-10	0.916667	0.685228
Pigx	6.65619	2.2974	2.81021e-11	8.70866e-10	0.613636	0.262954
Atp5k	6.65597	1.25353	2.81446e-11	8.71015e-10	0.931818	0.717711
Hnrnpab	6.65474	1.90697	2.83793e-11	8.77106e-10	0.878788	0.627224
Rps15a-ps4	6.65286	1.07596	2.87458e-11	8.87247e-10	0.818182	0.593968
Bcl2a1a	6.6523	3.0038	2.88544e-11	8.89415e-10	0.431818	0.0781129
Akna	6.64564	2.10719	3.01901e-11	9.28117e-10	0.80303	0.468677
Ncf4	6.63476	2.31753	3.25031e-11	9.97896e-10	0.780303	0.415313
Etfbl	6.63443	1.96982	3.25765e-11	9.98827e-10	0.765152	0.459397
Slc29a3	6.61078	2.28844	3.82303e-11	1.16293e-09	0.742424	0.423821
Vrk1	6.61045	2.59677	3.83164e-11	1.16337e-09	0.55303	0.233565
Mob3a	6.60212	2.19128	4.05321e-11	1.22651e-09	0.742424	0.390565
Ccdc88b	6.5989	2.2951	4.14221e-11	1.25017e-09	0.583333	0.227378
Rps8	6.59801	1.04097	4.16709e-11	1.25604e-09	0.916667	0.753287
Aldh3b1	6.58813	2.33684	4.454e-11	1.33903e-09	0.643939	0.311678
Npepl1	6.58746	2.28374	4.47402e-11	1.34331e-09	0.757576	0.443155
Mctp1	6.58591	2.22869	4.52108e-11	1.35568e-09	0.606061	0.259087
Gapt	6.58336	3.5898	4.59945e-11	1.3774e-09	0.431818	0.0928074
Ccdc88c	6.57903	2.91237	4.73539e-11	1.41627e-09	0.454545	0.0989946
Rps16-ps2	6.55638	0.852113	5.51305e-11	1.64461e-09	0.901515	0.746326
Bola2	6.54172	1.42028	6.08143e-11	1.80255e-09	0.916667	0.610209
Rgs18	6.53373	2.17185	6.41521e-11	1.89905e-09	0.643939	0.276102
Bysl	6.53184	1.91567	6.49659e-11	1.92069e-09	0.689394	0.386698
Pip5k1c	6.51596	2.16497	7.22238e-11	2.13254e-09	0.818182	0.491879
Krr1	6.4972	2.05302	8.18275e-11	2.41303e-09	0.704545	0.340294
Myl6	6.49243	0.919444	8.44638e-11	2.4876e-09	1	0.939675
H2-D1	6.48688	1.31547	8.76339e-11	2.57441e-09	1	0.972931
Nol7	6.4851	1.65365	8.86726e-11	2.60163e-09	0.871212	0.58082
Grb2	6.48443	1.80294	8.90653e-11	2.60984e-09	0.863636	0.530549
Igsf9	6.48321	2.77313	8.97895e-11	2.62773e-09	0.484848	0.146945
Akt3	6.47766	2.03459	9.31548e-11	2.71934e-09	0.643939	0.323279
Purb	6.47689	2.02242	9.36356e-11	2.7265e-09	0.787879	0.508121
Psmb1	6.47411	1.56003	9.53729e-11	2.7736e-09	0.901515	0.722351
Eif4a1	6.47133	1.18544	9.71417e-11	2.8215e-09	1	0.861562
Rpl38	6.46179	0.80804	1.03475e-10	2.99792e-09	0.984848	0.898685
Slc25a3	6.45357	1.07801	1.09246e-10	3.16116e-09	0.969697	0.905646
Dcstamp	6.44458	5.87761	1.15923e-10	3.34185e-09	0.356061	0.0185615
Rpl35	6.44114	0.831577	1.18583e-10	3.4083e-09	0.954545	0.824439
Synpo	6.44102	2.47023	1.1867e-10	3.4083e-09	0.55303	0.20263
Mrtfa	6.43803	1.94396	1.21037e-10	3.47197e-09	0.787879	0.477185
Hnrnpl	6.43092	1.36162	1.26833e-10	3.62476e-09	0.969697	0.812838
Mmp19	6.42559	2.35859	1.31357e-10	3.74943e-09	0.621212	0.307038
Mrtfb	6.41249	1.97648	1.43161e-10	4.08131e-09	0.742424	0.419954
Rab35	6.40938	2.05323	1.4611e-10	4.15516e-09	0.628788	0.29157
Arrdc1	6.40294	2.32657	1.5241e-10	4.3237e-09	0.712121	0.366589
Fau	6.38662	1.11092	1.69589e-10	4.80517e-09	0.810606	0.576953
Rbm3	6.38274	1.29988	1.73951e-10	4.92272e-09	0.924242	0.723898
Tstd3	6.38229	3.19947	1.74456e-10	4.93099e-09	0.424242	0.0843001
Clec7a	6.37941	2.59981	1.77776e-10	5.0187e-09	0.80303	0.430781
Snrpg	6.37485	1.07248	1.83137e-10	5.16375e-09	0.901515	0.699149
Taldo1	6.3743	1.72006	1.83802e-10	5.17618e-09	0.893939	0.67208
Ywhah	6.36497	1.67539	1.95324e-10	5.49399e-09	0.909091	0.678268
Stk4	6.36375	2.14621	1.96884e-10	5.53115e-09	0.674242	0.369683
Tubb5	6.35876	1.42816	2.03394e-10	5.70021e-09	0.969697	0.871616
Hps5	6.35631	2.44674	2.06653e-10	5.77756e-09	0.575758	0.268368
Racgap1	6.35498	3.93711	2.08452e-10	5.82082e-09	0.393939	0.062645
Rpl18	6.35431	0.80959	2.09358e-10	5.83906e-09	0.984848	0.921114
Agpat4	6.35343	2.41529	2.1057e-10	5.86582e-09	0.590909	0.255994
Fosl2	6.34943	2.15935	2.16114e-10	6.01302e-09	0.765152	0.461717
Mcat	6.3481	1.18311	2.17994e-10	6.05803e-09	0.863636	0.62413
Cyp4f18	6.34765	2.47377	2.18624e-10	6.06825e-09	0.636364	0.305491
Psmd14	6.34299	2.17412	2.25347e-10	6.24738e-09	0.712121	0.389018
Hif1a	6.33278	1.98633	2.40788e-10	6.65951e-09	0.787879	0.454756
Fam118b	6.32056	2.22678	2.60611e-10	7.19056e-09	0.598485	0.271462
Mrps6	6.31546	2.29596	2.69365e-10	7.42324e-09	0.568182	0.24826
Prelid2	6.31013	3.39102	2.78805e-10	7.67428e-09	0.409091	0.0835267
Scand1	6.30236	1.27128	2.93155e-10	8.04057e-09	0.954545	0.678268
Snrpe	6.29958	1.48057	2.98452e-10	8.17619e-09	0.795455	0.556845
Myh9	6.29692	1.5028	3.03626e-10	8.30808e-09	0.94697	0.810518
Ddx39	6.29514	1.87664	3.07124e-10	8.39387e-09	0.901515	0.645012
Septin6	6.29148	2.73052	3.14462e-10	8.5641e-09	0.5	0.17092
Dcaf12	6.27726	2.16588	3.44581e-10	9.30771e-09	0.727273	0.413766
Padi2	6.27704	2.66572	3.45073e-10	9.31015e-09	0.5	0.178654
Zbtb7b	6.27482	1.826	3.50034e-10	9.43299e-09	0.606061	0.255994
Pxn	6.27438	1.84658	3.51035e-10	9.44895e-09	0.825758	0.522042
Cs	6.27249	2.19659	3.55318e-10	9.55314e-09	0.810606	0.485692
Tubb6	6.27083	2.23301	3.59139e-10	9.64468e-09	0.818182	0.522815
Nlrp1b	6.2686	2.38894	3.64297e-10	9.77186e-09	0.5	0.16628
Fndc7	6.26394	3.34395	3.75365e-10	1.00571e-08	0.416667	0.0935808
Mras	6.25595	3.03314	3.95108e-10	1.05738e-08	0.439394	0.116009
Rgs19	6.25462	2.15247	3.98495e-10	1.06522e-08	0.742424	0.397525
Chd7	6.25106	2.39331	4.07668e-10	1.08848e-08	0.522727	0.191029
Nap1l1	6.24906	1.63526	4.12918e-10	1.10123e-08	0.909091	0.636504
Hypk	6.24784	1.57102	4.16158e-10	1.10859e-08	0.901515	0.650425
Vdac2	6.24751	1.7814	4.17047e-10	1.10968e-08	0.893939	0.638051
Atp5o-1	6.24618	1.5808	4.20618e-10	1.1179e-08	0.863636	0.652746
Slc9a4	6.24496	3.75379	4.23917e-10	1.12537e-08	0.386364	0.0572312
Ugt1a6a	6.23996	2.17016	4.37681e-10	1.16058e-08	0.69697	0.354215
Adgrg5	6.21987	4.83699	4.97581e-10	1.3149e-08	0.356061	0.029389
Camk1d	6.21953	1.96118	4.98638e-10	1.31619e-08	0.825758	0.488012
Bax	6.2061	1.75175	5.43161e-10	1.43045e-08	0.825758	0.566125
CT010467.2	6.20554	0.73731	5.45082e-10	1.43387e-08	1	0.99768
Atp2a3	6.19233	2.77622	5.92806e-10	1.55765e-08	0.44697	0.105182
Fam98c	6.19089	1.85886	5.9826e-10	1.5702e-08	0.681818	0.307038
Ugt1a8	6.18933	2.15891	6.04189e-10	1.58396e-08	0.674242	0.344161
Cox6c	6.18456	0.967049	6.22759e-10	1.62895e-08	0.962121	0.878577
Ankrd44	6.18145	2.01269	6.35149e-10	1.65949e-08	0.810606	0.533643
Atg7	6.17757	2.00109	6.50975e-10	1.69892e-08	0.666667	0.345708
Ttc7	6.17557	1.89862	6.59264e-10	1.71861e-08	0.704545	0.404486
Ctdnep1	6.16935	1.84551	6.85713e-10	1.78355e-08	0.666667	0.368136
Ugt1a7c	6.16802	2.23236	6.91514e-10	1.79662e-08	0.69697	0.365816
Itpr1	6.1658	2.19415	7.01289e-10	1.81997e-08	0.628788	0.310131
Ywhag	6.1608	1.87918	7.23779e-10	1.87413e-08	0.871212	0.570766
Tbc1d10b	6.15858	2.34318	7.33998e-10	1.89847e-08	0.583333	0.266048
Kxd1	6.1578	1.27971	7.37608e-10	1.90568e-08	0.977273	0.885538
Atp1a1	6.15514	1.77206	7.50117e-10	1.93368e-08	0.94697	0.752514
Stx7	6.15192	2.0641	7.65509e-10	1.97116e-08	0.916667	0.595514
Wdr26	6.14182	1.78825	8.15833e-10	2.09841e-08	0.939394	0.671307
Stom	6.14026	2.08247	8.23856e-10	2.1167e-08	0.833333	0.475638
Ugt1a6b	6.13882	2.14567	8.31375e-10	2.13277e-08	0.674242	0.349575
Naca	6.13871	0.937691	8.31956e-10	2.13277e-08	0.962121	0.845321
Ccnd1	6.13715	2.41419	8.40134e-10	2.15136e-08	0.575758	0.262181
Srsf9	6.13671	1.82853	8.42485e-10	2.15499e-08	0.704545	0.379737
Lypla2	6.13626	1.83266	8.44842e-10	2.15864e-08	0.727273	0.406806
Tmem160	6.13604	1.54308	8.46023e-10	2.15927e-08	0.742424	0.492653
Ap1s2	6.13182	1.97567	8.68772e-10	2.21245e-08	0.825758	0.509667
Gtpbp4	6.1276	2.19384	8.92117e-10	2.26941e-08	0.643939	0.311678
Apbb1ip	6.12494	1.79726	9.07175e-10	2.30518e-08	0.893939	0.573859
Ehbp1l1	6.12383	1.81641	9.13522e-10	2.31876e-08	0.848485	0.559165
Dapp1	6.12272	2.14121	9.19912e-10	2.33243e-08	0.628788	0.313225
Sgk3	6.11961	1.81204	9.38038e-10	2.37059e-08	0.75	0.429234
Xrn2	6.11883	1.83556	9.42624e-10	2.37959e-08	0.840909	0.50116
4930404A12Rik	6.11828	2.36605	9.45913e-10	2.38269e-08	0.469697	0.150039
Mrpl57	6.11828	1.81965	9.45913e-10	2.38269e-08	0.666667	0.331787
Cmpk1	6.11717	1.77544	9.52524e-10	2.39413e-08	0.833333	0.569219
Mtpn	6.1114	1.83978	9.87636e-10	2.47969e-08	0.886364	0.673627
Necap2	6.11017	2.08162	9.95223e-10	2.49604e-08	0.856061	0.566125
Fgd6	6.10762	2.46378	1.01127e-09	2.53354e-08	0.477273	0.152359
Coro1c	6.10584	1.89772	1.02259e-09	2.55912e-08	0.848485	0.633411
Mknk2	6.09752	1.86047	1.07728e-09	2.69309e-08	0.780303	0.473318
Cast	6.09619	1.74708	1.08629e-09	2.70976e-08	0.916667	0.691415
Asnsd1	6.09619	2.20727	1.08629e-09	2.70976e-08	0.55303	0.225831
Ugt1a1	6.09163	2.1449	1.11764e-09	2.78197e-08	0.666667	0.344934
Adss	6.09119	2.00462	1.12075e-09	2.7867e-08	0.651515	0.343387
Tubb2a	6.09052	1.65863	1.12542e-09	2.79532e-08	0.863636	0.599381
Rab32	6.08975	2.33135	1.1309e-09	2.80591e-08	0.583333	0.273782
Ugt1a10	6.08342	2.14466	1.17647e-09	2.90963e-08	0.666667	0.345708
Ugt1a2	6.08231	2.14193	1.18465e-09	2.92673e-08	0.666667	0.344161
Nfkbib	6.08209	1.84753	1.18629e-09	2.92766e-08	0.666667	0.324053
Il2rg	6.08075	2.22007	1.19619e-09	2.94895e-08	0.651515	0.324053
Ugt1a9	6.07431	2.14115	1.24519e-09	3.06534e-08	0.666667	0.344934
Uqcrfs1	6.0742	2.05705	1.24605e-09	3.06534e-08	0.765152	0.454756
Rasgrp1	6.06965	2.37189	1.28189e-09	3.15015e-08	0.5	0.170147
Ssr4	6.06632	1.85175	1.30874e-09	3.21273e-08	0.924242	0.629544
Lsm6	6.0661	1.81082	1.31055e-09	3.21377e-08	0.651515	0.300851
Set	6.06255	1.38573	1.33984e-09	3.27518e-08	0.80303	0.549111
Ndfip1	6.05899	1.35414	1.36977e-09	3.3448e-08	0.977273	0.857695
Zfp385a	6.05877	1.27621	1.37166e-09	3.34589e-08	0.787879	0.472544
Cox17	6.0581	1.50328	1.37735e-09	3.35624e-08	0.825758	0.53751
Apba1	6.05444	2.40001	1.40906e-09	3.42991e-08	0.492424	0.188708
Kcne3	6.053	5.14288	1.42175e-09	3.45353e-08	0.340909	0.0224285
Tomm7	6.04434	1.24474	1.50025e-09	3.63658e-08	0.94697	0.746326
Psme1	6.04201	1.63286	1.5221e-09	3.68182e-08	0.909091	0.717711
Mndal	6.04145	1.57175	1.52734e-09	3.69066e-08	0.863636	0.640371
Ugt1a5	6.04123	2.12673	1.52945e-09	3.69189e-08	0.666667	0.348028
Sp140	6.03279	1.6554	1.61152e-09	3.88594e-08	0.659091	0.33488
Ptpn6	6.03257	2.41049	1.61373e-09	3.88723e-08	0.909091	0.532096
Mob1a	6.0319	2.05816	1.6204e-09	3.89924e-08	0.916667	0.648879
Add3	6.03124	2.04489	1.6271e-09	3.91128e-08	0.871212	0.565352
Ptger2	6.02824	3.87238	1.65756e-09	3.98037e-08	0.371212	0.0541377
Jak2	6.02635	2.22117	1.67702e-09	4.02294e-08	0.545455	0.238979
Rps6ka1	6.01525	2.02332	1.7961e-09	4.29524e-08	0.727273	0.385151
Rps13-ps2	6.01214	1.11056	1.83089e-09	4.37393e-08	0.681818	0.444702
Kdm7a	6.00259	1.84543	1.94191e-09	4.63437e-08	0.848485	0.525909
Mfsd14a	5.99238	1.97679	2.06794e-09	4.91991e-08	0.742424	0.41686
Slc5a3	5.97983	1.92045	2.23367e-09	5.3033e-08	0.583333	0.275329
Pilrb2	5.97262	2.26631	2.33478e-09	5.53203e-08	0.515152	0.187935
Rps23	5.97262	1.84283	2.33478e-09	5.53203e-08	0.5	0.196442
Tnip2	5.96462	1.9826	2.452e-09	5.79789e-08	0.719697	0.435422
Rad9a	5.95907	1.11107	2.53675e-09	5.98606e-08	0.954545	0.818252
Car5b	5.95485	3.12974	2.60306e-09	6.13628e-08	0.378788	0.0610982
Zfp318	5.95441	2.38648	2.61014e-09	6.14671e-08	0.507576	0.200309
Il27	5.95341	2.01054	2.62613e-09	6.17181e-08	0.44697	0.123743
C920009B18Rik	5.94797	2.66465	2.7149e-09	6.37395e-08	0.416667	0.099768
Brk1	5.94331	1.46609	2.7933e-09	6.55138e-08	0.893939	0.746326
Dctn3	5.93931	1.88294	2.86225e-09	6.69276e-08	0.681818	0.394432
Fcf1	5.93753	1.80212	2.89343e-09	6.74521e-08	0.689394	0.37355
AB124611	5.93198	2.12277	2.993e-09	6.95632e-08	0.719697	0.372003
Fcer1g	5.91977	3.32771	3.22394e-09	7.45564e-08	0.984848	0.634184
Dexi	5.91255	1.61274	3.36846e-09	7.78208e-08	0.795455	0.46249
Nubp1	5.91178	2.38806	3.3844e-09	7.8111e-08	0.530303	0.215777
Rps16	5.91044	0.819669	3.41188e-09	7.8667e-08	0.916667	0.79737
Mapre1	5.90911	1.75967	3.43959e-09	7.91482e-08	0.924242	0.665893
Rpl22	5.90778	1.04564	3.46751e-09	7.97115e-08	0.984848	0.890178
Synj1	5.90423	1.85023	3.54306e-09	8.13674e-08	0.863636	0.54215
Rps13	5.90001	1.24897	3.63486e-09	8.33103e-08	0.666667	0.384377
Nup210	5.8979	3.98963	3.68162e-09	8.41322e-08	0.356061	0.0479505
Eif1a	5.89612	1.96672	3.72146e-09	8.49586e-08	0.704545	0.400619
Eif3e	5.8858	1.72647	3.96143e-09	9.01701e-08	0.893939	0.588554
Man2b1	5.88491	2.26789	3.98276e-09	9.04778e-08	0.977273	0.721578
Rem1	5.87858	2.64249	4.13802e-09	9.3729e-08	0.431818	0.116009
9330160F10Rik	5.87458	1.80072	4.2391e-09	9.58309e-08	0.55303	0.239753
Tuba1c	5.87347	1.60803	4.2676e-09	9.63517e-08	0.780303	0.499613
Snrpf	5.87336	1.20158	4.27046e-09	9.63517e-08	0.810606	0.562258
Hsp90ab1	5.87225	0.766511	4.29917e-09	9.6905e-08	1	0.984532
Homer1	5.86448	2.22599	4.50544e-09	1.01259e-07	0.469697	0.160093
Ppp1r21	5.86181	1.93843	4.57835e-09	1.02797e-07	0.681818	0.36891
Ndufb8	5.86048	1.62348	4.61524e-09	1.03525e-07	0.893939	0.638051
Zfp608	5.85771	1.73708	4.69301e-09	1.05168e-07	0.55303	0.221191
Sirpb1b	5.85471	1.95129	4.77845e-09	1.06979e-07	0.492424	0.169374
Slc25a24	5.84139	2.02301	5.17681e-09	1.15674e-07	0.613636	0.316319
Gpr68	5.83983	3.9409	5.22534e-09	1.16645e-07	0.348485	0.0409899
Lrrfip2	5.83894	1.88451	5.25327e-09	1.17121e-07	0.69697	0.423047
Rab8b	5.83883	1.96094	5.25677e-09	1.17121e-07	0.931818	0.679041
Ybx1	5.8365	0.94118	5.33082e-09	1.18657e-07	0.969697	0.895592
Rab5if	5.83617	1.90697	5.34148e-09	1.1878e-07	0.780303	0.482599
Atp5j2	5.83117	1.00805	5.50392e-09	1.22275e-07	0.954545	0.820572
Uqcrh	5.83006	1.23308	5.54067e-09	1.22973e-07	0.969697	0.82908
Pirb	5.8264	2.45784	5.66363e-09	1.25582e-07	0.924242	0.563032
Atpif1	5.82618	1.20605	5.67116e-09	1.25592e-07	0.977273	0.83836
Exosc8	5.82607	1.7384	5.67494e-09	1.25592e-07	0.704545	0.441609
Cbfb	5.82451	1.96226	5.728e-09	1.26645e-07	0.651515	0.354215
Was	5.82407	1.85291	5.74325e-09	1.26861e-07	0.651515	0.324826
Ccnl1	5.82296	1.73953	5.78155e-09	1.27585e-07	0.893939	0.698376
Prkab2	5.82207	2.36737	5.81237e-09	1.28106e-07	0.477273	0.17092
Acsl5	5.82196	2.07485	5.81623e-09	1.28106e-07	0.75	0.422274
9930111J21Rik2	5.81785	1.54682	5.96095e-09	1.31169e-07	0.666667	0.324826
Sdccag8	5.80852	1.72861	6.30261e-09	1.38293e-07	0.643939	0.33488
Polr1a	5.80764	2.54204	6.33612e-09	1.38897e-07	0.439394	0.126837
Ifitm3	5.79565	1.20021	6.80591e-09	1.48913e-07	0.977273	0.908739
Snrpd1	5.79531	1.78237	6.81943e-09	1.49068e-07	0.613636	0.334107
P2ry10b	5.79465	2.96861	6.84655e-09	1.4952e-07	0.386364	0.0757927
Vamp8	5.79331	1.49672	6.90111e-09	1.50569e-07	0.931818	0.745553
Arhgef1	5.79187	1.62058	6.96069e-09	1.51583e-07	0.909091	0.719258
Rgs2	5.78921	2.1046	7.07201e-09	1.53863e-07	0.848485	0.552978
Riok3	5.78388	1.84959	7.29985e-09	1.58671e-07	0.795455	0.497293
Naip2	5.77588	1.87053	7.65506e-09	1.6608e-07	0.560606	0.238979
Ier5	5.77211	2.04679	7.82859e-09	1.69685e-07	0.825758	0.552978
Rassf5	5.771	1.9987	7.88035e-09	1.70648e-07	0.651515	0.340294
Rhog	5.77011	1.76432	7.922e-09	1.71389e-07	0.94697	0.696829
Sla2	5.76234	1.77168	8.29566e-09	1.79138e-07	0.780303	0.475638
Sfr1	5.76023	1.65916	8.40001e-09	1.81223e-07	0.871212	0.620263
Map3k11	5.75901	1.93378	8.461e-09	1.82369e-07	0.727273	0.433101
Cox8a	5.75879	0.900318	8.47214e-09	1.82439e-07	0.984848	0.907966
Galnt10	5.74946	2.14078	8.95293e-09	1.92613e-07	0.560606	0.268368
Bloc1s2	5.74791	1.57131	9.0356e-09	1.94158e-07	0.575758	0.261408
Efr3a	5.74779	1.85929	9.04153e-09	1.94158e-07	0.840909	0.581593
Btg1	5.74413	1.45393	9.23947e-09	1.98171e-07	0.931818	0.78809
Psmb3	5.74402	1.23757	9.24553e-09	1.98171e-07	0.833333	0.579273
Ubl5	5.74202	1.2392	9.35534e-09	2.00154e-07	0.977273	0.79505
Grk2	5.73325	1.8688	9.85243e-09	2.10206e-07	0.833333	0.561485
2310022A10Rik	5.73325	2.05333	9.85243e-09	2.10206e-07	0.530303	0.220418
Rpl3	5.7287	0.789743	1.01204e-08	2.15726e-07	0.94697	0.889404
Micos13	5.72603	1.6257	1.02806e-08	2.1888e-07	0.765152	0.46249
Psme2b	5.72592	1.38552	1.02873e-08	2.1888e-07	0.689394	0.41222
Serp1	5.72326	1.60533	1.04501e-08	2.22138e-07	0.924242	0.738592
Otof	5.72237	4.70156	1.05048e-08	2.23098e-07	0.325758	0.025522
Uqcrc1	5.71971	1.72304	1.06709e-08	2.26417e-07	0.848485	0.618716
Lpl	5.71859	1.67952	1.07409e-08	2.27692e-07	0.818182	0.74942
Rpl37	5.71626	0.676697	1.08892e-08	2.30415e-07	0.962121	0.935808
Atp5o	5.70871	1.28206	1.13833e-08	2.40651e-07	0.840909	0.618716
Dusp22	5.70405	2.03936	1.16993e-08	2.47106e-07	0.643939	0.3372
Eps15l1	5.70183	1.88113	1.18528e-08	2.49663e-07	0.689394	0.357309
Arf3	5.69706	1.86864	1.21894e-08	2.5652e-07	0.742424	0.480278
Tmem14c	5.69128	1.56839	1.26088e-08	2.64866e-07	0.833333	0.58314
Prex1	5.68595	1.85815	1.30084e-08	2.72518e-07	0.871212	0.591647
Fam129b	5.68529	1.87607	1.30593e-08	2.73335e-07	0.651515	0.361949
Fry	5.67563	1.63998	1.3818e-08	2.88434e-07	0.613636	0.284609
Txndc17	5.66952	1.65825	1.43196e-08	2.98635e-07	0.886364	0.631864
Lfng	5.65775	1.3698	1.53367e-08	3.19558e-07	0.704545	0.348801
Camkk2	5.65176	1.72312	1.58814e-08	3.30611e-07	0.704545	0.402939
Slc20a1	5.64843	2.40776	1.61922e-08	3.36777e-07	0.515152	0.224285
Rpl30	5.64798	0.687266	1.6234e-08	3.37345e-07	0.984848	0.948183
Marveld1	5.64721	2.06171	1.63076e-08	3.38569e-07	0.583333	0.284609
Alyref	5.64687	1.98327	1.63392e-08	3.38921e-07	0.5	0.191029
Unc119b	5.64188	2.06582	1.68206e-08	3.48594e-07	0.537879	0.224285
Osgep	5.63277	1.834	1.77334e-08	3.67183e-07	0.689394	0.383604
Ccnc	5.63133	1.93474	1.78825e-08	3.69939e-07	0.560606	0.266048
Lilr4b	5.62689	2.36526	1.83488e-08	3.78909e-07	0.863636	0.572312
Sf3b6	5.62533	1.7047	1.85148e-08	3.81996e-07	0.80303	0.504254
Gbp9	5.62445	2.39245	1.86103e-08	3.83625e-07	0.469697	0.170147
Capn5	5.62323	2.48539	1.87424e-08	3.86004e-07	0.416667	0.108275
Trex1	5.62156	1.93973	1.8924e-08	3.89398e-07	0.765152	0.483372
Meaf6	5.62001	1.91623	1.90951e-08	3.9222e-07	0.590909	0.288476
Ids	5.61934	1.64428	1.91688e-08	3.93386e-07	0.621212	0.307038
Ndufb7	5.61823	1.42121	1.92924e-08	3.95571e-07	0.840909	0.604022
Cic	5.59503	1.42502	2.20589e-08	4.51386e-07	0.856061	0.62181
Pet100	5.59492	1.30501	2.2073e-08	4.51386e-07	0.772727	0.489559
Ptpn11	5.59447	1.95554	2.21296e-08	4.52143e-07	0.613636	0.344161
Ptp4a2	5.59158	1.17092	2.25007e-08	4.59321e-07	0.969697	0.869296
Capza1	5.59136	1.17832	2.25295e-08	4.59503e-07	0.80303	0.543697
Abcf1	5.5887	1.68453	2.28779e-08	4.66198e-07	0.757576	0.471771
Kcnq1ot1	5.5827	1.81506	2.3681e-08	4.81292e-07	0.772727	0.470224
Fam104a	5.5807	1.41412	2.39547e-08	4.86002e-07	0.712121	0.434648
Pgls	5.57848	1.65168	2.42625e-08	4.91815e-07	0.742424	0.467904
Dpy19l1	5.57426	1.98258	2.48578e-08	5.03441e-07	0.560606	0.270688
Hnrnpm	5.57338	1.72402	2.49849e-08	5.05574e-07	0.924242	0.70611
Cd68	5.57293	2.80787	2.50487e-08	5.06422e-07	0.969697	0.605568
Plcl2	5.57271	2.23918	2.50807e-08	5.06626e-07	0.530303	0.268368
Yipf1	5.5666	1.94911	2.59752e-08	5.23325e-07	0.659091	0.349575
Mamdc2	5.56483	2.27165	2.62412e-08	5.28224e-07	0.492424	0.196442
Map2k3	5.56449	1.94588	2.62914e-08	5.28774e-07	0.628788	0.347254
Llph	5.55683	1.17781	2.74712e-08	5.50464e-07	0.719697	0.412993
Mrpl54	5.55672	1.71257	2.74887e-08	5.50464e-07	0.621212	0.329466
Ccnd3	5.5535	1.75234	2.80001e-08	5.6022e-07	0.734848	0.490333
Ier2	5.54507	2.02176	2.93845e-08	5.86903e-07	0.94697	0.672854
CAAA01066123.1	5.53507	1.78575	3.11099e-08	6.19761e-07	0.598485	0.301624
Ranbp1	5.51975	1.59752	3.39479e-08	6.73401e-07	0.795455	0.508894
Cers6	5.51809	1.89817	3.42711e-08	6.78649e-07	0.590909	0.294664
Tvp23a	5.51409	2.14316	3.5059e-08	6.93659e-07	0.492424	0.194122
Hnrnpd	5.51187	1.52997	3.55043e-08	7.01869e-07	0.712121	0.423821
Fgd2	5.50965	2.18001	3.59551e-08	7.10174e-07	0.848485	0.488786
Pak4	5.50854	2.26869	3.61825e-08	7.14057e-07	0.424242	0.12297
Rbm3os	5.50554	1.02598	3.68037e-08	7.25697e-07	0.765152	0.516628
Spn	5.48567	2.74896	4.11911e-08	8.10827e-07	0.378788	0.0827533
Cnbd2	5.48567	1.13498	4.11911e-08	8.10827e-07	0.787879	0.563805
Gadd45g	5.47579	1.9439	4.35572e-08	8.55948e-07	0.643939	0.344934
Gatad2a	5.47545	1.77504	4.36393e-08	8.56832e-07	0.651515	0.348801
Rps19-ps6	5.47412	0.914628	4.39688e-08	8.62571e-07	0.757576	0.557618
Nlrp1c-ps	5.46879	2.25083	4.53113e-08	8.87404e-07	0.454545	0.172467
Akap13	5.46813	1.21473	4.54819e-08	8.89797e-07	0.984848	0.894818
Tln1	5.46713	1.25356	4.57389e-08	8.93511e-07	0.977273	0.894045
Vdac3	5.45758	1.31995	4.82671e-08	9.40518e-07	0.765152	0.515081
Armc8	5.45214	1.96102	4.97677e-08	9.68942e-07	0.606061	0.319412
4930562F07Rik	5.45014	1.93089	5.03301e-08	9.79069e-07	0.530303	0.242073
Atp5pb	5.44925	1.30282	5.05821e-08	9.83145e-07	0.886364	0.741686
Rarg	5.44481	1.73006	5.18604e-08	1.00715e-06	0.666667	0.367363
Matk	5.44148	2.38921	5.28396e-08	1.0253e-06	0.469697	0.190255
Wdr83os	5.44059	1.47384	5.31038e-08	1.02956e-06	0.780303	0.484919
Map2k1	5.43926	1.76883	5.35024e-08	1.03642e-06	0.80303	0.511988
Stap1	5.43904	1.935	5.35691e-08	1.03685e-06	0.560606	0.259861
Tbcb	5.43382	1.65967	5.51603e-08	1.06587e-06	0.75	0.468677
Gpr108	5.42394	1.71951	5.82999e-08	1.12465e-06	0.69697	0.394432
BC005537	5.42338	1.69912	5.84813e-08	1.12721e-06	0.954545	0.74478
Aph1c	5.42127	1.67939	5.91758e-08	1.13776e-06	0.560606	0.262954
Lyn	5.42127	2.20345	5.91758e-08	1.13776e-06	0.954545	0.634957
Zfp800	5.41395	1.81602	6.16506e-08	1.18239e-06	0.560606	0.277649
Prr13	5.41273	1.60412	6.20727e-08	1.1895e-06	0.886364	0.66512
Ndufa11	5.40551	1.49896	6.46247e-08	1.23738e-06	0.80303	0.545244
Zfand5	5.4004	1.45848	6.64919e-08	1.27208e-06	0.893939	0.733179
H2-Q6	5.39918	2.14874	6.6946e-08	1.27971e-06	0.613636	0.357309
1700025G04Rik	5.39885	1.75662	6.70704e-08	1.28103e-06	0.530303	0.230472
Sepsecs	5.39485	2.58413	6.85806e-08	1.3088e-06	0.393939	0.105955
Chchd2	5.38886	0.826016	7.09079e-08	1.34877e-06	0.977273	0.904099
Clint1	5.38852	1.65459	7.10394e-08	1.35016e-06	0.719697	0.450116
Gsto1	5.38608	1.85045	7.20111e-08	1.3675e-06	0.55303	0.272235
Cib1	5.38319	1.91222	7.3176e-08	1.38848e-06	0.568182	0.28925
Mx1	5.38208	2.82949	7.36289e-08	1.39593e-06	0.386364	0.095901
Atp5g3	5.38064	1.24169	7.42217e-08	1.40487e-06	0.893939	0.762568
Mir22hg	5.37065	1.81642	7.84545e-08	1.48136e-06	0.606061	0.324053
Emc9	5.36776	1.05037	7.97202e-08	1.5028e-06	0.840909	0.593194
Ankle2	5.36754	1.62977	7.98184e-08	1.50343e-06	0.734848	0.452436
Otud5	5.36598	1.74604	8.05089e-08	1.5152e-06	0.659091	0.376643
Etf1	5.36532	1.71822	8.08066e-08	1.51957e-06	0.712121	0.436968
Rhoh	5.36399	2.13353	8.14052e-08	1.52959e-06	0.545455	0.251353
Polr2e	5.35866	1.79577	8.38429e-08	1.57284e-06	0.742424	0.448569
Cbl	5.35666	1.65257	8.47752e-08	1.58904e-06	0.848485	0.532869
Raph1	5.35333	1.65606	8.63513e-08	1.61727e-06	0.848485	0.584687
Arid4a	5.35188	1.6149	8.7043e-08	1.62891e-06	0.780303	0.524362
Phykpl	5.35166	1.50285	8.71499e-08	1.62959e-06	0.886364	0.627997
Casp1	5.34889	1.92061	8.84969e-08	1.65344e-06	0.643939	0.353442
Myadm	5.348	1.08591	8.89322e-08	1.66023e-06	0.984848	0.927301
Ckb	5.34267	1.439	9.15877e-08	1.70706e-06	0.863636	0.697602
Zzef1	5.34156	1.67353	9.21505e-08	1.71616e-06	0.727273	0.416087
Kdm2b	5.34056	1.68408	9.26599e-08	1.72426e-06	0.55303	0.258314
Aldh9a1	5.34023	1.83827	9.28303e-08	1.72466e-06	0.69697	0.382831
Pcbp2	5.34023	1.3745	9.28303e-08	1.72466e-06	0.962121	0.79273
Noct	5.33867	2.34288	9.36295e-08	1.73812e-06	0.431818	0.146172
Banf1	5.33778	1.52889	9.40892e-08	1.74385e-06	0.787879	0.546017
Nfkbid	5.33312	2.06404	9.65387e-08	1.78782e-06	0.651515	0.361176
Zmiz2	5.33201	1.79577	9.71309e-08	1.79735e-06	0.643939	0.370456
Myo9b	5.32979	1.73012	9.8326e-08	1.81801e-06	0.742424	0.501933
Pqlc3	5.32735	1.93505	9.9657e-08	1.83968e-06	0.598485	0.311678
Vcl	5.32624	1.92066	1.00268e-07	1.84948e-06	0.719697	0.429234
Dazap2	5.32602	1.40316	1.0039e-07	1.85027e-06	0.984848	0.863882
Rpl29	5.32368	0.777184	1.01686e-07	1.87266e-06	0.924242	0.776489
Stk38	5.32202	1.68301	1.02622e-07	1.88839e-06	0.871212	0.604022
Cse1l	5.31824	1.68594	1.04773e-07	1.92645e-06	0.621212	0.315545
Dot1l	5.31691	1.93265	1.05543e-07	1.93906e-06	0.537879	0.268368
Myl12b	5.31269	1.17482	1.08017e-07	1.98294e-06	0.984848	0.840681
Commd4	5.30781	1.69326	1.10951e-07	2.03197e-06	0.666667	0.37123
Tent5a	5.30736	1.71934	1.11222e-07	2.03532e-06	0.818182	0.577726
Pvt1	5.30537	2.29707	1.12447e-07	2.05612e-06	0.393939	0.105955
Jarid2	5.3047	1.63449	1.12859e-07	2.06201e-06	0.666667	0.375097
Tuba4a	5.30314	2.35054	1.13824e-07	2.07638e-06	0.462121	0.201856
Clec4a3	5.30259	2.33545	1.14171e-07	2.08106e-06	0.901515	0.530549
Selenoi	5.30159	2.34316	1.14798e-07	2.09084e-06	0.424242	0.143852
Armc7	5.29915	1.42386	1.16344e-07	2.11734e-06	0.643939	0.396752
Rab3d	5.29715	2.16728	1.17624e-07	2.13895e-06	0.507576	0.212684
Pomp	5.29615	1.40098	1.18269e-07	2.14899e-06	0.916667	0.726991
Hdgf	5.29104	1.60867	1.2162e-07	2.20642e-06	0.75	0.485692
Rps10-ps1	5.28583	1.14619	1.25139e-07	2.26848e-06	0.575758	0.326373
Inf2	5.27861	1.91986	1.30168e-07	2.3578e-06	0.492424	0.20263
Cpt1a	5.27728	1.83245	1.31118e-07	2.37129e-06	0.643939	0.365043
Atic	5.27517	1.80514	1.32635e-07	2.39685e-06	0.507576	0.232792
Srgap3	5.27184	2.6167	1.35065e-07	2.43887e-06	0.386364	0.109049
Lpxn	5.26873	1.69023	1.37372e-07	2.47859e-06	0.704545	0.37355
Vps13b	5.26851	1.79516	1.37539e-07	2.47966e-06	0.742424	0.467904
Slc7a1	5.26495	2.20789	1.40225e-07	2.52613e-06	0.439394	0.158546
Trappc6a	5.25896	1.7366	1.44874e-07	2.60582e-06	0.530303	0.24826
Rps6ka4	5.25818	1.86413	1.45488e-07	2.61482e-06	0.613636	0.323279
Nedd8	5.25341	1.33127	1.49311e-07	2.68147e-06	0.924242	0.727765
Gsdmd	5.25296	1.84147	1.49672e-07	2.68586e-06	0.69697	0.393658
Fkbp2	5.2503	1.44103	1.51853e-07	2.72289e-06	0.757576	0.514308
Fis1	5.24774	1.52452	1.53973e-07	2.75876e-06	0.840909	0.598608
Pgk1	5.24741	1.40676	1.54251e-07	2.76161e-06	0.560606	0.301624
Samd1	5.2463	1.63531	1.55183e-07	2.774e-06	0.515152	0.238206
Cnih4	5.24297	1.64047	1.58012e-07	2.82021e-06	0.742424	0.437742
Pi4k2a	5.24075	1.76392	1.59925e-07	2.84997e-06	0.621212	0.356535
Tcof1	5.24019	1.70833	1.60407e-07	2.85636e-06	0.659091	0.403712
Cox7a2	5.22576	1.08709	1.7344e-07	3.08368e-06	0.94697	0.784223
Tmc6	5.22299	2.44564	1.76061e-07	3.12788e-06	0.424242	0.148492
Klhl6	5.22032	2.24782	1.78613e-07	3.17079e-06	0.507576	0.232792
Slc25a13	5.21921	3.06728	1.79687e-07	3.18497e-06	0.340909	0.0657386
Ak2	5.21688	1.72081	1.81962e-07	3.22283e-06	0.643939	0.369683
Tmem198b	5.21455	1.91069	1.84266e-07	3.26113e-06	0.560606	0.284609
Ankrd13a	5.21244	1.64482	1.86374e-07	3.29593e-06	0.674242	0.395978
Wdr3	5.21055	2.22753	1.8828e-07	3.32456e-06	0.454545	0.180974
Atp6v1f	5.21055	1.21958	1.8828e-07	3.32456e-06	0.924242	0.730858
Mpeg1	5.20078	2.692	1.98452e-07	3.49617e-06	0.969697	0.577726
Tap1	5.19701	1.90064	2.02523e-07	3.56518e-06	0.689394	0.41222
Gtf3c6	5.19279	1.88195	2.07168e-07	3.64418e-06	0.5	0.213457
Rnf166	5.19212	1.78402	2.07911e-07	3.65447e-06	0.575758	0.29621
Ptk2b	5.18812	1.89243	2.12422e-07	3.73093e-06	0.666667	0.343387
Ipcef1	5.18757	2.38615	2.13056e-07	3.73922e-06	0.386364	0.109822
Srebf2	5.18701	1.50076	2.13692e-07	3.74754e-06	0.924242	0.74478
Gsap	5.18502	1.80088	2.15996e-07	3.78222e-06	0.530303	0.241299
Fam126a	5.18502	1.80654	2.15996e-07	3.78222e-06	0.590909	0.311678
Zc3h7a	5.18457	1.69997	2.16511e-07	3.78838e-06	0.833333	0.556845
Arf6	5.17802	1.54861	2.24251e-07	3.91788e-06	0.689394	0.440835
Sigirr	5.17724	3.41075	2.25187e-07	3.93126e-06	0.318182	0.0402166
Psma6	5.17658	1.69572	2.25992e-07	3.94234e-06	0.825758	0.576179
Cdkn1a	5.1748	1.81838	2.28153e-07	3.97704e-06	0.742424	0.467904
Nuak2	5.17369	2.04313	2.29513e-07	3.99775e-06	0.522727	0.260634
Psmb9	5.17291	1.69634	2.3047e-07	4.0114e-06	0.704545	0.423821
Ssu72	5.16648	1.6159	2.3855e-07	4.1489e-06	0.795455	0.536736
Gng5	5.16559	0.757295	2.39685e-07	4.16552e-06	0.962121	0.850735
Dennd1b	5.1637	1.56024	2.42116e-07	4.19831e-06	0.719697	0.457077
Psme2	5.15671	1.19428	2.51333e-07	4.35487e-06	0.856061	0.623357
Prkag2	5.14971	1.46771	2.60889e-07	4.51368e-06	0.606061	0.318639
Rmnd5b	5.14816	2.07766	2.63059e-07	4.54784e-06	0.492424	0.226605
Pi4ka	5.1405	1.4307	2.74014e-07	4.7337e-06	0.734848	0.448569
Ubl3	5.1375	1.63219	2.7842e-07	4.80623e-06	0.909091	0.709203
CT010467.1	5.13417	0.3437	2.83396e-07	4.8812e-06	1	1
Sh3bp2	5.13184	1.64767	2.8693e-07	4.93839e-06	0.734848	0.443929
Tle3	5.12839	1.58284	2.92224e-07	5.02204e-06	0.628788	0.358082
Inpp5d	5.12484	1.96293	2.97788e-07	5.11387e-06	0.893939	0.568445
Trpt1	5.12351	0.823932	2.99901e-07	5.14634e-06	0.666667	0.361176
Nop58	5.12218	1.59156	3.02028e-07	5.179e-06	0.636364	0.37587
Khdrbs1	5.12195	1.50257	3.02384e-07	5.18127e-06	0.795455	0.552978
Tmem131l	5.1144	1.66124	3.14731e-07	5.38485e-06	0.666667	0.396752
Akt1	5.10985	1.54844	3.22409e-07	5.50808e-06	0.810606	0.549111
D8Ertd738e	5.10963	1.39467	3.22788e-07	5.51049e-06	0.916667	0.719258
Glrx3	5.10619	1.38664	3.2872e-07	5.60762e-06	0.681818	0.456303
Ptpa	5.10575	1.47756	3.29493e-07	5.61253e-06	0.848485	0.575406
Camk2g	5.10575	1.6911	3.29493e-07	5.61253e-06	0.621212	0.337974
Nsf	5.10108	1.72118	3.37716e-07	5.73994e-06	0.666667	0.382057
Abcg3	5.09664	1.9903	3.45732e-07	5.87187e-06	0.537879	0.254447
Tle5	5.0962	1.30051	3.46544e-07	5.88133e-06	0.878788	0.664346
Bmt2	5.09331	1.72516	3.51864e-07	5.96725e-06	0.545455	0.270688
Metap2	5.09165	1.46836	3.54969e-07	6.01375e-06	0.810606	0.573859
Grk6	5.09142	1.85329	3.55385e-07	6.01375e-06	0.537879	0.272235
Phf23	5.0912	1.75138	3.55802e-07	6.0164e-06	0.659091	0.409899
Zdhhc9	5.08843	1.7335	3.61048e-07	6.10066e-06	0.681818	0.409899
B9d2	5.0882	1.92426	3.61471e-07	6.10335e-06	0.431818	0.150812
Cdk14	5.08621	1.51302	3.65299e-07	6.16348e-06	0.651515	0.396752
Smarca4	5.08565	1.48213	3.66369e-07	6.17704e-06	0.810606	0.54215
Fam168a	5.08399	1.76788	3.69597e-07	6.22241e-06	0.651515	0.408353
Lcp2	5.08399	1.80506	3.69597e-07	6.22241e-06	0.712121	0.416087
Psmb2	5.08376	1.49179	3.7003e-07	6.22516e-06	0.856061	0.62877
Rpl14-ps1	5.08221	0.913735	3.73072e-07	6.27178e-06	0.636364	0.404486
Nav1	5.07999	1.69134	3.77459e-07	6.34092e-06	0.924242	0.71075
Wbp11	5.07466	1.4092	3.88192e-07	6.5165e-06	0.681818	0.430781
Spcs3	5.07444	1.75662	3.88645e-07	6.51938e-06	0.69697	0.461717
Psma1	5.06933	1.68098	3.99219e-07	6.68223e-06	0.818182	0.588554
Rex1bd	5.05823	1.49598	4.23172e-07	7.06272e-06	0.689394	0.430781
Sfpq	5.05035	1.23307	4.41013e-07	7.34462e-06	0.916667	0.798144
Sipa1l3	5.04835	1.68835	4.45651e-07	7.41651e-06	0.492424	0.228925
Atp6v1b2	5.04757	1.80067	4.47467e-07	7.44139e-06	0.833333	0.568445
Aurkaip1	5.04479	1.61155	4.54011e-07	7.5448e-06	0.704545	0.408353
Pdcd6	5.04035	1.69819	4.64675e-07	7.71647e-06	0.772727	0.486466
Ly86	5.03758	2.73562	4.71462e-07	7.81796e-06	0.977273	0.582367
Ccdc38	5.03402	0.994929	4.80289e-07	7.95863e-06	0.636364	0.396752
Bcat2	5.03158	1.73765	4.86449e-07	8.05495e-06	0.590909	0.297757
Hspe1	5.02215	1.14436	5.10976e-07	8.43694e-06	0.825758	0.591647
Cd86	5.01904	1.787	5.19314e-07	8.55629e-06	0.674242	0.408353
Slc4a7	5.01682	1.67366	5.25349e-07	8.64228e-06	0.598485	0.3372
Eef1g	5.0167	0.934039	5.25653e-07	8.64228e-06	0.924242	0.739366
4731419I09Rik	5.0116	1.62568	5.398e-07	8.86858e-06	0.674242	0.452436
Mapkapk3	5.00993	2.00798	5.44492e-07	8.93932e-06	0.492424	0.222738
Traf3ip3	5.00516	2.89942	5.58162e-07	9.15725e-06	0.333333	0.0680588
Psmb4	5.00005	1.52447	5.73151e-07	9.38986e-06	0.878788	0.679041
Irak4	4.99761	1.67557	5.80456e-07	9.50282e-06	0.613636	0.382831
Traf5	4.99517	1.75534	5.87851e-07	9.61708e-06	0.515152	0.244393
Cmip	4.99095	1.44198	6.00839e-07	9.82262e-06	0.621212	0.337974
Eif3b	4.98862	1.55764	6.08135e-07	9.92087e-06	0.659091	0.355762
Scamp5	-4.98895	-5.54192	6.07087e-07	9.91076e-06	0.0151515	0.276875
Itih5	-4.98939	-5.37501	6.05693e-07	9.89499e-06	0.106061	0.338747
Gpx3	-5.00494	-4.49066	5.58805e-07	9.16132e-06	0.136364	0.361949
Nupr1	-5.01815	-2.0647	5.2172e-07	8.58982e-06	0.25	0.470224
Aspn	-5.02103	-5.3104	5.13939e-07	8.47377e-06	0.0833333	0.324826
Prelp	-5.02192	-6.65644	5.11568e-07	8.44068e-06	0.0530303	0.303171
Trem2	-5.02603	-2.49569	5.00736e-07	8.27376e-06	0.19697	0.435422
Sec24d	-5.02714	-2.70874	4.97847e-07	8.23189e-06	0.174242	0.402939
B3galnt1	-5.02981	-4.12198	4.90978e-07	8.12412e-06	0.0454545	0.303944
Sh3pxd2a	-5.03802	-3.2939	4.70369e-07	7.80544e-06	0.0606061	0.321732
Dcn	-5.05068	-4.24711	4.40245e-07	7.3371e-06	0.575758	0.664346
Pmepa1	-5.05334	-4.29072	4.34145e-07	7.24064e-06	0.0454545	0.303944
Ssh2	-5.05967	-1.53615	4.19981e-07	7.01453e-06	0.55303	0.689869
Col5a3	-5.06766	-5.60809	4.02727e-07	6.7312e-06	0.0833333	0.326373
Ifi207	-5.06866	-1.74587	4.00618e-07	6.70081e-06	0.522727	0.679814
Stard9	-5.07122	-1.7242	3.95279e-07	6.62107e-06	0.371212	0.609435
Htra3	-5.07333	-6.35052	3.90921e-07	6.5528e-06	0.0530303	0.307038
Tlr7	-5.09142	-3.25104	3.55385e-07	6.01375e-06	0.113636	0.363496
Efemp2	-5.10319	-3.53311	3.33972e-07	5.68047e-06	0.0530303	0.318639
Ifitm2	-5.10541	-0.436283	3.30074e-07	5.61829e-06	0.984848	0.950503
Colec12	-5.11185	-8.68811	3.19016e-07	5.45414e-06	0.00757576	0.275329
Acp2	-5.1194	-1.95401	3.06507e-07	5.24803e-06	0.356061	0.546017
Cxcl16	-5.13039	-1.97644	2.89138e-07	4.97271e-06	0.454545	0.600928
Cmklr1	-5.13461	-1.89046	2.82727e-07	4.87331e-06	0.340909	0.554524
Ifi27	-5.13528	-1.42371	2.81728e-07	4.8597e-06	0.568182	0.678268
Cyp27a1	-5.15471	-2.14581	2.54028e-07	4.39828e-06	0.356061	0.567672
Txnip	-5.1647	-0.63048	2.40826e-07	4.17908e-06	0.94697	0.952823
Aig1	-5.16514	-3.36929	2.40255e-07	4.17229e-06	0.0984848	0.354215
Aebp1	-5.1828	-7.92354	2.18584e-07	3.82176e-06	0.0151515	0.284609
2810430I11Rik	-5.20256	-30.1946	1.96564e-07	3.46555e-06	0	0.274555
Gabarapl1	-5.209	-1.79256	1.89864e-07	3.34997e-06	0.424242	0.581593
1700101I11Rik	-5.21966	-2.20118	1.79256e-07	3.17977e-06	0.181818	0.418407
Ctsf	-5.23986	-3.24103	1.60697e-07	2.85932e-06	0.121212	0.370456
Rora	-5.24242	-3.38586	1.58488e-07	2.82653e-06	0.0833333	0.349575
Sec14l1	-5.24497	-1.72007	1.56309e-07	2.79197e-06	0.469697	0.642691
Gng12	-5.24652	-2.19422	1.54996e-07	2.77281e-06	0.257576	0.491106
Tgfb1i1	-5.26007	-4.90313	1.44002e-07	2.59215e-06	0.030303	0.301624
Tgfbr3	-5.27805	-4.74814	1.30563e-07	2.3631e-06	0.0757576	0.331787
Grb10	-5.2936	-5.93582	1.19934e-07	2.17752e-06	0.030303	0.301624
Antxr1	-5.30403	-4.02806	1.13272e-07	2.06792e-06	0.166667	0.404486
Parva	-5.30803	-5.72514	1.10816e-07	2.03111e-06	0.030303	0.302398
Chid1	-5.31147	-2.13856	1.08743e-07	1.99469e-06	0.204545	0.471771
Amotl1	-5.32946	-4.62356	9.85065e-08	1.81989e-06	0.0681818	0.33256
Cped1	-5.33778	-6.00966	9.40892e-08	1.74385e-06	0.030303	0.303944
Pxdn	-5.34733	-7.8382	8.926e-08	1.66501e-06	0.0151515	0.293117
Ninj1	-5.36199	-2.14001	8.23112e-08	1.54535e-06	0.356061	0.54215
Il11ra1	-5.36954	-2.55142	7.8939e-08	1.48929e-06	0.219697	0.441609
Dag1	-5.37276	-2.20791	7.75419e-08	1.46532e-06	0.280303	0.502707
Tshz2	-5.37886	-5.46043	7.49577e-08	1.41764e-06	0.0151515	0.297757
Rbms3	-5.38086	-6.65767	7.41302e-08	1.40429e-06	0.0151515	0.295437
Lst1	-5.3903	-1.96613	7.03407e-08	1.33908e-06	0.386364	0.547564
Cdc42bpa	-5.39041	-4.21479	7.02973e-08	1.33908e-06	0.0454545	0.323279
Loxl1	-5.3933	-6.62449	6.91768e-08	1.31909e-06	0.0151515	0.29621
Nrep	-5.41395	-3.97194	6.16506e-08	1.18239e-06	0.0757576	0.344934
S100a16	-5.4175	-6.30452	6.04384e-08	1.16107e-06	0.0227273	0.302398
Axl	-5.42216	-1.94552	5.88824e-08	1.134e-06	0.568182	0.758701
Pls3	-5.42771	-3.75304	5.70806e-08	1.10205e-06	0.0909091	0.357309
Adamts2	-5.43682	-5.70638	5.42407e-08	1.04897e-06	0.030303	0.310131
Lamp1	-5.46424	-0.494349	4.64894e-08	9.06641e-07	0.977273	0.957463
Maged1	-5.46646	-3.20053	4.5911e-08	8.96117e-07	0.143939	0.399072
Selenom	-5.46801	-2.00086	4.55104e-08	8.89797e-07	0.310606	0.527456
Tnxb	-5.47323	-4.76783	4.41898e-08	8.66173e-07	0.0454545	0.324826
Meg3	-5.48367	-7.09537	4.16593e-08	8.19348e-07	0.030303	0.310905
Msr1	-5.51875	-3.73269	3.41414e-08	6.76661e-07	0.0757576	0.353442
Nbl1	-5.51986	-5.34556	3.39264e-08	6.73401e-07	0.0454545	0.324053
Fbln2	-5.52708	-5.87304	3.25606e-08	6.46991e-07	0.0833333	0.351121
Ehd2	-5.5303	-4.36493	3.19685e-08	6.35773e-07	0.106061	0.365816
Sh3d19	-5.53396	-4.42311	3.13075e-08	6.23163e-07	0.0378788	0.324826
Akap12	-5.54007	-6.44662	3.02352e-08	6.02856e-07	0.030303	0.313998
Nfic	-5.54407	-1.30123	2.95527e-08	5.89756e-07	0.674242	0.75406
Slit3	-5.55173	-6.34757	2.82862e-08	5.65455e-07	0.0227273	0.309358
Ddr2	-5.55783	-4.75588	2.73145e-08	5.47923e-07	0.0606061	0.338747
Irf8	-5.55839	-2.44395	2.72278e-08	5.46657e-07	0.219697	0.482599
Prnp	-5.56005	-4.9123	2.69692e-08	5.41936e-07	0.030303	0.318639
Svep1	-5.56938	-4.94601	2.55648e-08	5.15506e-07	0.0833333	0.358082
Pcdhgb8	-5.57049	-5.24548	2.54025e-08	5.12678e-07	0.0454545	0.327146
Cbr2	-5.58159	-6.20759	2.38327e-08	4.8395e-07	0.0454545	0.327146
Reps2	-5.58781	-4.74519	2.29952e-08	4.67765e-07	0.030303	0.320959
Igfbp6	-5.58836	-6.68443	2.29218e-08	4.66682e-07	0.0530303	0.33256
Mertk	-5.61068	-3.21971	2.01533e-08	4.12858e-07	0.0909091	0.379737
S1pr1	-5.62134	-5.64933	1.89484e-08	3.89553e-07	0.0227273	0.314772
Maged2	-5.62889	-4.24856	1.81375e-08	3.7488e-07	0.0757576	0.353442
R74862	-5.67863	-1.13372	1.35781e-08	2.83681e-07	0.727273	0.87239
Egfr	-5.67963	-5.79021	1.3499e-08	2.82284e-07	0.0227273	0.317092
Cygb	-5.68751	-5.03884	1.28906e-08	2.70295e-07	0.0530303	0.33952
Gaa	-5.69062	-2.49911	1.26581e-08	2.6566e-07	0.219697	0.486466
Camk2d	-5.69617	-2.21931	1.2253e-08	2.57625e-07	0.318182	0.558391
Cyth3	-5.70194	-2.57893	1.18451e-08	2.49663e-07	0.280303	0.512761
Ppic	-5.70239	-6.45938	1.18142e-08	2.49305e-07	0.030303	0.322506
C3ar1	-5.7166	-2.67056	1.08679e-08	2.30174e-07	0.378788	0.576179
Zmynd15	-5.74102	-2.28518	9.41071e-09	2.01153e-07	0.227273	0.489559
Lair1	-5.74302	-3.0439	9.30028e-09	1.9916e-07	0.257576	0.482599
Fndc1	-5.76656	-7.4576	8.09074e-09	1.74876e-07	0.030303	0.326373
Pcdhga5	-5.78254	-6.39478	7.35792e-09	1.59783e-07	0.030303	0.326373
Pcdhga2	-5.79309	-5.86763	6.91024e-09	1.50626e-07	0.0227273	0.323279
Ddah2	-5.79931	-4.39585	6.65888e-09	1.45834e-07	0.0681818	0.355762
Cbx6	-5.81185	-4.60679	6.17845e-09	1.35697e-07	0.0454545	0.341841
Pcdhgc3	-5.81208	-7.11599	6.17026e-09	1.35646e-07	0.0227273	0.322506
Pcdhgb1	-5.84583	-5.98473	5.04056e-09	1.12738e-07	0.0227273	0.325599
Plod1	-5.86492	-2.30528	4.49339e-09	1.01086e-07	0.348485	0.571539
Islr	-5.86581	-7.75133	4.4694e-09	1.00644e-07	0.0227273	0.325599
Pcdhga7	-5.87714	-5.82947	4.17425e-09	9.44571e-08	0.030303	0.33256
Pcdhga10	-5.88047	-7.3626	4.09111e-09	9.27571e-08	0.0151515	0.320959
Pcdhgb6	-5.88369	-5.75891	4.01227e-09	9.10589e-08	0.0227273	0.329466
Sgce	-5.88535	-6.43401	3.97208e-09	9.03238e-08	0.0227273	0.327146
Wwtr1	-5.88813	-5.06268	3.90596e-09	8.89951e-08	0.0227273	0.33256
Mtus1	-5.89301	-5.43531	3.79218e-09	8.64877e-08	0.0378788	0.338747
Hpgd	-5.89823	-2.70201	3.6742e-09	8.40455e-08	0.265152	0.511214
Lama2	-5.89978	-6.27456	3.63976e-09	8.334e-08	0.0606061	0.351895
Arhgef12	-5.903	-2.3797	3.5694e-09	8.1891e-08	0.295455	0.530549
Pcdhga1	-5.90978	-7.35546	3.42571e-09	7.89072e-08	0.0151515	0.322506
Npdc1	-5.92266	-7.03164	3.16783e-09	7.33322e-08	0.0378788	0.337974
Pcdhga4	-5.92465	-7.37956	3.12955e-09	7.25185e-08	0.0151515	0.323279
Pcdhgb2	-5.92488	-7.3684	3.12533e-09	7.24931e-08	0.0151515	0.323279
Pcolce	-5.92921	-4.21543	3.04403e-09	7.06782e-08	0.204545	0.447022
Meox2	-5.9342	-6.11977	2.95278e-09	6.86973e-08	0.0227273	0.33024
Camk1	-5.93709	-1.80197	2.90127e-09	6.7567e-08	0.560606	0.719258
Mxra8	-5.93764	-6.29269	2.89147e-09	6.74521e-08	0.0530303	0.349575
Pcdhga9	-5.93909	-7.36613	2.86613e-09	6.69506e-08	0.0151515	0.324053
Pcdhga8	-5.94064	-7.39119	2.83909e-09	6.6453e-08	0.0151515	0.324053
Htra1	-5.94208	-6.19147	2.8142e-09	6.5937e-08	0.0530303	0.349575
Pcdhga3	-5.95396	-7.36655	2.61724e-09	6.15716e-08	0.0151515	0.324826
Idh2	-5.95963	-2.57866	2.52815e-09	5.97185e-08	0.25	0.504254
Pcdhgb5	-5.96973	-7.39236	2.37647e-09	5.62504e-08	0.0151515	0.325599
Sdc2	-5.98905	-8.6564	2.11073e-09	5.01656e-08	0.0151515	0.326373
Pcdhgc4	-5.99615	-6.05349	2.02046e-09	4.8119e-08	0.030303	0.337974
Fxyd1	-6.00193	-5.25676	1.9499e-09	4.64863e-08	0.030303	0.341841
Lrrc61	-6.02335	-3.57125	1.70839e-09	4.08972e-08	0.0984848	0.397525
C1s1	-6.02469	-6.80432	1.69438e-09	4.06037e-08	0.0530303	0.354215
Pcdhgc5	-6.04323	-7.40029	1.51062e-09	3.65787e-08	0.0151515	0.329466
Itga9	-6.04523	-7.75255	1.49201e-09	3.62039e-08	0.0151515	0.329466
Rarres2	-6.05344	-3.98547	1.41784e-09	3.44764e-08	0.106061	0.394432
Lhfp	-6.06288	-6.23753	1.33707e-09	3.27186e-08	0.0378788	0.346481
Bmp1	-6.06477	-5.05599	1.32146e-09	3.23709e-08	0.106061	0.395978
Pcdhga6	-6.08675	-7.39355	1.15227e-09	2.85282e-08	0.0151515	0.331787
Pcdhgb7	-6.08764	-7.41865	1.1459e-09	2.84008e-08	0.0151515	0.331787
Ecm2	-6.09452	-6.71463	1.09766e-09	2.73518e-08	0.0454545	0.351895
Pcdhga11	-6.11806	-7.46096	9.47231e-10	2.38342e-08	0.0151515	0.333333
Ccdc80	-6.11972	-6.76294	9.37385e-10	2.37059e-08	0.0530303	0.358855
Lgmn	-6.11994	-1.48041	9.3608e-10	2.37059e-08	0.780303	0.740913
Mgp	-6.13194	-5.07755	8.68166e-10	2.21245e-08	0.113636	0.405259
Grina	-6.1558	-1.77877	7.46971e-10	1.92772e-08	0.598485	0.737046
Mir8114	-6.16513	-1.8046	7.04248e-10	1.8256e-08	0.363636	0.593194
Cavin3	-6.17013	-4.75479	6.82351e-10	1.7768e-08	0.0681818	0.372776
Vcam1	-6.18711	-3.01912	6.12758e-10	1.60461e-08	0.219697	0.50116
Sesn1	-6.21554	-2.71445	5.11499e-10	1.3486e-08	0.295455	0.545244
Gas1	-6.22086	-5.58053	4.94422e-10	1.30804e-08	0.0378788	0.356535
Hmgn1	-6.2242	-2.2762	4.84033e-10	1.28202e-08	0.227273	0.528229
Pcdhgb4	-6.28193	-7.51704	3.344e-10	9.04327e-09	0.0151515	0.341841
Tpcn1	-6.28282	-2.04782	3.32495e-10	9.00225e-09	0.363636	0.62181
Mmp2	-6.28437	-6.26394	3.29185e-10	8.92309e-09	0.106061	0.405259
Tceal9	-6.28537	-2.26507	3.27075e-10	8.87627e-09	0.310606	0.567672
Col6a2	-6.28592	-6.11311	3.25908e-10	8.85499e-09	0.113636	0.407579
Fer	-6.29081	-3.97914	3.15815e-10	8.59083e-09	0.0757576	0.395205
Gng11	-6.29458	-5.31149	3.08225e-10	8.40411e-09	0.0378788	0.361176
Man1a	-6.29458	-1.77386	3.08225e-10	8.40411e-09	0.583333	0.712297
Dlc1	-6.30258	-4.3084	2.92735e-10	8.03858e-09	0.166667	0.446249
Fermt2	-6.30302	-5.22021	2.91897e-10	8.02509e-09	0.0530303	0.370456
Syn3	-6.32889	-5.51688	2.4693e-10	6.82122e-09	0.0833333	0.388244
Dse	-6.33999	-2.27744	2.29776e-10	6.36253e-09	0.371212	0.617169
Timp3	-6.35709	-5.87192	2.05611e-10	5.75536e-09	0.0984848	0.399072
Lgals1	-6.3612	-1.21663	2.00186e-10	5.61709e-09	0.878788	0.934261
Mafb	-6.40339	-2.38277	1.51967e-10	4.31642e-09	0.507576	0.70611
Fkbp9	-6.4106	-6.95989	1.44944e-10	4.12708e-09	0.0378788	0.363496
Teddm2	-6.43159	-1.87277	1.26278e-10	3.61337e-09	0.386364	0.613302
Mgst1	-6.43447	-6.09401	1.23902e-10	3.54975e-09	0.0227273	0.356535
Col6a1	-6.4418	-5.73243	1.18064e-10	3.39932e-09	0.128788	0.427688
Spry2	-6.44713	-7.49015	1.13988e-10	3.29015e-09	0.0151515	0.350348
Frmd4b	-6.4529	-2.47729	1.09727e-10	3.17113e-09	0.356061	0.604022
Maml2	-6.47033	-3.33508	9.77863e-11	2.83666e-09	0.0984848	0.428461
C1qc	-6.47689	-3.14697	9.36356e-11	2.7265e-09	0.575758	0.672854
Cd33	-6.47799	-3.18555	9.29494e-11	2.71678e-09	0.227273	0.499613
Rcn3	-6.49087	-4.35574	8.534e-11	2.51021e-09	0.106061	0.41454
Sdc4	-6.54172	-2.77903	6.08143e-11	1.80255e-09	0.25	0.568445
Col5a1	-6.54572	-6.20754	5.92097e-11	1.75949e-09	0.0909091	0.405259
Nid1	-6.55016	-5.94454	5.74754e-11	1.71015e-09	0.136364	0.433875
Cfh	-6.55549	-3.14463	5.54597e-11	1.6523e-09	0.219697	0.506574
Serping1	-6.55638	-6.28376	5.51305e-11	1.64461e-09	0.136364	0.434648
Lama4	-6.59346	-8.21293	4.29694e-11	1.2935e-09	0.0227273	0.362722
Tgfbr1	-6.60012	-2.85026	4.10823e-11	1.24153e-09	0.189394	0.511214
Col5a2	-6.60867	-7.00407	3.87789e-11	1.17499e-09	0.0530303	0.385151
Cxcl12	-6.61034	-4.14495	3.83451e-11	1.16337e-09	0.136364	0.443929
Rhbdf1	-6.61333	-5.61441	3.75763e-11	1.14454e-09	0.0227273	0.369683
Adap2os	-6.61722	-2.47703	3.66021e-11	1.11634e-09	0.234848	0.522042
Rhoj	-6.61966	-7.69591	3.60024e-11	1.0995e-09	0.0227273	0.364269
Ms4a4a	-6.62288	-5.74332	3.52266e-11	1.07723e-09	0.0530303	0.385151
Tcf7l2	-6.62344	-3.53851	3.50945e-11	1.07461e-09	0.19697	0.482599
Prune2	-6.64764	-4.17799	2.97832e-11	9.16824e-10	0.106061	0.427688
Plpp3	-6.65763	-7.79005	2.78276e-11	8.63515e-10	0.030303	0.37123
Fbn1	-6.66651	-6.31386	2.61953e-11	8.16143e-10	0.0681818	0.398299
C1ra	-6.66651	-6.61843	2.61953e-11	8.16143e-10	0.030303	0.372003
C1qa	-6.72402	-3.17241	1.76775e-11	5.65996e-10	0.492424	0.639598
Zbtb20	-6.72447	-1.76189	1.76236e-11	5.65055e-10	0.772727	0.818252
Col3a1	-6.73202	-5.02199	1.67327e-11	5.38729e-10	0.401515	0.617943
St3gal6	-6.7349	-3.94302	1.64039e-11	5.28877e-10	0.0909091	0.429234
Glul	-6.76999	-1.96637	1.28794e-11	4.22303e-10	0.590909	0.739366
Dtx3	-6.7762	-3.90612	1.23374e-11	4.05681e-10	0.121212	0.445476
Lamb2	-6.78797	-7.8586	1.1372e-11	3.75537e-10	0.030303	0.377417
1110046J04Rik	-6.79286	-2.36858	1.09934e-11	3.64593e-10	0.181818	0.515855
Hspg2	-6.8044	-5.53751	1.01468e-11	3.38946e-10	0.0909091	0.417633
Nfia	-6.81795	-2.84663	9.23496e-12	3.09378e-10	0.333333	0.58314
Folr2	-6.8507	-5.31851	7.34891e-12	2.48907e-10	0.0681818	0.409899
Tcn2	-6.87257	-2.62634	6.30544e-12	2.17209e-10	0.348485	0.600928
Col1a2	-6.90144	-5.44931	5.14786e-12	1.80284e-10	0.325758	0.568445
Siglec1	-6.9021	-5.1576	5.12377e-12	1.79712e-10	0.0530303	0.404486
Ltbp4	-6.92542	-7.19209	4.34686e-12	1.53159e-10	0.0681818	0.409126
Serpinf1	-6.93075	-4.87968	4.18619e-12	1.47948e-10	0.181818	0.484919
Col6a3	-6.95484	-6.60246	3.52961e-12	1.25703e-10	0.0681818	0.411446
Rgmb	-6.96517	-4.42305	3.28017e-12	1.1718e-10	0.0909091	0.433101
Igfbp7	-6.98659	-5.00133	2.81641e-12	1.01553e-10	0.234848	0.513534
Mfge8	-6.99403	-4.14477	2.67097e-12	9.6459e-11	0.121212	0.457077
Col4a2	-7.00203	-5.50558	2.52288e-12	9.13961e-11	0.106061	0.437742
Fstl1	-7.05498	-5.73932	1.72621e-12	6.42444e-11	0.159091	0.473318
Slc29a1	-7.05732	-2.25998	1.6975e-12	6.32777e-11	0.492424	0.707657
Rab3il1	-7.0713	-1.89144	1.53484e-12	5.73065e-11	0.659091	0.750967
Lamc1	-7.08196	-5.01762	1.42127e-12	5.35847e-11	0.121212	0.450889
Sash1	-7.12149	-3.08878	1.06769e-12	4.08528e-11	0.159091	0.501933
Fcgr1	-7.12304	-4.32602	1.05571e-12	4.04614e-11	0.0984848	0.447796
Cald1	-7.19343	-5.7314	6.31835e-13	2.48748e-11	0.0757576	0.428461
Nisch	-7.20098	-1.52086	5.97815e-13	2.36157e-11	0.80303	0.87471
Tspan4	-7.21475	-4.92467	5.40345e-13	2.14186e-11	0.0606061	0.424594
Nedd4	-7.21897	-4.79857	5.23846e-13	2.08002e-11	0.151515	0.473318
Nr3c1	-7.23606	-1.91156	4.61897e-13	1.84035e-11	0.69697	0.837587
Adap2	-7.2405	-2.95927	4.47021e-13	1.78723e-11	0.219697	0.554524
Blvrb	-7.27825	-2.4829	3.38173e-13	1.36383e-11	0.386364	0.638051
C1qtnf1	-7.28358	-6.99206	3.25074e-13	1.31789e-11	0.0151515	0.395205
Abca1	-7.31955	-2.74757	2.48799e-13	1.02118e-11	0.371212	0.66744
Ebf1	-7.33754	-6.56641	2.17558e-13	8.94538e-12	0.030303	0.407579
Nfib	-7.34642	-6.64904	2.03586e-13	8.38577e-12	0.030303	0.407579
C5ar1	-7.41348	-3.53681	1.23029e-13	5.18761e-12	0.189394	0.534416
Gpr34	-7.42125	-4.1353	1.1602e-13	4.93704e-12	0.121212	0.480278
Col4a1	-7.42747	-5.8847	1.10697e-13	4.71918e-12	0.106061	0.458623
Ms4a6b	-7.47499	-3.83479	7.72124e-14	3.34717e-12	0.151515	0.507347
Sparcl1	-7.54449	-5.93337	4.54074e-14	2.00982e-12	0.121212	0.477185
Col1a1	-7.57624	-5.99813	3.55717e-14	1.61145e-12	0.181818	0.520495
Ctsb	-7.59411	-1.00142	3.09907e-14	1.41221e-12	0.992424	0.979118
Bgn	-7.59556	-6.85909	3.06472e-14	1.39931e-12	0.0681818	0.444702
Pdgfrb	-7.62975	-6.52356	2.35206e-14	1.09333e-12	0.0454545	0.432328
Serpinh1	-7.65285	-9.28355	1.96581e-14	9.1747e-13	0.0151515	0.412993
Hpgds	-7.66217	-5.65615	1.82816e-14	8.54951e-13	0.0454545	0.436968
Serpinb6a	-7.84192	-2.46814	4.43717e-15	2.21849e-13	0.537879	0.764114
Mir99ahg	-7.89687	-5.55404	2.85984e-15	1.44547e-13	0.0378788	0.444702
Lrp6	-7.90254	-3.04898	2.73284e-15	1.39345e-13	0.234848	0.601701
Itsn1	-7.97359	-3.15068	1.54128e-15	7.96409e-14	0.25	0.610982
Timp2	-7.99957	-1.73238	1.24853e-15	6.52422e-14	0.795455	0.855375
Aldh2	-8.02389	-1.70674	1.02452e-15	5.43959e-14	0.765152	0.860789
Pf4	-8.05852	-4.38271	7.72208e-16	4.1766e-14	0.272727	0.590101
Pcdhga12	-8.13691	-4.43483	4.05504e-16	2.21915e-14	0.234848	0.576179
0610039K10Rik	-8.22151	-1.95192	2.00962e-16	1.12098e-14	0.484848	0.720804
Sparc	-8.46998	-5.65872	2.45441e-17	1.45312e-15	0.348485	0.637278
Pam	-8.4833	-4.4059	2.18895e-17	1.29928e-15	0.121212	0.534416
Mmp14	-8.5085	-6.62172	1.76194e-17	1.05122e-15	0.0681818	0.487239
Maf	-8.64584	-3.2863	5.34116e-18	3.36901e-16	0.386364	0.696829
Ophn1	-8.77773	-5.5432	1.66801e-18	1.08768e-16	0.0606061	0.50348
Nrp1	-8.8036	-2.7804	1.32493e-18	8.71328e-17	0.537879	0.802784
Wwp1	-8.80505	-3.3401	1.30799e-18	8.62639e-17	0.424242	0.707657
Laptm4a	-8.86966	-1.36529	7.33684e-19	4.95162e-17	0.909091	0.924207
Pmp22	-8.90541	-2.95381	5.31885e-19	3.60018e-17	0.507576	0.75406
Tanc2	-8.95415	-5.6558	3.42361e-19	2.35873e-17	0.0378788	0.507347
Cd93	-8.97902	-5.26882	2.7319e-19	1.90869e-17	0.0984848	0.538283
Ypel3	-9.09015	-2.66539	9.88986e-20	7.02271e-18	0.530303	0.807425
Gstm1	-9.15544	-3.95862	5.41387e-20	3.966e-18	0.227273	0.613302
Ly6e	-9.39358	-3.5874	5.79941e-21	4.52022e-19	0.568182	0.807425
Nt5dc2	-9.43899	-7.60587	3.7639e-21	2.98392e-19	0.0151515	0.506574
Ms4a7	-9.46186	-6.37695	3.02511e-21	2.44001e-19	0.0757576	0.54447
Cd63-ps	-9.56955	-3.8127	1.07368e-21	8.78258e-20	0.0681818	0.562258
Fcgrt	-9.60142	-2.99272	7.88527e-22	6.51915e-20	0.55303	0.82908
Rgl1	-9.94925	-3.85855	2.54082e-23	2.42047e-21	0.333333	0.726991
Stab1	-10.16	-6.47455	2.9915e-24	2.95941e-22	0.0833333	0.582367
Dst	-10.1842	-4.67175	2.33321e-24	2.34832e-22	0.166667	0.639598
Slco2b1	-10.2649	-6.78813	1.01433e-24	1.03897e-22	0.0681818	0.576953
Serinc3	-10.2857	-1.68951	8.17845e-25	8.41435e-23	0.954545	0.971384
Sorbs3	-10.7297	-6.32247	7.37969e-27	9.23419e-25	0.0454545	0.595514
Itgb5	-10.9187	-5.2331	9.38187e-28	1.25538e-25	0.0833333	0.638051
Tmem255b	-10.9767	-31.0337	4.9486e-28	6.69913e-26	0	0.579273
Tgfbr2	-10.9849	-3.90379	4.51838e-28	6.15271e-26	0.424242	0.799691
Tcf4	-10.9913	-3.35944	4.2073e-28	5.86715e-26	0.530303	0.894818
Ctsl	-11.2536	-4.48709	2.22437e-29	3.60084e-27	0.333333	0.778809
Zfp36l1	-11.266	-3.22552	1.93165e-29	3.17134e-27	0.636364	0.944316
Igf1	-11.84	-6.12871	2.42503e-32	5.19788e-30	0.128788	0.696829
Ang	-12.7804	-7.14504	2.11115e-37	6.18619e-35	0.030303	0.692189
Apoe	-12.9643	-7.03274	1.9496e-38	6.35651e-36	0.704545	0.92034
Ccdc152	-13.1446	-3.09676	1.82724e-39	6.60918e-37	0.916667	0.945089
Gas6	-13.4489	-8.70365	3.12342e-41	1.24662e-38	0.0757576	0.733952
Igfbp4	-13.4529	-7.82503	2.95907e-41	1.20174e-38	0.106061	0.7471
Selenop	-13.6115	-3.40507	3.42278e-42	1.46729e-39	0.969697	0.976025
Rnase4	-14.094	-8.11542	4.13579e-45	2.1759e-42	0.151515	0.787316
Cd63	-15.3406	-5.98768	4.09701e-53	4.99167e-50	0.227273	0.882444
Itm2b	-15.9263	-1.88087	4.16199e-57	9.63459e-54	1	0.99536

## Sheet: Tcells
names	scores	logfoldchanges	pvals	pvals_adj	pct_Tcells	pct_all the other clusters
Ccl5	5.96836	14.7716	2.39648e-09	1.66904e-05	1	0.02477
Nkg7	5.96695	17.4699	2.41726e-09	1.66904e-05	1	0.004954
Il2rb	5.95991	13.7062	2.52381e-09	1.66904e-05	1	0.00920028
Ms4a4b	5.93807	11.8317	2.88399e-09	1.66904e-05	1	0.0339703
Rasal3	5.82606	9.0189	5.67525e-09	2.62753e-05	1	0.115357
Ptprc	5.78449	5.47744	7.27319e-09	2.6703e-05	1	0.651805
Rpl13a	5.74434	2.42313	9.22822e-09	2.6703e-05	1	0.978769
H2-Q6	5.70348	7.40608	1.17388e-08	2.89346e-05	1	0.375796
Ptpn22	5.64641	7.23165	1.63829e-08	2.89346e-05	1	0.324841
Akna	5.64148	6.02226	1.68592e-08	2.89346e-05	1	0.4954
H2-K1	5.62669	2.94238	1.83702e-08	2.89346e-05	1	0.947629
Tmsb10	5.60344	3.57016	2.10139e-08	3.04031e-05	1	0.806086
Gimap6	5.53863	8.18022	3.0485e-08	3.91401e-05	1	0.129512
Spn	5.52313	7.44935	3.33014e-08	3.91401e-05	1	0.102619
H2-Q7	5.51468	6.35313	3.49424e-08	3.91401e-05	1	0.450814
Pde6h	5.49072	4.06897	4.00291e-08	4.21197e-05	1	0.658882
Gimap3	5.46113	12.7722	4.731e-08	4.63253e-05	0.916667	0.00636943
Sh2d2a	5.45233	11.6129	4.97143e-08	4.63253e-05	0.916667	0.0127389
Rac2	5.45057	5.74249	5.02092e-08	4.63253e-05	1	0.525124
Acap1	5.44423	11.1586	5.20307e-08	4.63253e-05	0.916667	0.0134466
Txk	5.42662	10.28	5.74327e-08	4.64953e-05	0.916667	0.0162774
Tbc1d10c	5.42274	10.5104	5.8692e-08	4.64953e-05	0.916667	0.0169851
Klrk1	5.41393	9.79002	6.16546e-08	4.64953e-05	0.916667	0.0955414
Gimap4	5.41217	11.1283	6.22643e-08	4.64953e-05	0.916667	0.0311394
Ctsw	5.40161	11.0583	6.60467e-08	4.77786e-05	0.916667	0.135881
Arhgdib	5.35053	4.8029	8.76962e-08	6.15176e-05	1	0.68436
Cd52	5.2984	5.2014	1.16822e-07	7.48001e-05	1	0.552725
Pfn1	5.29417	2.38501	1.19556e-07	7.48001e-05	1	0.97523
Septin1	5.26705	7.68984	1.38633e-07	8.22876e-05	0.916667	0.0750177
Itgal	5.23711	8.77401	1.6311e-07	8.9901e-05	0.916667	0.116773
Rplp2	5.14694	1.88627	2.64775e-07	0.000139302	1	0.962491
Lck	4.96307	12.5647	6.93886e-07	0.000308899	0.833333	0.0127389
Arhgap45	4.95391	4.89028	7.27373e-07	0.000317697	1	0.587403
Klrd1	4.93982	10.8771	7.8195e-07	0.000329116	0.833333	0.02477
Cytip	4.93066	6.54482	8.19518e-07	0.000338768	0.916667	0.251238
Dock2	4.88628	5.05577	1.0276e-06	0.00041733	1	0.548478
Stat4	4.87078	8.38945	1.11158e-06	0.000443656	0.833333	0.0353857
Rps24	4.83837	2.00383	1.30906e-06	0.000496776	1	0.972399
Rps6kb2	4.8183	4.77257	1.44789e-06	0.000540601	0.916667	0.748762
Cyfip2	4.68339	7.43539	2.82171e-06	0.000936354	0.833333	0.0983723
Rad9a	4.68268	3.06021	2.83143e-06	0.000936354	1	0.829441
Rps21	4.65662	2.00208	3.21446e-06	0.00104237	1	0.943383
Fyn	4.61435	4.8564	3.94329e-06	0.00124002	1	0.365888
Ets1	4.61083	5.99793	4.01071e-06	0.00124002	0.916667	0.239915
Ptprcap	4.61047	3.05769	4.01751e-06	0.00124002	0.916667	0.775655
Slc26a10	4.51783	5.42302	6.2475e-06	0.0017637	0.833333	0.28804
Rpl23	4.50093	1.72414	6.76575e-06	0.00188699	1	0.944091
Ccdc88c	4.496	6.39205	6.92449e-06	0.00190827	0.833333	0.125973
Ripor2	4.47627	5.982	7.59581e-06	0.00201469	0.833333	0.152159
Sub1	4.47627	2.85135	7.59581e-06	0.00201469	1	0.823071
Tbx21	4.46887	11.5659	7.86325e-06	0.00201469	0.75	0.00566171
Coro1a	4.465	4.62908	8.0069e-06	0.00201469	1	0.615711
Prf1	4.45936	11.4225	8.22034e-06	0.00204616	0.75	0.00636943
Lat	4.45443	10.7544	8.41156e-06	0.00207148	0.75	0.00920028
Ikzf3	4.43541	9.58763	9.18968e-06	0.00217784	0.75	0.014862
Il18rap	4.43471	9.96726	9.21978e-06	0.00217784	0.75	0.0276008
Rpl34	4.42837	1.64671	9.49496e-06	0.00222019	1	0.96603
B4galnt1	4.42343	5.62445	9.71439e-06	0.00223379	0.833333	0.307148
Gimap9	4.42273	9.22901	9.74613e-06	0.00223379	0.75	0.0176929
Ppp1ca	4.39807	2.8453	1.09216e-05	0.0024196	1	0.846426
Ccnd2	4.39702	5.46884	1.09749e-05	0.0024196	0.916667	0.394904
Esyt1	4.34735	3.52023	1.37792e-05	0.00292637	1	0.757254
Rpl30	4.30649	1.71913	1.65865e-05	0.00339788	1	0.951168
Bin2	4.29592	5.28176	1.73967e-05	0.00352725	0.833333	0.302902
Rps27rt	4.28536	1.72106	1.82446e-05	0.00360978	1	0.711253
Ccnd3	4.27761	4.41793	1.88913e-05	0.00367491	0.833333	0.510262
Pdcd4	4.26704	4.76312	1.98084e-05	0.00369158	0.833333	0.460014
Hsd11b1	4.26634	6.19828	1.9871e-05	0.00369158	0.833333	0.140127
Rpl4	4.26563	1.7571	1.99338e-05	0.00369158	1	0.968861
Slc34a2	4.26211	1.72233	2.02507e-05	0.0037205	1	0.999292
Rpl32	4.23816	1.59217	2.25363e-05	0.00404413	1	0.97523
Rps18	4.22477	1.54066	2.39184e-05	0.00425912	1	0.957537
Srgn	4.18039	3.98173	2.91011e-05	0.00502732	1	0.661005
Rpl7	4.15644	1.48679	3.2325e-05	0.0054224	1	0.942675
Runx3	4.09761	6.40894	4.17433e-05	0.00657358	0.75	0.108988
Vps37b	4.08951	5.61372	4.32284e-05	0.00669158	0.75	0.220099
Wdr89	4.08881	1.92273	4.33598e-05	0.00669158	0.916667	0.476292
Mbnl1	4.0726	2.15398	4.64905e-05	0.00703405	1	0.944091
Fxyd5	4.03597	3.04285	5.43771e-05	0.00801767	1	0.778485
Ablim1	3.99863	5.38339	6.37094e-05	0.00921498	0.833333	0.246992
Itgb2	3.99053	4.35846	6.59254e-05	0.00942042	0.916667	0.52937
Lrrfip1	3.98666	3.76532	6.70108e-05	0.00951677	1	0.569002
Cd3g	3.96975	11.2977	7.19483e-05	0.0100634	0.666667	0.004954
Klre1	3.96341	11.2445	7.38871e-05	0.0100634	0.666667	0.00920028
Gzma	3.96341	13.3868	7.38871e-05	0.0100634	0.666667	0.00707714
Zap70	3.96059	9.90575	7.47645e-05	0.0100634	0.666667	0.00636943
Cd7	3.95918	10.1428	7.52069e-05	0.0100634	0.666667	0.00707714
Cd3e	3.95918	10.4133	7.52069e-05	0.0100634	0.666667	0.00920028
Pabpc1	3.95777	2.32397	7.56518e-05	0.0100647	1	0.909413
Rpl13	3.95073	1.41041	7.79137e-05	0.0102479	1	0.957537
Samd3	3.94932	9.31174	7.83737e-05	0.0102501	0.666667	0.00849257
Hip1r	3.93664	5.08891	8.26309e-05	0.0105681	0.75	0.22293
Rplp1	3.93312	1.10008	8.38517e-05	0.010607	1	0.986553
Uba52	3.93312	1.74504	8.38517e-05	0.010607	1	0.858457
Tmsb4x	3.92325	1.60056	8.73611e-05	0.0109909	1	0.993631
Itk	3.92184	8.79312	8.78737e-05	0.0109956	0.666667	0.0134466
Il2rg	3.88733	4.73642	0.000101355	0.0122841	0.833333	0.350318
Rps14	3.86126	1.28687	0.000112804	0.0133913	1	0.974522
Thy1	3.84999	4.9018	0.000118124	0.0139513	0.75	0.210191
Zdhhc18	3.83484	4.96258	0.000125645	0.0146159	0.75	0.18259
Lcp2	3.82463	3.96842	0.000130971	0.0151054	0.916667	0.43949
S100a10	3.80067	2.33249	0.000144303	0.0161057	0.916667	0.838641
Rps7	3.79363	1.59006	0.000148461	0.0163654	1	0.89172
Septin6	3.73762	4.9914	0.000185768	0.0199007	0.75	0.196745
Ankrd44	3.73269	3.82262	0.000189445	0.0200249	0.916667	0.556263
Selplg	3.71825	3.99091	0.000200608	0.0208536	0.916667	0.55414
Actb	3.71332	1.32467	0.000204559	0.021046	1	0.998585
Vasp	3.70698	3.22568	0.000209747	0.0214842	0.916667	0.555556
Spry2	3.68126	4.44047	0.00023208	0.023157	0.75	0.31564
Malt1	3.67845	4.92677	0.000234659	0.0233138	0.75	0.234961
AC124742.1	3.67316	1.97599	0.000239567	0.023664	0.833333	0.435952
B2m	3.66964	1.37827	0.000242892	0.023825	1	0.990092
Ubald2	3.66788	3.41286	0.000244571	0.0238885	0.75	0.324133
Cd247	3.6626	6.16257	0.000249672	0.0241827	0.666667	0.111111
Anxa6	3.65731	2.76728	0.000254874	0.024549	0.916667	0.751592
Gramd1a	3.65344	3.85084	0.000258753	0.0246497	0.833333	0.476999
Ddx5	3.64428	1.01993	0.000268142	0.0254051	1	0.993631
Jak1	3.64005	2.88113	0.000272583	0.0256505	0.916667	0.738146
Dennd4a	3.62033	4.20621	0.000294231	0.0271361	0.833333	0.418967
Bhlhe40	3.5918	4.73617	0.000328408	0.0293715	0.75	0.301486
Fubp1	3.58968	3.54459	0.000331082	0.0293715	0.916667	0.567587
Padi2	3.58898	4.71955	0.000331978	0.0293715	0.75	0.203822
Dusp5	3.58863	6.19082	0.000332426	0.0293715	0.666667	0.120311
Zyx	3.5851	2.68639	0.000336946	0.0295133	0.916667	0.76787
Stk4	3.55763	3.76936	0.000374219	0.0318485	0.833333	0.394197
Cdc42	3.55058	1.37182	0.000384379	0.0324744	1	0.940552
Itgb7	3.521	5.7123	0.000429931	0.0359295	0.666667	0.0920028
Ptk2b	3.51677	4.29939	0.000436835	0.0362448	0.75	0.370134
Lgals1	3.51113	1.87998	0.000446202	0.0367585	1	0.928521
L1cam	3.50726	3.85861	0.000452751	0.0371657	0.75	0.225053
Tma7	3.50056	1.94752	0.000464273	0.0375467	0.833333	0.674452
Itga4	3.49986	3.76997	0.000465502	0.0375467	0.916667	0.53857
Rbm39	3.49669	1.35542	0.000471068	0.0378637	0.916667	0.963907
Fam189b	3.49	5.40514	0.000483024	0.0382929	0.666667	0.13942
Id2	3.48225	4.5929	0.000497222	0.0391204	0.833333	0.374381
Gimap7	3.4745	10.8595	0.000511808	0.0395966	0.583333	0.00353857
Arhgef18	3.47379	5.35739	0.000513153	0.0395966	0.666667	0.190375
Nr4a2	3.47098	5.37057	0.000518569	0.0398815	0.666667	0.116773
Hcst	3.46745	4.83879	0.000525413	0.0399565	0.666667	0.253362
Gzmb	3.46428	11.9353	0.000531644	0.0400881	0.583333	0.00707714
Eif3h	3.45477	2.0377	0.000550755	0.0412603	0.833333	0.723284
Rpl41	3.44843	1.31078	0.000563848	0.0419695	1	0.970984
Cand2	3.44421	1.40542	0.000572738	0.0423588	1	0.970276
Cfl1	3.43998	1.41547	0.000581758	0.0428889	1	0.976645
Nsmaf	3.43787	4.39468	0.000586317	0.0429514	0.75	0.40552
Coro2a	3.42448	4.83799	0.000615975	0.0441461	0.666667	0.178344
Bcl2	3.42025	5.08154	0.000625626	0.0446775	0.666667	0.188252
Skap1	3.41603	8.0247	0.000635419	0.0451206	0.583333	0.0205237
Ikzf1	3.40229	4.03221	0.000668237	0.0465934	0.75	0.416136
Scn10a	3.39489	1.55387	0.000686554	0.0477066	0.916667	0.782024
Arhgef1	3.38221	2.46955	0.000719046	0.0493922	0.833333	0.736023
5031439G07Rik	-3.38996	-32.892	0.000699024	0.0481599	0	0.567587
Lyn	-3.39172	-5.2277	0.000694547	0.0479942	0.0833333	0.669498
Psd3	-3.39419	-32.6864	0.000688323	0.0477066	0	0.568294
Clec4a3	-3.40264	-33.626	0.000667376	0.0465934	0	0.56971
Snx2	-3.40546	-4.8912	0.000660527	0.0463349	0.0833333	0.698514
Lmna	-3.40687	-4.06548	0.000657126	0.0462365	0.333333	0.820948
Srebf2	-3.41356	-4.09979	0.000641196	0.0452532	0.25	0.765747
Epb41l2	-3.41497	-4.90894	0.000637889	0.0451575	0.0833333	0.67799
Ncf2	-3.41955	-32.8931	0.000627249	0.0446775	0	0.572541
Rhob	-3.42519	-4.26626	0.00061438	0.0441461	0.333333	0.854919
Pros1	-3.42589	-5.10728	0.000612788	0.0441461	0.166667	0.661713
Rab31	-3.428	-7.48597	0.000608038	0.0439858	0.0833333	0.609342
Rsu1	-3.43153	-4.75023	0.000600196	0.0435546	0.166667	0.71196
Clec4a1	-3.43223	-33.7359	0.000598639	0.0435546	0	0.574664
Fcgr2b	-3.43364	-8.05254	0.000595536	0.0434892	0.166667	0.639066
H2-DMb1	-3.43892	-8.4334	0.000584033	0.04292	0.0833333	0.61005
Ifngr2	-3.44914	-32.7584	0.000562379	0.0419695	0	0.577495
Mfsd11	-3.45759	-5.05703	0.000545027	0.0409637	0.25	0.673036
Dram2	-3.46605	-32.9111	0.000528174	0.0399565	0	0.580326
Tmem106a	-3.46605	-33.528	0.000528174	0.0399565	0	0.580326
Colgalt1	-3.4664	-5.04276	0.000527482	0.0399565	0.0833333	0.648266
Ccl6	-3.46957	-7.99134	0.000521296	0.0399565	0.166667	0.648974
Tcn2	-3.47873	-33.3032	0.000503803	0.039136	0	0.582449
Ccdc88a	-3.47873	-32.8224	0.000503803	0.039136	0	0.582449
Mpeg1	-3.48049	-8.55746	0.000500502	0.039136	0.0833333	0.618542
Camk1	-3.48154	-5.01636	0.000498532	0.0391204	0.166667	0.70913
Fcgr3	-3.48788	-7.62541	0.000486859	0.0384651	0.166667	0.651805
Pip4p1	-3.49035	-7.24808	0.000482388	0.0382929	0.0833333	0.618542
Blvrb	-3.49422	-7.06451	0.000475441	0.0379516	0.0833333	0.61925
Pepd	-3.49563	-33.6063	0.000472937	0.0378825	0	0.58528
Frmd4b	-3.49986	-33.2793	0.000465502	0.0375467	0	0.585987
Mfsd1	-3.49986	-33.4612	0.000465502	0.0375467	0	0.585987
Tep1	-3.50268	-5.13707	0.000460605	0.0375467	0.0833333	0.661713
Zfand5	-3.51184	-4.01921	0.000445021	0.0367585	0.25	0.7523
Ly86	-3.51888	-7.95544	0.00043337	0.0360866	0.0833333	0.623496
Klf4	-3.5379	-33.0941	0.000403319	0.0338276	0	0.592357
Mtss1	-3.54636	-33.1568	0.000390598	0.0328798	0	0.593772
Anxa4	-3.55234	-7.00711	0.000381815	0.0323759	0.0833333	0.631281
Dpysl2	-3.56397	-3.47759	0.00036529	0.0312033	0.833333	0.935598
Cebpd	-3.56749	-32.8665	0.000360416	0.030901	0	0.597311
Ptpra	-3.5689	-4.52578	0.000358484	0.0308496	0.166667	0.71196
Sec14l1	-3.57277	-7.26879	0.000353219	0.03051	0.0833333	0.631281
Srgap2	-3.57876	-6.69684	0.000345225	0.0299311	0.0833333	0.63482
Eps8	-3.5844	-33.3694	0.000337856	0.0295133	0	0.600142
Atp6v0c	-3.58581	-3.18099	0.000336037	0.0295133	0.333333	0.859165
Apobec1	-3.58863	-33.7509	0.000332426	0.0293715	0	0.600849
Dst	-3.58863	-33.4139	0.000332426	0.0293715	0	0.600849
Pld4	-3.58933	-8.42746	0.000331529	0.0293715	0.166667	0.663128
Mafb	-3.59919	-6.30606	0.000319207	0.0289777	0.25	0.691437
Myof	-3.60553	-33.0073	0.000311513	0.0283906	0	0.60368
Atf3	-3.61434	-6.00243	0.000301115	0.0275514	0.0833333	0.67799
Qk	-3.61504	-4.47564	0.000300298	0.0275514	0.25	0.794055
Serpinb6a	-3.62314	-4.76696	0.000291043	0.0269494	0.166667	0.748054
Ccl9	-3.62667	-34.462	0.000287103	0.0266914	0	0.607219
Uqcrq	-3.62808	-4.71088	0.000285541	0.0266532	0.0833333	0.715499
Plin2	-3.64357	-33.6088	0.000268878	0.0254051	0	0.61005
Cd68	-3.65379	-8.8674	0.000258398	0.0246497	0.0833333	0.64402
Septin2	-3.65661	-4.70872	0.000255575	0.024549	0.25	0.799717
Skap2	-3.66471	-33.2925	0.00024762	0.0240847	0	0.613588
Tuba1b	-3.67246	-3.21015	0.000240228	0.023664	0.333333	0.884643
Spi1	-3.68584	-33.889	0.000227946	0.022843	0	0.617127
Clic4	-3.69359	-4.87505	0.000221108	0.022254	0.0833333	0.716914
Igf1	-3.69571	-8.57398	0.000219276	0.0221661	0.0833333	0.648974
Apoe	-3.70416	-6.95011	0.000212092	0.0216287	0.833333	0.90092
Asah1	-3.71437	-5.10341	0.000203707	0.021046	0.25	0.816702
Lgmn	-3.7179	-7.16471	0.000200888	0.0208536	0.416667	0.747346
Cd36	-3.72072	-8.16859	0.000198659	0.0208536	0.0833333	0.65959
Gns	-3.73445	-5.19568	0.000188124	0.0199765	0.333333	0.828733
Lyl1	-3.73657	-32.8556	0.00018655	0.0199007	0	0.625619
Phactr2	-3.73657	-33.1087	0.00018655	0.0199007	0	0.625619
Nfic	-3.77249	-4.75528	0.000161623	0.0176482	0.166667	0.751592
Alox5ap	-3.77461	-34.6061	0.000160259	0.0175822	0	0.631989
Igfbp4	-3.79433	-7.9683	0.000148041	0.0163654	0.166667	0.692144
Ang	-3.79997	-32.6304	0.000144714	0.0161057	0	0.636235
Camk2a	-3.80842	-34.1207	0.000139856	0.0157161	0	0.63765
Sulf2	-3.80983	-5.25278	0.000139061	0.0157031	0.166667	0.729653
Reep3	-3.81688	-32.9767	0.000135152	0.0153364	0	0.639066
Ifi207	-3.8211	-7.67261	0.000132856	0.0151501	0.0833333	0.670205
Nfix	-3.8211	-32.3378	0.000132856	0.0151501	0	0.639774
Septin8	-3.83801	-33.5628	0.000124035	0.0145014	0	0.642604
Vat1	-3.84224	-32.7546	0.000121917	0.0143262	0	0.643312
Gas6	-3.86232	-8.31089	0.000112317	0.0133913	0.0833333	0.67799
Prcp	-3.86549	-7.93694	0.000110868	0.0132979	0.0833333	0.678698
Xbp1	-3.87887	-6.86693	0.000104942	0.0126527	0.166667	0.707714
Rnase4	-3.88944	-7.47271	0.000100476	0.0122417	0.25	0.732484
Capza2	-3.88944	-5.37117	0.000100476	0.0122417	0.166667	0.843595
Lifr	-3.89296	-33.8474	9.90281e-05	0.0121936	0	0.651805
Fuca1	-3.90388	-8.06752	9.46626e-05	0.0117184	0.0833333	0.682236
Rassf4	-3.90564	-34.9149	9.39757e-05	0.0116959	0	0.653928
Rin2	-3.94051	-7.80603	8.13074e-05	0.010515	0.0833333	0.690729
Mrc1	-3.94791	-35.3331	7.88363e-05	0.0102527	0	0.661005
Cltc	-3.95425	-5.39163	7.67749e-05	0.0101558	0.25	0.871196
Rgs10	-3.96059	-34.2021	7.47645e-05	0.0100634	0	0.663128
Litaf	-3.96411	-4.41511	7.36692e-05	0.0100634	0.416667	0.838641
Oxct1	-3.96482	-33.7798	7.3452e-05	0.0100634	0	0.663836
Cmtm3	-3.9694	-8.06779	7.20547e-05	0.0100634	0.0833333	0.692144
Tmem176a	-3.99722	-7.64889	6.40896e-05	0.00921498	0.166667	0.723284
Plxnd1	-4.02399	-33.5253	5.72193e-05	0.00838335	0	0.673744
Gpx1	-4.03949	-4.43775	5.35669e-05	0.00794885	0.5	0.91012
Ctsb	-4.04583	-3.30805	5.21374e-05	0.00781008	0.833333	0.981599
Hexa	-4.0726	-5.64106	4.64905e-05	0.00703405	0.333333	0.825195
Myo5a	-4.07472	-34.1778	4.60704e-05	0.00703405	0	0.682236
Gusb	-4.09162	-34.1825	4.28362e-05	0.00669158	0	0.685067
Cd302	-4.10431	-5.98827	4.05532e-05	0.0064299	0.0833333	0.731069
Ctsh	-4.12262	-7.8443	3.74585e-05	0.00598018	0.25	0.757962
Plxnb2	-4.12544	-34.0956	3.70027e-05	0.00594845	0	0.690729
Lpl	-4.12931	-7.90796	3.63847e-05	0.00589	0.25	0.760085
Sdc3	-4.12967	-34.4752	3.6329e-05	0.00589	0	0.691437
Adam15	-4.12967	-34.1858	3.6329e-05	0.00589	0	0.691437
Ckb	-4.14164	-8.04627	3.44827e-05	0.00570172	0.0833333	0.71833
Tmed10	-4.16031	-5.32065	3.17814e-05	0.00537013	0.0833333	0.850672
Tns1	-4.16066	-8.43179	3.17324e-05	0.00537013	0.0833333	0.722576
Slc39a1	-4.17828	-4.45741	2.93728e-05	0.00503667	0.25	0.874027
Comt	-4.18426	-6.68837	2.86092e-05	0.0049795	0.0833333	0.734607
Tmem176b	-4.1973	-8.16993	2.7012e-05	0.00473713	0.25	0.774947
Unc93b1	-4.20645	-8.0121	2.59408e-05	0.004584	0.25	0.773531
Nrp1	-4.23921	-6.49468	2.24305e-05	0.00404413	0.25	0.782732
Myadm	-4.25929	-5.55604	2.05076e-05	0.00373804	0.333333	0.937721
Ski	-4.27338	-33.9246	1.92532e-05	0.0036834	0	0.715499
Ecm1	-4.27549	-8.54958	1.90714e-05	0.00367903	0.0833333	0.742392
Abca9	-4.27761	-34.2987	1.88913e-05	0.00367491	0	0.716207
Ftl1	-4.2924	-2.16167	1.76751e-05	0.00352725	1	0.986553
Anxa5	-4.29275	-4.5284	1.76471e-05	0.00352725	0.583333	0.95966
Axl	-4.30649	-8.52915	1.65865e-05	0.00339788	0.0833333	0.746638
Dusp3	-4.3072	-33.835	1.65337e-05	0.00339788	0	0.721161
Fth1	-4.31283	-2.37059	1.61177e-05	0.0033919	0.916667	0.990092
Wdfy3	-4.35792	-34.0845	1.31305e-05	0.00281444	0	0.729653
Dhrs3	-4.36672	-7.43125	1.26124e-05	0.00272864	0.0833333	0.760085
Ap2a2	-4.37201	-6.31419	1.23109e-05	0.00268854	0.166667	0.790517
Nav1	-4.40019	-34.3211	1.08158e-05	0.0024196	0	0.73673
Pmp22	-4.40441	-35.1695	1.0607e-05	0.00240727	0	0.737438
Ctsl	-4.44246	-35.1615	8.89379e-06	0.00214461	0	0.743808
Mt1	-4.44809	-6.37791	8.66365e-06	0.0021111	0.25	0.810333
Mbnl2	-4.465	-6.45255	8.0069e-06	0.00201469	0.0833333	0.790517
Rab3il1	-4.47204	-35.0841	7.74755e-06	0.00201469	0	0.748762
Mef2c	-4.48895	-34.5927	7.15746e-06	0.00194927	0	0.751592
Sirpa	-4.53122	-35.4357	5.86439e-06	0.00167598	0	0.758669
Tppp3	-4.5439	-35.4622	5.52226e-06	0.00159793	0	0.760793
Tcf4	-4.5439	-6.13269	5.52226e-06	0.00159793	0.166667	0.86695
Dab2	-4.56504	-35.552	4.9941e-06	0.00148216	0	0.764331
Laptm4a	-4.59321	-6.0342	4.36469e-06	0.00131219	0.333333	0.927813
Pltp	-4.60695	-6.5571	4.08614e-06	0.00124461	0.583333	0.900212
Gsn	-4.65486	-7.32433	3.24206e-06	0.00104237	0.416667	0.888889
Aldh2	-4.69184	-6.44632	2.70756e-06	0.000921725	0.166667	0.857749
Ctsa	-4.7003	-6.59646	2.59785e-06	0.000897576	0.333333	0.920736
Atox1	-4.70523	-6.1198	2.53583e-06	0.000889424	0.166667	0.823071
Itm2b	-4.72495	-2.29629	2.30169e-06	0.00081972	1	0.995754
Cd63	-4.74609	-7.58989	2.07389e-06	0.000750134	0.166667	0.827318
Lamp2	-4.81231	-5.33767	1.49197e-06	0.000548216	0.5	0.92569
Fcgrt	-4.83978	-35.5353	1.29981e-06	0.000496776	0	0.810333
Tgfbi	-4.84401	-36.4669	1.27245e-06	0.000496776	0	0.81104
Scpep1	-4.94158	-9.66651	7.74918e-07	0.000329116	0.0833333	0.84218
Pid1	-4.96553	-10.2266	6.85127e-07	0.000308899	0.0833333	0.846426
Timp2	-5.0388	-10.4096	4.68462e-07	0.000221315	0.0833333	0.856334
Grtp1	-5.05958	-4.28986	4.20179e-07	0.00020264	0.416667	0.947629
Lamp1	-5.06592	-5.41532	4.0643e-07	0.00020018	0.5	0.963199
Grn	-5.12862	-7.90986	2.91874e-07	0.000148818	0.333333	0.942675
Ctsz	-5.23782	-7.78147	1.62489e-07	8.9901e-05	0.166667	0.912951
Ccdc152	-5.23958	-7.37356	1.60946e-07	8.9901e-05	0.416667	0.946921
Lrp1	-5.28572	-7.96417	1.25212e-07	7.6277e-05	0.333333	0.921444
Psap	-5.29734	-6.43447	1.175e-07	7.48001e-05	0.583333	0.982307
Selenop	-5.33292	-7.51366	9.66461e-08	6.58018e-05	0.833333	0.976645
Ifitm3	-5.51186	-36.7853	3.55066e-08	3.91401e-05	0	0.922859
Marcks	-5.59006	-9.96205	2.26998e-08	3.09104e-05	0.0833333	0.941967
Cd81	-5.62317	-9.51611	1.87489e-08	2.89346e-05	0.333333	0.958245
App	-5.65557	-37.063	1.55328e-08	2.89346e-05	0	0.946921
Cst3	-5.68727	-6.71463	1.29084e-08	2.89346e-05	0.583333	0.990092
Ifitm2	-5.74434	-36.1418	9.22822e-09	2.6703e-05	0	0.961783

## Sheet: Tenocytes
names	scores	logfoldchanges	pvals	pvals_adj	pct_Tenocytes	pct_all the other clusters
Fmod	13.5055	13.9789	1.45069e-41	3.3582e-37	1	0.25349
Thbs4	13.416	12.8525	4.87237e-41	5.63953e-37	1	0.277002
Tnmd	13.2929	13.2416	2.5443e-40	1.96326e-36	0.984375	0.0595151
Col12a1	13.174	10.363	1.23797e-39	7.16445e-36	0.984375	0.138134
Cilp2	13.0862	12.6035	3.9472e-39	1.82748e-35	0.96875	0.0293902
Col1a2	12.9821	9.68867	1.54575e-38	5.96375e-35	1	0.524614
Col1a1	12.8746	10.1411	6.25949e-38	2.07001e-34	1	0.465099
Col11a1	12.8048	10.7089	1.54162e-37	4.46086e-34	0.953125	0.0382072
Cilp	12.6536	10.2569	1.06911e-36	2.74986e-33	1	0.243204
Serpinf1	12.5973	8.35659	2.18478e-36	5.05756e-33	1	0.431301
Abi3bp	12.4947	8.30517	7.97613e-36	1.67854e-32	1	0.254225
Ssc5d	12.4675	8.0476	1.1224e-35	2.1652e-32	0.984375	0.189566
Ptx4	12.1898	11.3515	3.52203e-34	6.27166e-31	0.90625	0.0286554
Tnc	12.1093	10.4747	9.42771e-34	1.55887e-30	0.90625	0.0492285
Prelp	12.0294	8.14351	2.48859e-33	3.84055e-30	1	0.246143
Sparc	11.8877	7.80099	1.37131e-32	1.98403e-29	1	0.592212
Fibin	11.8265	8.13776	2.84879e-32	3.87921e-29	0.921875	0.102131
Fxyd6	11.7727	7.57296	5.39718e-32	6.94108e-29	0.9375	0.131521
Aebp1	11.7189	7.33858	1.01959e-31	1.24224e-28	0.96875	0.226304
Bgn	11.5946	7.94245	4.38939e-31	5.0805e-28	1	0.382072
Ogn	11.5116	7.9551	1.15312e-30	1.27112e-27	0.953125	0.25349
Mgp	11.4672	7.85906	1.92891e-30	2.02966e-27	1	0.349008
Itgbl1	11.4438	8.13591	2.52441e-30	2.54077e-27	0.890625	0.127112
Antxr1	11.4019	6.28913	4.09163e-30	3.78868e-27	0.96875	0.354886
Mmp2	11.3217	8.38132	1.02474e-29	9.1237e-27	1	0.348273
Cnn3	11.296	5.86879	1.37254e-29	1.17677e-26	0.953125	0.333578
Col16a1	11.1747	6.50658	5.42491e-29	4.48505e-26	0.921875	0.169728
Mkx	11.1249	9.77565	9.4867e-29	7.57267e-26	0.828125	0.0139603
Thbs2	11.1134	7.79611	1.07918e-28	8.32729e-26	0.875	0.157237
Cpxm2	10.995	8.0275	4.03829e-28	3.01556e-25	0.859375	0.112417
Rcn3	10.9717	5.79353	5.22759e-28	3.78167e-25	0.953125	0.359295
Nfix	10.9369	4.73944	7.67846e-28	5.38632e-25	0.984375	0.617928
Thbs1	10.9102	8.00156	1.0307e-27	7.01753e-25	0.875	0.156503
Chodl	10.8629	10.837	1.73124e-27	1.14504e-24	0.8125	0.0279206
Lpar1	10.8544	6.04783	1.90109e-27	1.22245e-24	0.921875	0.280676
Fbln7	10.8157	7.31858	2.9015e-27	1.76755e-24	0.890625	0.152094
Gas1	10.7153	6.44439	8.62966e-27	5.12225e-24	0.9375	0.29831
Ecm2	10.6657	6.1257	1.47281e-26	8.52352e-24	0.953125	0.293902
Fndc1	10.6606	7.52154	1.55633e-26	8.7872e-24	0.984375	0.266716
Mfap4	10.6502	7.70132	1.74062e-26	9.59372e-24	0.890625	0.265981
Dpysl3	10.4993	5.68408	8.7062e-26	4.68697e-23	0.9375	0.300514
Ccdc80	10.4823	6.56301	1.04159e-25	5.47995e-23	0.984375	0.29978
Pam	10.436	5.04414	1.69806e-25	8.58738e-23	0.984375	0.473181
Serpinh1	10.4355	5.88394	1.70642e-25	8.58738e-23	0.96875	0.348273
Igfbp6	10.3944	7.045	2.6306e-25	1.29565e-22	0.984375	0.274798
Gas2	10.3603	8.48818	3.75702e-25	1.77492e-22	0.78125	0.0382072
Ptprd	10.3275	6.61135	5.29061e-25	2.44945e-22	0.828125	0.110213
Lhfp	10.2627	6.05096	1.0374e-24	4.70879e-22	0.9375	0.288758
Pcdhgb7	10.1919	5.46113	2.15611e-24	9.59841e-22	0.96875	0.271124
Lox	10.1611	6.60913	2.95771e-24	1.28011e-21	0.828125	0.125643
Olfml3	10.1602	6.2702	2.98614e-24	1.28011e-21	0.875	0.250551
Pcdhga10	10.1062	5.46771	5.18444e-24	2.18209e-21	0.953125	0.261572
Pcdhgc3	10.0834	5.59389	6.5437e-24	2.705e-21	0.953125	0.263777
Cercam	10.0504	5.81502	9.14667e-24	3.71467e-21	0.84375	0.172667
Pcdhgc4	10.0475	5.41172	9.42486e-24	3.76166e-21	0.953125	0.279206
Pcdhga4	10.0336	5.39016	1.08436e-23	4.25457e-21	0.953125	0.263777
Pcdhgb2	10.0166	5.34559	1.28923e-23	4.97408e-21	0.953125	0.263777
Pcdhga9	10.0037	5.34529	1.46878e-23	5.57391e-21	0.953125	0.264511
Pcdhga7	9.99262	5.3209	1.64187e-23	6.13028e-21	0.953125	0.274063
Timp2	9.9878	2.98995	1.72364e-23	6.23553e-21	0.984375	0.843497
Pcdhgb6	9.98656	5.32947	1.74539e-23	6.23553e-21	0.953125	0.270389
Pcdhga1	9.98625	5.3244	1.75087e-23	6.23553e-21	0.953125	0.263042
Pcdhga11	9.98158	5.35079	1.83514e-23	6.43662e-21	0.953125	0.273328
Pcdhgc5	9.9777	5.33865	1.90842e-23	6.59374e-21	0.953125	0.269655
Zfp185	9.96682	8.71937	2.12938e-23	7.24898e-21	0.75	0.0249816
Pcdhgb1	9.9606	5.33458	2.26683e-23	7.60506e-21	0.953125	0.266716
Pcdhga2	9.95858	5.31113	2.31337e-23	7.62552e-21	0.953125	0.264511
Pcdhga3	9.95749	5.31095	2.33881e-23	7.62552e-21	0.953125	0.265246
Pcdhga5	9.94817	5.30787	2.56862e-23	8.18359e-21	0.953125	0.268185
Pcdhgb5	9.9477	5.306	2.58068e-23	8.18359e-21	0.953125	0.265981
Pcdhga6	9.93372	5.28379	2.96974e-23	9.29007e-21	0.953125	0.271859
Pcdhga8	9.92719	5.30546	3.17065e-23	9.78633e-21	0.953125	0.264511
Pcdhgb8	9.92563	5.27148	3.22044e-23	9.80921e-21	0.953125	0.270389
Tgfbr3	9.91476	5.45762	3.5913e-23	1.07967e-20	0.890625	0.280676
Dcn	9.89751	8.93224	4.26784e-23	1.25058e-20	1	0.639971
Mxra8	9.88678	6.14016	4.75049e-23	1.37461e-20	0.953125	0.292432
Synpo	9.88103	5.33056	5.03117e-23	1.43786e-20	0.875	0.204996
Pcdhgb4	9.8515	5.24834	6.75254e-23	1.90627e-20	0.953125	0.281411
Zbtb20	9.83627	3.72088	7.85665e-23	2.19125e-20	1	0.80529
Zfhx4	9.82944	5.7023	8.40881e-23	2.31733e-20	0.859375	0.196179
Fbln1	9.82136	6.7875	9.11106e-23	2.48132e-20	0.8125	0.167524
Pcdhga12	9.81794	4.75959	9.42536e-23	2.53707e-20	0.96875	0.524614
Comp	9.81016	8.99607	1.01802e-22	2.70874e-20	0.75	0.0529023
Apod	9.78623	6.45559	1.29014e-22	3.39381e-20	0.921875	0.287289
Fkbp9	9.74753	5.58504	1.89002e-22	4.86135e-20	0.890625	0.307127
Pcolce	9.73293	6.32058	2.18224e-22	5.55127e-20	0.953125	0.399706
Pamr1	9.66455	6.62867	4.2651e-22	1.07318e-19	0.828125	0.186627
Kera	9.63269	11.2917	5.81882e-22	1.44839e-19	0.71875	0.0205731
Ppic	9.62725	5.55284	6.13514e-22	1.51088e-19	0.859375	0.26892
Il11ra1	9.62212	4.37099	6.44894e-22	1.57144e-19	0.9375	0.396767
Ltbp3	9.60891	4.67133	7.33224e-22	1.76806e-19	0.890625	0.457017
Col6a1	9.50245	7.23446	2.05006e-21	4.84254e-19	0.984375	0.37252
Sema3b	9.49872	7.06651	2.12483e-21	4.96845e-19	0.734375	0.0433505
Emilin1	9.48629	5.28762	2.39406e-21	5.54201e-19	0.84375	0.256429
Wwtr1	9.46127	4.85826	3.04232e-21	6.97295e-19	0.890625	0.276267
Scarf2	9.42785	4.94149	4.18564e-21	9.40712e-19	0.84375	0.185893
Nedd4	9.41573	5.53033	4.69797e-21	1.0457e-18	0.96875	0.41881
Angptl2	9.38279	5.79522	6.42527e-21	1.41656e-18	0.875	0.257164
Rflnb	9.37315	6.19977	7.03998e-21	1.52756e-18	0.78125	0.116091
Fn1	9.37284	6.42115	7.06075e-21	1.52756e-18	1	0.475386
Col11a2	9.36787	8.85796	7.40141e-21	1.58644e-18	0.703125	0.0257164
Ccn1	9.3085	6.98934	1.29652e-20	2.7535e-18	0.8125	0.220426
Col6a2	9.27648	6.85163	1.75164e-20	3.65303e-18	0.984375	0.351947
Ctsk	9.26312	6.00874	1.98547e-20	4.10371e-18	0.8125	0.227039
Ptgis	9.24291	7.74164	2.39871e-20	4.91397e-18	0.703125	0.0345334
Cped1	9.23048	4.88759	2.69416e-20	5.4708e-18	0.875	0.250551
Egfr	9.22566	5.20839	2.81808e-20	5.67268e-18	0.890625	0.261572
Col5a2	9.21789	6.20724	3.02993e-20	6.04653e-18	0.984375	0.324761
G430095P16Rik	9.15604	3.807	5.38365e-20	1.06518e-17	0.859375	0.261572
Lamb2	9.11019	5.1235	8.22347e-20	1.58638e-17	0.96875	0.315944
Fbln5	9.10584	5.47929	8.55994e-20	1.63764e-17	0.875	0.214548
Mrc2	9.09061	4.95435	9.84829e-20	1.86867e-17	0.875	0.190301
Ccn4	9.05269	7.83695	1.39486e-19	2.56267e-17	0.6875	0.0345334
Jcad	9.01244	5.27705	2.01521e-19	3.61629e-17	0.828125	0.201323
Pls3	9.00793	5.04693	2.09975e-19	3.73902e-17	0.859375	0.307862
Tenm3	8.95929	5.43051	3.26776e-19	5.73071e-17	0.734375	0.095518
Crtap	8.95696	4.18751	3.33756e-19	5.74537e-17	0.890625	0.416605
Maged1	8.9568	4.76021	3.34227e-19	5.74537e-17	0.859375	0.352682
Ecrg4	8.91329	8.56086	4.95409e-19	8.25053e-17	0.671875	0.0264511
Nfia	8.88889	3.77834	6.17231e-19	1.00622e-16	0.984375	0.540044
Adgrl2	8.87055	4.98319	7.27853e-19	1.17007e-16	0.796875	0.174137
Scube2	8.86433	8.06548	7.69628e-19	1.2287e-16	0.671875	0.0360029
Angptl1	8.82921	5.54237	1.05417e-18	1.66006e-16	0.828125	0.22263
Prg4	8.82424	5.36818	1.10208e-18	1.71222e-16	0.78125	0.374724
Pdgfa	8.76145	4.73945	1.92752e-18	2.91635e-16	0.78125	0.189566
Ptn	8.75337	6.81235	2.07074e-18	3.11269e-16	0.6875	0.0712711
Mfap2	8.70706	4.93797	3.11864e-18	4.48406e-16	0.8125	0.21014
Bicc1	8.69618	4.68341	3.43246e-18	4.88141e-16	0.84375	0.228508
Cacna2d1	8.65329	4.5095	5.00376e-18	6.90416e-16	0.796875	0.172667
Cys1	8.65313	4.83692	5.01058e-18	6.90416e-16	0.734375	0.114622
Lhfpl2	8.58522	5.20679	9.06662e-18	1.22739e-15	0.75	0.151359
Clec11a	8.57263	6.4766	1.0115e-17	1.36135e-15	0.671875	0.0587803
Col6a3	8.56222	5.89598	1.1072e-17	1.4646e-15	0.96875	0.351947
Plpp3	8.55009	4.97475	1.2299e-17	1.61766e-15	0.9375	0.311536
Myo1d	8.54559	5.36166	1.27886e-17	1.67256e-15	0.734375	0.127847
Col8a2	8.53797	7.10527	1.366e-17	1.77648e-15	0.65625	0.0315944
Cald1	8.53517	4.71303	1.39946e-17	1.80462e-15	0.96875	0.368846
Pcsk5	8.53486	5.21237	1.40322e-17	1.80462e-15	0.734375	0.131521
Tgfb3	8.51886	4.8776	1.61138e-17	2.04955e-15	0.796875	0.17781
Cdh2	8.50829	5.93559	1.76522e-17	2.23295e-15	0.671875	0.0484938
Lgals1	8.47456	1.75458	2.35964e-17	2.89012e-15	0.9375	0.928729
Copz2	8.45156	4.22876	2.87431e-17	3.46549e-15	0.84375	0.289493
Cd9	8.43182	3.6253	3.40316e-17	4.08185e-15	0.953125	0.618663
Txndc5	8.42778	4.12387	3.52272e-17	4.20347e-15	0.890625	0.452608
Timp3	8.42592	5.2558	3.57929e-17	4.24907e-15	0.921875	0.345334
Mir100hg	8.38784	4.43849	4.9514e-17	5.78889e-15	0.78125	0.229978
Mmp14	8.37028	4.61132	5.74804e-17	6.61997e-15	0.921875	0.426157
Col5a1	8.3636	5.88758	6.08332e-17	6.93708e-15	0.953125	0.349008
Olfml2b	8.3549	5.31077	6.54901e-17	7.43152e-15	0.75	0.183688
Map1b	8.35117	4.61628	6.7592e-17	7.63262e-15	0.8125	0.271124
Scx	8.34184	8.26719	7.31421e-17	8.21926e-15	0.625	0.0124908
Prrx1	8.29149	4.32367	1.1184e-16	1.22122e-14	0.84375	0.234386
Tns3	8.28403	3.47545	1.19077e-16	1.27616e-14	0.90625	0.470977
Igsf10	8.25233	4.9482	1.55342e-16	1.64955e-14	0.78125	0.197649
Fbln2	8.13048	5.36454	4.27583e-16	4.3797e-14	0.9375	0.297575
Hivep2	8.10608	3.78968	5.22775e-16	5.26162e-14	0.859375	0.458486
F2r	8.07795	5.60223	6.58624e-16	6.54356e-14	0.671875	0.106539
Aig1	8.07174	4.22555	6.93047e-16	6.82695e-14	0.78125	0.309331
Cthrc1	8.04563	7.91089	8.58039e-16	8.3809e-14	0.609375	0.0227774
Srpx2	8.01921	4.99176	1.06429e-15	1.02655e-13	0.71875	0.174871
Pdgfrb	8.0004	4.76531	1.24012e-15	1.17654e-13	0.953125	0.370316
Nfib	7.99481	3.9615	1.29775e-15	1.2212e-13	0.953125	0.345334
Calu	7.97896	3.5269	1.47575e-15	1.37197e-13	0.953125	0.605437
Piezo2	7.96279	5.71039	1.68197e-15	1.55123e-13	0.640625	0.0675974
Cacna1g	7.93839	5.40181	2.04814e-15	1.88145e-13	0.65625	0.0903747
Fkbp10	7.92456	4.68905	2.28949e-15	2.08659e-13	0.734375	0.188097
Boc	7.92083	4.63611	2.35924e-15	2.14172e-13	0.703125	0.1205
Syn3	7.91058	4.37868	2.562e-15	2.31671e-13	0.890625	0.335048
S100a6	7.87872	2.90914	3.30759e-15	2.96773e-13	0.984375	0.794269
Tshz2	7.85447	3.99193	4.01456e-15	3.58815e-13	0.78125	0.247612
Chad	7.84297	9.52792	4.40004e-15	3.90255e-13	0.59375	0.0323292
Mir99ahg	7.79106	3.43993	6.64465e-15	5.80442e-13	0.890625	0.384276
Fam114a1	7.77288	4.07374	7.67201e-15	6.65166e-13	0.796875	0.302719
Svil	7.73014	3.04733	1.07425e-14	9.14256e-13	0.921875	0.569434
Kdelr3	7.72144	4.39689	1.15022e-14	9.74138e-13	0.78125	0.230713
B3gnt9	7.72113	4.32231	1.15303e-14	9.74138e-13	0.71875	0.213079
Cbx6	7.71274	3.63486	1.23147e-14	1.03663e-12	0.8125	0.290963
Morf4l2	7.71056	3.04067	1.25264e-14	1.05063e-12	0.875	0.542248
Ccdc3	7.70808	5.43917	1.27729e-14	1.0636e-12	0.65625	0.0933137
Fat4	7.69114	5.44624	1.45834e-14	1.20568e-12	0.640625	0.098457
Sec24d	7.68041	3.6521	1.58577e-14	1.30637e-12	0.859375	0.359295
Ebf1	7.67653	3.69614	1.63459e-14	1.34181e-12	0.921875	0.346804
Ncam1	7.64249	5.36402	2.13057e-14	1.70659e-12	0.625	0.0852314
Actn1	7.63876	3.51634	2.19319e-14	1.7507e-12	0.75	0.216018
Nrep	7.62384	4.43082	2.46233e-14	1.95207e-12	0.8125	0.296841
Pkd2	7.62182	3.75297	2.50118e-14	1.97611e-12	0.828125	0.35709
Tcf4	7.6198	2.38389	2.54064e-14	2.00045e-12	1	0.854519
Cdh11	7.60442	5.14769	2.86192e-14	2.23819e-12	0.640625	0.104335
Gng11	7.60271	3.88796	2.89999e-14	2.26033e-12	0.859375	0.306392
Fstl1	7.59804	5.45863	3.00638e-14	2.33539e-12	0.96875	0.419544
Colec12	7.5724	4.17677	3.66386e-14	2.79916e-12	0.765625	0.226304
Plpp1	7.57194	3.91971	3.67703e-14	2.79999e-12	0.765625	0.326965
P3h3	7.54583	4.39181	4.49427e-14	3.37785e-12	0.71875	0.210874
Thra	7.52966	3.11147	5.08711e-14	3.79876e-12	0.9375	0.445996
Cpxm1	7.5205	5.15771	5.45693e-14	4.0488e-12	0.671875	0.155768
Lama2	7.51459	4.20305	5.70899e-14	4.20884e-12	0.921875	0.296841
Palld	7.4661	3.7618	8.2606e-14	6.03232e-12	0.796875	0.35856
Ccn2	7.46408	4.91766	8.38833e-14	6.10633e-12	0.671875	0.159442
Loxl2	7.45507	3.8379	8.98224e-14	6.49781e-12	0.75	0.230713
Sec31a	7.44916	2.98971	9.39356e-14	6.77419e-12	0.90625	0.640705
Ptgfrn	7.42554	4.12817	1.12322e-13	8.03455e-12	0.75	0.219691
Cavin1	7.42538	4.09983	1.12454e-13	8.03455e-12	0.984375	0.440852
Mxra7	7.4243	3.77294	1.13382e-13	8.07593e-12	0.78125	0.277737
Mtch1	7.4215	3.24682	1.15803e-13	8.22308e-12	0.890625	0.515062
Meox2	7.36369	3.66548	1.78902e-13	1.23624e-11	0.8125	0.277737
Rcn1	7.32079	4.28197	2.46512e-13	1.66857e-11	0.71875	0.190301
Lrp1	7.31582	1.898	2.55817e-13	1.72651e-11	0.96875	0.914034
Twsg1	7.30618	3.79485	2.74838e-13	1.83879e-11	0.8125	0.302719
Nbl1	7.29764	4.31638	2.92869e-13	1.95378e-11	0.796875	0.274798
Bmp5	7.28411	4.94208	3.2379e-13	2.15385e-11	0.625	0.0947832
Mfge8	7.25474	3.92342	4.02428e-13	2.63904e-11	0.859375	0.405584
Rbms3	7.25117	3.80242	4.13194e-13	2.70199e-11	0.75	0.246877
Hspg2	7.22941	4.58105	4.85097e-13	3.14552e-11	0.921875	0.362234
Kdelr2	7.22692	2.85425	4.94059e-13	3.19468e-11	0.921875	0.64144
Ckap4	7.20454	3.52301	5.82384e-13	3.73451e-11	0.75	0.273328
Itga11	7.18372	4.49626	6.78402e-13	4.31438e-11	0.6875	0.199853
Kctd1	7.18123	5.77567	6.90858e-13	4.38155e-11	0.5625	0.038942
Igfbp7	7.17906	5.23423	7.0194e-13	4.43968e-11	1	0.46363
Col13a1	7.17191	6.73463	7.39597e-13	4.66511e-11	0.546875	0.0242469
Adamtsl3	7.17004	4.52198	7.49743e-13	4.71625e-11	0.625	0.0999265
Fat1	7.16165	4.54594	7.97113e-13	4.98713e-11	0.640625	0.141807
Cntfr	7.14797	5.60395	8.80677e-13	5.46562e-11	0.5625	0.0404115
P4ha1	7.12808	3.21278	1.01777e-12	6.28277e-11	0.859375	0.504776
Col8a1	7.12373	4.64687	1.05044e-12	6.46722e-11	0.65625	0.136664
Mxra8os	7.10974	2.73283	1.16259e-12	7.08231e-11	0.71875	0.196179
Itga8	7.10601	5.01587	1.19443e-12	7.25716e-11	0.59375	0.0830272
P3h4	7.10384	4.3554	1.21339e-12	7.3531e-11	0.625	0.116091
Aspn	7.05178	4.48356	1.7665e-12	1.04853e-10	0.765625	0.280676
Gnas	7.051	1.79114	1.77639e-12	1.0517e-10	1	0.93975
4930533K18Rik	7.03219	3.20644	2.03312e-12	1.19453e-10	0.671875	0.157237
Edil3	7.03095	6.27075	2.05132e-12	1.20218e-10	0.546875	0.0382072
Atp6v0a4	7.02893	7.24652	2.08124e-12	1.21357e-10	0.53125	0.0161646
Runx1t1	7.01914	3.46204	2.2324e-12	1.29518e-10	0.703125	0.191036
Vkorc1	7.01463	2.69621	2.30555e-12	1.33095e-10	0.90625	0.585599
Itih5	6.99287	4.48998	2.69311e-12	1.54697e-10	0.78125	0.295371
Sema3c	6.98091	4.39222	2.93279e-12	1.67632e-10	0.640625	0.123439
Emp1	6.96677	3.06925	3.24311e-12	1.83557e-10	0.9375	0.638501
Fads2	6.91563	4.22003	4.65772e-12	2.58565e-10	0.640625	0.14989
Slc39a13	6.88751	3.62839	5.67791e-12	3.13694e-10	0.71875	0.260838
Sh3d19	6.8802	3.56665	5.9768e-12	3.28639e-10	0.765625	0.276267
Selenom	6.87585	2.62673	6.16214e-12	3.37228e-10	0.890625	0.489346
Mylk	6.86979	3.62722	6.4297e-12	3.51041e-10	0.71875	0.185893
Rcn2	6.85767	3.09485	6.99943e-12	3.79461e-10	0.8125	0.483468
Fscn1	6.85518	3.69752	7.12227e-12	3.85218e-10	0.65625	0.175606
Chpf	6.85363	4.04361	7.20012e-12	3.88521e-10	0.65625	0.166054
Tmem47	6.84446	4.31518	7.67666e-12	4.13272e-10	0.609375	0.11903
Sdc2	6.82938	4.07869	8.52813e-12	4.56985e-10	0.8125	0.273328
Gsn	6.78618	3.40484	1.15143e-11	6.09944e-10	0.96875	0.88097
Creb3l1	6.78338	3.74741	1.17396e-11	6.20457e-10	0.65625	0.176341
Dtx3	6.78058	3.22007	1.19692e-11	6.3115e-10	0.84375	0.395298
Pmepa1	6.74608	3.34686	1.51891e-11	7.91921e-10	0.71875	0.259368
Cryab	6.73458	3.50309	1.64403e-11	8.53309e-10	0.71875	0.23806
Thbs3	6.73287	4.03501	1.66347e-11	8.61468e-10	0.703125	0.229243
Fbn2	6.72495	5.7131	1.75658e-11	9.07657e-10	0.53125	0.0492285
Ppfibp2	6.72013	3.42013	1.81565e-11	9.36091e-10	0.734375	0.280676
D230025D16Rik	6.71469	3.1988	1.88468e-11	9.67373e-10	0.71875	0.236591
Laptm4a	6.68299	1.48014	2.34124e-11	1.19377e-09	0.96875	0.920647
2810430I11Rik	6.67848	2.80957	2.41437e-11	1.22566e-09	0.765625	0.224835
Amotl2	6.67646	4.01205	2.44787e-11	1.23724e-09	0.65625	0.181484
Islr	6.6662	4.12312	2.62511e-11	1.32394e-09	0.828125	0.272594
Svep1	6.66496	3.89591	2.64743e-11	1.33222e-09	0.734375	0.31374
Col3a1	6.65097	4.99721	2.91167e-11	1.45893e-09	0.953125	0.58119
Ccnd2	6.64631	3.36792	3.00537e-11	1.49616e-09	0.8125	0.379868
Fbn1	6.63387	4.1568	3.26987e-11	1.61395e-09	0.875	0.343865
Pdzrn3	6.60854	4.97862	3.88121e-11	1.8995e-09	0.546875	0.0749449
Spats2l	6.59844	3.59116	4.15503e-11	2.01645e-09	0.640625	0.146216
Arhgef25	6.5972	3.90221	4.19001e-11	2.02918e-09	0.6875	0.215283
Mpzl1	6.57389	4.31716	4.90187e-11	2.36403e-09	0.59375	0.123439
C1qtnf6	6.56301	3.42509	5.27332e-11	2.52215e-09	0.671875	0.227039
Dkk3	6.56021	5.36703	5.3732e-11	2.56462e-09	0.53125	0.053637
Cybrd1	6.5599	6.6704	5.38442e-11	2.56469e-09	0.5	0.0198384
Insc	6.54094	6.67396	6.11337e-11	2.89997e-09	0.5	0.0198384
Spon2	6.51638	5.09716	7.20224e-11	3.40254e-09	0.5625	0.111683
Zfp462	6.50488	4.64891	7.77535e-11	3.66582e-09	0.53125	0.0521675
Plat	6.49369	4.00564	8.37567e-11	3.94082e-09	0.6875	0.209405
Cdc42bpa	6.48934	2.99698	8.62117e-11	4.03991e-09	0.75	0.276267
Dnm1	6.48188	3.49238	9.05849e-11	4.22772e-09	0.65625	0.202792
Cpq	6.47489	3.16477	9.48814e-11	4.41934e-09	0.828125	0.498163
Sspn	6.47411	3.76592	9.53709e-11	4.43322e-09	0.625	0.154298
Nr1d1	6.46976	3.31461	9.81582e-11	4.55363e-09	0.6875	0.249816
AI838599	6.4679	4.09072	9.93769e-11	4.59177e-09	0.546875	0.0668626
Fkbp7	6.45764	3.34755	1.06349e-10	4.90414e-09	0.71875	0.257899
Dnm3os	6.45562	3.99599	1.07778e-10	4.96014e-09	0.578125	0.11903
Pter	6.43448	4.25089	1.23895e-10	5.65688e-09	0.546875	0.0749449
Adamts9	6.43386	3.96762	1.24403e-10	5.6689e-09	0.578125	0.114622
Golim4	6.432	3.23143	1.25939e-10	5.70521e-09	0.765625	0.333578
Scyl1	6.42764	2.80145	1.29596e-10	5.85943e-09	0.890625	0.515797
Tceal8	6.39998	2.91598	1.55396e-10	6.95795e-09	0.765625	0.351212
Nfatc4	6.39547	4.2166	1.6005e-10	7.15249e-09	0.5625	0.107274
Calhm5	6.39516	5.01325	1.60376e-10	7.15325e-09	0.53125	0.0749449
Sema6a	6.37185	4.08106	1.86759e-10	8.28216e-09	0.5625	0.0962528
Tpm1	6.35911	2.86512	2.02928e-10	8.94779e-09	0.828125	0.566495
Gpm6b	6.3389	4.3039	2.31404e-10	1.01454e-08	0.5625	0.104335
Ikbip	6.33611	3.19585	2.35643e-10	1.03117e-08	0.71875	0.274063
Loxl1	6.33471	4.08049	2.3779e-10	1.0386e-08	0.765625	0.246877
Pofut2	6.33424	2.92794	2.3851e-10	1.03979e-08	0.78125	0.44673
Meox1	6.31528	4.48438	2.69669e-10	1.16249e-08	0.546875	0.0903747
4930592A05Rik	6.31497	2.46528	2.70211e-10	1.16266e-08	0.78125	0.381337
Zfp521	6.30938	3.99786	2.80162e-10	1.20324e-08	0.578125	0.119765
Klf9	6.3072	3.1432	2.84127e-10	1.21576e-08	0.78125	0.384276
P4hb	6.30192	2.0892	2.93987e-10	1.25563e-08	0.953125	0.826598
Tmem204	6.29943	3.75576	2.98742e-10	1.27359e-08	0.65625	0.196179
Crispld1	6.2957	5.62508	3.06015e-10	1.30219e-08	0.5	0.0411462
Slc16a2	6.29337	4.16247	3.10648e-10	1.31948e-08	0.578125	0.14989
Ptprs	6.28793	2.81624	3.21727e-10	1.36404e-08	0.8125	0.449669
Nid1	6.28063	4.45759	3.37213e-10	1.42708e-08	0.890625	0.383542
Dchs1	6.27876	4.00112	3.41282e-10	1.44167e-08	0.578125	0.123439
Parva	6.2685	3.52723	3.64534e-10	1.52749e-08	0.703125	0.257164
Adgrg2	6.26835	5.41027	3.64898e-10	1.52749e-08	0.5	0.047759
Cd109	6.26524	5.39623	3.72252e-10	1.55546e-08	0.5	0.0499633
Tuba1a	6.26058	2.55817	3.83554e-10	1.5998e-08	0.9375	0.653196
Sgce	6.25933	3.11683	3.86624e-10	1.60682e-08	0.75	0.277737
Eva1b	6.25933	3.11487	3.86624e-10	1.60682e-08	0.6875	0.248347
Mn1	6.23058	3.18643	4.64702e-10	1.9244e-08	0.640625	0.182219
Neo1	6.19189	3.37662	5.94486e-10	2.44871e-08	0.609375	0.153564
Cavin3	6.1894	3.41972	6.03939e-10	2.48323e-08	0.8125	0.322557
Telo2	6.18785	3.40713	6.09922e-10	2.49895e-08	0.625	0.174137
Bmp1	6.18412	3.70311	6.24517e-10	2.55423e-08	0.78125	0.349743
Amotl1	6.16267	3.37058	7.15291e-10	2.91006e-08	0.75	0.287289
Axl	6.1549	2.79028	7.51258e-10	3.04569e-08	0.984375	0.729611
P3h1	6.14961	2.72727	7.76717e-10	3.13791e-08	0.71875	0.265981
Ctsl	6.14619	2.45066	7.93637e-10	3.20068e-08	0.90625	0.729611
S100a16	6.14588	3.11778	7.95193e-10	3.20138e-08	0.765625	0.25349
Fzd1	6.14464	4.55015	8.01446e-10	3.22095e-08	0.53125	0.0947832
Pdzd2	6.13765	2.9674	8.37525e-10	3.36011e-08	0.734375	0.280676
Prrg3	6.11107	4.60181	9.8964e-10	3.93628e-08	0.515625	0.0742101
Slc44a2	6.10765	3.29206	1.01107e-09	4.01462e-08	0.71875	0.301249
Cttn	6.09677	3.38396	1.0823e-09	4.26818e-08	0.65625	0.232917
Arl5a	6.08092	2.96914	1.19493e-09	4.67254e-08	0.6875	0.279206
Srgap3	6.06352	3.60645	1.33177e-09	5.17268e-08	0.5625	0.114622
Mest	6.05901	4.03932	1.36962e-09	5.31079e-08	0.609375	0.20867
Kcnma1	6.0472	5.04027	1.47386e-09	5.68641e-08	0.484375	0.0440852
Adam23	6.04456	4.46147	1.49822e-09	5.77076e-08	0.515625	0.0815577
Dnm3	6.02855	3.66904	1.65438e-09	6.36168e-08	0.578125	0.173402
Myo1e	6.01565	2.90672	1.79167e-09	6.86676e-08	0.75	0.432035
Ctdspl	5.98783	3.61512	2.12658e-09	8.09673e-08	0.578125	0.151359
P3h2	5.98581	3.18489	2.15314e-09	8.18442e-08	0.671875	0.243204
Emp2	5.98379	3.47185	2.18004e-09	8.25952e-08	0.609375	0.17928
Rftn2	5.96514	3.90415	2.44423e-09	9.20022e-08	0.546875	0.11903
Adamts2	5.95737	3.55085	2.56328e-09	9.6327e-08	0.734375	0.263042
Angptl7	5.93857	6.65665	2.87526e-09	1.07701e-07	0.46875	0.0462895
Bace2	5.93748	5.04527	2.8944e-09	1.08068e-07	0.484375	0.0587803
Ghr	5.9367	3.56664	2.90814e-09	1.08407e-07	0.578125	0.152094
Fgfr1	5.93515	3.16433	2.93582e-09	1.09263e-07	0.875	0.50845
Gask1a	5.92629	4.93834	3.09858e-09	1.1495e-07	0.484375	0.0499633
Htra1	5.92427	3.47076	3.13691e-09	1.16001e-07	0.75	0.301984
Plod2	5.91339	3.32427	3.35139e-09	1.23537e-07	0.59375	0.166789
Lurap1l	5.89319	4.25193	3.7882e-09	1.38536e-07	0.5	0.0653931
Kirrel	5.88231	2.80685	4.04587e-09	1.47029e-07	0.625	0.196179
Ndrg1	5.87547	3.31218	4.21648e-09	1.52511e-07	0.65625	0.232917
Trib2	5.85744	3.62536	4.70053e-09	1.6949e-07	0.5625	0.133725
Hmgn1	5.85293	2.12325	4.82974e-09	1.73608e-07	0.828125	0.484938
Pkd1	5.84734	2.6087	4.99497e-09	1.78992e-07	0.890625	0.623071
Hmgn3	5.83941	3.08947	5.23848e-09	1.87428e-07	0.625	0.217487
Serinc5	5.83817	3.50875	5.27772e-09	1.8854e-07	0.5625	0.144747
Gaa	5.83631	2.89223	5.3371e-09	1.90075e-07	0.765625	0.447465
Copa	5.83631	2.14218	5.3371e-09	1.90075e-07	0.921875	0.773696
Lmcd1	5.82543	4.50335	5.69668e-09	2.01949e-07	0.5	0.0675974
Sh3pxd2a	5.8189	2.85744	5.92363e-09	2.09034e-07	0.65625	0.280676
Matn4	5.81237	8.11606	6.15937e-09	2.17022e-07	0.4375	0.0132256
Scd2	5.80491	3.00434	6.43996e-09	2.26563e-07	0.75	0.360029
Tpbg	5.80336	5.02981	6.49997e-09	2.28327e-07	0.46875	0.0455547
Slit3	5.79559	2.92936	6.80823e-09	2.38793e-07	0.71875	0.262307
Eya2	5.78409	3.89458	7.2907e-09	2.54559e-07	0.5	0.0727406
Vit	5.78347	4.52152	7.31771e-09	2.55117e-07	0.484375	0.0609846
Plekhf1	5.78098	3.7103	7.42671e-09	2.58528e-07	0.546875	0.130051
Lima1	5.77803	2.56935	7.5582e-09	2.6271e-07	0.828125	0.539309
Nox4	5.76917	3.27191	7.96639e-09	2.75656e-07	0.578125	0.147686
Auts2	5.76295	2.80402	8.26556e-09	2.85581e-07	0.609375	0.190301
Dchs2	5.75269	4.5913	8.78322e-09	3.02114e-07	0.46875	0.04482
Obsl1	5.75021	3.19683	8.91338e-09	3.06136e-07	0.578125	0.143277
Col18a1	5.74912	3.55296	8.97092e-09	3.07656e-07	0.609375	0.207201
Bmp6	5.73218	2.76887	9.91479e-09	3.37835e-07	0.625	0.23806
Gabbr1	5.73156	3.43099	9.9512e-09	3.38268e-07	0.5625	0.152094
Frem1	5.73078	5.32884	9.9969e-09	3.39323e-07	0.453125	0.0352682
Col22a1	5.70794	7.07802	1.14354e-08	3.85888e-07	0.4375	0.0242469
Yap1	5.69022	3.04658	1.26876e-08	4.25661e-07	0.5625	0.140338
Gpnmb	5.68602	3.94834	1.30032e-08	4.35616e-07	0.546875	0.14989
Strbp	5.68229	3.13645	1.32901e-08	4.43302e-07	0.578125	0.185158
2600006K01Rik	5.66318	4.26309	1.48595e-08	4.94228e-07	0.46875	0.0698016
Itga10	5.661	4.54507	1.50492e-08	4.99102e-07	0.46875	0.0602498
Pdpn	5.66038	2.98259	1.51038e-08	5.00197e-07	0.65625	0.212344
Tmem263	5.65634	3.44315	1.54635e-08	5.11379e-07	0.5625	0.16532
Tnfaip6	5.65043	3.37058	1.60043e-08	5.27005e-07	0.5625	0.155768
Creb3l2	5.63023	2.88351	1.79969e-08	5.90936e-07	0.6875	0.300514
Dst	5.62868	2.66766	1.81598e-08	5.9544e-07	0.90625	0.58119
Cdkn1c	5.615	2.80093	1.96562e-08	6.39974e-07	0.625	0.19471
Oaf	5.60754	3.13627	2.05222e-08	6.65362e-07	0.703125	0.259368
Tmed3	5.592	2.50798	2.2447e-08	7.24721e-07	0.8125	0.539309
Ctsf	5.59169	3.03693	2.24872e-08	7.25008e-07	0.6875	0.331374
Numbl	5.58734	2.9933	2.30578e-08	7.42371e-07	0.578125	0.168259
Synm	5.58609	3.62566	2.32234e-08	7.46664e-07	0.53125	0.1205
Mir6950	5.58578	2.44652	2.3265e-08	7.46964e-07	0.5625	0.141073
Prrc1	5.57553	2.65435	2.46783e-08	7.9015e-07	0.71875	0.386481
Postn	5.57553	4.83392	2.46783e-08	7.9015e-07	0.5625	0.20867
Nfic	5.57117	1.73563	2.53028e-08	8.06797e-07	0.890625	0.739897
Nupr1	5.56542	2.56481	2.61516e-08	8.29291e-07	0.765625	0.434974
Efemp2	5.56356	3.07425	2.64327e-08	8.35917e-07	0.640625	0.277737
Nt5c3b	5.55128	2.54497	2.83583e-08	8.94367e-07	0.6875	0.275533
Sulf1	5.54475	3.3897	2.94367e-08	9.27116e-07	0.578125	0.178545
Ddr2	5.54258	3.13092	2.98049e-08	9.37438e-07	0.75	0.292432
Crip2	5.53388	3.24187	3.13231e-08	9.83852e-07	0.78125	0.35856
Arf4	5.53325	1.62788	3.14344e-08	9.86009e-07	0.953125	0.833946
Gpx7	5.53046	3.11346	3.19398e-08	1.00051e-06	0.578125	0.174137
Itm2c	5.52766	1.55335	3.24532e-08	1.01384e-06	0.9375	0.824394
Crispld2	5.51725	3.80778	3.44352e-08	1.06855e-06	0.578125	0.20867
Fndc4	5.49114	4.15623	3.99353e-08	1.23262e-06	0.484375	0.0911095
Naalad2	5.48943	3.226	4.03237e-08	1.24129e-06	0.59375	0.212344
Timp1	5.47762	4.57288	4.31092e-08	1.32528e-06	0.46875	0.0874357
Pdgfrl	5.45772	3.8177	4.82276e-08	1.47285e-06	0.53125	0.145481
Ctnnb1	5.45213	1.96809	4.97702e-08	1.51796e-06	0.90625	0.758266
Arhgap42	5.44778	3.03949	5.1003e-08	1.54943e-06	0.546875	0.141807
Rab15	5.44482	5.81302	5.18563e-08	1.57123e-06	0.421875	0.0249816
Add3	5.42944	2.29625	5.65313e-08	1.70545e-06	0.8125	0.583395
Ulk4	5.41949	1.63187	5.97682e-08	1.79685e-06	0.90625	0.752388
Septin5	5.41312	2.97815	6.19355e-08	1.8588e-06	0.546875	0.152829
Dlg4	5.41297	2.83137	6.19893e-08	1.8588e-06	0.59375	0.213079
Wipi1	5.39913	2.47045	6.69632e-08	2.00017e-06	0.640625	0.227774
Zfp827	5.3881	3.77645	7.12064e-08	2.11328e-06	0.453125	0.0521675
Serping1	5.37722	3.75946	7.56442e-08	2.23638e-06	0.828125	0.387215
Gp1bb	5.37194	2.85128	7.78952e-08	2.29999e-06	0.53125	0.136664
Ptpn13	5.35065	3.39853	8.76408e-08	2.57789e-06	0.515625	0.133725
Fads1	5.34971	2.58236	8.80935e-08	2.58792e-06	0.734375	0.424688
Loxl3	5.34676	2.34914	8.95422e-08	2.62714e-06	0.71875	0.510654
Limch1	5.32873	3.641	9.89002e-08	2.88706e-06	0.484375	0.0947832
Tspan3	5.32811	2.10361	9.92392e-08	2.88967e-06	0.828125	0.616458
Sec16b	5.32656	3.63022	1.00092e-07	2.91083e-06	0.484375	0.0933137
Olfml1	5.3236	3.7756	1.01731e-07	2.95479e-06	0.484375	0.092579
Rbp1	5.31366	3.15285	1.07446e-07	3.11688e-06	0.546875	0.157237
Sptbn1	5.30698	2.84519	1.11459e-07	3.22521e-06	0.9375	0.619398
C1qtnf5	5.30651	3.11977	1.11744e-07	3.22943e-06	0.578125	0.186627
Syde1	5.28957	2.47206	1.22605e-07	3.52131e-06	0.59375	0.196179
Adk	5.27108	2.82351	1.35627e-07	3.87457e-06	0.609375	0.242469
Lepr	5.27092	5.25544	1.35741e-07	3.87457e-06	0.421875	0.038942
Mfrp	5.26812	3.09321	1.37826e-07	3.92923e-06	0.578125	0.191771
Plpp5	5.26781	3.04522	1.38059e-07	3.93104e-06	0.5625	0.188097
Slc39a7	5.26051	2.27396	1.43658e-07	4.08543e-06	0.796875	0.548126
Gpx8	5.25414	2.93844	1.48721e-07	4.21905e-06	0.59375	0.204262
Rasl11b	5.25382	4.04522	1.48972e-07	4.22101e-06	0.46875	0.0903747
Wasf1	5.24916	5.59479	1.52792e-07	4.31178e-06	0.40625	0.0213079
H1f0	5.24901	2.55083	1.52921e-07	4.31178e-06	0.71875	0.473181
Foxp4	5.24854	2.7408	1.53309e-07	4.31744e-06	0.53125	0.157237
Clstn1	5.23455	2.51675	1.65384e-07	4.62934e-06	0.71875	0.314475
Six1	5.23207	3.33023	1.67625e-07	4.68075e-06	0.5	0.119765
Il17rd	5.21901	3.56598	1.79879e-07	5.01086e-06	0.484375	0.102131
Htra3	5.2013	3.12628	1.97904e-07	5.49972e-06	0.71875	0.263042
Cpeb1	5.19803	3.55329	2.01409e-07	5.57705e-06	0.484375	0.105805
Cenpp	5.19508	2.32879	2.04632e-07	5.65278e-06	0.59375	0.22263
Enpp1	5.19151	3.42732	2.08601e-07	5.75554e-06	0.515625	0.151359
Tspan2	5.18389	3.37973	2.17305e-07	5.98145e-06	0.5	0.113887
Tm7sf3	5.16524	2.55999	2.4013e-07	6.57064e-06	0.6875	0.416605
[truncated: 425 more rows]

## Sheet: FAPs
names	scores	logfoldchanges	pvals	pvals_adj	pct_FAPs	pct_all the other clusters
[truncated: 2,850 more rows]

[truncated: 2 more sheets: ECs, Monocytes]
