# Supplementary material for: Macrophages upregulate mural cell-like markers and support healing of ischemic injury by adopting functions important for vascular support
Source: Nat Cardiovasc Res. 2024 Jun 6;3(6):685–700. doi: 10.1038/s44161-024-00478-0 (PMC11358018; doi:10.1038/s44161-024-00478-0)
Supplement: Supplementary file 3 — Supplementary Table 2. [file 44161_2024_478_MOESM3_ESM.xlsx]

## Sheet: Cluster 0 vs 2
names	scores	logfoldchanges	pvals	pvals_adj	pct_0	pct_2
Psap	8.88723	3.32316	6.26489e-19	2.39181e-15	0.996283	1
C1qa	8.48193	3.29006	2.21487e-17	6.67128e-14	1	0.85
H2-D1	8.47899	2.53973	2.27164e-17	6.67128e-14	1	0.925
Actb	8.12471	2.11677	4.48418e-16	1.22284e-12	1	1
Vsir	7.78075	3.96706	7.20981e-15	1.83504e-11	0.957249	0.625
Pld4	7.76259	2.75672	8.32118e-15	1.98554e-11	0.994424	0.85
Csf1r	7.68899	2.45689	1.48303e-14	3.33053e-11	1	0.95
H2-Ab1	7.64679	2.44838	2.06059e-14	4.37051e-11	1	1
Lgmn	7.61244	3.36148	2.68965e-14	5.40449e-11	0.996283	0.85
H2-Eb1	7.52265	2.71606	5.36781e-14	1.02466e-10	0.998141	0.975
Cd74	7.39654	2.52279	1.39777e-13	2.54114e-10	1	1
Spi1	7.37495	3.49175	1.64404e-13	2.85301e-10	0.966543	0.65
Npc2	7.30429	2.42747	2.78727e-13	4.2565e-10	0.992565	0.9
Arhgdia	7.14335	3.14721	9.10833e-13	1.33745e-09	0.968401	0.7
Ctsh	7.09919	2.94272	1.25491e-12	1.77445e-09	0.992565	0.8
Dhrs3	7.0933	3.7042	1.30951e-12	1.78551e-09	0.949814	0.55
H2-K1	6.97848	2.21461	2.98389e-12	3.7973e-09	0.998141	0.95
Ctsb	6.93334	2.6383	4.11024e-12	5.06197e-09	1	0.95
P2ry6	6.88967	4.14285	5.5923e-12	6.46978e-09	0.920074	0.425
Bst2	6.82392	4.52717	8.85917e-12	9.86374e-09	0.819703	0.225
Pltp	6.82097	3.03743	9.04267e-12	9.86374e-09	0.998141	0.825
Selenow	6.80429	3.62135	1.0155e-11	1.07694e-08	0.923792	0.425
Tgfbi	6.77779	3.47885	1.22027e-11	1.23853e-08	0.975836	0.725
Ctsc	6.77632	3.04479	1.23276e-11	1.23853e-08	1	0.875
Ddx5	6.77141	2.66356	1.27531e-11	1.24843e-08	1	0.9
Atp6v0b	6.75375	3.20565	1.44074e-11	1.37511e-08	0.936803	0.6
Unc93b1	6.74246	3.54556	1.55724e-11	1.43964e-08	0.998141	0.775
C1qb	6.74001	2.7936	1.58377e-11	1.43964e-08	1	0.925
Cdc42	6.7302	3.42986	1.69435e-11	1.50435e-08	0.98513	0.65
Ucp2	6.67622	3.13323	2.45183e-11	2.08013e-08	0.992565	0.775
Rpl4	6.65365	3.05659	2.85914e-11	2.30463e-08	0.979554	0.7
Tmem176a	6.65365	3.90624	2.85914e-11	2.30463e-08	0.986989	0.65
Lcp1	6.64089	2.86129	3.11792e-11	2.4293e-08	0.994424	0.8
Atp6v0c	6.63598	3.09973	3.22343e-11	2.46128e-08	0.966543	0.45
C1qc	6.62225	2.88801	3.53783e-11	2.64838e-08	1	0.825
Ctsa	6.53539	2.6823	6.34419e-11	4.52968e-08	0.998141	0.875
Cfl1	6.53392	2.59287	6.4069e-11	4.52968e-08	0.998141	0.75
Coro1b	6.51626	3.99789	7.20828e-11	5.0036e-08	0.905204	0.45
Apobec1	6.51331	3.89251	7.35105e-11	5.01158e-08	0.936803	0.525
Itm2b	6.48584	2.39788	8.82411e-11	5.8084e-08	1	0.95
H2-Aa	6.47112	2.19449	9.7282e-11	6.29497e-08	1	0.975
Rab5c	6.46523	3.86242	1.01147e-10	6.43596e-08	0.815985	0.25
Apoe	6.46032	2.27114	1.04481e-10	6.53917e-08	1	1
Laptm5	6.44167	2.37276	1.18162e-10	7.16064e-08	1	0.875
Rac1	6.40929	3.40546	1.46199e-10	8.72125e-08	0.988848	0.625
Mef2c	6.38966	3.00167	1.66253e-10	9.76491e-08	0.951673	0.7
Grn	6.37494	2.74254	1.83032e-10	1.05876e-07	0.996283	0.875
Tpm3	6.35679	2.86149	2.06018e-10	1.14597e-07	0.994424	0.625
Junb	6.35139	3.35196	2.13379e-10	1.14597e-07	0.918216	0.675
Cybb	6.3509	3.72928	2.14061e-10	1.14597e-07	0.986989	0.625
Trf	6.34943	3.14147	2.16119e-10	1.14597e-07	0.981413	0.8
H2-DMb1	6.33618	3.16832	2.35535e-10	1.23181e-07	0.957249	0.675
Ckb	6.31999	3.64576	2.61588e-10	1.34958e-07	0.806691	0.35
Capzb	6.30527	3.69377	2.87701e-10	1.46451e-07	0.97026	0.575
Cyth4	6.25816	2.74449	3.89547e-10	1.94976e-07	0.972119	0.75
Eef1a1	6.25669	2.32895	3.9324e-10	1.94976e-07	0.998141	0.875
Clic1	6.24736	3.98897	4.17436e-10	2.04319e-07	0.929368	0.475
Tmem202	6.23068	3.02393	4.64411e-10	2.21629e-07	0.804833	0.2
Gdi2	6.22185	2.72556	4.9133e-10	2.3158e-07	0.986989	0.8
Bsg	6.21989	3.28226	4.97515e-10	2.31636e-07	0.879182	0.45
Tmem176b	6.17523	2.5303	6.60655e-10	3.03885e-07	0.998141	0.875
Adgre1	6.1664	2.60487	6.98614e-10	3.1752e-07	0.994424	0.875
Cotl1	6.14677	2.52617	7.90744e-10	3.50234e-07	0.953532	0.725
Fth1	6.12175	1.76041	9.25533e-10	4.01534e-07	1	0.975
Epsti1	6.10163	4.05421	1.04991e-09	4.41832e-07	0.726766	0.225
Actr3	6.10114	3.14558	1.05314e-09	4.41832e-07	0.957249	0.6
Ctsz	6.06483	3.46462	1.32093e-09	5.48156e-07	0.97026	0.7
Lrrc25	6.06287	3.46742	1.33715e-09	5.48923e-07	0.80855	0.35
Rps9	6.05894	2.01325	1.37019e-09	5.56503e-07	0.998141	0.85
Cxcl16	6.05502	3.39672	1.40403e-09	5.64242e-07	0.923792	0.6
Pid1	6.01773	3.07103	1.76885e-09	6.96198e-07	0.973978	0.7
Tmbim6	5.99515	3.03656	2.03293e-09	7.91971e-07	0.990706	0.7
Lamp1	5.99221	2.72167	2.07009e-09	7.92707e-07	0.992565	0.825
Coro1a	5.99172	3.08673	2.07634e-09	7.92707e-07	0.927509	0.625
Rhoa	5.98779	2.17317	2.12707e-09	8.04031e-07	0.994424	0.825
C3ar1	5.98534	3.17705	2.15938e-09	8.08243e-07	0.964684	0.7
Tmem50a	5.9824	3.38367	2.19879e-09	8.15003e-07	0.931227	0.5
Gnb2	5.97062	2.96633	2.36354e-09	8.67647e-07	0.918216	0.5
Actg1	5.94805	2.40876	2.71358e-09	9.86659e-07	0.869888	0.275
Cd14	5.89849	3.42389	3.66844e-09	1.32126e-06	0.957249	0.625
Il10rb	5.88426	3.40875	3.9984e-09	1.42664e-06	0.914498	0.525
Rplp0	5.87984	2.83658	4.10654e-09	1.45166e-06	0.986989	0.625
M6pr	5.87739	3.90188	4.16785e-09	1.45982e-06	0.782528	0.3
Eef2	5.85825	2.26515	4.6776e-09	1.62347e-06	0.986989	0.825
Lyz2	5.85286	2.39462	4.83202e-09	1.66195e-06	1	1
Dazap2	5.845	3.43916	5.06553e-09	1.72671e-06	0.973978	0.6
Asah1	5.84206	3.13424	5.15589e-09	1.74196e-06	0.94052	0.6
Ms4a4a	5.81606	4.03295	6.02527e-09	1.98347e-06	0.711896	0.325
Rassf4	5.81556	3.09288	6.04297e-09	1.98347e-06	0.98513	0.7
Pcbp1	5.81458	2.94492	6.07853e-09	1.98347e-06	0.907063	0.525
Arpc5	5.7979	2.77242	6.71506e-09	2.16699e-06	0.931227	0.6
Fgd2	5.79692	3.21048	6.75446e-09	2.16699e-06	0.849442	0.5
Atp5c1	5.79103	3.04951	6.9956e-09	2.22565e-06	0.821561	0.5
Sdcbp	5.78612	2.73752	7.20294e-09	2.27268e-06	0.98513	0.75
Lair1	5.7768	3.40787	7.61345e-09	2.36314e-06	0.860595	0.525
Fxyd5	5.77042	2.717	7.90735e-09	2.43457e-06	0.960967	0.7
Scpep1	5.76895	3.60125	7.97672e-09	2.43628e-06	0.938662	0.575
Ptprcap	5.76061	2.98292	8.38116e-09	2.53949e-06	0.888476	0.425
Hmox2	5.75717	3.74488	8.55342e-09	2.57128e-06	0.797398	0.325
Cdk4	5.75227	3.38571	8.8055e-09	2.61359e-06	0.749071	0.325
Lyn	5.74491	2.74028	9.19721e-09	2.70101e-06	0.947955	0.65
Rps3	5.74	2.90552	9.4677e-09	2.75922e-06	0.998141	0.7
Camk2a	5.72233	2.2604	1.0507e-08	3.03891e-06	0.986989	0.8
Gapdh	5.71301	2.35023	1.10994e-08	3.18611e-06	0.916357	0.375
Itm2c	5.71056	2.92726	1.12606e-08	3.20827e-06	0.881041	0.55
Ctss	5.70663	2.71596	1.15233e-08	3.25879e-06	1	0.9
Aldh2	5.70074	3.29822	1.19285e-08	3.34858e-06	0.888476	0.45
Serinc3	5.68995	1.86874	1.27077e-08	3.54127e-06	1	0.925
Hck	5.66149	4.02565	1.50064e-08	4.09225e-06	0.743494	0.225
Selenop	5.64775	2.31637	1.6256e-08	4.40158e-06	1	0.975
Txnip	5.63009	2.49245	1.80119e-08	4.77542e-06	0.964684	0.8
Hmgb1	5.62322	2.6324	1.87434e-08	4.93507e-06	0.741636	0.2
Ehd4	5.6085	2.81354	2.04092e-08	5.27969e-06	0.962825	0.725
Rps3a1	5.60801	2.41658	2.04671e-08	5.27969e-06	0.990706	0.575
Arpc4	5.59034	3.15151	2.26624e-08	5.80674e-06	0.946097	0.525
Plxnb2	5.58445	3.43579	2.34437e-08	5.96689e-06	0.812268	0.375
Ubb	5.58004	2.45501	2.40468e-08	6.03985e-06	1	0.7
Mpeg1	5.57219	3.53528	2.51563e-08	6.27723e-06	0.979554	0.65
Cst3	5.5555	2.18653	2.76814e-08	6.86247e-06	1	0.9
Zmynd15	5.54961	3.14043	2.863e-08	7.05185e-06	0.806691	0.325
Hpgd	5.51772	3.30991	3.43426e-08	8.35115e-06	0.827138	0.425
Tagln2	5.50742	2.69209	3.64139e-08	8.79881e-06	0.951673	0.725
Clec12a	5.50447	3.4348	3.70277e-08	8.88461e-06	0.914498	0.55
Hcls1	5.50349	3.45564	3.72345e-08	8.88461e-06	0.858736	0.4
H2-DMa	5.48632	3.13255	4.10401e-08	9.67179e-06	0.983271	0.725
Atp1a1	5.48092	3.04921	4.23122e-08	9.9104e-06	0.83829	0.45
Fcgr3	5.47748	2.60716	4.31415e-08	1.0043e-05	0.990706	0.825
Tgfbr2	5.47258	3.48138	4.43537e-08	1.02626e-05	0.894052	0.475
Sod1	5.46129	2.91805	4.72683e-08	1.08711e-05	0.921933	0.5
Tpt1	5.45442	2.23288	4.91323e-08	1.12322e-05	0.953532	0.4
Oaz1	5.44461	2.39083	5.19194e-08	1.17987e-05	0.981413	0.45
Lilrb4a	5.44265	2.85801	5.2495e-08	1.18589e-05	0.973978	0.725
Lgals3bp	5.42793	3.47284	5.70129e-08	1.28038e-05	0.795539	0.4
Lamp2	5.41026	2.38199	6.2933e-08	1.39689e-05	0.975836	0.8
Vim	5.40143	2.18404	6.61123e-08	1.45022e-05	0.975836	0.9
Rpl13a	5.40045	2.34574	6.6475e-08	1.45022e-05	1	0.7
Btg1	5.39799	3.02664	6.73902e-08	1.45357e-05	0.894052	0.425
Cmtm3	5.39799	3.43423	6.73902e-08	1.45357e-05	0.730483	0.275
Tmed10	5.39358	2.63531	6.90685e-08	1.4814e-05	0.916357	0.55
Cltc	5.37101	2.54941	7.82985e-08	1.66999e-05	0.981413	0.75
Itgb1	5.36316	2.89193	8.17806e-08	1.73457e-05	0.910781	0.55
Evi2a	5.3553	3.09365	8.54125e-08	1.80159e-05	0.914498	0.525
Sirpa	5.35138	3.17894	8.72865e-08	1.831e-05	0.983271	0.65
Clec4a1	5.32488	2.88763	1.01019e-07	2.10748e-05	0.925651	0.625
Atp6v1g1	5.31899	2.499	1.04343e-07	2.165e-05	0.784387	0.35
Trex1	5.31703	3.43302	1.05474e-07	2.17664e-05	0.695167	0.275
Ppp1ca	5.30967	3.18523	1.09823e-07	2.25421e-05	0.86803	0.475
Slamf7	5.30624	3.47685	1.11912e-07	2.27877e-05	0.754647	0.325
Rnf187	5.30575	4.03852	1.12213e-07	2.27877e-05	0.637546	0.175
App	5.30329	2.86456	1.13733e-07	2.28531e-05	0.960967	0.7
Rps4x	5.2925	2.02975	1.20657e-07	2.38677e-05	0.977695	0.625
Hspa8	5.29152	2.69216	1.21307e-07	2.38724e-05	1	0.725
Prex1	5.29053	2.79628	1.2196e-07	2.38778e-05	0.873606	0.525
Il10ra	5.25766	2.94504	1.45901e-07	2.81324e-05	0.856877	0.625
Hexb	5.25521	3.21116	1.47859e-07	2.82249e-05	0.899628	0.625
Rnaset2b	5.25521	2.27883	1.47859e-07	2.82249e-05	0.749071	0.25
H2-T23	5.25226	3.07759	1.50243e-07	2.85372e-05	0.903346	0.5
Tmem116	5.2503	2.90088	1.51853e-07	2.87002e-05	0.669145	0.2
Hexa	5.23656	2.74049	1.63598e-07	3.04675e-05	0.979554	0.75
Adap2	5.2184	2.67675	1.80471e-07	3.34468e-05	0.849442	0.525
Atp6ap2	5.21497	3.48645	1.83848e-07	3.39079e-05	0.834572	0.4
Tspo	5.20663	3.20726	1.92303e-07	3.5128e-05	0.86803	0.475
Rpl7a	5.20025	2.16079	1.99022e-07	3.59997e-05	0.934944	0.4
Ywhah	5.20025	2.80939	1.99022e-07	3.59997e-05	0.784387	0.35
Mrpl52	5.19878	3.1102	2.00604e-07	3.59997e-05	0.671004	0.175
Rbm3	5.1978	2.71038	2.01666e-07	3.59997e-05	0.749071	0.225
Anxa5	5.19681	2.54971	2.02733e-07	3.59997e-05	0.979554	0.775
Arpc1b	5.19681	2.36239	2.02733e-07	3.59997e-05	0.990706	0.775
Ppia	5.17964	1.94957	2.22314e-07	3.9113e-05	0.89777	0.35
Nckap1l	5.17277	2.44789	2.30648e-07	4.0393e-05	0.903346	0.675
Atp2b1	5.1713	2.24466	2.32473e-07	4.05267e-05	0.990706	0.825
Tmem106a	5.16885	3.30006	2.35545e-07	4.08756e-05	0.85316	0.5
Ndufc2	5.16247	3.02749	2.43717e-07	4.19128e-05	0.745353	0.275
Ctsd	5.15707	3.04962	2.50846e-07	4.29452e-05	0.951673	0.7
Pld3	5.15412	3.4516	2.54818e-07	4.32376e-05	0.769517	0.325
Tnfrsf1a	5.14726	3.04296	2.64326e-07	4.46523e-05	0.817844	0.375
Ms4a6b	5.14137	2.88938	2.72747e-07	4.58719e-05	0.86803	0.5
Pip4p1	5.13891	3.27546	2.76331e-07	4.6271e-05	0.723048	0.325
Clta	5.13695	3.1158	2.79232e-07	4.65525e-05	0.938662	0.575
Pfdn5	5.13204	2.74103	2.86612e-07	4.75752e-05	0.927509	0.475
Aif1	5.10898	2.91883	3.23899e-07	5.31205e-05	0.944238	0.55
Laptm4a	5.108	2.4692	3.25586e-07	5.31205e-05	0.903346	0.625
Bcl2a1b	5.08396	3.14802	3.69651e-07	5.95466e-05	0.741636	0.275
Srrm2	5.08298	2.78704	3.71567e-07	5.96037e-05	0.986989	0.675
Lrrc58	5.08199	1.99272	3.73492e-07	5.96619e-05	0.986989	0.675
Rpl29	5.07758	1.98091	3.82276e-07	6.07148e-05	0.840149	0.275
Zfp36	5.07709	3.28533	3.83264e-07	6.07148e-05	0.953532	0.725
Fes	5.06776	2.84463	4.02515e-07	6.35008e-05	0.773234	0.45
Abhd12	5.06335	2.97746	4.11956e-07	6.47228e-05	0.923792	0.575
Selplg	5.06188	2.86804	4.1515e-07	6.49574e-05	0.842007	0.5
Rhog	5.05942	3.18469	4.20527e-07	6.51669e-05	0.890335	0.475
Rps5	5.05893	2.65752	4.2161e-07	6.51669e-05	0.98513	0.75
Sdc3	5.05893	2.85647	4.2161e-07	6.51669e-05	0.886617	0.55
Lrch4	5.05108	3.16867	4.39316e-07	6.76078e-05	0.825279	0.3
Prelid1	5.0501	3.09674	4.41579e-07	6.76078e-05	0.860595	0.4
Pdia3	5.04961	2.94725	4.42714e-07	6.76078e-05	0.938662	0.625
Tnfrsf1b	5.04814	3.0784	4.46138e-07	6.76694e-05	0.784387	0.375
Jun	5.04716	3.14579	4.48435e-07	6.76694e-05	0.89777	0.7
Ptp4a2	5.04716	3.15679	4.48435e-07	6.76694e-05	0.97026	0.55
Gfm2	5.04323	2.66163	4.57737e-07	6.88011e-05	0.907063	0.575
Rpl13	5.03734	1.82583	4.7204e-07	7.05773e-05	0.981413	0.525
Rab7	5.03685	2.61623	4.73251e-07	7.05773e-05	0.908922	0.575
Fcgrt	5.03244	3.26798	4.84287e-07	7.19421e-05	0.828996	0.4
B2m	5.02949	1.3279	4.91782e-07	7.27723e-05	1	1
Ifngr1	5.02753	2.60458	4.96841e-07	7.3237e-05	0.949814	0.7
Hpgds	5.02557	2.80408	5.0195e-07	7.37055e-05	0.847584	0.525
Mcl1	5.02311	2.60695	5.08407e-07	7.43677e-05	0.946097	0.775
Taf10	5.01379	2.95065	5.33683e-07	7.74713e-05	0.817844	0.4
Prcp	5.01134	2.33954	5.40534e-07	7.81685e-05	0.927509	0.675
Ndufs6	5.00545	3.57279	5.57322e-07	7.99904e-05	0.581784	0.125
Htra2	5.00103	2.54942	5.70243e-07	8.15383e-05	0.851301	0.45
Cd53	4.99858	2.93274	5.77545e-07	8.22743e-05	0.972119	0.675
Rps21	4.99711	2.27048	5.81969e-07	8.25e-05	0.97026	0.475
Snx32	4.99514	2.31659	5.8792e-07	8.28251e-05	0.973978	0.475
H3f3a	4.9922	2.07576	5.96955e-07	8.37888e-05	0.959108	0.475
Samhd1	4.98926	2.7666	6.06124e-07	8.47641e-05	0.873606	0.55
Pea15a	4.98484	2.57796	6.20133e-07	8.64067e-05	0.920074	0.625
Sec14l1	4.96619	3.01716	6.82798e-07	9.44488e-05	0.752788	0.325
Rnaset2a	4.96276	1.82406	6.94989e-07	9.5788e-05	0.862454	0.275
Nfkbia	4.96178	3.2142	6.9851e-07	9.59271e-05	0.836431	0.525
Mlf2	4.95785	3.01084	7.12769e-07	9.74317e-05	0.700743	0.3
Lims1	4.95736	3.3996	7.1457e-07	9.74317e-05	0.745353	0.275
Gas6	4.95	3.2624	7.42131e-07	0.000100829	0.750929	0.425
Cnpy3	4.93675	3.72796	7.94341e-07	0.00010743	0.615242	0.175
Rpl7	4.93332	2.47236	8.08445e-07	0.000108298	0.964684	0.6
Snx3	4.9235	2.82137	8.50081e-07	0.000113477	0.934944	0.6
Mrfap1	4.92252	2.6818	8.54356e-07	0.00011365	0.832714	0.4
Calm1	4.91565	2.10755	8.84869e-07	0.0001173	0.992565	0.85
Ilk	4.91075	2.91667	9.07304e-07	0.000119445	0.791822	0.375
Akr1a1	4.90927	3.02654	9.1414e-07	0.000119931	0.979554	0.725
Tbca	4.90339	2.8737	9.41985e-07	0.000123048	0.659851	0.175
Tapbp	4.9029	2.58839	9.44342e-07	0.000123048	0.895911	0.6
Myo5a	4.90191	3.17687	9.49073e-07	0.000123244	0.951673	0.5
Ifitm3	4.89897	3.04285	9.63403e-07	0.000124681	0.895911	0.5
Rpl14	4.89406	2.2992	9.87751e-07	0.0001274	0.97026	0.475
Evi2	4.88523	2.62042	1.03308e-06	0.000132797	0.927509	0.6
Ppp1r18	4.88425	2.49879	1.03823e-06	0.000133013	0.806691	0.45
Tob2	4.87934	2.96397	1.0644e-06	0.000135908	0.702602	0.325
Eif4h	4.87345	3.06309	1.09663e-06	0.000139094	0.724907	0.325
Rps2	4.87345	2.0816	1.09663e-06	0.000139094	0.981413	0.6
Fgl2	4.87247	3.87862	1.1021e-06	0.000139324	0.587361	0.15
Ftl1	4.86757	2.19188	1.12981e-06	0.00014224	1	0.875
Ier3	4.86708	3.60238	1.13262e-06	0.00014224	0.674721	0.275
Tmsb4x	4.8656	1.72821	1.14108e-06	0.000142833	1	0.95
Hsp90b1	4.85481	2.46617	1.20503e-06	0.000149739	0.921933	0.65
Themis2	4.85432	3.19922	1.20802e-06	0.000149739	0.752788	0.325
Rps16	4.85088	1.72636	1.22913e-06	0.000150886	0.856877	0.3
H2-M3	4.84205	3.43729	1.28506e-06	0.000155749	0.637546	0.2
Anp32a	4.83862	2.32245	1.30746e-06	0.000157963	0.771375	0.325
Fyb	4.83714	2.15069	1.31718e-06	0.000158136	0.973978	0.8
Mknk1	4.83714	2.86344	1.31718e-06	0.000158136	0.715613	0.35
Gnai2	4.83224	2.30093	1.35007e-06	0.00016147	0.988848	0.8
Mcat	4.82978	2.11858	1.36681e-06	0.000162561	0.715613	0.175
Cd68	4.82733	2.9867	1.38375e-06	0.000164065	0.973978	0.7
Cd81	4.82341	2.44562	1.41128e-06	0.000166296	0.979554	0.8
Atp5e	4.82144	2.45574	1.42524e-06	0.00016691	0.903346	0.475
Neurl3	4.82144	3.09016	1.42524e-06	0.00016691	0.814126	0.45
Atp5h	4.81899	2.06378	1.44288e-06	0.000167945	0.864312	0.425
Daglb	4.81555	2.77477	1.46792e-06	0.000170341	0.977695	0.6
Sh3bgrl3	4.79838	2.55643	1.59954e-06	0.000182836	0.998141	0.775
Ssr3	4.79544	2.8644	1.62321e-06	0.000184988	0.77881	0.375
Rela	4.79347	3.46556	1.63918e-06	0.000186252	0.600372	0.225
Srsf5	4.78759	2.04036	1.688e-06	0.00019123	0.916357	0.675
Tspan31	4.7866	3.33619	1.69627e-06	0.000191598	0.622677	0.225
Hnrnph1	4.78072	2.93587	1.74672e-06	0.000196715	0.749071	0.375
Tmem59	4.7763	3.05681	1.7855e-06	0.000199903	0.899628	0.475
Tpm3-rs7	4.77336	2.5262	1.81182e-06	0.000202256	0.561338	0.1
Rps26	4.75716	1.81563	1.96333e-06	0.00021853	0.990706	0.675
Rpl36al	4.75078	2.03085	2.02629e-06	0.000224231	0.855019	0.375
Ctsl	4.74686	3.02508	2.066e-06	0.000227965	0.780669	0.45
Sh3bgrl	4.73852	2.51242	2.15288e-06	0.000236186	0.916357	0.575
Rad9a	4.7341	2.28811	2.20028e-06	0.000240695	0.860595	0.4
Tmsb10	4.72723	1.92281	2.27602e-06	0.000248268	0.732342	0.225
Gpr34	4.72232	2.85309	2.33164e-06	0.000253611	0.840149	0.5
Smim27	4.7184	2.66973	2.37708e-06	0.000257088	0.650558	0.175
Foxp1	4.71153	2.57823	2.45865e-06	0.000263669	0.892193	0.5
Aup1	4.70957	2.74242	2.48244e-06	0.000265475	0.814126	0.45
Cd48	4.70859	2.87818	2.49442e-06	0.000266011	0.886617	0.55
Ly86	4.7027	2.73392	2.56747e-06	0.00027228	0.981413	0.7
G3bp2	4.70024	2.51327	2.59851e-06	0.00027405	0.767658	0.475
Ifi207	4.69485	2.99058	2.66807e-06	0.00027984	0.912639	0.55
Atp6ap1	4.6919	2.53569	2.70677e-06	0.00028312	0.886617	0.65
Taldo1	4.69092	2.87406	2.71978e-06	0.000283704	0.788104	0.4
Csde1	4.68798	2.33862	2.75919e-06	0.000287031	0.851301	0.575
Hsp90ab1	4.68013	2.14943	2.86699e-06	0.000296628	0.988848	0.925
Hacd4	4.67718	2.6945	2.90844e-06	0.000300104	0.786245	0.5
Nrp1	4.67522	2.92186	2.9364e-06	0.000301993	0.907063	0.6
Camk1	4.67424	2.55832	2.95048e-06	0.000301993	0.828996	0.525
Tbxas1	4.66933	2.29563	3.02182e-06	0.000307646	0.827138	0.55
Glud1	4.66835	2.37931	3.03629e-06	0.000308297	0.884758	0.55
H3f3b	4.66246	2.71981	3.1245e-06	0.000316247	0.990706	0.75
Cox7a2l	4.66148	2.42454	3.13944e-06	0.000316247	0.780669	0.425
Ptma	4.66148	1.86329	3.13944e-06	0.000316247	0.992565	0.575
Cd300c2	4.65069	2.62379	3.30834e-06	0.000331512	0.860595	0.6
Shisa5	4.64676	3.13919	3.3719e-06	0.000336116	0.858736	0.425
Snx5	4.6448	2.57627	3.40411e-06	0.000338443	0.975836	0.75
Tmem37	4.62615	3.16622	3.72524e-06	0.000369408	0.650558	0.225
Kdelr1	4.62468	3.22424	3.75179e-06	0.000370996	0.604089	0.275
Pik3ap1	4.62419	2.6844	3.76069e-06	0.000370996	0.775093	0.55
Ang	4.61977	2.50269	3.84162e-06	0.000378004	0.737918	0.325
Ier2	4.61487	2.94705	3.93351e-06	0.00038605	0.734201	0.425
Myl6	4.61241	2.085	3.98024e-06	0.000389635	0.951673	0.525
Tsc22d3	4.60701	2.91326	4.08492e-06	0.000398782	0.894052	0.575
Capza2	4.60652	2.50651	4.09457e-06	0.000398782	0.95539	0.7
Lrp1	4.60456	2.46064	4.13337e-06	0.000401537	0.933086	0.65
Fmnl1	4.60113	2.62388	4.20213e-06	0.00040718	0.726766	0.375
Rps11	4.5972	1.81352	4.28205e-06	0.000413874	0.990706	0.775
Zfp710	4.5869	2.82153	4.49884e-06	0.000432637	0.667286	0.25
Teddm2	4.58248	1.95865	4.59493e-06	0.000440696	0.763941	0.275
Cd47	4.58199	2.34685	4.60573e-06	0.000440696	0.962825	0.725
Rmi1	4.58052	1.8231	4.63827e-06	0.0004427	0.671004	0.175
Cndp2	4.57806	2.53752	4.69299e-06	0.000446806	0.840149	0.6
Rpl3	4.5761	2.03911	4.73721e-06	0.000448778	0.94052	0.5
Sdf4	4.57512	2.79102	4.75947e-06	0.00044977	0.82342	0.5
Eif3m	4.57316	3.43418	4.8043e-06	0.000451769	0.565056	0.15
Cd83	4.57021	2.61327	4.87229e-06	0.000454802	0.881041	0.65
Rab7b	4.57021	3.12746	4.87229e-06	0.000454802	0.745353	0.35
Rnase4	4.56923	2.85886	4.89515e-06	0.000455822	0.840149	0.575
Fos	4.5658	2.23083	4.976e-06	0.000462182	0.953532	0.875
Psmb4	4.56531	3.01968	4.98766e-06	0.000462182	0.684015	0.275
Zfp36l2	4.5604	2.19751	5.10564e-06	0.000470829	0.951673	0.575
Pfn1	4.55451	1.72542	5.25075e-06	0.000482976	1	0.9
Eef1g	4.55353	2.05104	5.27532e-06	0.000482976	0.730483	0.25
Man2b1	4.55353	2.40435	5.27532e-06	0.000482976	0.94052	0.7
Fcrls	4.54862	2.73965	5.39981e-06	0.000493191	0.80855	0.55
Tifab	4.54028	2.91062	5.61792e-06	0.000511888	0.674721	0.275
Hmgn1	4.529	4.4236	5.92647e-06	0.000538716	0.466543	0.05
Cox7c	4.52507	4.05309	6.03754e-06	0.000547509	0.475836	0.05
Eif1	4.52114	1.89637	6.15061e-06	0.00055508	0.957249	0.65
Antxr2	4.52016	2.76165	6.17919e-06	0.00055508	0.767658	0.4
Hfe	4.52016	3.05847	6.17919e-06	0.00055508	0.713755	0.325
Ywhaz	4.52016	2.30249	6.17919e-06	0.00055508	0.869888	0.4
Rpsa	4.51526	1.67437	6.32401e-06	0.000566756	0.775093	0.25
Klf13	4.51378	2.29504	6.36809e-06	0.00056804	0.752788	0.475
Mrc1	4.5128	2.03617	6.39764e-06	0.000569345	0.986989	0.875
Gpx1	4.51035	2.39161	6.47208e-06	0.00057463	0.988848	0.8
Hspa5	4.50642	2.58094	6.59292e-06	0.000584001	0.938662	0.7
Tcn2	4.50544	3.00591	6.62346e-06	0.000585348	0.689591	0.35
Atp6v1b2	4.49857	3.20716	6.8411e-06	0.000601796	0.728625	0.3
Wasf2	4.49269	1.9432	7.03307e-06	0.000615845	0.933086	0.7
Rab43	4.49121	2.94356	7.08186e-06	0.000618699	0.633829	0.225
Ptms	4.48974	2.09833	7.13098e-06	0.000620151	0.921933	0.625
Arpc3	4.4868	2.79358	7.23019e-06	0.00062735	0.810409	0.4
Nr3c1	4.48631	2.429	7.24685e-06	0.00062737	0.842007	0.525
Ifi211	4.47698	3.0597	7.57051e-06	0.000651027	0.535316	0.1
Rap1b	4.47649	2.60647	7.58792e-06	0.000651027	0.949814	0.675
Eif5a	4.476	2.44344	7.60537e-06	0.000651027	0.871747	0.55
H13	4.476	3.11369	7.60537e-06	0.000651027	0.615242	0.2
Prdx5	4.46324	2.4614	8.07279e-06	0.000689492	0.817844	0.45
Btg2	4.46128	2.94489	8.14709e-06	0.000694285	0.855019	0.575
Cyp27a1	4.4603	2.87906	8.18449e-06	0.000695919	0.814126	0.475
Ccr5	4.45441	2.822	8.41234e-06	0.00071212	0.799257	0.4
Tlr2	4.45441	3.1949	8.41234e-06	0.00071212	0.704461	0.35
Cd300a	4.45343	2.61115	8.4509e-06	0.000713802	0.747212	0.425
Stk17b	4.44656	2.74424	8.72558e-06	0.000733756	0.713755	0.35
Lipa	4.44558	2.87209	8.76551e-06	0.000735494	0.894052	0.55
Cyba	4.44165	2.12384	8.92699e-06	0.000745765	0.992565	0.775
Erp29	4.44165	2.88968	8.92699e-06	0.000745765	0.884758	0.525
Ap2a2	4.43969	2.52502	9.00879e-06	0.000750955	0.869888	0.5
Spcs1	4.43871	2.67785	9.04996e-06	0.000752743	0.667286	0.3
Cmtm7	4.42988	3.19472	9.42864e-06	0.000779149	0.776952	0.3
Dek	4.42988	2.16021	9.42864e-06	0.000779149	0.797398	0.45
Arpc2	4.42546	2.67959	9.62362e-06	0.00079013	0.986989	0.675
Ywhaq	4.42056	2.37757	9.84477e-06	0.000806553	0.693309	0.225
P2ry12	4.41712	3.29142	1.00025e-05	0.000817717	0.578067	0.2
Aldoa	4.40534	2.49409	1.05616e-05	0.000854283	0.886617	0.6
Atrip	4.40289	2.26526	1.06818e-05	0.000862178	0.749071	0.475
Rer1	4.39946	2.82616	1.08523e-05	0.000874089	0.708178	0.35
Dram2	4.39161	2.71781	1.12517e-05	0.000904353	0.693309	0.3
Nkiras2	4.38572	3.32395	1.15605e-05	0.000927217	0.520446	0.1
Zfand5	4.38228	2.35997	1.17443e-05	0.000939985	0.82342	0.525
Efhd2	4.3759	2.34815	1.20931e-05	0.000961854	0.933086	0.625
Hnrnpf	4.37149	1.8877	1.23403e-05	0.000979479	0.80855	0.375
Atp5d	4.371	2.39994	1.23681e-05	0.000979646	0.760223	0.4
Scamp2	4.37001	2.74343	1.24238e-05	0.000982022	0.840149	0.45
Gpx4	4.36903	1.85676	1.24798e-05	0.000982377	0.819703	0.45
Ddost	4.36805	2.59022	1.2536e-05	0.00098477	0.67658	0.4
Idh3g	4.36707	2.68405	1.25924e-05	0.000987172	0.719331	0.35
Psma7	4.35922	2.44754	1.30527e-05	0.00101492	0.814126	0.425
Psme1	4.35922	2.67493	1.30527e-05	0.00101492	0.825279	0.375
Rpn2	4.35775	2.52204	1.31408e-05	0.00101969	0.723048	0.475
Lpcat2	4.35579	2.57385	1.32591e-05	0.00102679	0.726766	0.475
Arf4	4.35382	2.3201	1.33784e-05	0.00103184	0.830855	0.575
Gpsm3	4.35235	2.49172	1.34686e-05	0.0010367	0.689591	0.25
Snrpf	4.34941	2.45581	1.36507e-05	0.0010486	0.565056	0.125
Rplp1	4.34646	1.40831	1.38351e-05	0.00105851	1	0.875
Myl12b	4.3445	2.34446	1.39594e-05	0.00106588	0.8829	0.5
Psmc3	4.33174	2.84535	1.47935e-05	0.00112731	0.652416	0.25
Grtp1	4.3288	2.45908	1.49926e-05	0.00114021	0.990706	0.65
Hprt	4.32683	2.54996	1.51267e-05	0.00114813	0.743494	0.4
Rnh1	4.3234	2.94024	1.53643e-05	0.00116154	0.704461	0.325
Mob1a	4.31997	2.46317	1.56054e-05	0.00117511	0.817844	0.475
H2-Q7	4.31653	2.38415	1.58501e-05	0.00118885	0.693309	0.325
Tuba1b	4.3126	1.95082	1.61342e-05	0.00120779	0.8829	0.475
Prkcg	4.31113	1.93904	1.6242e-05	0.00121348	0.669145	0.2
Cd52	4.31015	2.19478	1.63143e-05	0.0012165	0.890335	0.6
Ms4a6d	4.30672	2.7887	1.65696e-05	0.00123072	0.834572	0.475
Nelfcd	4.30328	1.78484	1.68286e-05	0.00124754	0.749071	0.25
Fcer1g	4.30181	1.71697	1.69409e-05	0.00125343	0.998141	0.875
Cox6b1	4.30083	2.36716	1.70161e-05	0.00125656	0.905204	0.525
Cnp	4.29739	2.73842	1.72818e-05	0.00127372	0.637546	0.25
Clec4a2	4.2969	2.26829	1.73201e-05	0.00127408	0.901487	0.625
Ppt1	4.29494	2.25011	1.7474e-05	0.00128293	0.927509	0.575
Susd3	4.29396	2.87002	1.75515e-05	0.00128614	0.604089	0.225
Pnrc2	4.29249	3.09212	1.76683e-05	0.00129222	0.581784	0.2
Atp6v1a	4.28954	2.49096	1.79041e-05	0.00130447	0.840149	0.45
Irf5	4.2866	2.77666	1.8143e-05	0.00131936	0.879182	0.5
Eif4a1	4.28365	1.82425	1.83848e-05	0.00133187	0.89777	0.55
Fcgr1	4.28071	2.73491	1.86297e-05	0.00134706	0.795539	0.4
Clk1	4.27286	2.15463	1.92982e-05	0.00139275	0.888476	0.65
Cnbp	4.26697	2.50879	1.98144e-05	0.00142195	0.855019	0.55
Zbtb7a	4.26697	2.19699	1.98144e-05	0.00142195	0.732342	0.4
Ppp1r9b	4.26648	2.38039	1.98581e-05	0.0014224	0.743494	0.3
Psme2b	4.26501	2.36499	1.99894e-05	0.00142913	0.565056	0.125
Xbp1	4.26305	2.96502	2.01659e-05	0.00143905	0.693309	0.3
Snrpb	4.26059	2.55177	2.03886e-05	0.00145223	0.752788	0.375
Calr	4.25814	2.49912	2.06136e-05	0.0014628	0.899628	0.6
Syk	4.25814	2.2835	2.06136e-05	0.0014628	0.862454	0.575
Pepd	4.25372	2.45235	2.10245e-05	0.00148919	0.782528	0.475
Ube2d3	4.25323	2.09013	2.10707e-05	0.0014897	0.910781	0.6
Rgs10	4.24636	2.01559	2.17269e-05	0.00153325	0.968401	0.75
Eif4g2	4.24391	2.53641	2.19659e-05	0.00154726	0.905204	0.575
Axl	4.23262	2.19638	2.30981e-05	0.00162103	0.810409	0.575
Eno1	4.22477	2.27721	2.39182e-05	0.00166938	0.795539	0.325
Rab3il1	4.22477	2.54924	2.39182e-05	0.00166938	0.927509	0.65
Vcp	4.22183	2.34349	2.42328e-05	0.00168211	0.657993	0.3
AB124611	4.22036	2.75139	2.43916e-05	0.00169006	0.630112	0.275
Morf4l1	4.21987	1.84198	2.44448e-05	0.00169067	0.749071	0.3
Chtop	4.21938	3.7577	2.4498e-05	0.00169129	0.473978	0.075
Dbi	4.21692	2.52189	2.4766e-05	0.00170671	0.817844	0.375
Cd44	4.21594	2.41037	2.48739e-05	0.00171106	0.910781	0.725
St6gal1	4.21496	2.24953	2.49823e-05	0.00171542	0.780669	0.45
Emc9	4.21202	2.01031	2.53103e-05	0.00173482	0.672862	0.25
Ptprj	4.20613	2.15764	2.59784e-05	0.00177425	0.828996	0.475
Fbrs	4.20416	3.02147	2.62049e-05	0.00178652	0.511152	0.1
Rps18	4.20024	1.80382	2.66634e-05	0.00181131	0.981413	0.55
Ybx1	4.19779	1.92722	2.69538e-05	0.00182778	0.960967	0.675
Ncf2	4.19631	2.07493	2.71295e-05	0.00183644	0.877323	0.55
Orai1	4.19239	3.17456	2.76034e-05	0.00185863	0.527881	0.125
Pon2	4.18257	2.7298	2.88227e-05	0.00193391	0.613383	0.275
Uba52	4.18159	1.52498	2.89474e-05	0.00193887	0.905204	0.4
Dnase2a	4.18012	2.47305	2.91354e-05	0.00194464	0.693309	0.375
Slc29a1	4.17767	2.25054	2.94514e-05	0.00195888	0.736059	0.425
Irf2bp2	4.17669	2.366	2.95787e-05	0.00196392	0.849442	0.5
Npm1	4.17374	2.02583	2.99637e-05	0.00198259	0.884758	0.5
Rps7	4.17325	1.7368	3.00284e-05	0.00198343	0.934944	0.425
Tkt	4.17276	2.61585	3.00931e-05	0.00198427	0.747212	0.4
Renbp	4.17178	2.84609	3.0223e-05	0.00198941	0.596654	0.25
Dexi	4.16491	2.32626	3.11476e-05	0.00204673	0.654275	0.225
Arl6ip1	4.16393	2.64089	3.12818e-05	0.0020485	0.830855	0.45
Rrp8	4.16393	2.46819	3.12818e-05	0.0020485	0.507435	0.1
Rrbp1	4.16049	2.56509	3.17561e-05	0.00207168	0.960967	0.575
Acaa1a	4.15902	2.46584	3.19614e-05	0.00207168	0.628253	0.275
Dusp6	4.15902	2.70752	3.19614e-05	0.00207168	0.739777	0.425
Plxnd1	4.15902	2.32846	3.19614e-05	0.00207168	0.771375	0.4
Tubb5	4.15902	2.80949	3.19614e-05	0.00207168	0.910781	0.525
Fam234a	4.15804	2.5757	3.2099e-05	0.00207356	0.700743	0.35
Litaf	4.15804	2.28456	3.2099e-05	0.00207356	0.931227	0.65
Ndufa2	4.15706	2.04231	3.22371e-05	0.00207897	0.875465	0.55
Otulinl	4.15362	2.86504	3.27251e-05	0.00210688	0.842007	0.475
Sdhb	4.15264	2.58864	3.28658e-05	0.00211237	0.704461	0.325
Selenof	4.14921	2.53722	3.33628e-05	0.00213712	0.895911	0.525
Ywhae	4.14921	2.04901	3.33628e-05	0.00213712	0.914498	0.625
Cbl	4.1443	2.5243	3.40852e-05	0.00217974	0.700743	0.35
Ap1b1	4.13988	2.30464	3.4748e-05	0.00221471	0.827138	0.525
Eif4a2	4.13988	2.24582	3.4748e-05	0.00221471	0.80855	0.475
Rpl18	4.13841	1.93176	3.49717e-05	0.00222155	0.964684	0.5
Tnfsfm13	4.13351	2.44491	3.57271e-05	0.00226576	0.754647	0.375
Trmt112	4.13302	2.14797	3.58035e-05	0.00226684	0.592937	0.175
Necap2	4.13252	2.38933	3.588e-05	0.00226793	0.739777	0.475
Csf2ra	4.11682	2.45526	3.84131e-05	0.0023963	0.910781	0.55
Ypel3	4.11584	2.16094	3.85769e-05	0.00240259	0.842007	0.55
Rpl10a	4.11486	1.50037	3.87414e-05	0.00240891	0.780669	0.275
Picalm	4.11388	2.07127	3.89066e-05	0.00241525	0.925651	0.675
Hint1	4.11044	2.28892	3.94899e-05	0.00244748	0.85316	0.475
Acp2	4.10603	2.67457	4.02521e-05	0.00249067	0.72119	0.35
Dock8	4.10407	1.98679	4.05953e-05	0.00250379	0.888476	0.65
Rhob	4.1021	2.43499	4.09413e-05	0.00252106	0.907063	0.675
Pkm	4.10112	2.19234	4.11154e-05	0.0025277	0.814126	0.475
Hnrnpa2b1	4.09621	2.0887	4.19961e-05	0.0025777	0.944238	0.675
Arsb	4.09033	2.48944	4.30767e-05	0.00263555	0.682156	0.35
Rpl32	4.08738	1.53464	4.36269e-05	0.00266494	0.996283	0.8
Cd33	4.08542	2.83128	4.39973e-05	0.00268327	0.86803	0.5
Rgs2	4.07757	2.39852	4.55092e-05	0.00277105	0.817844	0.575
Fcgr2b	4.07561	1.96019	4.58948e-05	0.00278564	0.990706	0.85
Clec4b1	4.06972	2.67926	4.70702e-05	0.00284793	0.643123	0.275
Ndufb10	4.06481	2.42763	4.80715e-05	0.00290391	0.652416	0.3
Rps6kb2	4.06088	1.80415	4.8887e-05	0.00294386	0.862454	0.35
Serp1	4.06088	2.54142	4.8887e-05	0.00294386	0.8829	0.55
Nisch	4.0599	2.13626	4.9093e-05	0.00295161	0.884758	0.675
Gas7	4.05647	1.97042	4.98202e-05	0.00299062	0.923792	0.725
Fam57b	4.05303	1.78181	5.05576e-05	0.00303012	0.657993	0.2
Sh3bp1	4.05009	2.69067	5.11979e-05	0.00306369	0.563197	0.2
Tanc2	4.04813	2.65481	5.16291e-05	0.00307984	0.680297	0.35
Lmo2	4.04126	2.49875	5.31653e-05	0.00316653	0.697026	0.3
Emc8	4.03733	1.88635	5.40625e-05	0.00320995	0.903346	0.45
Cnbd2	4.03144	1.6202	5.54352e-05	0.00328125	0.624535	0.175
Cyp4f18	4.03046	3.37204	5.56672e-05	0.00328988	0.518587	0.2
Atp5a1	4.02065	2.08256	5.8038e-05	0.00341941	0.869888	0.675
Atf6	4.01967	2.58186	5.82803e-05	0.00342839	0.624535	0.25
Tm6sf1	4.01869	1.98895	5.85235e-05	0.0034374	0.830855	0.6
Hnrnpk	4.01623	2.47506	5.91358e-05	0.00346803	0.927509	0.525
Cd300ld	4.01525	2.07893	5.93824e-05	0.00347715	0.827138	0.625
Wipf1	4.01182	2.27693	6.02532e-05	0.00352274	0.70632	0.35
Plekho2	4.01133	2.13627	6.03786e-05	0.00352467	0.879182	0.625
Ensa	4.00789	2.48147	6.12633e-05	0.00356541	0.680297	0.325
Saraf	4.00789	2.57115	6.12633e-05	0.00356541	0.739777	0.4
Arhgap45	4.00544	1.9364	6.19027e-05	0.00359167	0.890335	0.675
Rab11fip5	4.00544	2.50649	6.19027e-05	0.00359167	0.782528	0.425
Plbd1	4.00495	2.64759	6.20313e-05	0.00359367	0.739777	0.45
Adcy7	4.00151	2.00733	6.29389e-05	0.00364073	0.879182	0.675
Ndufa13	4.00102	2.1316	6.30695e-05	0.00364277	0.83829	0.45
Calm2	3.99808	2.58988	6.3859e-05	0.00367724	0.962825	0.6
Adgre5	3.99415	2.29446	6.49261e-05	0.00372744	0.871747	0.6
Eif3h	3.99415	2.18134	6.49261e-05	0.00372744	0.758364	0.45
Eif6	3.99317	3.22138	6.51955e-05	0.00373169	0.498141	0.15
Tent2	3.99317	2.48911	6.51955e-05	0.00373169	0.566914	0.2
Nrros	3.99268	2.27771	6.53306e-05	0.00373382	0.920074	0.625
Gpr183	3.98974	2.57799	6.61468e-05	0.00377482	0.697026	0.325
Ifi204	3.98826	2.2531	6.65585e-05	0.00379265	0.67658	0.3
Btf3	3.98581	2.08059	6.72501e-05	0.00382634	0.83829	0.325
Plin2	3.98336	2.47214	6.79485e-05	0.00386032	0.750929	0.5
P4hb	3.97943	2.49618	6.90802e-05	0.00391297	0.810409	0.525
Sp140	3.97943	2.54253	6.90802e-05	0.00391297	0.527881	0.15
Pkig	3.97698	2.62719	6.97965e-05	0.00394769	0.55948	0.225
Ostf1	3.97158	2.61612	7.13972e-05	0.00403225	0.847584	0.45
Serpinb6a	3.96864	2.17229	7.2285e-05	0.00407636	0.788104	0.5
Phactr2	3.96766	2.51698	7.25832e-05	0.00408351	0.635688	0.275
Atp5b	3.96716	2.51299	7.27327e-05	0.00408351	0.886617	0.625
Gnb1	3.96716	2.12121	7.27327e-05	0.00408351	0.905204	0.625
Lgals3	3.96275	2.74958	7.40918e-05	0.00415371	0.921933	0.575
Syngr2	3.96079	2.12015	7.47035e-05	0.00418186	0.864312	0.55
Stom	3.95686	2.60588	7.59413e-05	0.00423872	0.64684	0.3
Cttnbp2nl	3.95588	2.53577	7.62537e-05	0.00424375	0.657993	0.325
C5ar1	3.95195	2.38243	7.75158e-05	0.00429521	0.873606	0.575
Ppp2r1a	3.95195	2.68868	7.75158e-05	0.00429521	0.641264	0.3
Ndufb9	3.94852	2.64003	7.86362e-05	0.00435098	0.682156	0.275
Ms4a6c	3.94607	2.26809	7.94459e-05	0.00438942	0.914498	0.65
Ergic3	3.94508	2.48175	7.9772e-05	0.00440106	0.648699	0.35
Sf3b1	3.9441	2.19211	8.00993e-05	0.00441274	0.918216	0.675
Sdf2	3.94214	3.6614	8.07578e-05	0.00444163	0.460967	0.1
Grb2	3.94116	2.11275	8.1089e-05	0.00444163	0.758364	0.4
Trim47	3.94116	2.68058	8.1089e-05	0.00444163	0.587361	0.225
Wtap	3.94116	2.0584	8.1089e-05	0.00444163	0.669145	0.3
Bmp2k	3.94018	2.08515	8.14214e-05	0.00444708	0.817844	0.475
Cdkn1a	3.94018	2.93032	8.14214e-05	0.00444708	0.561338	0.25
Tomm7	3.93871	2.0283	8.19225e-05	0.00446805	0.801115	0.375
Tnfaip8l2	3.93527	2.48901	8.31031e-05	0.00452598	0.652416	0.3
Rbpj	3.93331	2.23629	8.37849e-05	0.00455013	0.886617	0.5
Hnrnpu	3.93282	1.60148	8.39562e-05	0.00455295	0.953532	0.775
Per1	3.92742	2.52435	8.58621e-05	0.00464312	0.576208	0.25
Anxa2	3.92644	2.30526	8.62131e-05	0.00464893	0.856877	0.6
Sema4d	3.92644	2.91868	8.62131e-05	0.00464893	0.535316	0.2
Blnk	3.92448	2.52067	8.69189e-05	0.00468038	0.851301	0.5
Irf8	3.92251	2.19252	8.76303e-05	0.00471204	0.825279	0.525
Vapa	3.92153	2.59665	8.7988e-05	0.00472462	0.66171	0.3
Slc29a3	3.92104	2.57374	8.81674e-05	0.0047276	0.637546	0.275
Sri	3.91761	2.40265	8.94328e-05	0.00478202	0.747212	0.45
Dmac1	3.91466	2.35064	9.0531e-05	0.00482723	0.674721	0.3
Cox5b	3.91221	1.90699	9.1456e-05	0.00486296	0.819703	0.325
Tm2d2	3.91074	3.25995	9.20152e-05	0.00487234	0.501859	0.125
Msn	3.90976	2.35784	9.23898e-05	0.0048854	0.912639	0.65
Plekho1	3.90779	1.93759	9.31434e-05	0.00491843	0.791822	0.45
Evi2b	3.9073	2.26308	9.33326e-05	0.00492162	0.726766	0.425
Ms4a7	3.90681	2.66671	9.35223e-05	0.00492482	0.968401	0.7
Myadm	3.90583	2.0701	9.39027e-05	0.00493804	0.929368	0.725
Clec4n	3.90485	2.98292	9.42846e-05	0.0049445	0.539033	0.25
Casp8	3.90289	2.67971	9.50527e-05	0.00497795	0.594796	0.275
Skil	3.89994	2.53036	9.6216e-05	0.00502508	0.654275	0.325
Slc11a1	3.89602	2.88151	9.7788e-05	0.00509325	0.899628	0.55
Nedd8	3.89503	2.46646	9.81848e-05	0.00510695	0.745353	0.35
Nfkbid	3.89405	2.81145	9.8583e-05	0.00512069	0.598513	0.275
Slc7a8	3.89111	2.79654	9.97871e-05	0.00517618	0.539033	0.2
Tcirg1	3.88718	2.37297	0.000101414	0.00523214	0.858736	0.55
Naaa	3.88277	2.5286	0.000103274	0.00531376	0.656134	0.325
Ikzf1	3.87982	2.4409	0.000104532	0.00536403	0.659851	0.275
Bmyc	3.87835	2.79203	0.000105167	0.00538934	0.531599	0.175
Gltp	3.87737	2.6914	0.000105592	0.00540386	0.89777	0.5
Cdip1	3.87541	2.14174	0.000106447	0.00544032	0.836431	0.5
Dctn5	3.87344	2.66463	0.000107308	0.005477	0.620818	0.275
Alox5ap	3.87197	1.87877	0.000107958	0.00550284	0.949814	0.775
Lfng	3.87099	2.4898	0.000108394	0.00551768	0.52974	0.175
Rpl8	3.86854	2.01461	0.00010949	0.00556606	0.988848	0.75
Igfbp4	3.86756	2.54142	0.000109931	0.00558107	0.702602	0.375
Tln1	3.86559	2.11837	0.000110819	0.00561867	0.951673	0.65
Fam174a	3.86412	2.53031	0.00011149	0.00564516	0.671004	0.275
Rab1b	3.86069	2.48589	0.000113069	0.00570997	0.687732	0.325
Uap1l1	3.85872	2.80448	0.000113981	0.00574841	0.539033	0.2
Msr1	3.85774	2.63796	0.000114439	0.00576392	0.624535	0.225
Ifitm2	3.85676	2.26609	0.000114899	0.00577948	0.97026	0.65
Ccdc50	3.85578	2.14499	0.000115361	0.00579508	0.802974	0.45
Rpl35a	3.85529	1.6732	0.000115593	0.00579909	0.986989	0.625
Cox6a1	3.85284	2.18328	0.000116758	0.00584217	0.938662	0.6
Ptpro	3.85185	2.34235	0.000117227	0.00585796	0.819703	0.5
Map3k8	3.84891	2.43143	0.000118644	0.00592105	0.620818	0.275
Dab2	3.84793	2.01304	0.000119121	0.00593706	0.973978	0.8
Ssbp4	3.84498	1.83254	0.00012056	0.00598535	0.739777	0.45
Gatm	3.84351	2.4144	0.000121286	0.00601356	0.641264	0.325
Spcs2	3.83812	2.3612	0.000123982	0.00613929	0.684015	0.325
Ly6e	3.83713	2.0954	0.000124479	0.00614431	0.832714	0.75
Nfatc1	3.83713	2.52926	0.000124479	0.00614431	0.596654	0.2
Slc6a6	3.83664	2.07038	0.000124727	0.00614431	0.957249	0.725
Snap23	3.83517	2.22057	0.000125477	0.00617327	0.758364	0.425
Sgpl1	3.83125	2.1791	0.000127496	0.00626454	0.804833	0.6
Srgap2	3.83026	2.13845	0.000128006	0.00628149	0.780669	0.5
Scand1	3.82928	1.72688	0.000128517	0.00629849	0.758364	0.35
Sdc4	3.81898	2.47604	0.000134005	0.00653024	0.715613	0.425
Ifnar2	3.81849	2.60536	0.000134272	0.00653024	0.802974	0.4
Gns	3.80966	2.10445	0.00013916	0.00675078	0.94052	0.7
Eif3f	3.80671	2.34436	0.000140827	0.0068143	0.884758	0.575
Slamf9	3.80671	2.41913	0.000140827	0.0068143	0.750929	0.45
Arl4c	3.8018	2.61013	0.000143646	0.00689825	0.566914	0.25
Nol7	3.8018	1.93838	0.000143646	0.00689825	0.60223	0.2
Rap2b	3.80033	2.13693	0.000144502	0.00692195	0.786245	0.425
Arf1	3.79788	2.05647	0.000145939	0.00696459	0.910781	0.55
Ddit3	3.79788	2.64076	0.000145939	0.00696459	0.524164	0.175
Ifnar1	3.79543	2.38884	0.00014739	0.00702504	0.734201	0.425
Fuca1	3.79003	2.0455	0.00015063	0.00717051	0.767658	0.5
Flna	3.78905	2.46991	0.000151226	0.00718993	0.849442	0.6
Bin1	3.78512	2.38503	0.000153633	0.00727719	0.604089	0.3
Pik3cd	3.78512	2.26984	0.000153633	0.00727719	0.659851	0.35
Ndufs2	3.78316	2.93377	0.00015485	0.00731668	0.527881	0.175
Rpl6	3.78316	1.53311	0.00015485	0.00731668	0.931227	0.5
Ptprc	3.7812	1.70549	0.000156077	0.0073655	0.98513	0.825
Ppib	3.77727	2.38054	0.000158556	0.00746407	0.899628	0.5
Donson	3.77531	2.76803	0.00015981	0.00749537	0.492565	0.15
Skap2	3.77433	2.18133	0.00016044	0.00750649	0.83829	0.5
Aplp2	3.77187	2.13555	0.000162027	0.00757142	0.89777	0.625
Tmem109	3.77138	2.02434	0.000162346	0.00757705	0.684015	0.425
Rrp1	3.76648	2.52248	0.000165568	0.00768985	0.592937	0.25
Slc25a3	3.76648	2.09875	0.000165568	0.00768985	0.933086	0.725
Sumo3	3.76648	2.36605	0.000165568	0.00768985	0.611524	0.4
Snx20	3.76353	2.49912	0.00016753	0.00774332	0.611524	0.25
Vps28	3.76353	2.63271	0.00016753	0.00774332	0.600372	0.25
Anapc13	3.76108	2.45611	0.000169182	0.00781022	0.503717	0.125
Brk1	3.75961	1.84896	0.000170181	0.00783736	0.836431	0.625
Eif4b	3.75666	2.36685	0.000172195	0.0079015	0.669145	0.375
Fam89b	3.75666	2.29419	0.000172195	0.0079015	0.591078	0.3
Rplp2	3.75666	1.72561	0.000172195	0.0079015	0.992565	0.675
Tmem160	3.75421	2.28877	0.00017389	0.00796016	0.54461	0.225
Nfic	3.75323	1.79229	0.000174572	0.00798183	0.726766	0.475
Fau	3.74734	1.43535	0.00017872	0.00815195	0.663569	0.225
Mbnl1	3.74587	1.29354	0.000179772	0.00818036	0.988848	0.925
Pnp	3.74587	2.46905	0.000179772	0.00818036	0.587361	0.3
Marcks	3.7439	2.16964	0.000181183	0.00823475	0.981413	0.725
Mndal	3.73998	1.89045	0.000184036	0.00835448	0.758364	0.375
Man1a	3.73949	1.61016	0.000184395	0.00836086	0.819703	0.675
Pet100	3.739	1.8785	0.000184756	0.00836725	0.620818	0.25
Epn1	3.73802	1.5303	0.000185478	0.00839002	0.736059	0.325
Gpr160	3.73556	2.91039	0.000187296	0.00846223	0.51487	0.225
Hcfc1r1	3.73409	2.28858	0.000188395	0.00850181	0.67658	0.25
H2az2	3.73311	2.93271	0.00018913	0.00850485	0.479554	0.15
Tyrobp	3.73311	1.73477	0.00018913	0.00850485	0.998141	0.9
Ube2l3	3.73066	2.47783	0.000190982	0.00857801	0.52974	0.175
Atp5o	3.73017	2.18642	0.000191354	0.00858463	0.592937	0.2
Crip1	3.72722	1.69765	0.000193603	0.00866513	0.97026	0.8
Mettl23	3.72624	1.94469	0.000194357	0.00867857	0.907063	0.575
Septin2	3.72624	1.91861	0.000194357	0.00867857	0.771375	0.45
Gadd45b	3.71937	2.58827	0.00019972	0.00886618	0.624535	0.3
Pla2g7	3.71937	2.19672	0.00019972	0.00886618	0.847584	0.625
Rps15	3.71937	1.63768	0.00019972	0.00886618	0.98513	0.7
Gpi1	3.71888	1.86277	0.000200108	0.0088731	0.849442	0.625
Manf	3.71839	2.69406	0.000200497	0.00888004	0.516729	0.225
Stard5	3.7179	2.65708	0.000200887	0.00888699	0.537175	0.225
Sbds	3.71643	2.80329	0.000202061	0.00892855	0.496283	0.15
Sptssa	3.71544	2.30811	0.000202847	0.00895292	0.687732	0.35
Pdap1	3.71446	2.24358	0.000203635	0.008967	0.526022	0.15
Rps24	3.71446	1.48067	0.000203635	0.008967	0.996283	0.725
Ptafr	3.71397	2.35557	0.000204031	0.00897406	0.890335	0.575
Ski	3.71152	2.30185	0.000206019	0.00905108	0.684015	0.325
Slc25a4	3.70956	2.50547	0.000207623	0.00911105	0.576208	0.2
Ptbp3	3.70858	2.06794	0.000208429	0.00913592	0.875465	0.6
Gnas	3.70171	1.76846	0.000214155	0.0093547	0.918216	0.75
Zmiz1	3.70171	2.10846	0.000214155	0.0093547	0.802974	0.45
Rtn3	3.69631	2.26079	0.000218757	0.00954482	0.708178	0.425
Arhgef1	3.69582	1.77789	0.00021918	0.00955236	0.784387	0.575
Dync1i2	3.69435	1.88771	0.000220454	0.00958598	0.734201	0.375
Cd300lb	3.69385	2.94326	0.00022088	0.00959358	0.540892	0.2
Tpd52	3.68895	2.48717	0.000225183	0.00973618	0.877323	0.425
Nfkbie	3.68649	2.94796	0.000227364	0.00981936	0.488848	0.175
Ap2s1	3.686	2.04643	0.000227803	0.00982718	0.711896	0.4
Slfn2	3.68502	2.1294	0.000228682	0.00985399	0.736059	0.45
Mpp1	3.68404	2.06158	0.000229565	0.00986975	0.754647	0.55
Slc35b2	3.68404	2.76983	0.000229565	0.00986975	0.526022	0.25
Fbxl5	3.68306	2.3941	0.000230451	0.00988557	0.546468	0.175
Gpr137b	3.68306	2.45082	0.000230451	0.00988557	0.54461	0.15
Creg1	3.68208	2.28792	0.00023134	0.00991258	0.799257	0.45
Stk38	3.68159	2.23135	0.000231786	0.00992054	0.633829	0.325
Eif3e	3.68012	2.05755	0.000233128	0.00995567	0.650558	0.375
Rtraf	3.68012	2.26525	0.000233128	0.00995567	0.611524	0.25
Pbx2	3.67521	1.71043	0.000237655	0.0101376	0.736059	0.35
Cmtm6	3.67325	1.87141	0.000239489	0.0101931	0.828996	0.625
Pxn	3.67325	2.03581	0.000239489	0.0101931	0.665428	0.3
Rpl19	3.67276	1.69202	0.000239949	0.0102013	0.522305	0.125
Fam173a	3.67177	2.66751	0.000240873	0.0102292	0.51487	0.175
Selenok	3.66834	2.30769	0.000244131	0.010356	0.881041	0.45
Coq10b	3.66687	3.3582	0.00024554	0.0104043	0.444238	0.125
Gng2	3.6654	2.3368	0.000246957	0.0104411	0.758364	0.35
Sec13	3.66392	3.36042	0.000248381	0.0104897	0.459108	0.125
Ahnak	3.65558	1.46321	0.0002566	0.0107772	0.977695	0.9
Timp2	3.65558	2.16625	0.0002566	0.0107772	0.944238	0.65
Emp3	3.6546	2.01869	0.000257583	0.0108066	0.918216	0.625
Cd63	3.65264	1.95807	0.000259561	0.0108508	0.973978	0.7
Psmb9	3.65264	2.39263	0.000259561	0.0108508	0.600372	0.25
Tmed3	3.65264	2.84124	0.000259561	0.0108508	0.505576	0.175
Ifi27l2a	3.65215	2.16408	0.000260057	0.0108508	0.83829	0.525
Sgpp1	3.65215	2.46434	0.000260057	0.0108508	0.55948	0.225
Pdia6	3.65117	2.05083	0.000261053	0.0108804	0.685874	0.425
Dusp3	3.65067	2.14909	0.000261552	0.0108894	0.773234	0.45
Clec4a3	3.64871	2.76206	0.000263558	0.0109609	0.908922	0.5
Pcna	3.64773	1.94236	0.000264567	0.0109909	0.695167	0.35
Ptges3	3.64724	1.63861	0.000265072	0.0109999	0.685874	0.375
Arrb1	3.64381	2.7342	0.000268637	0.0111237	0.511152	0.2
Naa38	3.64184	2.78562	0.000270694	0.0111846	0.447955	0.1
Rpl41	3.64184	1.68547	0.000270694	0.0111846	0.992565	0.675
Fcgr4	3.64086	2.6791	0.000271728	0.011203	0.587361	0.275
Map7d1	3.64086	2.10977	0.000271728	0.011203	0.64684	0.35
Aff1	3.6389	2.95642	0.000273807	0.0112644	0.477695	0.15
Mtpn	3.63399	2.21776	0.00027907	0.0114563	0.756506	0.45
Rpl35	3.63399	1.17771	0.00027907	0.0114563	0.877323	0.375
Nfkb2	3.63105	2.34504	0.000282273	0.0115753	0.565056	0.225
Tmub2	3.63007	2.80109	0.000283349	0.011607	0.492565	0.15
Cd2ap	3.6281	2.25585	0.000285511	0.0116705	0.568773	0.25
H2aw	3.62712	2.71784	0.000286598	0.0117024	0.509294	0.15
S100a11	3.62516	1.52067	0.000288783	0.011779	0.72119	0.325
Fnbp1	3.62418	1.94008	0.000289882	0.0118112	0.873606	0.6
Tram1	3.6232	1.71327	0.000290984	0.0118435	0.845725	0.55
Ntpcr	3.62271	2.67161	0.000291537	0.0118534	0.540892	0.225
Dse	3.62123	2.00182	0.000293201	0.0119083	0.825279	0.55
Pim1	3.61731	2.00303	0.000297683	0.0120647	0.494424	0.125
Stx7	3.61682	2.11389	0.000298247	0.0120747	0.775093	0.425
Pdgfb	3.61535	2.69196	0.000299947	0.0121051	0.501859	0.175
Trim25	3.61535	1.90009	0.000299947	0.0121051	0.802974	0.625
Atxn2l	3.61338	1.79684	0.000302228	0.0121714	0.750929	0.4
Itgb5	3.6124	1.99876	0.000303374	0.0122047	0.687732	0.375
Cd302	3.61142	2.32692	0.000304525	0.0122123	0.791822	0.425
Lamtor1	3.61142	1.95071	0.000304525	0.0122123	0.697026	0.4
Pla2g15	3.61142	2.21766	0.000304525	0.0122123	0.723048	0.45
Rpn1	3.60651	2.51238	0.000310339	0.0124194	0.581784	0.3
Birc3	3.60308	2.26997	0.00031447	0.0125584	0.622677	0.325
Bax	3.59915	2.14485	0.000319255	0.0127229	0.641264	0.325
Ubl5	3.59866	1.65563	0.000319858	0.0127336	0.858736	0.55
Dnase1l1	3.59768	2.25718	0.000321067	0.0127684	0.749071	0.45
Ndufc1	3.59572	2.22944	0.000323498	0.0128517	0.513011	0.175
Chmp2a	3.59523	2.23608	0.000324108	0.0128626	0.715613	0.375
Nudt16l1	3.59376	4.11989	0.000325946	0.0129221	0.388476	0.05
Rasa4	3.5859	2.2875	0.000335912	0.0133034	0.669145	0.375
Arrb2	3.58394	1.75198	0.000338447	0.0133622	0.828996	0.525
Ccdc12	3.58394	2.10205	0.000338447	0.0133622	0.672862	0.3
Sh3bp2	3.58394	2.09275	0.000338447	0.0133622	0.680297	0.35
Gpr65	3.58149	2.27625	0.000341642	0.0134605	0.700743	0.375
Klf6	3.58051	1.30094	0.000342928	0.0134972	0.994424	0.975
Gusb	3.58002	2.03505	0.000343572	0.0135087	0.860595	0.6
Tmem88	3.57904	2.26782	0.000344865	0.0135316	0.501859	0.15
Rab8b	3.57805	2.20734	0.000346162	0.0135546	0.886617	0.55
Rbis	3.57756	2.04796	0.000346812	0.0135662	0.522305	0.175
Trem2	3.57707	2.53901	0.000347464	0.0135778	0.810409	0.45
Ccl9	3.57609	1.72045	0.00034877	0.013601	0.886617	0.75
Zdhhc20	3.57315	1.98949	0.000352717	0.0137408	0.695167	0.4
Csk	3.56971	2.16781	0.000357374	0.0139081	0.659851	0.325
Surf1	3.56431	4.7645	0.000364808	0.0141685	0.375465	0.05
Tifa	3.56235	2.22424	0.000367547	0.0142459	0.624535	0.375
Slc48a1	3.55892	2.6533	0.000372387	0.0144042	0.555762	0.275
Hnrnpl	3.55401	1.68365	0.000379404	0.0146312	0.819703	0.375
Fosb	3.55352	2.4708	0.000380113	0.0146437	0.684015	0.425
Hsbp1	3.55303	1.93377	0.000380822	0.0146563	0.782528	0.475
Gnpda1	3.55058	2.66774	0.00038439	0.0147638	0.472119	0.125
Sh3glb1	3.54959	1.86609	0.000385825	0.0147892	0.931227	0.65
Idh3b	3.5491	2.52985	0.000386545	0.0148019	0.533457	0.225
Lyl1	3.5442	1.90116	0.000393811	0.01505	0.704461	0.475
Nfe2l2	3.54322	2.03693	0.00039528	0.015091	0.782528	0.475
Sem1	3.54125	2.18876	0.000398232	0.0151713	0.923792	0.525
Chd4	3.54076	1.72255	0.000398973	0.0151713	0.825279	0.575
Nr1h2	3.54076	2.31095	0.000398973	0.0151713	0.565056	0.225
Tlr7	3.54076	2.24523	0.000398973	0.0151713	0.64684	0.325
Dclre1c	3.54027	2.07386	0.000399716	0.0151844	0.789963	0.475
Itga4	3.53684	1.77757	0.00040495	0.0153223	0.799257	0.6
Mrpl33	3.5334	2.07634	0.000410249	0.0155074	0.615242	0.275
Ddrgk1	3.53144	2.35021	0.000413305	0.0156075	0.592937	0.275
Jpt1	3.53095	2.24414	0.000414073	0.015621	0.799257	0.475
Syf2	3.52899	1.89917	0.000417156	0.0156754	0.674721	0.35
Myo1f	3.528	1.85181	0.000418705	0.0157181	0.83829	0.6
Myl12a	3.52751	1.96558	0.000419482	0.0157318	0.864312	0.525
Dnm2	3.52555	2.1044	0.000422603	0.0158161	0.752788	0.425
Degs1	3.52506	2.23683	0.000423387	0.0158161	0.656134	0.35
H2-Q6	3.52506	2.5343	0.000423387	0.0158161	0.537175	0.25
Ifi27	3.52408	2.30224	0.000424958	0.0158593	0.604089	0.3
Rsrp1	3.52212	1.92278	0.000428117	0.015946	0.97026	0.775
Ddx39	3.52113	2.18778	0.000429704	0.0159895	0.760223	0.45
Emc10	3.51966	2.48646	0.000432096	0.0160629	0.54461	0.225
Dock10	3.51917	1.87751	0.000432896	0.0160769	0.806691	0.6
Inpp5d	3.51868	1.84178	0.000433697	0.0160911	0.934944	0.675
Rps14	3.51721	1.79328	0.00043611	0.0161649	0.996283	0.8
Ddx3x	3.51426	1.84519	0.000440972	0.0163134	0.855019	0.625
Irak2	3.51426	2.27435	0.000440972	0.0163134	0.539033	0.2
Mtdh	3.5123	1.82514	0.000444242	0.0164185	0.836431	0.55
Sft2d1	3.51083	1.71332	0.000446709	0.0164937	0.600372	0.225
Tprgl	3.51034	2.50082	0.000447535	0.0165082	0.552045	0.2
Ctnnb1	3.50936	2.51374	0.000449189	0.0165532	0.736059	0.375
Puf60	3.5069	2.42976	0.000453351	0.0166744	0.552045	0.275
Lrp10	3.50543	2.3154	0.000455865	0.0167025	0.561338	0.25
Tnrc18	3.50543	1.7953	0.000455865	0.0167025	0.69145	0.325
Mfsd11	3.50249	1.93576	0.000460933	0.0168558	0.765799	0.45
Tgif1	3.50102	2.74386	0.000463487	0.0169168	0.51487	0.225
Rack1	3.50053	2.0653	0.000464341	0.0169318	0.98513	0.725
Rala	3.49954	2.30853	0.000466053	0.016978	0.537175	0.2
Cybc1	3.49905	2.43015	0.000466912	0.0169931	0.574349	0.225
Atraid	3.49856	2.4512	0.000467772	0.0170082	0.594796	0.225
Cd36	3.4966	2.31381	0.000471227	0.017085	0.830855	0.55
Txn1	3.4966	1.90313	0.000471227	0.017085	0.769517	0.425
Cd37	3.49562	2.11431	0.000472963	0.0171317	0.723048	0.4
Tmem14c	3.49268	2.19273	0.000478208	0.0172888	0.641264	0.3
Ost4	3.48875	1.79121	0.000485285	0.0175281	0.884758	0.5
Eif4e	3.48482	2.41168	0.00049246	0.0177537	0.496283	0.2
Atp13a2	3.48384	2.12636	0.00049427	0.0177853	0.767658	0.45
Rps6ka1	3.48286	2.17091	0.000496085	0.0178171	0.628253	0.3
Tmbim4	3.48286	2.13936	0.000496085	0.0178171	0.665428	0.35
Cenpx	3.48188	2.46695	0.000497906	0.0178657	0.511152	0.15
Itgb2	3.47943	2.04902	0.000502488	0.0180131	0.782528	0.575
Sppl2a	3.47894	2.11222	0.000503409	0.0180292	0.72119	0.4
Rnf145	3.47845	2.36913	0.000504331	0.0180453	0.667286	0.325
Rasa3	3.47746	2.16791	0.000506181	0.0180945	0.589219	0.325
Mapkapk2	3.47452	1.99749	0.000511768	0.0182601	0.700743	0.425
Irf2	3.47403	1.88805	0.000512705	0.0182764	0.747212	0.4
Cdc37	3.47305	2.06471	0.000514584	0.0183263	0.656134	0.35
Tmem234	3.47256	1.98485	0.000515525	0.0183427	0.689591	0.375
Foxn3	3.46814	1.67737	0.000524072	0.0186121	0.895911	0.65
Plek	3.46814	1.84598	0.000524072	0.0186121	0.862454	0.625
Snx6	3.46667	2.08197	0.00052695	0.0186969	0.626394	0.325
Adipor1	3.46618	1.7987	0.000527913	0.0187137	0.821561	0.55
Tle5	3.46323	1.8351	0.000533724	0.0189021	0.663569	0.35
Psma5	3.46274	2.00107	0.000534698	0.0189191	0.540892	0.175
Agbl5	3.46127	1.45369	0.00053763	0.0190052	0.881041	0.5
Man1c1	3.45735	2.23037	0.000545524	0.0192308	0.695167	0.375
Tab2	3.45735	2.30435	0.000545524	0.0192308	0.583643	0.3
Psmb1	3.45636	2.2214	0.000547514	0.0192832	0.775093	0.4
Sipa1	3.45244	1.98394	0.000555543	0.0195479	0.643123	0.325
Acat1	3.44753	2.96916	0.000565733	0.0198516	0.434944	0.1
Slc15a4	3.44753	2.16838	0.000565733	0.0198516	0.587361	0.3
Wwp1	3.44655	1.94454	0.000567791	0.0198873	0.947955	0.7
Bola2	3.44557	1.28345	0.000569857	0.0199413	0.756506	0.3
Rps8	3.44066	1.21899	0.000580291	0.0202693	0.780669	0.35
Hmox1	3.4387	2.34472	0.000584514	0.0203982	0.710037	0.5
Psmd13	3.43821	3.71363	0.000585575	0.0204162	0.384758	0.075
Psmb10	3.43772	2.17018	0.000586637	0.0204162	0.598513	0.275
B4galt1	3.4333	1.99828	0.000596276	0.020714	0.682156	0.425
Ivns1abp	3.43281	1.93115	0.000597356	0.0207326	0.69145	0.45
Arhgef6	3.43085	1.8831	0.000601695	0.0208453	0.795539	0.5
Dnajb14	3.42987	2.00739	0.000603875	0.0208829	0.739777	0.425
Il6ra	3.42987	1.84823	0.000603875	0.0208829	0.821561	0.575
Ptger4	3.42741	2.47658	0.000609358	0.0210344	0.522305	0.225
Mcub	3.42398	2.09484	0.000617112	0.0212636	0.643123	0.375
Ctnnd1	3.42153	2.29022	0.000622707	0.0214371	0.526022	0.225
Nfkbiz	3.41907	1.85342	0.000628349	0.0215924	0.858736	0.725
Ap3d1	3.41711	1.91468	0.000632897	0.0217096	0.736059	0.45
Taok3	3.41711	1.82336	0.000632897	0.0217096	0.782528	0.55
Rpl37a	3.41662	1.09751	0.000634038	0.0217292	0.990706	0.725
Camk1d	3.41417	1.88534	0.000639776	0.0219062	0.747212	0.45
Pdcd2l	3.40926	2.09473	0.000651396	0.0221846	0.561338	0.325
Siglec1	3.40926	2.30751	0.000651396	0.0221846	0.669145	0.375
Rps19	3.40828	1.72133	0.000653743	0.0222447	0.988848	0.65
Srsf2	3.40779	1.80469	0.00065492	0.0222649	0.85316	0.625
Nadk	3.40533	2.25319	0.000660832	0.022426	0.763941	0.45
Tspan14	3.40533	2.49717	0.000660832	0.022426	0.520446	0.225
Rps10	3.40484	1.45099	0.000662021	0.0224464	0.972119	0.575
Rbx1	3.40386	1.76732	0.000664404	0.0224872	0.734201	0.375
Arhgap17	3.40337	1.48997	0.000665598	0.0224878	0.843866	0.675
Gpr132	3.40239	3.03824	0.000667993	0.0225488	0.421933	0.1
Nop10	3.40141	2.17687	0.000670396	0.0226099	0.531599	0.2
Eif5	3.39748	2.11481	0.000680089	0.0229165	0.784387	0.45
Eif3k	3.39699	2.18112	0.000681309	0.0229374	0.726766	0.375
Frmd4b	3.39159	1.25313	0.000694872	0.0233323	0.851301	0.75
Rnf13	3.39061	1.96693	0.000697364	0.0233954	0.929368	0.65
Sat1	3.38963	2.66849	0.000699865	0.0234381	0.983271	0.7
Calm3	3.38571	1.9907	0.000709953	0.0237551	0.613383	0.275
Ubl3	3.38472	2.01426	0.000712496	0.0237985	0.791822	0.5
Nme2	3.38374	1.78286	0.000715047	0.023842	0.780669	0.425
Dok3	3.3808	2.18608	0.000722752	0.0240569	0.589219	0.3
Sirt2	3.37982	2.01676	0.000725338	0.0241219	0.698885	0.375
Fkbp1a	3.37491	1.73496	0.000738394	0.0244921	0.791822	0.55
Tnfsf13	3.37491	2.18882	0.000738394	0.0244921	0.600372	0.3
Tomm6	3.37	1.67498	0.000751669	0.0249108	0.847584	0.475
Snx17	3.36951	2.23554	0.000753009	0.0249119	0.600372	0.275
Uqcrh	3.36951	2.07573	0.000753009	0.0249119	0.86803	0.475
Cmklr1	3.36902	1.94068	0.000754351	0.0249131	0.648699	0.3
Cd93	3.36804	1.92946	0.000757041	0.0249804	0.858736	0.625
Cct5	3.36608	2.07004	0.000762448	0.0251154	0.643123	0.425
Tcf25	3.36608	1.80163	0.000762448	0.0251154	0.765799	0.525
Arf5	3.36412	1.77676	0.000767891	0.0252729	0.806691	0.525
Phb2	3.36264	2.55256	0.000771997	0.0253861	0.503717	0.175
Prkar1a	3.35823	1.48638	0.000784438	0.0257288	0.828996	0.675
Wdr83	3.35823	1.70989	0.000784438	0.0257288	0.594796	0.25
Med28	3.35725	2.20287	0.000787228	0.0257981	0.568773	0.225
Arl6ip5	3.35627	2.52968	0.000790027	0.0258676	0.516729	0.2
Cetn3	3.35528	2.74331	0.000792835	0.0259151	0.449814	0.175
Nfatc2	3.35038	2.12267	0.000807015	0.026311	0.592937	0.3
Rsu1	3.35038	1.96198	0.000807015	0.026311	0.665428	0.325
Sdha	3.34989	2.21463	0.000808446	0.0263352	0.644981	0.375
2610507B11Rik	3.34743	2.01499	0.000815636	0.0265242	0.780669	0.475
Ndufb3	3.34743	2.03462	0.000815636	0.0265242	0.557621	0.225
Rgl1	3.34645	1.74401	0.000818529	0.026573	0.782528	0.6
Tank	3.34498	2.05313	0.000822885	0.0266917	0.611524	0.275
Nfkbib	3.34449	2.98891	0.000824342	0.0267163	0.425651	0.15
Adprh	3.33958	2.61838	0.000839045	0.0271237	0.45539	0.15
Ociad1	3.33958	2.09916	0.000839045	0.0271237	0.605948	0.3
Anxa6	3.33811	1.58098	0.000843503	0.0272447	0.741636	0.625
Rpl10	3.33615	2.16936	0.000849481	0.0273914	0.5	0.175
Derl1	3.33566	2.19274	0.000850981	0.0273936	0.585502	0.25
Mcoln1	3.33369	3.15878	0.000857008	0.0275643	0.412639	0.1
Rbms1	3.3332	1.60996	0.000858521	0.0275898	0.834572	0.625
Zfp385a	3.33173	1.66975	0.000863075	0.0276895	0.568773	0.225
Lcp2	3.33075	1.87814	0.000866123	0.0277639	0.674721	0.45
Micos10	3.32977	1.83281	0.000869182	0.0278386	0.713755	0.425
Pttg1ip	3.32928	2.07645	0.000870714	0.0278643	0.663569	0.375
Cx3cr1	3.32682	2.33251	0.000878416	0.0280873	0.572491	0.325
Mrps24	3.32584	2.12549	0.000881515	0.0281627	0.54461	0.2
Prkcd	3.3229	1.89084	0.000890871	0.0283904	0.931227	0.7
Jund	3.32192	1.78974	0.00089401	0.0284667	0.910781	0.625
Crlf2	3.31505	1.6255	0.000916273	0.0290544	0.719331	0.35
Snx22	3.31505	2.20866	0.000916273	0.0290544	0.895911	0.5
Anp32b	3.31407	1.79046	0.000919495	0.0291324	0.685874	0.35
Sulf2	3.31309	1.84884	0.000922728	0.0292105	0.858736	0.55
Map1lc3b	3.31063	1.71437	0.000930855	0.0294434	0.797398	0.525
Cdc42se1	3.30622	2.01416	0.000945652	0.0298126	0.622677	0.35
Jak1	3.30523	1.72586	0.000948969	0.0298679	0.765799	0.525
Tmem86a	3.30425	2.27312	0.000952298	0.029948	0.555762	0.3
Cct4	3.30376	2.1514	0.000953966	0.0299511	0.626394	0.325
Cyfip1	3.30376	1.86603	0.000953966	0.0299511	0.920074	0.675
Ly9	3.30278	2.67058	0.000957311	0.0299854	0.473978	0.175
Atp1b3	3.30229	1.88453	0.000958987	0.0299854	0.775093	0.5
Cox4i1	3.30229	2.25549	0.000958987	0.0299854	0.951673	0.65
Eef1b2	3.30229	2.04197	0.000958987	0.0299854	0.881041	0.55
Pirb	3.3018	2.10825	0.000960666	0.0300133	0.942379	0.675
Myo1c	3.30131	2.14069	0.000962348	0.0300413	0.563197	0.3
Rilpl2	3.30033	2.80237	0.00096572	0.0301219	0.442379	0.15
Rpl34	3.29738	1.79576	0.000975901	0.0304146	0.992565	0.65
Spop	3.2964	1.81545	0.000979317	0.0304962	0.710037	0.45
Lrpap1	3.29346	1.9811	0.00098963	0.0307923	0.6171	0.375
Ndufb6	3.29297	2.59888	0.000991359	0.0307959	0.451673	0.125
Herpud1	3.29248	2.09477	0.000993091	0.0307995	0.713755	0.425
Pigs	3.29248	2.47297	0.000993091	0.0307995	0.475836	0.175
2610001J05Rik	3.29199	1.91569	0.000994825	0.0308283	0.600372	0.325
Zfp706	3.28904	1.72423	0.00100529	0.0311021	0.715613	0.425
Tmem229b	3.2861	2.85172	0.00101586	0.0313274	0.44052	0.175
Sub1	3.28021	1.96482	0.0010373	0.0318857	0.886617	0.525
Vmac	3.27972	2.36599	0.0010391	0.0318898	0.423792	0.1
Capza1	3.27481	1.51679	0.00105732	0.032319	0.618959	0.25
Vdac1	3.27481	2.14124	0.00105732	0.032319	0.527881	0.25
Fnip1	3.27432	1.91228	0.00105916	0.0323493	0.581784	0.275
Csf3r	3.27334	2.27242	0.00106284	0.03241	0.537175	0.225
Golga7	3.27187	2.22069	0.00106839	0.0325532	0.479554	0.175
Flii	3.2704	2.06868	0.00107397	0.0326709	0.585502	0.325
Serinc1	3.26843	1.87785	0.00108145	0.0328199	0.737918	0.425
Rab5if	3.26794	2.42258	0.00108332	0.0328247	0.535316	0.2
Dpysl2	3.26647	1.6225	0.00108897	0.0329696	0.931227	0.675
Ccr2	3.26598	2.45006	0.00109086	0.0330007	0.609665	0.35
Eif3a	3.26353	1.83261	0.00110035	0.0332614	0.801115	0.525
Psma2	3.26304	1.8745	0.00110226	0.0332926	0.667286	0.4
Klf2	3.25617	2.34403	0.00112928	0.0340012	0.817844	0.525
Cebpa	3.25568	1.95676	0.00113123	0.0340331	0.667286	0.425
Use1	3.25519	1.87501	0.00113319	0.0340652	0.6171	0.325
Osbpl9	3.2542	1.81834	0.00113711	0.0341562	0.678439	0.45
Rnf44	3.24979	1.77577	0.00115491	0.0346365	0.607807	0.325
Pfkfb4	3.24881	2.01641	0.0011589	0.0347289	0.637546	0.375
Map3k1	3.24733	1.88019	0.00116492	0.0347726	0.648699	0.35
Pfkfb3	3.24733	2.04177	0.00116492	0.0347726	0.576208	0.275
Tmem256	3.24733	1.60841	0.00116492	0.0347726	0.710037	0.4
Ptpn6	3.24586	1.50351	0.00117096	0.0348983	0.86803	0.725
Rassf2	3.24586	1.66114	0.00117096	0.0348983	0.771375	0.575
Rp2	3.24439	1.86898	0.00117702	0.0350245	0.69145	0.35
Oxct1	3.2439	1.81381	0.00117905	0.0350576	0.663569	0.475
Ubc	3.24341	1.53496	0.00118109	0.0350907	0.98513	0.85
Mtss1	3.24243	1.64634	0.00118516	0.035157	0.802974	0.575
Hspe1	3.24096	1.62045	0.0011913	0.0352569	0.641264	0.275
Rbm8a	3.24096	2.20154	0.0011913	0.0352569	0.48513	0.175
Ndufv2	3.24046	2.21297	0.00119335	0.0352903	0.54461	0.25
Gdi1	3.23948	2.23792	0.00119747	0.0353845	0.6171	0.275
Arhgef2	3.23703	1.74865	0.00120781	0.035635	0.801115	0.525
Irf1	3.23654	2.20129	0.00120989	0.0356688	0.697026	0.5
Tmed2	3.23605	1.33943	0.00121197	0.0357026	0.752788	0.325
Vdac2	3.23556	1.98995	0.00121405	0.0357364	0.695167	0.375
Nampt	3.23507	2.49524	0.00121614	0.0357703	0.492565	0.225
Tuba1c	3.23458	1.73834	0.00121823	0.0358042	0.641264	0.3
Jmjd1c	3.23261	1.61737	0.00122663	0.0359405	0.918216	0.675
Ndufs3	3.23163	2.85957	0.00123085	0.0360088	0.403346	0.1
Vps29	3.23163	1.96924	0.00123085	0.0360088	0.613383	0.325
Rpl30	3.22967	1.48061	0.00123933	0.0362292	0.98513	0.6
Rhbdd3	3.22574	2.96638	0.00125646	0.0366735	0.364312	0.05
Dnajc3	3.22476	1.8083	0.00126077	0.0367433	0.644981	0.4
Sdhc	3.22476	1.87803	0.00126077	0.0367433	0.609665	0.35
Nr4a1	3.22427	2.36432	0.00126293	0.0367572	0.633829	0.425
Grina	3.22378	2.08739	0.0012651	0.0367572	0.812268	0.5
Hpcal1	3.22378	2.02245	0.0012651	0.0367572	0.654275	0.375
Igsf6	3.22378	2.01495	0.0012651	0.0367572	0.687732	0.425
Szrd1	3.22231	2.21335	0.00127162	0.0368976	0.473978	0.175
B230219D22Rik	3.22182	2.16631	0.0012738	0.0368976	0.526022	0.25
Wdr83os	3.22182	2.03011	0.0012738	0.0368976	0.505576	0.25
Tmem242	3.22084	3.11285	0.00127817	0.0369961	0.3829	0.1
Tor1aip1	3.21642	1.67399	0.001298	0.037485	0.797398	0.475
Rabac1	3.21593	1.85212	0.00130022	0.0375207	0.907063	0.65
Celf2	3.21397	1.61947	0.00130914	0.0377211	0.903346	0.7
Rab6a	3.2125	2.12906	0.00131587	0.0378864	0.537175	0.275
Hmga1	3.212	2.36267	0.00131812	0.0379225	0.412639	0.1
Hmgcl	3.21102	2.13966	0.00132263	0.0380236	0.539033	0.225
Mindy2	3.21004	2.19278	0.00132715	0.0380963	0.540892	0.25
Nmt1	3.21004	1.60629	0.00132715	0.0380963	0.724907	0.4
Limd2	3.2071	2.22929	0.00134081	0.0384306	0.518587	0.25
Psmb5	3.2071	2.01644	0.00134081	0.0384306	0.48513	0.15
Prkch	3.20661	2.07145	0.0013431	0.0384673	0.563197	0.275
Pik3cg	3.20514	2.12006	0.00134999	0.0386067	0.574349	0.3
Psme2	3.20464	1.56739	0.00135229	0.0386436	0.685874	0.325
Tubb2a	3.2017	1.92905	0.00136619	0.0390115	0.622677	0.325
Sfxn3	3.19925	2.01789	0.00137787	0.0393156	0.594796	0.325
Arap1	3.19679	1.70671	0.00138964	0.0396219	0.849442	0.625
S100a13	3.19532	1.7449	0.00139675	0.0397949	0.637546	0.4
Kxd1	3.19091	1.44514	0.00141828	0.0403179	0.931227	0.525
Atpif1	3.19041	1.30796	0.00142069	0.0403564	0.89777	0.75
Rasgrp4	3.18551	1.85112	0.001445	0.0409556	0.659851	0.4
Srgn	3.18305	1.9504	0.0014573	0.041243	0.916357	0.675
Lgals1	3.18256	1.81074	0.00145977	0.0412824	0.959108	0.775
Psen1	3.18158	2.45571	0.00146473	0.0413612	0.475836	0.2
Socs3	3.18158	2.34468	0.00146473	0.0413612	0.639405	0.4
Zfp961	3.18109	2.14166	0.00146721	0.0414007	0.44052	0.125
Atg3	3.17864	2.24317	0.00147968	0.0417219	0.535316	0.275
Tmed5	3.17766	1.94022	0.0014847	0.0418016	0.67658	0.35
Lst1	3.17668	1.92624	0.00148973	0.0418815	0.875465	0.55
Slco2b1	3.17668	1.87	0.00148973	0.0418815	0.747212	0.55
Ncstn	3.17619	1.92893	0.00149226	0.0419215	0.611524	0.375
Marcksl1	3.17079	2.3248	0.00152026	0.0426142	0.535316	0.275
Serf2	3.1703	1.62849	0.00152283	0.0426549	0.83829	0.525
Kctd12	3.16981	2.0117	0.00152541	0.0426957	0.933086	0.625
Ciao2a	3.16784	2.25211	0.00153574	0.0429535	0.483271	0.25
Vav1	3.16686	1.77759	0.00154093	0.0430672	0.69145	0.425
Ciita	3.16588	2.05954	0.00154614	0.0431495	0.845725	0.6
Rab5a	3.16441	3.1005	0.00155398	0.0433367	0.373606	0.075
Arhgap30	3.16343	2.08934	0.00155923	0.0434514	0.845725	0.525
Ncf1	3.16196	1.95438	0.00156714	0.0435445	0.669145	0.4
Tspan13	3.16196	2.46336	0.00156714	0.0435445	0.460967	0.15
Wsb1	3.16196	1.93431	0.00156714	0.0435445	0.801115	0.55
Ube2i	3.16097	1.32753	0.00157242	0.0436597	0.527881	0.175
Mrps34	3.15901	2.45973	0.00158305	0.0439228	0.462825	0.15
Adrm1	3.15803	2.22286	0.00158839	0.044007	0.399628	0.1
Ifngr2	3.15754	1.87302	0.00159107	0.0440492	0.723048	0.425
Adam9	3.15705	1.98718	0.00159375	0.0440914	0.557621	0.3
Ndufs8	3.15509	2.14457	0.00160451	0.0443569	0.527881	0.225
Tmem179b	3.15214	2.31147	0.00162078	0.0447742	0.535316	0.175
Tmem258	3.15018	1.80278	0.0016317	0.0449785	0.728625	0.325
Slc37a2	3.14773	2.08359	0.00164546	0.0451945	0.607807	0.325
Ndfip1	3.14527	1.82448	0.00165932	0.0454445	0.864312	0.6
Osbpl11	3.14527	1.63002	0.00165932	0.0454445	0.680297	0.325
Chst12	3.13987	2.97882	0.0016902	0.0461908	0.403346	0.125
AC124742.1	3.13889	1.09206	0.00169587	0.0462795	0.477695	0.125
Canx	3.13889	1.98434	0.00169587	0.0462795	0.942379	0.675
Atp6v1f	3.13546	1.87385	0.00171586	0.0467247	0.843866	0.5
Ghitm	3.13153	1.85292	0.00173896	0.0472864	0.680297	0.425
Snrpe	3.13153	1.71607	0.00173896	0.0472864	0.605948	0.25
Rbm42	3.12957	2.22816	0.00175062	0.0475357	0.477695	0.2
Kdm7a	3.12663	1.73686	0.00176825	0.0478781	0.680297	0.375
St6galnac4	3.12466	2.75217	0.00178009	0.0481304	0.416357	0.125
Dusp1	3.1227	1.77061	0.001792	0.0483839	0.907063	0.8
Rogdi	3.1227	2.27968	0.001792	0.0483839	0.48513	0.2
Hdlbp	3.12074	2.04877	0.00180398	0.0485702	0.565056	0.3
Lamtor4	3.12074	1.92466	0.00180398	0.0485702	0.626394	0.3
P2rx7	3.12074	1.77002	0.00180398	0.0485702	0.739777	0.45
Rab31	3.12074	1.96992	0.00180398	0.0485702	0.736059	0.45
Lacc1	3.12025	1.9318	0.00180699	0.0486169	0.689591	0.375
Mtarc2	3.11289	2.17925	0.00185267	0.0496011	0.526022	0.25
Ccndbp1	3.11191	2.86712	0.00185884	0.0497314	0.394052	0.1
Wdr59	-3.11092	-3.44634	0.00186503	0.0498271	0.0557621	0.35
Heg1	-3.11289	-4.82242	0.00185267	0.0496011	0.0371747	0.325
Kcnb1	-3.11338	-4.69222	0.00184959	0.0495882	0.035316	0.325
Plekha5	-3.1173	-3.42047	0.00182514	0.048967	0.0910781	0.375
Sidt1	-3.11779	-7.09724	0.0018221	0.0489199	0.00557621	0.3
Cdc25c	-3.11878	-7.18703	0.00181604	0.0487916	0.00557621	0.3
Rgs22	-3.11878	-5.08384	0.00181604	0.0487916	0.0408922	0.325
Cfap70	-3.12565	-7.7364	0.00177416	0.0480041	0.00557621	0.3
Mical3	-3.12663	-4.57898	0.00176825	0.0478781	0.0334572	0.325
Pde1c	-3.12761	-5.43549	0.00176235	0.0478203	0.0408922	0.325
Nbas	-3.13055	-2.92752	0.00174478	0.0474109	0.109665	0.4
Arnt2	-3.13595	-3.83983	0.00171299	0.0466798	0.1171	0.375
Dnm3	-3.14331	-4.50083	0.00167049	0.0457176	0.070632	0.35
Adgrl2	-3.14527	-3.27503	0.00165932	0.0454445	0.0817844	0.375
Prex2	-3.14871	-4.74532	0.00163995	0.0450755	0.0315985	0.325
Bcr	-3.16196	-3.67604	0.00156714	0.0435445	0.0557621	0.35
Fancd2	-3.17177	-4.6201	0.00151513	0.0425017	0.0260223	0.325
Parp4	-3.17177	-2.32738	0.00151513	0.0425017	0.286245	0.525
Syne1	-3.17766	-2.13815	0.0014847	0.0418016	0.349442	0.6
Fry	-3.18453	-2.92185	0.00144991	0.0410643	0.148699	0.425
Kcp	-3.18943	-5.03361	0.00142552	0.0404335	0.0260223	0.325
Auts2	-3.18992	-4.95204	0.0014231	0.0403949	0.027881	0.325
Vwf	-3.22182	-3.15198	0.0012738	0.0368976	0.113383	0.4
Adamtsl1	-3.2331	-5.39836	0.00122453	0.0359339	0.0241636	0.325
Slc6a7	-3.23409	-4.93349	0.00122033	0.0358382	0.0204461	0.325
Osbpl5	-3.23703	-5.89521	0.00120781	0.035635	0.0241636	0.325
Adam23	-3.24292	-6.07728	0.00118312	0.0351238	0.0241636	0.325
Rorb	-3.24488	-5.58288	0.001175	0.0349915	0.0204461	0.325
Gpam	-3.2596	-3.18359	0.00111569	0.0336186	0.0613383	0.375
Lama3	-3.26009	-5.21268	0.00111376	0.033587	0.0185874	0.325
Anks1b	-3.26205	-5.36278	0.00110608	0.0333817	0.0185874	0.325
Abi3bp	-3.26794	-4.51869	0.00108332	0.0328247	0.0539033	0.35
Dysf	-3.26843	-5.65795	0.00108145	0.0328199	0.0204461	0.325
Kcnma1	-3.26892	-5.40665	0.00107957	0.0328152	0.0185874	0.325
Frem1	-3.27334	-5.32766	0.00106284	0.03241	0.0167286	0.325
Dnah7b	-3.27628	-5.73873	0.00105183	0.0322026	0.0204461	0.325
Nfib	-3.27874	-4.58612	0.00104272	0.0319752	0.0501859	0.35
Ptprb	-3.28119	-5.72014	0.0010337	0.0318262	0.0167286	0.325
Gja1	-3.28266	-4.67155	0.00102831	0.031686	0.0483271	0.35
Zan	-3.2861	-5.62415	0.00101586	0.0313274	0.0167286	0.325
Myo18b	-3.28806	-5.64094	0.0010088	0.0311602	0.0167286	0.325
Depdc5	-3.29051	-2.48584	0.00100004	0.0309649	0.210037	0.5
Ltbp1	-3.30327	-4.87518	0.000955637	0.0299789	0.0501859	0.35
Robo1	-3.3072	-6.06084	0.000942345	0.0297575	0.0148699	0.325
Atp8b5	-3.31554	-6.16035	0.000914666	0.0290517	0.0130112	0.325
Apob	-3.31652	-6.02685	0.00091146	0.0289739	0.0130112	0.325
Dock4	-3.31996	-2.28203	0.000900319	0.0286437	0.327138	0.575
Slit2	-3.32339	-6.42859	0.000889305	0.0283879	0.0130112	0.325
Dnah10	-3.33173	-5.90781	0.000863075	0.0276895	0.0111524	0.325
Lama1	-3.33566	-5.98579	0.000850981	0.0273936	0.0111524	0.325
Ranbp17	-3.34056	-6.73082	0.000836085	0.0270738	0.0111524	0.325
Asxl3	-3.36166	-7.22793	0.000774746	0.0254546	0.00929368	0.325
Nr6a1	-3.37687	-4.56158	0.000733146	0.0243603	0.0315985	0.35
Adamts2	-3.3808	-5.29893	0.000722752	0.0240569	0.0408922	0.35
Ank1	-3.38472	-4.68803	0.000712496	0.0237985	0.0334572	0.35
Itpr1	-3.38963	-3.32341	0.000699865	0.0234381	0.126394	0.425
Dst	-3.39258	-2.11803	0.000692387	0.0232693	0.490706	0.75
Iqsec1	-3.39258	-2.24617	0.000692387	0.0232693	0.434944	0.6
Syn3	-3.40435	-5.19005	0.000663211	0.0224668	0.035316	0.35
Dnah11	-3.40926	-4.93138	0.000651396	0.0221846	0.0371747	0.35
Itga11	-3.4122	-5.36539	0.0006444	0.0220053	0.0371747	0.35
Dnah12	-3.41318	-4.66487	0.000642084	0.0219458	0.0315985	0.35
Fancm	-3.41368	-3.81951	0.000640929	0.021926	0.0539033	0.375
Arhgef18	-3.42545	-3.89056	0.000613778	0.0211679	0.0539033	0.375
Nfasc	-3.43723	-4.62535	0.0005877	0.0204346	0.0724907	0.375
Dync2h1	-3.43772	-3.08048	0.000586637	0.0204162	0.104089	0.425
Fat3	-3.44263	-5.31919	0.000576096	0.0201412	0.0297398	0.35
Cfap54	-3.44655	-5.03956	0.000567791	0.0198873	0.0297398	0.35
Ttll5	-3.47501	-2.8753	0.000510833	0.0182438	0.128253	0.45
Myh15	-3.48581	-5.03494	0.000490657	0.0177054	0.0223048	0.35
Pcdhga12	-3.49513	-2.9336	0.000473833	0.0171469	0.351301	0.525
Col11a1	-3.49758	-5.49835	0.000469496	0.0170546	0.0241636	0.35
Adgrv1	-3.50543	-5.47609	0.000455865	0.0167025	0.0204461	0.35
Sorbs2	-3.50641	-5.51536	0.000454188	0.0166891	0.0223048	0.35
Col27a1	-3.5074	-5.32827	0.000452516	0.0166597	0.0204461	0.35
Csmd1	-3.5231	-5.54745	0.000426534	0.0159026	0.0223048	0.35
Tnik	-3.52899	-5.63727	0.000417156	0.0156754	0.0185874	0.35
Dnah9	-3.52997	-5.74369	0.000415612	0.0156636	0.0204461	0.35
Ccdc162	-3.53684	-5.72897	0.00040495	0.0153223	0.0185874	0.35
Pkhd1	-3.53684	-5.64279	0.00040495	0.0153223	0.0185874	0.35
Adamts9	-3.55548	-6.11876	0.000377286	0.0145642	0.0185874	0.35
AC149090.1	-3.56137	-1.03689	0.000368924	0.0142848	0.877323	0.85
Cecr2	-3.56235	-6.41783	0.000367547	0.0142459	0.0167286	0.35
Tenm2	-3.57805	-6.38032	0.000346162	0.0135546	0.0148699	0.35
Agl	-3.57904	-2.94036	0.000344865	0.0135316	0.185874	0.5
Cdcp3	-3.59964	-6.35472	0.000318653	0.0127122	0.0111524	0.35
Efcab6	-3.61633	-6.59285	0.000298813	0.0120848	0.00929368	0.35
Itga1	-3.61731	-4.52037	0.000297683	0.0120647	0.0855019	0.4
Ptprq	-3.62908	-6.65274	0.000284428	0.0116387	0.00743494	0.35
Brca2	-3.65607	-3.70704	0.000256109	0.0107772	0.0873606	0.425
Aox3	-3.65754	-8.47393	0.000254643	0.0107304	0.00557621	0.35
Adamts19	-3.65853	-7.65591	0.00025367	0.0107012	0.00371747	0.35
Ank2	-3.6654	-3.45213	0.000246957	0.0104411	0.118959	0.45
Svep1	-3.69484	-4.14626	0.000220029	0.00957839	0.171004	0.45
Ush2a	-3.72133	-5.1556	0.000198174	0.00882833	0.0260223	0.375
Kdm5b	-3.72526	-2.70821	0.000195115	0.00870223	0.215613	0.55
Egf	-3.72771	-4.92774	0.000193226	0.00865843	0.0204461	0.375
Pdgfrb	-3.75077	-4.025	0.00017629	0.0080507	0.0966543	0.425
Flt1	-3.7601	-5.82304	0.000169848	0.00783145	0.0241636	0.375
Arhgap32	-3.76599	-5.66896	0.000165894	0.00769561	0.0204461	0.375
Scn2a	-3.76746	-5.65221	0.000164919	0.00768776	0.0223048	0.375
Unc79	-3.77482	-5.52145	0.000160125	0.00750092	0.0204461	0.375
Dtna	-3.7861	-5.76711	0.000153028	0.00726656	0.0185874	0.375
Dnah5	-3.79886	-5.77046	0.000145363	0.00695446	0.0185874	0.375
Lrp1b	-3.80082	-5.758	0.000144216	0.00691693	0.0185874	0.375
Ptpn13	-3.80279	-5.92049	0.000143078	0.0068883	0.0185874	0.375
Fbn1	-3.80377	-4.6927	0.000142512	0.00686972	0.104089	0.425
Cacna1c	-3.80573	-4.59286	0.000141386	0.00682408	0.0483271	0.4
Sema5a	-3.81898	-6.20851	0.000134005	0.00653024	0.0167286	0.375
Csmd3	-3.82143	-5.83558	0.000132679	0.00648581	0.0148699	0.375
Dnah7a	-3.83664	-5.82294	0.000124727	0.00614431	0.0130112	0.375
Lrp2	-3.84548	-6.32204	0.000120319	0.00598116	0.0130112	0.375
Tenm3	-3.84744	-6.28715	0.000119359	0.0059412	0.0130112	0.375
Bicd1	-3.8548	-6.93246	0.000115825	0.0058031	0.0148699	0.375
Ptprk	-3.87982	-7.0243	0.000104532	0.00536403	0.00929368	0.375
Obscn	-3.88326	-4.83803	0.000103066	0.0053102	0.0371747	0.4
Hmcn1	-3.89013	-4.75361	0.000100192	0.00518308	0.035316	0.4
Meis2	-3.89013	-5.7511	0.000100192	0.00518308	0.0483271	0.4
Nrcam	-3.90485	-7.60648	9.42846e-05	0.0049445	0.00743494	0.375
Ano1	-3.91074	-8.93271	9.20152e-05	0.00487234	0.00743494	0.375
Sorbs1	-3.9127	-5.02812	9.12703e-05	0.00485985	0.0371747	0.4
Reln	-3.91564	-5.17795	9.01635e-05	0.00481435	0.0408922	0.4
Fras1	-3.92055	-5.2151	8.83471e-05	0.0047306	0.0390335	0.4
Pcdh15	-3.95294	-6.09231	7.71984e-05	0.00429007	0.0390335	0.4
Mdn1	-3.95588	-3.02502	7.62537e-05	0.00424375	0.195167	0.55
Cubn	-4.0393	-5.63126	5.36121e-05	0.00318817	0.0204461	0.4
Mgam	-4.04911	-5.93502	5.14131e-05	0.00307175	0.0204461	0.4
Dnah6	-4.07561	-6.29724	4.58948e-05	0.00278564	0.0185874	0.4
Nrxn3	-4.10407	-5.6723	4.05953e-05	0.00250379	0.0557621	0.425
Cadps	-4.12173	-6.77233	3.76038e-05	0.00234966	0.0130112	0.4
Dock3	-4.12664	-4.63308	3.68108e-05	0.00230387	0.0910781	0.45
Fat1	-4.12664	-7.54841	3.68108e-05	0.00230387	0.0148699	0.4
Usp29	-4.1286	-6.88085	3.6498e-05	0.00229181	0.0111524	0.4
Polr1a	-4.13939	-3.62909	3.48224e-05	0.00221575	0.0780669	0.475
Ryr3	-4.18699	-5.10979	2.82678e-05	0.00190001	0.035316	0.425
Dmd	-4.20809	-5.31949	2.57539e-05	0.00176206	0.0334572	0.425
Myh11	-4.22281	-6.13708	2.41275e-05	0.00167785	0.0408922	0.425
Helz	-4.23949	-3.02065	2.24025e-05	0.00157511	0.263941	0.625
Cit	-4.26795	-3.41551	1.97275e-05	0.00142105	0.256506	0.55
Ptprd	-4.28513	-5.82893	1.82635e-05	0.0013256	0.0241636	0.425
Prkdc	-4.29151	-3.05433	1.77466e-05	0.00129547	0.208178	0.6
Vmn2r76	-4.32095	-6.57045	1.55361e-05	0.00117221	0.0223048	0.425
Fbn2	-4.3234	-6.2814	1.53643e-05	0.00116154	0.0204461	0.425
Mroh2a	-4.35382	-4.58835	1.33784e-05	0.00103184	0.0910781	0.475
Sox5	-4.36462	-6.50744	1.27346e-05	0.00099627	0.0130112	0.425
Slc34a2	-4.40829	-1.42994	1.04191e-05	0.000846341	1	1
Nav2	-4.42595	-3.34228	9.60176e-06	0.000790035	0.182156	0.575
Hydin	-4.49661	-6.17779	6.90452e-06	0.000605979	0.0390335	0.45
Piezo2	-4.57316	-6.04056	4.8043e-06	0.000451769	0.0223048	0.45
Tead1	-4.5918	-5.38563	4.39433e-06	0.000423653	0.0669145	0.475
Myo16	-4.68013	-7.35266	2.86699e-06	0.000296628	0.00929368	0.45
Fn1	-4.69779	-4.1723	2.62991e-06	0.000276597	0.17658	0.55
Nedd4	-4.80378	-4.05335	1.557e-06	0.000178508	0.113383	0.55
Dnah8	-4.81948	-6.55246	1.43933e-06	0.000167945	0.0297398	0.475
Ank3	-4.83175	-6.57933	1.3534e-06	0.00016147	0.0241636	0.475
Ntrk3	-4.85137	-7.02679	1.22609e-06	0.000150886	0.027881	0.475
Csmd2	-4.99662	-5.34746	5.83451e-07	8.25e-05	0.0873606	0.525
Kalrn	-5.09181	-5.0103	3.54665e-07	5.76187e-05	0.0501859	0.525
Tln2	-5.108	-5.33219	3.25586e-07	5.31205e-05	0.0483271	0.525
D10Wsu102e	-5.21399	-3.97063	1.84823e-07	3.3924e-05	0.27881	0.675
Patj	-5.28661	-6.21507	1.24605e-07	2.42712e-05	0.0334572	0.525
Nbea	-5.2974	-6.1536	1.17461e-07	2.33563e-05	0.0334572	0.525
Neb	-5.41517	-4.67146	6.12313e-08	1.36707e-05	0.133829	0.6
AW822073	-5.6134	-6.2729	1.98386e-08	5.18765e-06	0.0297398	0.55
Hmcn2	-5.67817	-5.97773	1.36141e-08	3.76637e-06	0.070632	0.575
Sfi1	-6.1036	-3.63583	1.03709e-09	4.41832e-07	0.44052	0.775
Duxf3	-6.15119	-6.63623	7.69034e-10	3.45414e-07	0.0297398	0.6
Ttn	-6.35924	-5.49026	2.02754e-10	1.14597e-07	0.211896	0.7

## Sheet: Cluster 1 vs 2
names	scores	logfoldchanges	pvals	pvals_adj	pct_1	pct_2
Pltp	7.80839	4.06969	5.79244e-15	9.30438e-11	1	0.825
C1qa	7.50661	3.4199	6.06764e-14	2.31651e-10	1	0.85
Cbr2	7.29286	6.60666	3.03449e-13	9.122e-10	0.942029	0.35
Gas6	7.28971	5.92289	3.10614e-13	9.122e-10	0.985507	0.425
H2-D1	7.274	2.56841	3.49005e-13	9.51735e-10	1	0.925
Ifitm3	7.24256	5.33997	4.40287e-13	1.12062e-09	1	0.5
Cfp	7.21741	5.55117	5.29854e-13	1.2643e-09	0.985507	0.55
F13a1	7.18598	5.9777	6.67271e-13	1.49853e-09	0.985507	0.6
Pld4	6.89678	2.87427	5.31945e-12	1.06887e-08	1	0.85
Actb	6.87163	2.14298	6.34715e-12	1.21161e-08	1	1
Fcgrt	6.82762	5.55828	8.63328e-12	1.56953e-08	0.971014	0.4
Aldh2	6.73332	4.71455	1.65836e-11	2.87785e-08	0.985507	0.45
Folr2	6.69874	5.107	2.10223e-11	3.48951e-08	0.956522	0.575
Selenop	6.67045	2.81879	2.55021e-11	4.05674e-08	1	0.975
Tgfbi	6.61387	4.15726	3.74407e-11	5.49774e-08	1	0.725
Ctsa	6.52585	3.04084	6.76169e-11	9.56103e-08	1	0.875
Grn	6.51328	3.29596	7.35291e-11	1.00257e-07	1	0.875
Ltc4s	6.49442	5.62789	8.33565e-11	1.09737e-07	0.855072	0.1
Csf1r	6.48813	2.52382	8.69092e-11	1.10601e-07	1	0.95
Igfbp4	6.45984	5.22335	1.04816e-10	1.29086e-07	0.956522	0.375
Ccl6	6.4064	4.01697	1.48998e-10	1.77763e-07	1	0.8
Cltc	6.40011	3.14584	1.55264e-10	1.79626e-07	0.927536	0.75
Mgl2	6.31209	5.07871	2.75285e-10	3.09113e-07	0.913043	0.425
Ctsb	6.24922	2.72519	4.12496e-10	4.37452e-07	1	0.95
Psap	6.2115	2.63517	5.24803e-10	5.41511e-07	1	1
Selenow	6.18635	4.00502	6.15713e-10	6.18597e-07	0.942029	0.425
Clec10a	6.09205	4.79644	1.11473e-09	1.06396e-06	0.942029	0.425
Serinc3	6.09205	2.239	1.11473e-09	1.06396e-06	1	0.925
Ccl9	6.04176	3.48606	1.52447e-09	1.38574e-06	0.956522	0.75
Pepd	6.01975	4.27507	1.74686e-09	1.55096e-06	0.927536	0.475
Jun	6.00403	4.60479	1.92475e-09	1.67007e-06	0.985507	0.7
Ninj1	5.9946	4.53971	2.03983e-09	1.69297e-06	0.985507	0.525
Bst2	5.96946	4.61824	2.38047e-09	1.93019e-06	0.869565	0.225
Ctsc	5.96631	3.21144	2.42676e-09	1.93019e-06	1	0.875
C1qc	5.96002	3.01967	2.52199e-09	1.96499e-06	1	0.825
Atp6v0b	5.94745	3.48837	2.7235e-09	2.07956e-06	0.942029	0.6
Arhgdia	5.87829	3.15686	4.14515e-09	2.93062e-06	0.971014	0.7
Ctsh	5.87201	3.00545	4.30549e-09	2.98863e-06	1	0.8
Rnase4	5.85315	4.4347	4.82358e-09	3.23078e-06	0.942029	0.575
Dhrs3	5.83429	3.71315	5.40214e-09	3.49564e-06	0.971014	0.55
Junb	5.828	3.56294	5.60959e-09	3.56938e-06	0.913043	0.675
Itm2b	5.80285	2.51265	6.51966e-09	4.08045e-06	1	0.95
Ddx5	5.78399	2.741	7.29491e-09	4.49202e-06	1	0.9
Atp6v0c	5.77142	3.42505	7.86079e-09	4.61706e-06	0.927536	0.45
Crip1	5.77142	3.07189	7.86079e-09	4.61706e-06	1	0.8
Tcn2	5.77142	4.60556	7.86079e-09	4.61706e-06	0.869565	0.35
Cfl1	5.72741	2.70539	1.01977e-08	5.81085e-06	1	0.75
Lamp2	5.72741	3.02697	1.01977e-08	5.81085e-06	1	0.8
Cdc42	5.6834	3.55529	1.32043e-08	7.41346e-06	0.985507	0.65
Snx2	5.67083	3.81522	1.42111e-08	7.78306e-06	0.971014	0.575
Lyl1	5.66768	3.57482	1.44742e-08	7.78306e-06	0.927536	0.475
Marcksl1	5.66768	4.64335	1.44742e-08	7.78306e-06	0.84058	0.275
Spi1	5.63939	3.19517	1.70653e-08	9.04887e-06	0.971014	0.65
Rab5c	5.62053	4.12217	1.90373e-08	9.95623e-06	0.84058	0.25
Samhd1	5.61424	3.7585	1.97425e-08	1.01855e-05	0.971014	0.55
Rhoa	5.6111	2.38837	2.01045e-08	1.0234e-05	0.985507	0.825
Npc2	5.59538	2.19299	2.20136e-08	1.09718e-05	0.985507	0.9
Teddm2	5.59224	2.98208	2.24161e-08	1.09718e-05	0.956522	0.275
Rgl1	5.58281	3.60946	2.36666e-08	1.14372e-05	0.971014	0.6
Tmem202	5.55766	3.32065	2.73415e-08	1.28869e-05	0.855072	0.2
Lamp1	5.55137	2.99353	2.83434e-08	1.31963e-05	1	0.825
Mrfap1	5.5388	3.5334	3.04552e-08	1.38419e-05	0.942029	0.4
Scpep1	5.52623	4.13974	3.27193e-08	1.4696e-05	0.942029	0.575
Trf	5.49479	3.25398	3.91174e-08	1.71658e-05	0.971014	0.8
Clta	5.4885	3.93912	4.05352e-08	1.75858e-05	1	0.575
Atp1a1	5.48222	3.76457	4.20029e-08	1.80178e-05	0.927536	0.45
Tagln2	5.47279	3.3028	4.43013e-08	1.87926e-05	0.985507	0.725
Rac1	5.46021	3.36763	4.75564e-08	1.99518e-05	0.956522	0.625
Tpm3	5.45393	2.94625	4.92698e-08	2.04459e-05	0.985507	0.625
Ccl24	5.44449	5.55909	5.19525e-08	2.08783e-05	0.753623	0.2
Pnp	5.44449	4.15648	5.19525e-08	2.08783e-05	0.811594	0.3
Selenbp1	5.44449	4.4764	5.19525e-08	2.08783e-05	0.768116	0.15
Txnip	5.43192	2.93309	5.57505e-08	2.21713e-05	0.985507	0.8
Ap2a2	5.42563	3.75	5.7749e-08	2.24974e-05	0.971014	0.5
Capzb	5.42563	3.84909	5.7749e-08	2.24974e-05	0.971014	0.575
Lgmn	5.41935	3.03655	5.98169e-08	2.30676e-05	1	0.85
Ier2	5.37848	4.28894	7.51163e-08	2.8394e-05	0.84058	0.425
Ifi27l2a	5.3722	3.71782	7.77837e-08	2.9114e-05	0.927536	0.525
Ang	5.36905	3.73987	7.91516e-08	2.93383e-05	0.826087	0.325
Pf4	5.36276	3.3317	8.19576e-08	3.00863e-05	1	0.8
Cmtm3	5.35962	4.06405	8.33965e-08	3.0323e-05	0.84058	0.275
Dab2	5.3439	2.9542	9.09657e-08	3.21564e-05	1	0.8
Lrrc25	5.3439	3.69029	9.09657e-08	3.21564e-05	0.855072	0.35
Rnf187	5.3439	4.37829	9.09657e-08	3.21564e-05	0.768116	0.175
C1qb	5.33762	2.75001	9.4176e-08	3.23915e-05	1	0.925
Hexa	5.33762	3.17024	9.4176e-08	3.23915e-05	0.985507	0.75
Mef2c	5.33762	3.04768	9.4176e-08	3.23915e-05	0.956522	0.7
Mtss1	5.33133	3.28605	9.74959e-08	3.32339e-05	0.942029	0.575
Ifitm2	5.31876	3.19231	1.04479e-07	3.46852e-05	1	0.65
S100a4	5.31561	4.7396	1.06299e-07	3.49852e-05	0.811594	0.275
Ednrb	5.2999	5.89489	1.15869e-07	3.74885e-05	0.695652	0.1
H2-K1	5.29361	2.00636	1.19926e-07	3.84751e-05	0.985507	0.95
Trex1	5.28732	4.03202	1.2412e-07	3.94889e-05	0.797101	0.275
Itgb1	5.28104	3.46108	1.28456e-07	4.05306e-05	0.942029	0.55
Psmb4	5.27789	4.0142	1.30679e-07	4.05615e-05	0.869565	0.275
Snx6	5.27789	3.96216	1.30679e-07	4.05615e-05	0.84058	0.325
Emp3	5.27475	3.10593	1.32939e-07	4.06027e-05	1	0.625
Hmox1	5.27475	4.32721	1.32939e-07	4.06027e-05	0.884058	0.5
Tmem255b	5.2716	3.03052	1.35236e-07	4.0654e-05	0.898551	0.225
Gnb2	5.26846	3.23	1.37572e-07	4.10331e-05	0.927536	0.5
Cst3	5.26217	2.3372	1.42362e-07	4.18084e-05	1	0.9
S100a6	5.23388	4.14649	1.65986e-07	4.80076e-05	0.869565	0.375
Mrc1	5.22131	2.60713	1.77663e-07	5.09986e-05	0.985507	0.875
Rnaset2b	5.21817	2.76454	1.80704e-07	5.14845e-05	0.826087	0.25
Ahnak	5.21188	2.47527	1.86938e-07	5.24774e-05	1	0.9
Myl6	5.19302	2.6282	2.06913e-07	5.76607e-05	0.971014	0.525
Tmem106a	5.18673	3.89123	2.14018e-07	5.92086e-05	0.869565	0.5
Fam89b	5.18044	3.48171	2.21359e-07	6.07988e-05	0.811594	0.3
Rpl4	5.16787	2.92301	2.36777e-07	6.45692e-05	0.985507	0.7
Cdk4	5.1553	3.66847	2.53231e-07	6.80834e-05	0.797101	0.325
Clic1	5.14587	3.99457	2.6629e-07	7.10939e-05	0.956522	0.475
Hmgb1	5.14272	3.03986	2.70786e-07	7.12971e-05	0.768116	0.2
Mat2a	5.14272	3.712	2.70786e-07	7.12971e-05	0.884058	0.35
Pcbp1	5.12386	3.15202	2.99342e-07	7.7735e-05	0.971014	0.525
Nr3c1	5.12072	3.38918	3.04375e-07	7.7735e-05	0.927536	0.525
Calr	5.11757	3.46194	3.0949e-07	7.7735e-05	0.942029	0.6
Timp2	5.11757	3.17386	3.0949e-07	7.7735e-05	0.956522	0.65
Tspo	5.11757	3.8495	3.0949e-07	7.7735e-05	0.942029	0.475
Cotl1	5.09871	2.52582	3.4197e-07	8.53316e-05	0.942029	0.725
Tmbim6	5.08614	3.08052	3.65425e-07	9.05923e-05	0.971014	0.7
Pip4p1	5.083	3.79556	3.71528e-07	9.09242e-05	0.811594	0.325
Rhob	5.083	3.69393	3.71528e-07	9.09242e-05	0.985507	0.675
Tnfrsf1a	5.07671	3.62925	3.84028e-07	9.27939e-05	0.869565	0.375
Cdkn1a	5.07357	4.22455	3.9043e-07	9.37474e-05	0.753623	0.25
Hmox2	5.06099	4.03625	4.17082e-07	9.82922e-05	0.826087	0.325
M6pr	5.06099	3.88807	4.17082e-07	9.82922e-05	0.826087	0.3
Serpinb6a	5.0547	3.53759	4.31057e-07	0.000100963	0.913043	0.5
Calm1	5.03584	2.4179	4.75748e-07	0.000110079	1	0.85
Pid1	5.03584	3.09885	4.75748e-07	0.000110079	0.971014	0.7
Eps8	5.02327	3.66428	5.07991e-07	0.000116832	0.855072	0.45
Ctsd	5.01698	3.60139	5.24892e-07	0.000119282	0.985507	0.7
Tmem50a	5.01698	3.47947	5.24892e-07	0.000119282	0.956522	0.5
Ptafr	5.00755	3.4769	5.51265e-07	0.000124534	0.956522	0.575
Camk2a	5.00441	2.39263	5.60336e-07	0.000125838	0.985507	0.8
Dazap2	4.99184	3.53487	5.98083e-07	0.00013353	0.956522	0.6
Ap1b1	4.9824	3.43914	6.27989e-07	0.000139392	0.956522	0.525
Bsg	4.97926	3.23763	6.38274e-07	0.000140046	0.884058	0.45
Oaz1	4.97926	2.6534	6.38274e-07	0.000140046	0.971014	0.45
Snx3	4.97297	3.43744	6.59334e-07	0.000143023	0.956522	0.6
Tpt1	4.97297	2.53063	6.59334e-07	0.000143023	0.985507	0.4
Selplg	4.96669	3.35036	6.81062e-07	0.000146902	0.913043	0.5
Lgals3bp	4.95411	3.74275	7.26608e-07	0.000154974	0.869565	0.4
Wasf2	4.94783	2.5353	7.50467e-07	0.000159174	0.942029	0.7
Laptm5	4.94468	2.1405	7.62678e-07	0.00016087	0.985507	0.875
Glud1	4.94154	3.07183	7.7508e-07	0.0001617	0.942029	0.55
Necap2	4.94154	3.37783	7.7508e-07	0.0001617	0.826087	0.475
Tuba1b	4.9384	2.61669	7.87677e-07	0.000163434	0.927536	0.475
Tmem37	4.93525	4.01815	8.0047e-07	0.000165191	0.768116	0.225
Fam234a	4.92268	3.6508	8.53675e-07	0.000174287	0.84058	0.35
Laptm4a	4.92268	2.89127	8.53675e-07	0.000174287	0.942029	0.625
Egr1	4.91953	4.33183	8.67499e-07	0.000174313	0.898551	0.525
Ssr3	4.91953	3.57172	8.67499e-07	0.000174313	0.869565	0.375
Vsir	4.91639	3.12086	8.81538e-07	0.000176206	0.913043	0.625
Hsp90b1	4.9101	2.90033	9.10277e-07	0.000180065	0.942029	0.65
Rbpj	4.9101	3.38442	9.10277e-07	0.000180065	0.971014	0.5
Alox5ap	4.90382	2.79626	9.39916e-07	0.000183082	1	0.775
Srsf5	4.90382	2.63633	9.39916e-07	0.000183082	0.971014	0.675
Ywhaz	4.90382	3.14509	9.39916e-07	0.000183082	0.985507	0.4
Psma7	4.88181	3.27308	1.05115e-06	0.000201661	0.898551	0.425
Epsti1	4.87867	4.01821	1.06803e-06	0.000202863	0.710145	0.225
Fcrls	4.87867	3.62421	1.06803e-06	0.000202863	0.898551	0.55
Ubb	4.87238	2.46256	1.1026e-06	0.000208391	0.985507	0.7
Cd36	4.8661	3.9116	1.13824e-06	0.000214068	0.971014	0.55
Lcp1	4.85352	2.60984	1.21288e-06	0.000225879	1	0.8
Pfn1	4.85352	1.99834	1.21288e-06	0.000225879	1	0.9
Tmem116	4.84724	3.18662	1.25194e-06	0.000232022	0.724638	0.2
Stom	4.83466	3.67261	1.33372e-06	0.000245985	0.811594	0.3
Rap1b	4.82523	3.3119	1.39841e-06	0.000254231	0.985507	0.675
Plxnb2	4.82209	3.61912	1.42063e-06	0.000257047	0.826087	0.375
Tmed10	4.8158	2.89399	1.46611e-06	0.000264024	0.898551	0.55
Blvrb	4.80637	3.39369	1.53695e-06	0.000275482	0.956522	0.525
Rcn3	4.80323	6.05007	1.56129e-06	0.000278537	0.594203	0.075
Pdia3	4.7938	3.28314	1.63654e-06	0.000290604	0.956522	0.625
App	4.79065	3.15649	1.66239e-06	0.000293828	0.956522	0.7
Fkbp1a	4.78437	3.09612	1.71528e-06	0.000299022	0.898551	0.55
Nfkbia	4.78437	3.69182	1.71528e-06	0.000299022	0.884058	0.525
Wfdc17	4.78437	4.06666	1.71528e-06	0.000299022	1	0.525
Anp32a	4.78122	2.81192	1.74232e-06	0.000302357	0.84058	0.325
Cmklr1	4.77808	3.32993	1.76978e-06	0.000302989	0.84058	0.3
Tmem176a	4.77808	3.4357	1.76978e-06	0.000302989	0.956522	0.65
Tmem176b	4.77808	2.38984	1.76978e-06	0.000302989	1	0.875
Rab11fip5	4.77494	3.69515	1.79765e-06	0.000306387	0.898551	0.425
C5ar1	4.76236	3.64131	1.9134e-06	0.00032323	0.956522	0.575
Ehd4	4.74979	2.92767	2.0363e-06	0.000340973	0.956522	0.725
Nfic	4.74979	2.7644	2.0363e-06	0.000340973	0.84058	0.475
Tubb6	4.74664	3.97005	2.06819e-06	0.000343302	0.797101	0.325
Pmp22	4.7435	3.8504	2.10056e-06	0.000347165	0.927536	0.525
Man2b1	4.74036	3.04225	2.13342e-06	0.000351076	0.985507	0.7
Gas7	4.72778	2.69385	2.26984e-06	0.000371923	0.971014	0.725
C3ar1	4.71521	3.05417	2.41462e-06	0.000392278	0.971014	0.7
S100a13	4.71521	2.92444	2.41462e-06	0.000392278	0.84058	0.4
Dstn	4.70264	3.28081	2.56824e-06	0.000413715	0.884058	0.375
Mcl1	4.68063	2.90958	2.85993e-06	0.000456846	0.956522	0.775
Klf2	4.67749	4.09391	2.90411e-06	0.000461971	0.942029	0.525
Foxp1	4.66491	3.20867	3.08746e-06	0.000487079	0.927536	0.5
Tmsb10	4.66491	2.38553	3.08746e-06	0.000487079	0.797101	0.225
Ndfip1	4.65863	2.98919	3.18325e-06	0.000498075	0.942029	0.6
Lgals1	4.65234	2.71728	3.28189e-06	0.000511412	1	0.775
Sh3bgrl	4.64291	2.9822	3.43536e-06	0.000530993	0.927536	0.575
Shisa5	4.64291	3.62305	3.43536e-06	0.000530993	0.898551	0.425
Degs1	4.63348	3.45406	3.59571e-06	0.000551313	0.855072	0.35
Sgpp1	4.63348	3.77661	3.59571e-06	0.000551313	0.710145	0.225
Fosb	4.63034	3.93505	3.65073e-06	0.000553086	0.782609	0.425
Sema4a	4.63034	3.18521	3.65073e-06	0.000553086	0.869565	0.525
Syk	4.62091	2.96455	3.82069e-06	0.000576547	0.913043	0.575
Atrip	4.61462	2.9423	3.93818e-06	0.000582759	0.826087	0.475
Unc93b1	4.61462	3.23241	3.93818e-06	0.000582759	1	0.775
Snrpf	4.60833	3.07927	4.05913e-06	0.000596037	0.681159	0.125
St6galnac4	4.60833	4.22398	4.05913e-06	0.000596037	0.652174	0.125
Lifr	4.59576	3.09302	4.3118e-06	0.000628304	0.898551	0.55
Ly6e	4.59576	3.27009	4.3118e-06	0.000628304	0.898551	0.75
Ywhaq	4.59261	3.00441	4.37728e-06	0.000633014	0.811594	0.225
Coro1a	4.58947	2.7217	4.44371e-06	0.00063779	0.942029	0.625
Rab7	4.58947	2.89254	4.44371e-06	0.00063779	0.942029	0.575
Eef2	4.58633	2.09921	4.51111e-06	0.000645039	0.956522	0.825
Naaa	4.58318	3.61418	4.57949e-06	0.00064754	0.768116	0.325
Sod1	4.5769	3.10849	4.71924e-06	0.000664838	0.971014	0.5
Zfp36l2	4.57375	2.7197	4.79064e-06	0.000672415	0.985507	0.575
Ptp4a2	4.56432	3.39388	5.01109e-06	0.000700782	0.985507	0.55
Lrrc58	4.56118	2.09832	5.08671e-06	0.000708761	0.985507	0.675
Actg1	4.55489	2.50191	5.24124e-06	0.000727636	0.811594	0.275
Eif1	4.55175	2.37218	5.32018e-06	0.000735919	0.985507	0.65
Klf4	4.54861	3.84996	5.40026e-06	0.000741622	0.811594	0.275
Rnaset2a	4.54861	2.17468	5.40026e-06	0.000741622	0.898551	0.275
Clec4a1	4.54232	3.01758	5.56389e-06	0.000758636	0.956522	0.625
Pea15a	4.54232	2.85528	5.56389e-06	0.000758636	0.927536	0.625
Arpc3	4.53918	3.4644	5.64747e-06	0.000759187	0.884058	0.4
Cox6a1	4.53918	2.8255	5.64747e-06	0.000759187	0.971014	0.6
Ftl1	4.53918	2.33893	5.64747e-06	0.000759187	1	0.875
Ucp2	4.53918	2.7508	5.64747e-06	0.000759187	0.971014	0.775
Gdi2	4.5266	2.39938	5.99399e-06	0.000800135	0.971014	0.8
Tgfbr2	4.51717	3.50836	6.26714e-06	0.000833682	0.898551	0.475
Hspa5	4.50774	3.16747	6.55217e-06	0.000865566	0.985507	0.7
Tspan31	4.50774	3.72176	6.55217e-06	0.000865566	0.681159	0.225
Tnfsfm13	4.5046	3.23257	6.6499e-06	0.000875448	0.84058	0.375
Bin1	4.50145	3.35801	6.74904e-06	0.000882413	0.724638	0.3
Ehd1	4.49831	3.95931	6.84958e-06	0.000892502	0.666667	0.175
Rassf4	4.48888	2.90938	7.15988e-06	0.000929761	0.971014	0.7
Cd37	4.48259	3.27042	7.37416e-06	0.000951118	0.869565	0.4
Cyth4	4.48259	2.49611	7.37416e-06	0.000951118	0.971014	0.75
Nrp1	4.46373	3.27756	8.05444e-06	0.00103536	0.942029	0.6
Fcna	4.4543	5.52702	8.41668e-06	0.0010783	0.57971	0.075
Eif6	4.45116	4.0323	8.54085e-06	0.00109054	0.623188	0.15
Oas2	4.44487	3.64902	8.79447e-06	0.00111918	0.710145	0.3
Snrpb	4.44173	3.19519	8.92396e-06	0.00113189	0.811594	0.375
Fcgr2b	4.42601	2.41744	9.5992e-06	0.0012095	1	0.85
Gpx1	4.41972	2.70167	9.88274e-06	0.00123706	1	0.8
Fgfr1	4.41658	3.19826	1.00275e-05	0.00125108	0.753623	0.425
Aplp2	4.41344	2.83865	1.01743e-05	0.00126115	0.942029	0.625
Ywhah	4.41344	2.70475	1.01743e-05	0.00126115	0.855072	0.35
Arpc4	4.40086	3.03683	1.07822e-05	0.00131936	0.942029	0.525
Xbp1	4.40086	3.63552	1.07822e-05	0.00131936	0.782609	0.3
Zfand5	4.40086	2.95262	1.07822e-05	0.00131936	0.913043	0.525
Dok2	4.39457	3.03532	1.1099e-05	0.00134948	0.826087	0.475
Scamp2	4.382	3.36268	1.17594e-05	0.00141625	0.869565	0.45
Sh3bp1	4.382	2.98582	1.17594e-05	0.00141625	0.710145	0.2
Rps3a1	4.37886	2.34424	1.19303e-05	0.00143231	0.985507	0.575
Rps3	4.37571	2.78007	1.21035e-05	0.00143953	1	0.7
Hsp90ab1	4.36943	2.35964	1.24573e-05	0.001477	1	0.925
Eif4e	4.35685	3.1749	1.31945e-05	0.00154997	0.666667	0.2
Irf1	4.35685	3.45457	1.31945e-05	0.00154997	0.826087	0.5
Zfp710	4.35685	3.0785	1.31945e-05	0.00154997	0.73913	0.25
H13	4.35057	3.63823	1.35786e-05	0.0015805	0.681159	0.2
Rab5if	4.35057	3.67233	1.35786e-05	0.0015805	0.724638	0.2
Abcc1	4.34742	3.15606	1.37746e-05	0.00159844	0.811594	0.375
Rps9	4.34428	1.82262	1.39733e-05	0.00161659	1	0.85
Rpn2	4.33799	3.02774	1.4379e-05	0.00165849	0.768116	0.475
Srrm2	4.33485	2.71921	1.4586e-05	0.0016773	0.956522	0.675
G3bp2	4.33171	2.82114	1.47959e-05	0.00169125	0.797101	0.475
P2ry12	4.32542	3.75338	1.52242e-05	0.00173502	0.652174	0.2
Rps11	4.32228	1.92229	1.54428e-05	0.00175469	0.985507	0.775
Morf4l1	4.31913	2.3434	1.56644e-05	0.00176934	0.84058	0.3
Ski	4.31913	3.17678	1.56644e-05	0.00176934	0.826087	0.325
Cd14	4.31599	3.1031	1.5889e-05	0.00178415	0.985507	0.625
Sult1a1	4.31285	3.3635	1.61167e-05	0.00180441	0.724638	0.3
Gnai2	4.30656	2.46303	1.65814e-05	0.00182961	1	0.8
Itm2c	4.30656	2.60809	1.65814e-05	0.00182961	0.884058	0.55
Sec14l1	4.30656	3.26063	1.65814e-05	0.00182961	0.768116	0.325
Hint1	4.30027	2.74196	1.70589e-05	0.00187148	0.913043	0.475
Zfp36	4.2877	3.36149	1.80535e-05	0.00197492	0.942029	0.725
Arhgef3	4.28455	3.10029	1.83106e-05	0.00199732	0.753623	0.375
Atp6v1g1	4.28141	2.51843	1.85713e-05	0.00200854	0.768116	0.35
Cndp2	4.28141	2.85471	1.85713e-05	0.00200854	0.898551	0.6
Nme2	4.28141	2.67795	1.85713e-05	0.00200854	0.942029	0.425
Mcat	4.27827	2.32143	1.88354e-05	0.00202563	0.753623	0.175
Rab1b	4.27827	3.27903	1.88354e-05	0.00202563	0.811594	0.325
Tln1	4.27512	2.63419	1.91031e-05	0.00203721	0.971014	0.65
Mndal	4.27198	2.63263	1.93745e-05	0.00206039	0.869565	0.375
Dmac1	4.26884	3.2484	1.96495e-05	0.00208383	0.753623	0.3
Rasgrp4	4.26255	3.03448	2.02108e-05	0.00213151	0.826087	0.4
Wwp1	4.25626	2.67241	2.07873e-05	0.00218026	0.956522	0.7
Dbi	4.25312	3.01569	2.10813e-05	0.00220505	0.898551	0.375
Cd53	4.24683	3.08612	2.16814e-05	0.00225546	0.985507	0.675
Lyve1	4.24683	5.34121	2.16814e-05	0.00225546	0.550725	0.075
Ctsl	4.24369	3.39809	2.19875e-05	0.00228109	0.782609	0.45
Gapdh	4.24055	2.14055	2.22978e-05	0.002307	0.898551	0.375
Anxa2	4.2374	3.12643	2.26121e-05	0.00233321	0.898551	0.6
Smim27	4.23426	2.85621	2.29307e-05	0.0023597	0.695652	0.175
Ccdc152	4.22483	2.57534	2.39124e-05	0.0024541	1	0.875
Flna	4.21854	3.27016	2.45888e-05	0.00251003	0.942029	0.6
Ecm1	4.2154	2.55614	2.49339e-05	0.00253847	0.898551	0.675
St6gal1	4.21225	2.69012	2.52835e-05	0.00256722	0.826087	0.45
Sem1	4.20911	3.01549	2.56378e-05	0.00259629	0.985507	0.525
Fos	4.20597	2.74042	2.59968e-05	0.00261186	0.971014	0.875
Klf6	4.20597	1.98033	2.59968e-05	0.00261186	1	0.975
Ppib	4.20597	2.97021	2.59968e-05	0.00261186	0.927536	0.5
Cmtm7	4.19968	3.54445	2.67292e-05	0.0026784	0.84058	0.3
Emp1	4.19339	3.00689	2.74813e-05	0.00273937	0.826087	0.5
Arpc5	4.18711	2.51433	2.82534e-05	0.00279445	0.971014	0.6
Grtp1	4.18711	2.7102	2.82534e-05	0.00279445	1	0.65
Cd68	4.18082	3.1239	2.90461e-05	0.00286543	1	0.7
Igf1	4.17453	2.79074	2.98599e-05	0.00291558	0.942029	0.65
Mpp1	4.17453	2.79004	2.98599e-05	0.00291558	0.898551	0.55
Ppia	4.17453	1.97356	2.98599e-05	0.00291558	0.869565	0.35
Tcf25	4.17453	2.6877	2.98599e-05	0.00291558	0.913043	0.525
Jup	4.17139	3.22406	3.02749e-05	0.00294105	0.695652	0.325
Ppp1ca	4.17139	3.00142	3.02749e-05	0.00294105	0.869565	0.475
Idh3g	4.16825	3.05959	3.06954e-05	0.00295931	0.753623	0.35
Snx5	4.16825	2.80946	3.06954e-05	0.00295931	0.985507	0.75
P2ry6	4.16196	2.94475	3.1553e-05	0.00302671	0.826087	0.425
Tnfaip8l2	4.16196	2.99429	3.1553e-05	0.00302671	0.782609	0.3
Ndufs6	4.15881	3.77477	3.19903e-05	0.0030457	0.57971	0.125
Rbm3	4.15881	2.60983	3.19903e-05	0.0030457	0.753623	0.225
Themis2	4.15881	3.22944	3.19903e-05	0.0030457	0.782609	0.325
Picalm	4.15253	2.57293	3.28823e-05	0.00311508	0.985507	0.675
Apoe	4.14938	1.94168	3.33371e-05	0.00313483	1	1
Rtraf	4.14938	2.95743	3.33371e-05	0.00313483	0.753623	0.25
Tob2	4.14938	3.23905	3.33371e-05	0.00313483	0.681159	0.325
Chd4	4.1431	2.4088	3.42646e-05	0.00319842	0.884058	0.575
Ier3	4.1431	3.89479	3.42646e-05	0.00319842	0.652174	0.275
Stard8	4.1431	2.97131	3.42646e-05	0.00319842	0.884058	0.5
Tm2d2	4.13995	3.88654	3.47375e-05	0.00323466	0.608696	0.125
Fxyd2	4.13681	3.37489	3.52167e-05	0.00326335	0.826087	0.375
Ddost	4.13052	2.94011	3.61938e-05	0.00334578	0.710145	0.4
Camk1	4.12738	2.78594	3.6692e-05	0.00337548	0.84058	0.525
Lims1	4.12738	3.27051	3.6692e-05	0.00337548	0.782609	0.275
Prkar1a	4.12424	2.24212	3.71966e-05	0.00338924	0.913043	0.675
Zbtb7a	4.12424	2.65402	3.71966e-05	0.00338924	0.768116	0.4
Capn2	4.12109	2.51916	3.77079e-05	0.0034114	0.84058	0.525
Fcgr3	4.12109	2.45987	3.77079e-05	0.0034114	0.985507	0.825
Ap2s1	4.11795	2.71397	3.82258e-05	0.00344195	0.811594	0.4
Nkiras2	4.11795	3.64457	3.82258e-05	0.00344195	0.57971	0.1
Calm2	4.11166	3.13695	3.9282e-05	0.0035122	1	0.6
Per1	4.11166	3.13677	3.9282e-05	0.0035122	0.652174	0.25
Trim47	4.11166	3.32814	3.9282e-05	0.0035122	0.681159	0.225
Ndufc2	4.10538	2.92176	4.03658e-05	0.00358392	0.73913	0.275
Rps18	4.10538	2.1034	4.03658e-05	0.00358392	1	0.55
AI467606	4.10223	3.53963	4.09183e-05	0.00362455	0.666667	0.275
Hnrnph1	4.09909	2.92282	4.1478e-05	0.00366562	0.797101	0.375
B2m	4.0928	1.29933	4.26192e-05	0.00375777	1	1
Dusp3	4.08652	2.83702	4.37901e-05	0.00383445	0.884058	0.45
Rpl7a	4.08652	2.13037	4.37901e-05	0.00383445	0.927536	0.4
Ergic3	4.08023	3.01997	4.49915e-05	0.00391273	0.73913	0.35
Jund	4.08023	2.68451	4.49915e-05	0.00391273	0.971014	0.625
Ubl5	4.08023	2.2889	4.49915e-05	0.00391273	0.942029	0.55
Cnbp	4.07394	2.93326	4.62242e-05	0.00397465	0.898551	0.55
Psd3	4.07394	2.52656	4.62242e-05	0.00397465	0.898551	0.6
Serpinb8	4.07394	3.27194	4.62242e-05	0.00397465	0.797101	0.375
Cd48	4.06765	3.09346	4.74888e-05	0.00407422	0.884058	0.55
Nrros	4.06451	2.69946	4.81333e-05	0.00412026	0.956522	0.625
Use1	4.06137	2.83957	4.87862e-05	0.0041668	0.768116	0.325
Alox5	4.05508	3.07821	5.01171e-05	0.00423312	0.73913	0.35
Atp5b	4.05508	2.98982	5.01171e-05	0.00423312	0.971014	0.625
Lmo2	4.05508	2.904	5.01171e-05	0.00423312	0.797101	0.3
Tns1	4.05508	2.66696	5.01171e-05	0.00423312	0.913043	0.625
Gpr160	4.05194	3.32784	5.07954e-05	0.00428094	0.637681	0.225
Eef1a1	4.04879	2.03555	5.14824e-05	0.00431029	1	0.875
Rfk	4.04879	3.05106	5.14824e-05	0.00431029	0.681159	0.25
Myadm	4.04565	2.57274	5.21782e-05	0.00435899	0.956522	0.725
Ndufb6	4.03622	3.44784	5.43194e-05	0.00450828	0.623188	0.125
Orai1	4.03622	3.62617	5.43194e-05	0.00450828	0.594203	0.125
Parp14	4.03622	2.83658	5.43194e-05	0.00450828	0.782609	0.4
Lfng	4.02993	2.9808	5.57929e-05	0.00462052	0.623188	0.175
Rin2	4.02365	2.81744	5.73041e-05	0.00472518	0.913043	0.6
Rsu1	4.02365	3.07685	5.73041e-05	0.00472518	0.797101	0.325
Vcp	4.01736	2.5544	5.88541e-05	0.00484253	0.73913	0.3
Atp6v1a	4.01107	2.80052	6.04438e-05	0.00493082	0.898551	0.45
Cd81	4.01107	2.53126	6.04438e-05	0.00493082	0.985507	0.8
Hacd4	4.01107	2.75807	6.04438e-05	0.00493082	0.782609	0.5
Spcs1	4.01107	2.89047	6.04438e-05	0.00493082	0.724638	0.3
Atp6v1b2	4.00478	3.52402	6.2074e-05	0.00505301	0.768116	0.3
Adam15	3.99221	2.64182	6.54601e-05	0.00530602	0.898551	0.6
Dclre1c	3.98907	2.80893	6.63336e-05	0.00536543	0.898551	0.475
Aldoa	3.98592	2.70059	6.72181e-05	0.00540263	0.927536	0.6
Atp6ap1	3.98592	2.61492	6.72181e-05	0.00540263	0.855072	0.65
Sgf29	3.98592	2.49269	6.72181e-05	0.00540263	0.681159	0.225
Il6ra	3.97964	2.49865	6.90206e-05	0.00552425	0.884058	0.575
Tapbp	3.97964	2.522	6.90206e-05	0.00552425	0.898551	0.6
Sfxn3	3.97649	3.00072	6.99389e-05	0.00558604	0.724638	0.325
Prelid1	3.97335	2.95965	7.08688e-05	0.0056485	0.84058	0.4
Atp5h	3.97021	2.10967	7.18104e-05	0.00571162	0.869565	0.425
Ndufb10	3.96706	2.80809	7.27638e-05	0.0057515	0.724638	0.3
Ptbp3	3.96706	2.70281	7.27638e-05	0.0057515	0.942029	0.6
Sf3b1	3.96706	2.76215	7.27638e-05	0.0057515	1	0.675
Fgd2	3.96078	2.68397	7.47066e-05	0.00585657	0.811594	0.5
Snx32	3.96078	2.22873	7.47066e-05	0.00585657	0.971014	0.475
Glul	3.95449	2.24811	7.66984e-05	0.00600039	1	0.7
H3f3a	3.95135	2.10339	7.7713e-05	0.00604262	0.956522	0.475
Tspan3	3.95135	2.98203	7.7713e-05	0.00604262	0.782609	0.375
Atp5c1	3.9482	2.53251	7.87403e-05	0.00609766	0.797101	0.5
Pdap1	3.9482	2.75079	7.87403e-05	0.00609766	0.637681	0.15
Calm3	3.94192	2.78056	8.08335e-05	0.00620938	0.73913	0.275
Eif4a1	3.94192	2.02286	8.08335e-05	0.00620938	0.942029	0.55
Ifi211	3.94192	3.25196	8.08335e-05	0.00620938	0.565217	0.1
Il10rb	3.94192	2.8613	8.08335e-05	0.00620938	0.826087	0.525
Erp29	3.93877	3.15344	8.18998e-05	0.00626607	0.898551	0.525
Mapkapk2	3.93877	2.80235	8.18998e-05	0.00626607	0.782609	0.425
Arsb	3.93563	2.84959	8.29793e-05	0.00632332	0.73913	0.35
Idh2	3.93248	3.08949	8.40723e-05	0.00639385	0.724638	0.325
Ifi207	3.92934	3.01638	8.51789e-05	0.0064523	0.942029	0.55
Tent2	3.92934	2.93755	8.51789e-05	0.0064523	0.623188	0.2
Btg2	3.9262	3.12159	8.62992e-05	0.00649848	0.898551	0.575
Nisch	3.9262	2.54425	8.62992e-05	0.00649848	0.898551	0.675
Rps21	3.9262	2.16609	8.62992e-05	0.00649848	0.985507	0.475
Coro1b	3.92305	3.0266	8.74334e-05	0.00655802	0.811594	0.45
Map3k11	3.92305	3.00194	8.74334e-05	0.00655802	0.768116	0.35
Apobec1	3.91991	2.74799	8.85817e-05	0.00661815	0.869565	0.525
Ms4a4a	3.91991	3.41923	8.85817e-05	0.00661815	0.637681	0.325
Psme2b	3.91677	2.39012	8.97442e-05	0.00667886	0.623188	0.125
Tsc22d3	3.91362	2.90152	9.09212e-05	0.00675329	0.898551	0.575
Asah1	3.91048	2.76526	9.21127e-05	0.00678895	0.971014	0.6
Eif4g2	3.91048	2.88412	9.21127e-05	0.00678895	0.913043	0.575
Hnrnpl	3.91048	2.4727	9.21127e-05	0.00678895	0.884058	0.375
Rplp0	3.91048	2.4895	9.21127e-05	0.00678895	1	0.625
Gpx4	3.90419	2.03199	9.45401e-05	0.00692774	0.826087	0.45
Nfkbid	3.90105	3.62354	9.57763e-05	0.00700488	0.637681	0.275
Atp1b3	3.89791	2.66335	9.70278e-05	0.00706933	0.826087	0.5
Trpv4	3.89791	3.39498	9.70278e-05	0.00706933	0.608696	0.2
Arpc1b	3.89476	2.16148	9.82947e-05	0.00709394	0.956522	0.775
Ddrgk1	3.89476	3.07757	9.82947e-05	0.00709394	0.695652	0.275
Puf60	3.89476	2.93764	9.82947e-05	0.00709394	0.666667	0.275
Rbm8a	3.89476	3.05239	9.82947e-05	0.00709394	0.608696	0.175
Tubb2a	3.89476	2.82052	9.82947e-05	0.00709394	0.782609	0.325
Atp5e	3.88848	2.3915	0.000100876	0.00722557	0.898551	0.475
Msl1	3.88848	3.12198	0.000100876	0.00722557	0.637681	0.175
Rpl36al	3.88848	2.09112	0.000100876	0.00722557	0.84058	0.375
Actr3	3.88533	2.45469	0.00010219	0.00727874	0.927536	0.6
H2-M3	3.88533	3.43952	0.00010219	0.00727874	0.623188	0.2
S100a10	3.88533	2.86809	0.00010219	0.00727874	0.971014	0.625
Chtop	3.88219	3.82959	0.00010352	0.00734609	0.521739	0.075
Ptpa	3.88219	2.7928	0.00010352	0.00734609	0.753623	0.325
Dek	3.87905	2.31105	0.000104867	0.0074141	0.811594	0.45
Slc7a8	3.87905	3.43654	0.000104867	0.0074141	0.594203	0.2
Scand1	3.87276	2.0792	0.00010761	0.00757997	0.782609	0.35
Cnppd1	3.86962	3.40063	0.000109007	0.00766423	0.666667	0.175
Dnm2	3.86333	2.9503	0.000111852	0.00782107	0.811594	0.425
Rps4x	3.86333	1.82351	0.000111852	0.00782107	0.956522	0.625
Cd74	3.86018	1.58853	0.000113301	0.00786475	1	1
Psen1	3.86018	3.32932	0.000113301	0.00786475	0.608696	0.2
Tnfrsf1b	3.86018	2.76716	0.000113301	0.00786475	0.73913	0.375
Cd163	3.84761	3.21904	0.000119275	0.00823452	0.73913	0.325
Dram2	3.84761	2.8374	0.000119275	0.00823452	0.73913	0.3
Mt1	3.84761	2.41672	0.000119275	0.00823452	0.956522	0.7
Stk38	3.84447	2.76749	0.000120814	0.00832573	0.695652	0.325
Selenof	3.84132	2.74974	0.000122372	0.0084179	0.884058	0.525
Evi2a	3.83504	2.71239	0.000125545	0.0085438	0.913043	0.525
Map7d1	3.83504	2.68406	0.000125545	0.0085438	0.724638	0.35
Slc12a7	3.83504	3.19302	0.000125545	0.0085438	0.623188	0.2
Plk2	3.83189	3.11599	0.000127161	0.00863833	0.666667	0.175
Arrb1	3.82875	3.52446	0.000128796	0.00871837	0.57971	0.2
Cyp27a1	3.82875	2.91815	0.000128796	0.00871837	0.855072	0.475
Ctsz	3.82246	2.88334	0.000132125	0.00888077	0.985507	0.7
Ensa	3.82246	2.85197	0.000132125	0.00888077	0.73913	0.325
Pdia4	3.82246	3.02132	0.000132125	0.00888077	0.637681	0.2
Taf10	3.82246	2.73345	0.000132125	0.00888077	0.797101	0.4
Akr1a1	3.81303	2.81926	0.000137272	0.00919433	0.956522	0.725
Eif5a	3.80989	2.522	0.000139029	0.00926326	0.927536	0.55
Hprt	3.80989	2.72906	0.000139029	0.00926326	0.768116	0.4
Ostf1	3.80989	3.02007	0.000139029	0.00926326	0.927536	0.45
Ptprcap	3.80675	2.46829	0.000140807	0.0093654	0.811594	0.425
Cdc42se1	3.8036	2.67207	0.000142607	0.00943579	0.753623	0.35
Rpl13a	3.8036	2.15174	0.000142607	0.00943579	1	0.7
Rhog	3.80046	2.96371	0.000144428	0.00952329	0.898551	0.475
Sdha	3.80046	2.98601	0.000144428	0.00952329	0.753623	0.375
Idh3b	3.79417	3.03381	0.000148137	0.00975099	0.637681	0.225
Ilk	3.79103	2.71671	0.000150025	0.00985825	0.768116	0.375
Fnip1	3.78474	2.68895	0.000153868	0.0100761	0.681159	0.275
Fth1	3.78474	1.36502	0.000153868	0.0100761	1	0.975
Eno1	3.7816	2.42494	0.000155825	0.0101694	0.869565	0.325
Zyx	3.7816	2.7275	0.000155825	0.0101694	0.927536	0.525
Lrp1	3.77845	2.48105	0.000157805	0.010246	0.971014	0.65
Serp1	3.77845	2.86151	0.000157805	0.010246	0.942029	0.55
Snx22	3.77845	2.79964	0.000157805	0.010246	0.927536	0.5
Man1a	3.77531	1.95523	0.000159808	0.0103585	0.869565	0.675
Agtrap	3.77217	3.3818	0.000161835	0.0104191	0.57971	0.2
Renbp	3.77217	3.0511	0.000161835	0.0104191	0.637681	0.25
Rps16	3.77217	1.63194	0.000161835	0.0104191	0.84058	0.3
Tmem88	3.77217	2.82202	0.000161835	0.0104191	0.594203	0.15
Ywhae	3.76902	2.2707	0.000163887	0.0104981	0.927536	0.625
Ckb	3.76588	2.59992	0.000165963	0.0105602	0.710145	0.35
Gnpda1	3.76588	3.44718	0.000165963	0.0105602	0.565217	0.125
Zdhhc20	3.76588	2.57891	0.000165963	0.0105602	0.797101	0.4
C4b	3.76274	4.35864	0.000168064	0.0106761	0.521739	0.125
Atp5a1	3.75959	2.34611	0.000170189	0.0107574	0.855072	0.675
Ltbr	3.75959	3.07734	0.000170189	0.0107574	0.637681	0.2
Rrbp1	3.75959	2.81181	0.000170189	0.0107574	0.971014	0.575
Glp2r	3.75645	2.51928	0.00017234	0.0108754	0.57971	0.125
Rrp1	3.75331	3.12449	0.000174517	0.0109584	0.652174	0.25
Tut7	3.75331	2.07453	0.000174517	0.0109584	0.884058	0.7
Micos10	3.75016	2.44897	0.000176719	0.0110422	0.84058	0.425
Serf2	3.75016	2.24622	0.000176719	0.0110422	0.898551	0.525
Agbl5	3.74702	1.94665	0.000178948	0.011145	0.913043	0.5
Cox7a2l	3.74388	2.33063	0.000181203	0.011267	0.811594	0.425
Add3	3.74073	2.86489	0.000183484	0.0113534	0.724638	0.3
Rpl13	3.73759	1.6637	0.000185793	0.0114777	0.956522	0.525
Cdip1	3.73445	2.47898	0.000188129	0.0115472	0.869565	0.5
Ssb	3.73445	2.40138	0.000188129	0.0115472	0.811594	0.4
Dnajc3	3.72816	2.66296	0.000192884	0.0118201	0.724638	0.4
Antxr2	3.72187	2.76793	0.000197751	0.0120989	0.768116	0.4
Anxa5	3.71873	2.15637	0.000200228	0.0122309	0.985507	0.775
Ccnd3	3.71559	3.87555	0.000202734	0.0123445	0.507246	0.1
Cox7c	3.71559	3.93923	0.000202734	0.0123445	0.478261	0.05
Atp2b1	3.71244	1.9514	0.000205269	0.0124393	0.956522	0.825
Cnbd2	3.71244	1.92821	0.000205269	0.0124393	0.666667	0.175
Klf13	3.71244	2.27297	0.000205269	0.0124393	0.811594	0.475
Cd302	3.7093	2.98548	0.000207835	0.0125549	0.855072	0.425
Cnp	3.7093	3.02093	0.000207835	0.0125549	0.637681	0.25
Ctdsp2	3.70301	2.56547	0.000213055	0.0128297	0.724638	0.45
Sdc3	3.70301	2.49306	0.000213055	0.0128297	0.811594	0.55
Atp6v0a1	3.69672	2.33132	0.000218399	0.0130896	0.826087	0.575
Golga7	3.69672	2.78743	0.000218399	0.0130896	0.594203	0.175
Psmc3	3.69672	2.95007	0.000218399	0.0130896	0.666667	0.25
Myo1c	3.69044	2.5622	0.000223869	0.0133336	0.681159	0.3
Zcchc24	3.69044	3.12542	0.000223869	0.0133336	0.594203	0.175
Arhgap45	3.68729	2.15088	0.000226652	0.0134365	0.927536	0.675
Cebpd	3.68729	2.52794	0.000226652	0.0134365	0.782609	0.425
Plekhg5	3.68415	3.06697	0.000229467	0.0135613	0.608696	0.3
Nfix	3.67786	1.95406	0.000235196	0.0137931	0.768116	0.275
Prex1	3.67786	2.4366	0.000235196	0.0137931	0.855072	0.525
Rnf13	3.67786	2.42888	0.000235196	0.0137931	0.956522	0.65
Smim7	3.67786	3.10489	0.000235196	0.0137931	0.623188	0.2
Pkig	3.67158	2.92963	0.000241059	0.0140721	0.594203	0.225
Selenok	3.67158	2.62186	0.000241059	0.0140721	0.898551	0.45
Sf3b2	3.67158	2.3512	0.000241059	0.0140721	0.869565	0.55
Osbpl11	3.66215	2.43827	0.000250111	0.0145782	0.782609	0.325
Ccl8	3.659	3.79872	0.000253199	0.0146686	0.623188	0.275
Eef1g	3.659	1.89876	0.000253199	0.0146686	0.73913	0.25
Ppp1r9b	3.659	2.43874	0.000253199	0.0146686	0.768116	0.3
Dhrs7	3.65272	3.58838	0.000259481	0.0149871	0.536232	0.125
Wtap	3.65272	2.28994	0.000259481	0.0149871	0.710145	0.3
Irf2bp2	3.64643	2.5336	0.00026591	0.0152203	0.855072	0.5
Naa38	3.64643	3.249	0.00026591	0.0152203	0.521739	0.1
Pttg1ip	3.64643	2.83678	0.00026591	0.0152203	0.73913	0.375
Sh3bgrl3	3.64643	2.41499	0.00026591	0.0152203	1	0.775
Tmem256	3.64643	2.17903	0.00026591	0.0152203	0.797101	0.4
C1qtnf1	3.63385	3.85547	0.000279218	0.0158867	0.536232	0.125
Col4a3bp	3.63385	2.79826	0.000279218	0.0158867	0.623188	0.225
Rpl7	3.63385	2.30032	0.000279218	0.0158867	0.942029	0.6
Pfdn5	3.63071	2.42895	0.000282641	0.0160337	0.898551	0.475
Rhobtb1	3.63071	2.39814	0.000282641	0.0160337	0.724638	0.275
Gltp	3.62128	3.06575	0.000293148	0.0165559	0.971014	0.5
Sri	3.62128	2.55628	0.000293148	0.0165559	0.811594	0.45
Tmem147	3.62128	3.51356	0.000293148	0.0165559	0.565217	0.15
Siglec1	3.61814	3.0927	0.000296731	0.0167335	0.724638	0.375
Plxnd1	3.61499	2.49408	0.000300355	0.0168384	0.768116	0.4
Tbxas1	3.61499	2.29591	0.000300355	0.0168384	0.884058	0.55
Tppp3	3.61499	2.76719	0.000300355	0.0168384	0.753623	0.55
Btg1	3.61185	2.29074	0.00030402	0.0169691	0.84058	0.425
Hspa8	3.61185	2.30805	0.00030402	0.0169691	0.985507	0.725
Osgep	3.61185	3.22438	0.00030402	0.0169691	0.57971	0.175
Mlf2	3.60871	2.56697	0.000307727	0.017101	0.681159	0.3
Neu1	3.60871	2.50267	0.000307727	0.017101	0.768116	0.475
Stxbp2	3.60871	2.81539	0.000307727	0.017101	0.666667	0.3
Cnpy3	3.60556	3.1693	0.000311476	0.0172341	0.57971	0.175
Dnase2a	3.60556	2.57604	0.000311476	0.0172341	0.724638	0.375
Psmd8	3.60556	2.95474	0.000311476	0.0172341	0.753623	0.325
Wdr26	3.59613	2.49812	0.000322982	0.0177934	0.869565	0.5
Tmem160	3.59299	2.78862	0.000326905	0.0179836	0.57971	0.225
Fbrs	3.58985	3.33197	0.000330873	0.0180975	0.521739	0.1
Mknk1	3.58985	2.42432	0.000330873	0.0180975	0.724638	0.35
Ms4a6b	3.58985	2.59357	0.000330873	0.0180975	0.84058	0.5
Tomm7	3.58985	2.27724	0.000330873	0.0180975	0.826087	0.375
Ms4a8a	3.58356	3.66973	0.000338944	0.0185124	0.521739	0.1
Adap2	3.57727	2.11083	0.000347198	0.0189092	0.826087	0.525
Surf1	3.57727	5.27721	0.000347198	0.0189092	0.449275	0.05
2610507B11Rik	3.57413	2.61914	0.000351396	0.0191105	0.84058	0.475
Atp6ap2	3.57099	2.75138	0.000355641	0.0192864	0.811594	0.4
Inpp4a	3.57099	2.36339	0.000355641	0.0192864	0.797101	0.475
Lipa	3.5647	2.79983	0.000364275	0.0197266	0.927536	0.55
Csde1	3.55841	2.19959	0.000373104	0.0201192	0.855072	0.575
Spg21	3.55841	2.77941	0.000373104	0.0201192	0.652174	0.25
Phf23	3.55212	2.61507	0.000382134	0.0205191	0.652174	0.25
Vps28	3.55212	2.89076	0.000382134	0.0205191	0.666667	0.25
Pld3	3.54898	2.95224	0.000386725	0.0207365	0.724638	0.325
Npm1	3.54584	2.14341	0.000391367	0.0208974	0.884058	0.5
Rab8b	3.54584	2.59912	0.000391367	0.0208974	0.927536	0.55
Tnfsf13	3.54584	2.84711	0.000391367	0.0208974	0.666667	0.3
Rab6a	3.54269	2.52193	0.000396062	0.0211185	0.637681	0.275
Gbp7	3.53955	2.78718	0.000400809	0.0213418	0.666667	0.3
Aff1	3.53326	2.9632	0.000410463	0.0217648	0.550725	0.15
Ndufa13	3.53326	2.23391	0.000410463	0.0217648	0.826087	0.45
Retnla	3.53326	4.45539	0.000410463	0.0217648	0.695652	0.4
H3f3b	3.52698	2.59719	0.000420334	0.0221651	0.985507	0.75
Lrch4	3.52698	2.45591	0.000420334	0.0221651	0.782609	0.3
Rplp1	3.52698	1.42047	0.000420334	0.0221651	1	0.875
Ube2l3	3.52698	2.68376	0.000420334	0.0221651	0.594203	0.175
Mob1a	3.52069	2.54671	0.000430426	0.0226036	0.797101	0.475
Ost4	3.52069	2.21867	0.000430426	0.0226036	0.898551	0.5
Stard5	3.52069	2.91713	0.000430426	0.0226036	0.594203	0.225
Cd47	3.5144	2.11577	0.000440744	0.0229873	0.971014	0.725
Csnk2b	3.5144	2.61577	0.000440744	0.0229873	0.710145	0.25
Tanc2	3.5144	2.81946	0.000440744	0.0229873	0.695652	0.35
Myd88	3.51126	2.84824	0.000445989	0.0231659	0.637681	0.225
Ptma	3.51126	1.76057	0.000445989	0.0231659	0.985507	0.575
Fmnl1	3.50812	2.29862	0.000451292	0.0233778	0.73913	0.375
Oat	3.50812	2.62623	0.000451292	0.0233778	0.710145	0.375
Kdelr1	3.50497	3.09871	0.000456655	0.0235916	0.57971	0.275
Stat3	3.50183	1.94861	0.000462076	0.0238394	0.84058	0.65
Imp4	3.49554	2.81971	0.0004731	0.0243096	0.594203	0.25
Pdcd6ip	3.49554	2.29362	0.0004731	0.0243096	0.797101	0.45
Tbc1d14	3.49554	2.56651	0.0004731	0.0243096	0.768116	0.375
Atg3	3.4924	2.74367	0.000478703	0.0245315	0.637681	0.275
Slc43a2	3.4924	2.37384	0.000478703	0.0245315	0.869565	0.425
Capza2	3.48926	2.41696	0.000484369	0.0247222	0.956522	0.7
Klhl9	3.48926	2.64816	0.000484369	0.0247222	0.652174	0.3
Rpl29	3.48611	1.59436	0.000490096	0.0249812	0.782609	0.275
Lamtor1	3.48297	2.27992	0.000495887	0.0251755	0.753623	0.4
Ppox	3.48297	2.88375	0.000495887	0.0251755	0.623188	0.25
Slfn2	3.48297	2.44292	0.000495887	0.0251755	0.826087	0.45
Ddx60	3.47982	2.84955	0.000501742	0.0254389	0.637681	0.275
Cuedc2	3.47668	2.63406	0.000507661	0.0256369	0.681159	0.325
Hnrnpf	3.47668	1.74734	0.000507661	0.0256369	0.826087	0.375
Nol7	3.47668	2.40791	0.000507661	0.0256369	0.623188	0.2
H2-T23	3.47039	2.5412	0.000519695	0.0260722	0.869565	0.5
Ppp1r18	3.47039	2.13627	0.000519695	0.0260722	0.753623	0.45
Lamtor3	3.46725	2.48716	0.000525811	0.0263098	0.637681	0.225
Rab11a	3.46725	2.76108	0.000525811	0.0263098	0.869565	0.425
Comt	3.46411	2.643	0.000531994	0.0265844	0.898551	0.5
Hcls1	3.45782	2.64049	0.000544564	0.027177	0.826087	0.4
Bax	3.45468	2.46824	0.000550953	0.0274241	0.695652	0.325
Tmem234	3.45468	2.49067	0.000550953	0.0274241	0.724638	0.375
Abca9	3.45153	2.15788	0.000557411	0.0276016	0.855072	0.575
Osbpl9	3.45153	2.60775	0.000557411	0.0276016	0.724638	0.45
Slc48a1	3.45153	2.95248	0.000557411	0.0276016	0.623188	0.275
Tpm3-rs7	3.45153	2.29586	0.000557411	0.0276016	0.507246	0.1
Dpm3	3.44839	2.05153	0.000563939	0.0278526	0.637681	0.175
Zfp706	3.44839	2.24492	0.000563939	0.0278526	0.782609	0.425
Cox7b	3.44525	2.36633	0.000570539	0.0279615	0.869565	0.4
Dennd5a	3.44525	2.12435	0.000570539	0.0279615	0.855072	0.575
Mfsd11	3.44525	2.40415	0.000570539	0.0279615	0.826087	0.45
Ncf1	3.44525	2.59951	0.000570539	0.0279615	0.782609	0.4
Txn1	3.44525	2.29343	0.000570539	0.0279615	0.826087	0.425
Litaf	3.43896	2.33919	0.000583955	0.0285092	0.927536	0.65
Rps5	3.43896	2.28337	0.000583955	0.0285092	0.956522	0.75
Rpl14	3.43582	1.94561	0.000590772	0.0288052	0.927536	0.475
Fes	3.43267	2.33162	0.000597663	0.02903	0.73913	0.45
Parvb	3.43267	2.46791	0.000597663	0.02903	0.594203	0.175
Ms4a6d	3.42953	2.71178	0.00060463	0.0293311	0.84058	0.475
Arhgef1	3.42639	2.02422	0.000611671	0.0295226	0.797101	0.575
Rpl18	3.42639	1.99833	0.000611671	0.0295226	0.971014	0.5
Tifa	3.42639	2.59136	0.000611671	0.0295226	0.652174	0.375
Tm6sf1	3.42639	1.99437	0.000611671	0.0295226	0.84058	0.6
Ubc	3.4201	1.7004	0.000625984	0.0301372	0.971014	0.85
Ube2d3	3.4201	2.0107	0.000625984	0.0301372	0.913043	0.6
Clk1	3.41381	2.07527	0.000640608	0.0306865	0.884058	0.65
Manf	3.41381	2.86033	0.000640608	0.0306865	0.565217	0.225
Tnfsf12	3.41381	2.33015	0.000640608	0.0306865	0.652174	0.3
Rbms1	3.41067	2.04892	0.000648039	0.0310035	0.869565	0.625
Eps15	3.40752	2.21973	0.000655549	0.0311288	0.84058	0.55
Pdia6	3.40752	2.24482	0.000655549	0.0311288	0.73913	0.425
Socs3	3.40752	2.84162	0.000655549	0.0311288	0.724638	0.4
Stab1	3.40752	1.96682	0.000655549	0.0311288	0.869565	0.75
Rnh1	3.40124	2.87374	0.000670814	0.0318141	0.681159	0.325
Pet100	3.39495	2.3448	0.000686409	0.0324328	0.637681	0.25
Ptpro	3.39495	2.56614	0.000686409	0.0324328	0.855072	0.5
Slc25a3	3.39495	2.35067	0.000686409	0.0324328	0.971014	0.725
Canx	3.39181	2.48019	0.000694332	0.0327666	0.985507	0.675
Eloc	3.38866	2.33715	0.00070234	0.0329815	0.724638	0.3
Nfatc2	3.38866	2.44034	0.00070234	0.0329815	0.681159	0.3
Prdx5	3.38866	2.22473	0.00070234	0.0329815	0.768116	0.45
Psma2	3.38866	2.36171	0.00070234	0.0329815	0.73913	0.4
Ndufs8	3.38238	2.59562	0.000718614	0.0335805	0.623188	0.225
Sdcbp	3.38238	2.02463	0.000718614	0.0335805	0.956522	0.75
Sertad1	3.38238	3.01371	0.000718614	0.0335805	0.608696	0.25
Msr1	3.37923	2.64704	0.000726882	0.0338426	0.666667	0.225
Twf1	3.37923	2.57133	0.000726882	0.0338426	0.608696	0.225
Ap2m1	3.37609	2.15148	0.000735238	0.0341483	0.855072	0.4
Tmem59	3.37609	2.62325	0.000735238	0.0341483	0.855072	0.475
Acaa1a	3.37295	2.2877	0.000743684	0.034415	0.637681	0.275
Cct5	3.37295	2.49722	0.000743684	0.034415	0.695652	0.425
Cox6b1	3.37295	2.2695	0.000743684	0.034415	0.869565	0.525
Abhd12	3.3698	2.56662	0.000752219	0.0346003	0.913043	0.575
Cybb	3.3698	2.86583	0.000752219	0.0346003	0.971014	0.625
Dusp1	3.3698	2.72504	0.000752219	0.0346003	0.971014	0.8
Sh3bp2	3.3698	2.27729	0.000752219	0.0346003	0.73913	0.35
Uba52	3.3698	1.42491	0.000752219	0.0346003	0.913043	0.4
Ctnnd1	3.36352	2.65845	0.000769563	0.0352283	0.594203	0.225
Fosl2	3.36352	3.04749	0.000769563	0.0352283	0.594203	0.25
Pros1	3.36352	2.47052	0.000769563	0.0352283	0.753623	0.45
Rtp4	3.36352	3.36132	0.000769563	0.0352283	0.507246	0.175
Cd164	3.36037	2.89101	0.000778374	0.0355464	0.811594	0.425
Cmtm6	3.36037	2.13331	0.000778374	0.0355464	0.898551	0.625
Ranbp1	3.35723	2.67586	0.000787278	0.0358672	0.594203	0.225
Sbds	3.35723	2.91872	0.000787278	0.0358672	0.536232	0.15
Anxa6	3.35409	1.97282	0.000796277	0.0361477	0.84058	0.625
Jpt1	3.35409	2.60755	0.000796277	0.0361477	0.84058	0.475
Rpl41	3.35409	1.77211	0.000796277	0.0361477	0.985507	0.675
Adrb2	3.35094	2.73315	0.000805371	0.0363016	0.666667	0.35
Dctn5	3.35094	2.65595	0.000805371	0.0363016	0.652174	0.275
H2-Q6	3.35094	2.62309	0.000805371	0.0363016	0.608696	0.25
Sp140	3.35094	2.36677	0.000805371	0.0363016	0.550725	0.15
Stk11	3.35094	2.65699	0.000805371	0.0363016	0.565217	0.175
Kdm7a	3.3478	2.27116	0.000814561	0.0366293	0.782609	0.375
Psma4	3.34466	2.18935	0.000823849	0.0368733	0.710145	0.3
Pxn	3.34466	2.25269	0.000823849	0.0368733	0.710145	0.3
Taldo1	3.34466	2.32206	0.000823849	0.0368733	0.768116	0.4
Atxn2l	3.33837	2.07754	0.000842719	0.0372377	0.768116	0.4
Eif2s2	3.33837	2.11269	0.000842719	0.0372377	0.652174	0.275
Ifi204	3.33837	2.31831	0.000842719	0.0372377	0.695652	0.3
Mfsd1	3.33837	2.42046	0.000842719	0.0372377	0.855072	0.55
Nfkb2	3.33837	2.57262	0.000842719	0.0372377	0.623188	0.225
Ppp2r1a	3.33837	2.71039	0.000842719	0.0372377	0.681159	0.3
Rela	3.33837	2.9814	0.000842719	0.0372377	0.536232	0.225
Sla2	3.33837	2.51352	0.000842719	0.0372377	0.710145	0.3
Sp110	3.33837	1.95919	0.000842719	0.0372377	0.695652	0.3
Tpm4	3.33837	2.17773	0.000842719	0.0372377	0.884058	0.575
Dpp7	3.33522	2.96471	0.000852304	0.0374445	0.521739	0.125
Gpr183	3.33522	2.62375	0.000852304	0.0374445	0.695652	0.325
Pon2	3.33522	2.58211	0.000852304	0.0374445	0.608696	0.275
Snw1	3.33522	2.19287	0.000852304	0.0374445	0.84058	0.425
Btf3	3.33208	2.08872	0.00086199	0.0375674	0.826087	0.325
Ccdc50	3.33208	2.26067	0.00086199	0.0375674	0.811594	0.45
Csf2ra	3.33208	2.36482	0.00086199	0.0375674	0.884058	0.55
Fam57b	3.33208	1.8127	0.00086199	0.0375674	0.666667	0.2
Gnas	3.33208	1.99049	0.00086199	0.0375674	0.956522	0.75
Vim	3.33208	1.75077	0.00086199	0.0375674	1	0.9
Mcub	3.32894	2.32514	0.000871778	0.0379507	0.724638	0.375
H2aj	3.32579	1.92581	0.000881669	0.038207	0.768116	0.4
Mrpl36	3.32579	2.85053	0.000881669	0.038207	0.521739	0.15
Rad9a	3.32579	2.00867	0.000881669	0.038207	0.826087	0.4
Snap23	3.32579	2.34911	0.000881669	0.038207	0.826087	0.425
Ptprj	3.32265	2.04456	0.000891664	0.0385526	0.84058	0.475
Cdk9	3.31951	2.58216	0.000901764	0.0388135	0.565217	0.175
Eif4h	3.31951	2.51286	0.000901764	0.0388135	0.681159	0.325
Irf5	3.31951	2.64083	0.000901764	0.0388135	0.913043	0.5
Slc36a1	3.31951	3.1342	0.000901764	0.0388135	0.492754	0.1
Ddx39	3.31322	2.37182	0.000922282	0.0393418	0.826087	0.45
Ndufa4	3.31322	2.29945	0.000922282	0.0393418	0.84058	0.45
Plin2	3.31322	2.29838	0.000922282	0.0393418	0.797101	0.5
Tgfb1	3.31322	2.21002	0.000922282	0.0393418	0.724638	0.4
Wdr83	3.31322	1.82542	0.000922282	0.0393418	0.695652	0.25
Card19	3.30693	2.35887	0.000943232	0.0400564	0.797101	0.375
Brk1	3.30065	1.933	0.000964623	0.0408739	0.884058	0.625
Fam173a	3.2975	2.77597	0.000975485	0.0412883	0.550725	0.175
CAAA01147332.1	3.29436	3.33928	0.000986461	0.0416145	0.434783	0.05
Fli1	3.29436	2.1729	0.000986461	0.0416145	0.913043	0.6
Uap1l1	3.29436	2.78535	0.000986461	0.0416145	0.550725	0.2
Hsbp1	3.28807	2.21757	0.00100876	0.0423678	0.797101	0.475
Notch2	3.28807	2.26419	0.00100876	0.0423678	0.971014	0.65
Tuba1c	3.28807	2.08936	0.00100876	0.0423678	0.724638	0.3
Fnta	3.28179	3.0202	0.00103152	0.043134	0.536232	0.225
Hmgn1	3.28179	4.09273	0.00103152	0.043134	0.42029	0.05
Hnrnpu	3.28179	1.58478	0.00103152	0.043134	0.971014	0.775
Wdr83os	3.2755	2.36288	0.00105476	0.0439612	0.57971	0.25
Casp8	3.27236	2.3634	0.00106655	0.0443561	0.637681	0.275
Rps7	3.27236	1.64593	0.00106655	0.0443561	0.927536	0.425
Csnk2a1	3.26921	2.41258	0.00107847	0.0446573	0.565217	0.175
Lilrb4a	3.26921	2.17238	0.00107847	0.0446573	0.942029	0.725
P4hb	3.26921	2.36225	0.00107847	0.0446573	0.855072	0.525
Fbxl5	3.26607	1.83321	0.00109052	0.0451071	0.608696	0.175
Ap3d1	3.26293	2.23226	0.00110269	0.0454136	0.782609	0.45
Derl1	3.26293	2.52974	0.00110269	0.0454136	0.652174	0.25
Prcp	3.26293	1.91743	0.00110269	0.0454136	0.913043	0.675
Jak1	3.25978	2.03539	0.00111498	0.0458704	0.811594	0.525
Luzp1	3.25664	2.84886	0.0011274	0.0461328	0.550725	0.2
Mknk2	3.25664	2.43374	0.0011274	0.0461328	0.681159	0.325
Rgs10	3.25664	1.99905	0.0011274	0.0461328	0.971014	0.75
B4galt6	3.25349	2.14341	0.00113995	0.0463482	0.811594	0.525
Man1c1	3.25349	2.45148	0.00113995	0.0463482	0.753623	0.375
Sfpq	3.25349	1.95807	0.00113995	0.0463482	0.898551	0.475
Prpf39	3.25035	2.5369	0.00115263	0.0467144	0.594203	0.225
Timm10b	3.25035	2.29374	0.00115263	0.0467144	0.652174	0.275
Mettl23	3.24721	2.00614	0.00116543	0.0470835	0.956522	0.575
Ppp1r15a	3.24721	2.42595	0.00116543	0.0470835	0.84058	0.525
1810058I24Rik	3.24406	1.99485	0.00117837	0.0474056	0.681159	0.425
Myo5a	3.24406	2.57505	0.00117837	0.0474056	0.898551	0.5
Slco2b1	3.24406	2.35295	0.00117837	0.0474056	0.782609	0.55
Spred1	3.24406	2.35355	0.00117837	0.0474056	0.724638	0.35
Chchd2	3.24092	1.98603	0.00119144	0.0477804	0.956522	0.625
Dync1i2	3.24092	2.03342	0.00119144	0.0477804	0.753623	0.375
Smpdl3a	3.24092	2.66225	0.00119144	0.0477804	0.637681	0.325
Arhgef6	3.23778	2.29435	0.00120465	0.0480074	0.826087	0.5
Gnb1	3.23778	2.19837	0.00120465	0.0480074	0.913043	0.625
Rassf1	3.23778	2.42626	0.00120465	0.0480074	0.666667	0.35
Slc9a3r1	3.23778	2.66128	0.00120465	0.0480074	0.565217	0.225
Vmac	3.23778	2.60141	0.00120465	0.0480074	0.492754	0.1
Dusp7	3.23149	2.35902	0.00123146	0.0488213	0.536232	0.15
Rer1	3.23149	2.62656	0.00123146	0.0488213	0.666667	0.35
Cct8	3.22835	2.24004	0.00124508	0.0493098	0.724638	0.375
Acp2	3.2252	2.52605	0.00125883	0.0496998	0.724638	0.35
Fndc3a	3.2252	2.32065	0.00125883	0.0496998	0.855072	0.475
Ybx1	3.2252	1.83136	0.00125883	0.0496998	0.942029	0.675
Fbn1	-3.23149	-4.56914	0.00123146	0.0488213	0.0724638	0.425
Fras1	-3.23149	-5.20109	0.00123146	0.0488213	0.0289855	0.4
Mgam	-3.25035	-5.15367	0.00115263	0.0467144	0.0289855	0.4
Arhgap32	-3.25349	-31.6438	0.00113995	0.0463482	0	0.375
Scn2a	-3.25349	-31.5369	0.00113995	0.0463482	0	0.375
Sema5a	-3.25349	-31.1141	0.00113995	0.0463482	0	0.375
Eif2ak4	-3.25664	-3.16033	0.0011274	0.0461328	0.15942	0.5
Slc34a2	-3.25664	-1.26443	0.0011274	0.0461328	1	1
Cacna1c	-3.28179	-5.28057	0.00103152	0.043134	0.0289855	0.4
Syne1	-3.30065	-2.78485	0.000964623	0.0408739	0.26087	0.6
Pdgfrb	-3.30693	-5.40448	0.000943232	0.0400564	0.0724638	0.425
Dnah6	-3.31322	-5.68872	0.000922282	0.0393418	0.0289855	0.4
Reln	-3.31322	-5.80346	0.000922282	0.0393418	0.0289855	0.4
Vmn2r76	-3.32265	-4.92653	0.000891664	0.0385526	0.057971	0.425
Mroh2a	-3.33522	-4.08616	0.000852304	0.0374445	0.115942	0.475
Polr1a	-3.3478	-3.49088	0.000814561	0.0366293	0.0869565	0.475
Nrxn3	-3.37923	-5.96192	0.000726882	0.0338426	0.057971	0.425
Obscn	-3.38238	-6.68931	0.000718614	0.0335805	0.0144928	0.4
Fbn2	-3.43896	-5.4923	0.000583955	0.0285092	0.0434783	0.425
Cadps	-3.47039	-31.7925	0.000519695	0.0260722	0	0.4
Myh11	-3.47039	-6.16933	0.000519695	0.0260722	0.0434783	0.425
Usp29	-3.47039	-31.5179	0.000519695	0.0260722	0	0.4
Ank3	-3.55527	-4.36771	0.000377594	0.0203326	0.0869565	0.475
Sox5	-3.61499	-8.57327	0.000300355	0.0168384	0.0144928	0.425
Ptprd	-3.68729	-31.2395	0.000226652	0.0134365	0	0.425
Hydin	-3.73445	-6.21603	0.000188129	0.0115472	0.0289855	0.45
Sorl1	-3.74702	-3.76715	0.000178948	0.011145	0.101449	0.525
Dock3	-3.76588	-7.22518	0.000165963	0.0105602	0.0289855	0.45
Tead1	-3.81932	-5.4314	0.00013382	0.00897889	0.057971	0.475
Myo16	-3.83504	-7.31203	0.000125545	0.0085438	0.0144928	0.45
Cit	-3.90419	-4.19403	9.45401e-05	0.00692774	0.188406	0.55
Piezo2	-3.90419	-31.8785	9.45401e-05	0.00692774	0	0.45
Ntrk3	-3.95135	-6.22908	7.7713e-05	0.00604262	0.0289855	0.475
Csmd2	-3.96392	-4.91536	7.37291e-05	0.00580377	0.115942	0.525
Tln2	-3.96392	-4.3573	7.37291e-05	0.00580377	0.057971	0.525
D10Wsu102e	-4.10852	-3.85906	3.98204e-05	0.00355202	0.318841	0.675
Dnah8	-4.12109	-32.272	3.77079e-05	0.0034114	0	0.475
Nedd4	-4.13681	-4.75642	3.52167e-05	0.00326335	0.130435	0.55
Patj	-4.15567	-4.99015	3.24334e-05	0.0030802	0.0434783	0.525
Dock4	-4.19025	-4.32667	2.78648e-05	0.00277037	0.144928	0.575
Dst	-4.25626	-3.39513	2.07873e-05	0.00218026	0.333333	0.75
Nbea	-4.26255	-5.81329	2.02108e-05	0.00213151	0.0434783	0.525
Kalrn	-4.35371	-5.87147	1.33853e-05	0.00156755	0.0289855	0.525
Neb	-4.65863	-5.1208	3.18325e-06	0.000498075	0.0869565	0.6
Nav2	-4.74664	-6.36011	2.06819e-06	0.000343302	0.0434783	0.575
AW822073	-4.77179	-32.0272	1.82594e-06	0.000309825	0	0.55
Hmcn2	-4.82838	-7.63675	1.37652e-06	0.000251449	0.0434783	0.575
Sfi1	-4.91953	-3.56812	8.67499e-07	0.000174313	0.405797	0.775
Duxf3	-5.1553	-7.62848	2.53231e-07	6.80834e-05	0.0144928	0.6
Ttn	-5.25589	-5.43787	1.47313e-07	4.29321e-05	0.217391	0.7

## Sheet: Mural cells vs 2
names	scores	logfoldchanges	pvals	pvals_adj	pct_Mural cells	pct_2
Sparc	9.24119	9.682	2.43766e-20	9.30652e-16	1	0.425
Pdgfrb	9.09742	7.95946	9.25027e-20	1.76578e-15	0.990476	0.425
Sparcl1	9.04655	10.766	1.4756e-19	1.87785e-15	0.980952	0.175
Col4a2	8.9448	8.34337	3.72619e-19	2.37098e-15	0.980952	0.25
Col4a1	8.86517	8.17167	7.63846e-19	4.16602e-15	0.980952	0.35
Epas1	8.84306	9.78504	9.31361e-19	4.27636e-15	0.961905	0.1
Myl9	8.81651	12.4315	1.1808e-18	4.43487e-15	0.952381	0.05
Notch3	8.80767	8.1998	1.27779e-18	4.43487e-15	0.961905	0.275
Aspn	8.78333	9.95654	1.58698e-18	5.04897e-15	0.952381	0.075
Gucy1a1	8.71477	8.65157	2.91357e-18	8.5565e-15	0.961905	0.175
Igfbp7	8.69265	11.5411	3.54087e-18	9.65596e-15	0.942857	0.125
Cald1	8.67938	7.46802	3.97943e-18	1.01284e-14	0.971429	0.35
Tpm1	8.65505	8.8819	4.92711e-18	1.17567e-14	0.952381	0.175
Itga7	8.52897	8.12552	1.47657e-17	2.789e-14	0.952381	0.15
Crip2	8.52455	10.1753	1.5341e-17	2.789e-14	0.92381	0.05
Serpinh1	8.50685	8.90138	1.78721e-17	3.10145e-14	0.92381	0.075
Ebf1	8.43607	7.88963	3.28183e-17	5.22056e-14	0.961905	0.1
Ndufa4l2	8.43607	9.87417	3.28183e-17	5.22056e-14	0.914286	0.05
Rbpms	8.42501	6.62545	3.60713e-17	5.50853e-14	0.971429	0.325
Cpe	8.38741	8.24046	4.96969e-17	7.02714e-14	0.933333	0.2
Rgs5	8.35644	11.9282	6.46371e-17	7.96037e-14	0.92381	0.25
Col6a3	8.31663	7.39715	9.04994e-17	1.0162e-13	0.942857	0.275
Mcam	8.30778	9.7666	9.75067e-17	1.0636e-13	0.904762	0.05
Cav1	8.29009	10.1788	1.13165e-16	1.13695e-13	0.904762	0.075
Dtx3	8.27018	8.37592	1.33756e-16	1.2386e-13	0.914286	0.125
Gng11	8.26797	8.21714	1.3626e-16	1.2386e-13	0.92381	0.1
Htra1	8.24364	9.40484	1.67051e-16	1.47653e-13	0.895238	0.075
Btbd3	8.24143	8.54076	1.70169e-16	1.47653e-13	0.914286	0.05
Mylk	8.22815	7.51226	1.90118e-16	1.5779e-13	0.942857	0.275
C1s1	8.20161	11.2538	2.37183e-16	1.87891e-13	0.885714	0.025
Rasl12	8.19719	9.31166	2.46073e-16	1.87891e-13	0.895238	0.1
Timp3	8.19719	8.12564	2.46073e-16	1.87891e-13	0.92381	0.2
Tinagl1	8.17065	7.47581	3.0674e-16	2.29622e-13	0.914286	0.25
Vcl	8.14632	6.6628	3.75178e-16	2.75453e-13	0.933333	0.275
Atp1b2	8.13968	37.1713	3.96321e-16	2.85486e-13	0.87619	0
Dlc1	8.05563	6.46459	7.90707e-16	5.48865e-13	0.961905	0.275
Myh11	8.04678	6.6792	8.49992e-16	5.79482e-13	0.942857	0.425
Serping1	8.03351	7.53961	9.47221e-16	6.34439e-13	0.904762	0.225
Itgb1	8.01582	5.37818	1.09408e-15	7.07963e-13	0.952381	0.55
Cavin1	8.01139	8.32101	1.13417e-15	7.21672e-13	0.895238	0.15
Tpm2	7.9561	9.15359	1.77553e-15	1.06166e-12	0.87619	0.125
Fstl1	7.95388	6.93977	1.80754e-15	1.06166e-12	0.914286	0.3
Mfge8	7.87204	7.37071	3.48892e-15	2.01818e-12	0.914286	0.275
Gucy1b1	7.80348	8.29079	6.02246e-15	3.38126e-12	0.866667	0.075
Ndrg2	7.78578	36.8431	6.92835e-15	3.83349e-12	0.838095	0
Acta2	7.78136	9.39499	7.17502e-15	3.91326e-12	0.87619	0.2
Nedd4	7.75039	5.67365	9.16095e-15	4.8576e-12	0.942857	0.55
Igfbp5	7.74597	10.1054	9.48564e-15	4.96086e-12	0.847619	0.05
Fermt2	7.72606	6.44095	1.10925e-14	5.64655e-12	0.895238	0.225
Mprip	7.6398	5.27156	2.17562e-14	1.06488e-11	0.961905	0.55
Polr2b	7.59998	5.26325	2.96166e-14	1.41338e-11	0.942857	0.35
Tsc22d1	7.59114	6.64558	3.1711e-14	1.49465e-11	0.895238	0.3
Gnas	7.58229	4.39205	3.39509e-14	1.58071e-11	0.952381	0.75
Aoc3	7.5469	7.27261	4.45742e-14	2.00206e-11	0.847619	0.075
Itga1	7.52036	5.94795	5.46268e-14	2.3433e-11	0.904762	0.4
Serpine2	7.52036	6.75532	5.46268e-14	2.3433e-11	0.866667	0.225
Lamb2	7.50487	7.79039	6.14876e-14	2.60831e-11	0.838095	0.075
Bcam	7.44958	9.64602	9.36397e-14	3.80317e-11	0.809524	0.025
Rarres2	7.44737	7.69214	9.52225e-14	3.82674e-11	0.838095	0.075
Ehd2	7.44073	7.78357	1.0013e-13	3.98206e-11	0.828571	0.1
Nr2f2	7.43631	6.77327	1.0354e-13	4.07519e-11	0.866667	0.075
Ap3m1	7.43188	5.41396	1.07063e-13	4.17087e-11	0.914286	0.35
Steap4	7.42082	9.85101	1.16395e-13	4.4886e-11	0.819048	0.075
Sptbn1	7.40755	4.72322	1.28652e-13	4.91168e-11	0.933333	0.525
Gja4	7.38543	10.9759	1.51958e-13	5.63247e-11	0.8	0.025
Mrvi1	7.38543	6.964	1.51958e-13	5.63247e-11	0.838095	0.125
Ecm2	7.36553	6.9797	1.76449e-13	6.47738e-11	0.847619	0.125
Vtn	7.35889	10.2184	1.85445e-13	6.74277e-11	0.8	0.025
Lhfp	7.32571	7.42981	2.37632e-13	8.47881e-11	0.828571	0.1
Map3k20	7.32129	5.71005	2.456e-13	8.60232e-11	0.904762	0.325
Tns1	7.31465	4.62664	2.58047e-13	8.9561e-11	0.971429	0.625
Cxcl12	7.31244	6.9962	2.62332e-13	9.02279e-11	0.857143	0.2
Pde3a	7.28811	5.99251	3.14331e-13	1.06199e-10	0.87619	0.275
Selenow	7.27705	4.4682	3.41195e-13	1.14264e-10	0.92381	0.425
Laptm4a	7.27484	4.36802	3.46832e-13	1.15142e-10	0.952381	0.625
Cox4i2	7.25936	8.52431	3.88936e-13	1.26913e-10	0.790476	0.025
Pcolce	7.25936	6.79802	3.88936e-13	1.26913e-10	0.838095	0.15
Col1a2	7.25051	5.50202	4.15208e-13	1.33208e-10	0.933333	0.5
Myl6	7.25051	4.30904	4.15208e-13	1.33208e-10	0.942857	0.525
Rgs4	7.23281	9.23414	4.73087e-13	1.49269e-10	0.790476	0.05
Klf9	7.2107	6.05595	5.56668e-13	1.74201e-10	0.847619	0.175
Tm4sf1	7.20406	8.21099	5.84457e-13	1.8141e-10	0.8	0.075
Adcy6	7.19742	5.83203	6.13606e-13	1.8741e-10	0.87619	0.2
Lrrc61	7.19742	7.07143	6.13606e-13	1.8741e-10	0.819048	0.05
Fxyd1	7.11559	6.37914	1.11439e-12	3.35002e-10	0.819048	0.075
Nbl1	7.1001	7.36446	1.24665e-12	3.71832e-10	0.8	0.1
Cd151	7.07356	6.48253	1.51009e-12	4.43479e-10	0.809524	0.125
Arhgef17	7.06471	6.08024	1.60949e-12	4.65509e-10	0.847619	0.225
Tuba1a	7.02932	5.0453	2.07539e-12	5.91301e-10	0.87619	0.3
Myo1b	7.0249	5.76897	2.14222e-12	6.0582e-10	0.847619	0.275
Septin7	7.00941	4.3593	2.39316e-12	6.66906e-10	0.933333	0.525
Ano1	7.00278	5.45202	2.50933e-12	6.89218e-10	0.866667	0.375
Syn3	7.00278	5.33598	2.50933e-12	6.89218e-10	0.904762	0.35
Col6a2	6.99172	6.62403	2.71536e-12	7.35226e-10	0.819048	0.125
Flna	6.98508	5.56493	2.84684e-12	7.65399e-10	0.952381	0.6
Heyl	6.98287	9.182	2.89204e-12	7.72114e-10	0.761905	0.025
Olfr558	6.97624	7.55105	3.03191e-12	8.03834e-10	0.8	0.1
Septin4	6.9696	6.72824	3.1784e-12	8.36861e-10	0.8	0.175
Atp5b	6.96297	4.45371	3.33182e-12	8.65322e-10	0.92381	0.625
Cenpp	6.96297	4.99944	3.33182e-12	8.65322e-10	0.828571	0.05
Map1lc3a	6.95633	5.94406	3.4925e-12	9.00924e-10	0.838095	0.125
Lpp	6.95412	4.81996	3.54773e-12	9.09029e-10	0.904762	0.425
Ptms	6.93864	3.38889	3.95905e-12	1.00098e-09	0.933333	0.625
Meox2	6.91652	6.92622	4.62884e-12	1.16263e-09	0.780952	0.075
Jag1	6.9143	6.26873	4.70163e-12	1.17319e-09	0.809524	0.125
Phlda1	6.90988	5.4372	4.8506e-12	1.20251e-09	0.838095	0.15
S100a6	6.90546	5.43108	5.00419e-12	1.23258e-09	0.92381	0.375
Ppp1r12a	6.89219	4.96702	5.49414e-12	1.34458e-09	0.942857	0.45
Errfi1	6.88776	5.90887	5.66767e-12	1.37822e-09	0.885714	0.325
Prkar1a	6.8767	3.83614	6.12536e-12	1.48009e-09	0.895238	0.675
Pear1	6.83025	6.37027	8.47645e-12	1.99762e-09	0.790476	0.15
Hes1	6.81698	5.80223	9.29725e-12	2.17761e-09	0.847619	0.1
Tagln	6.78159	8.32697	1.18858e-11	2.73359e-09	0.761905	0.1
Col5a2	6.77938	6.73228	1.20692e-11	2.75915e-09	0.780952	0.125
Oaz2	6.76832	5.31922	1.30285e-11	2.96073e-09	0.819048	0.2
S100a11	6.75726	3.88236	1.40624e-11	3.17676e-09	0.87619	0.325
Ccnd2	6.75505	6.0267	1.42786e-11	3.18788e-09	0.828571	0.2
Slc25a4	6.75505	5.72312	1.42786e-11	3.18788e-09	0.828571	0.2
Esam	6.72851	9.1075	1.71412e-11	3.76101e-09	0.733333	0.025
Cavin3	6.72408	34.976	1.767e-11	3.85489e-09	0.72381	0
Mfrp	6.71524	8.09436	1.87761e-11	4.07293e-09	0.733333	0.025
C1qtnf5	6.71081	8.08575	1.93543e-11	4.17463e-09	0.733333	0.025
Ppp1r14a	6.70418	6.79987	2.02544e-11	4.34423e-09	0.761905	0.025
Dock6	6.69754	5.81907	2.11955e-11	4.52068e-09	0.819048	0.2
Arhgef25	6.67985	7.63753	2.39192e-11	4.9901e-09	0.742857	0.05
Rhoj	6.67985	5.8473	2.39192e-11	4.9901e-09	0.809524	0.175
Mmp14	6.64446	5.0153	3.04337e-11	6.31467e-09	0.847619	0.3
Crtc3	6.63561	5.05692	3.23165e-11	6.63322e-09	0.885714	0.325
Actn4	6.60907	4.47914	3.8675e-11	7.8959e-09	0.847619	0.45
Cryab	6.60022	7.22949	4.1055e-11	8.33722e-09	0.752381	0.05
Ccdc80	6.56041	5.92236	5.36616e-11	1.07261e-08	0.8	0.2
Tppp3	6.56041	4.7454	5.36616e-11	1.07261e-08	0.904762	0.55
Fam162a	6.55156	5.56185	5.69398e-11	1.12054e-08	0.771429	0.15
Smtn	6.55156	6.14231	5.69398e-11	1.12054e-08	0.771429	0.15
Bgn	6.52502	6.13877	6.79943e-11	1.31771e-08	0.809524	0.2
Nrep	6.51617	7.15893	7.2126e-11	1.38373e-08	0.742857	0.1
Mustn1	6.50511	7.03995	7.76371e-11	1.48201e-08	0.742857	0.125
Art3	6.50068	6.80127	7.9955e-11	1.51867e-08	0.761905	0.175
Lamc1	6.49847	5.38349	8.11391e-11	1.53353e-08	0.790476	0.225
Cygb	6.49405	7.65222	8.35592e-11	1.57149e-08	0.72381	0.05
S1pr3	6.43654	7.49068	1.22227e-10	2.26523e-08	0.733333	0.125
Ptp4a3	6.40779	7.97812	1.47647e-10	2.72313e-08	0.72381	0.075
Gprc5c	6.40336	6.13704	1.51991e-10	2.78977e-08	0.761905	0.175
Dmd	6.38346	4.6521	1.73135e-10	3.16266e-08	0.847619	0.425
Thy1	6.36797	6.8014	1.91543e-10	3.48224e-08	0.704762	0.025
Trpc3	6.35249	6.01911	2.11857e-10	3.83331e-08	0.752381	0.125
Prkg1	6.32816	5.38827	2.48103e-10	4.46796e-08	0.780952	0.125
Gsn	6.32152	3.73828	2.58996e-10	4.64224e-08	0.952381	0.75
Ddx5	6.29056	2.71072	3.16328e-10	5.64334e-08	0.971429	0.9
Nudt4	6.27729	5.06068	3.44533e-10	6.06156e-08	0.809524	0.225
Pls3	6.27729	6.98976	3.44533e-10	6.06156e-08	0.714286	0.1
Cspg4	6.23747	4.91958	4.44696e-10	7.7171e-08	0.828571	0.4
Ednra	6.23305	5.30082	4.57443e-10	7.90238e-08	0.828571	0.25
Atp2a2	6.20651	5.12118	5.41753e-10	9.23351e-08	0.790476	0.275
Casq2	6.20651	6.98201	5.41753e-10	9.23351e-08	0.72381	0.15
Atp1a2	6.20208	6.59482	5.57207e-10	9.45469e-08	0.714286	0.1
Septin11	6.19766	4.41318	5.73091e-10	9.68118e-08	0.847619	0.375
Tbx2	6.19324	6.92499	5.89416e-10	9.86962e-08	0.695238	0.075
Dag1	6.17333	4.79829	6.68671e-10	1.10994e-07	0.819048	0.275
Cnn3	6.16227	7.0876	7.17098e-10	1.17499e-07	0.685714	0.05
Filip1l	6.15785	5.13457	7.37413e-10	1.20312e-07	0.885714	0.3
Csrp1	6.14457	6.2978	8.01783e-10	1.30257e-07	0.72381	0.15
Lims1	6.14015	4.9912	8.24433e-10	1.32807e-07	0.847619	0.275
Rasl11a	6.14015	7.1593	8.24433e-10	1.32807e-07	0.695238	0.075
Hmgb1	6.12246	3.73471	9.21441e-10	1.46578e-07	0.8	0.2
Rbms3	6.12024	4.72187	9.34324e-10	1.48011e-07	0.780952	0.175
Maged2	6.09149	6.45301	1.11865e-09	1.72906e-07	0.704762	0.1
Nab1	6.09149	4.63795	1.11865e-09	1.72906e-07	0.780952	0.3
Atp2b4	6.08264	4.97221	1.18218e-09	1.81258e-07	0.790476	0.225
Id3	6.06495	8.05752	1.31997e-09	1.99976e-07	0.67619	0.025
Col6a1	6.04946	5.60068	1.45329e-09	2.17583e-07	0.761905	0.225
Tgfb1i1	6.04946	5.00434	1.45329e-09	2.17583e-07	0.780952	0.225
Des	6.04504	5.87209	1.49373e-09	2.22764e-07	0.72381	0.125
Cdc42ep4	6.03177	6.0652	1.62175e-09	2.39054e-07	0.704762	0.075
Nid1	6.02071	5.37637	1.73654e-09	2.53045e-07	0.780952	0.25
Aldoa	5.99859	3.67487	1.99037e-09	2.88929e-07	0.895238	0.6
Col3a1	5.99417	5.36645	2.04531e-09	2.9578e-07	0.885714	0.55
Nrip2	5.96762	6.9534	2.40732e-09	3.4422e-07	0.685714	0.1
Parva	5.94108	5.54866	2.83147e-09	4.00369e-07	0.72381	0.15
Rasgrp2	5.94108	5.02819	2.83147e-09	4.00369e-07	0.752381	0.175
Sdc2	5.93666	5.93273	2.9089e-09	4.098e-07	0.695238	0.1
Hmgn1	5.89684	6.03533	3.70518e-09	5.2006e-07	0.657143	0.05
Akap12	5.89463	7.74555	3.75515e-09	5.25143e-07	0.647619	0.025
Ubb	5.88357	2.5242	4.01501e-09	5.59435e-07	0.942857	0.7
Lzts2	5.88136	7.18403	4.06905e-09	5.64902e-07	0.647619	0.025
Inpp4b	5.87694	4.34062	4.17925e-09	5.78099e-07	0.819048	0.325
Arhgap29	5.8703	5.74541	4.35001e-09	5.93124e-07	0.685714	0.1
Ifi27	5.8703	4.6385	4.35001e-09	5.93124e-07	0.790476	0.3
Septin8	5.86146	3.67448	4.58829e-09	6.23387e-07	0.857143	0.45
Parm1	5.85924	6.00602	4.64982e-09	6.29506e-07	0.685714	0.125
Uba2	5.83491	4.78026	5.38188e-09	7.23484e-07	0.771429	0.35
Utrn	5.83491	3.76665	5.38188e-09	7.23484e-07	0.866667	0.55
Crip1	5.81722	3.02976	5.98353e-09	7.98738e-07	0.933333	0.8
Abcc9	5.81279	5.8792	6.14387e-09	8.17285e-07	0.72381	0.25
Ifitm3	5.79952	4.0402	6.6504e-09	8.63602e-07	0.92381	0.5
Pcp4l1	5.79952	6.96006	6.6504e-09	8.63602e-07	0.657143	0.075
H1f0	5.77298	5.90048	7.78816e-09	1.00113e-06	0.67619	0.1
Hspb1	5.75307	4.67596	8.76355e-09	1.12273e-06	0.742857	0.125
Kcnj8	5.75086	35.3904	8.87899e-09	1.12994e-06	0.619048	0
Txn1	5.73759	3.79247	9.60331e-09	1.21806e-06	0.904762	0.425
Gas1	5.73317	5.32057	9.85728e-09	1.24202e-06	0.685714	0.1
Prss23	5.73317	8.09111	9.85728e-09	1.24202e-06	0.638095	0.05
Clstn1	5.69335	4.97609	1.24569e-08	1.54911e-06	0.714286	0.175
Rsu1	5.69114	4.09679	1.26193e-08	1.56422e-06	0.8	0.325
Luzp1	5.68008	4.93269	1.34631e-08	1.65804e-06	0.714286	0.2
Calm2	5.67123	3.50155	1.41773e-08	1.7348e-06	0.952381	0.6
Plekhg2	5.66681	4.70741	1.4548e-08	1.76884e-06	0.742857	0.2
Cox6a1	5.61815	3.01505	1.93014e-08	2.33192e-06	0.914286	0.6
Il34	5.61151	6.07301	2.00564e-08	2.41551e-06	0.647619	0.075
Cobll1	5.60045	4.62595	2.13791e-08	2.55865e-06	0.742857	0.15
Col5a1	5.59603	4.21553	2.19315e-08	2.61657e-06	0.780952	0.35
Higd1b	5.57391	33.7128	2.49082e-08	2.9441e-06	0.6	0
Sntb1	5.56506	6.07412	2.62056e-08	3.08789e-06	0.647619	0.05
Tspan3	5.56285	4.06551	2.654e-08	3.10811e-06	0.8	0.375
Enpep	5.54295	6.05792	2.97425e-08	3.4514e-06	0.647619	0.1
Col18a1	5.53189	4.27764	3.16805e-08	3.65408e-06	0.742857	0.275
Srsf5	5.5164	2.73713	3.46008e-08	3.94325e-06	0.904762	0.675
Lmod1	5.49207	7.10503	3.97244e-08	4.48698e-06	0.609524	0.025
Zbtb20	5.49207	2.87381	3.97244e-08	4.48698e-06	0.952381	0.775
Wdr5b	5.47659	3.72448	4.33601e-08	4.84036e-06	0.72381	0.15
Gnb4	5.46774	4.35343	4.55804e-08	5.04397e-06	0.761905	0.35
Limd1	5.45447	3.94371	4.91189e-08	5.38868e-06	0.819048	0.45
Map1b	5.44784	4.82106	5.09865e-08	5.57755e-06	0.72381	0.175
Syde1	5.44562	5.1393	5.16243e-08	5.63117e-06	0.638095	0.05
Srrm2	5.43899	3.12204	5.35841e-08	5.8283e-06	0.952381	0.675
Vdac1	5.43235	4.29489	5.5616e-08	6.03213e-06	0.72381	0.25
Ets1	5.4235	5.4849	5.84417e-08	6.32064e-06	0.666667	0.1
Sdhc	5.41466	3.61998	6.14062e-08	6.62251e-06	0.790476	0.35
Pcdh18	5.41023	6.64296	6.29426e-08	6.76908e-06	0.609524	0.05
Foxs1	5.39696	33.3342	6.77786e-08	7.24833e-06	0.580952	0
Spry4	5.39475	5.98461	6.86189e-08	7.31769e-06	0.628571	0.075
Ywhaq	5.39033	3.77235	7.03297e-08	7.47924e-06	0.761905	0.225
Postn	5.38369	7.4043	7.29737e-08	7.69611e-06	0.609524	0.05
Ilk	5.38148	4.0703	7.38763e-08	7.76983e-06	0.8	0.375
Lgals1	5.37484	2.70449	7.66492e-08	8.0173e-06	0.942857	0.775
Myh9	5.37042	2.87123	7.85536e-08	8.17171e-06	0.92381	0.65
Pcdh1	5.37042	4.82845	7.85536e-08	8.17171e-06	0.657143	0.1
Pxdn	5.36378	4.97065	8.14963e-08	8.45479e-06	0.666667	0.125
Egflam	5.35936	5.22162	8.35171e-08	8.61761e-06	0.647619	0.125
Dbndd2	5.35273	4.47008	8.66395e-08	8.86789e-06	0.733333	0.2
Vasn	5.35273	6.24725	8.66395e-08	8.86789e-06	0.609524	0.05
Shmt2	5.34388	3.06638	9.09791e-08	9.28717e-06	0.790476	0.15
Oat	5.33945	3.99141	9.32271e-08	9.44091e-06	0.771429	0.375
Ywhaz	5.33945	3.22009	9.32271e-08	9.44091e-06	0.857143	0.4
Fzd4	5.33061	5.13129	9.78855e-08	9.80859e-06	0.67619	0.15
Pdlim7	5.33061	6.36838	9.78855e-08	9.80859e-06	0.609524	0.05
Spry2	5.33061	6.45457	9.78855e-08	9.80859e-06	0.6	0.05
Afap1l2	5.31291	5.17769	1.07888e-07	1.06708e-05	0.647619	0.1
Csnk1a1	5.31291	3.73704	1.07888e-07	1.06708e-05	0.914286	0.5
Taf10	5.28195	3.86133	1.2782e-07	1.25126e-05	0.809524	0.4
Cd81	5.2554	2.76668	1.47701e-07	1.42758e-05	0.933333	0.8
Rcn3	5.2554	6.46006	1.47701e-07	1.42758e-05	0.6	0.075
Ndufb9	5.25098	3.94119	1.51293e-07	1.45493e-05	0.790476	0.275
Ptpn9	5.25098	4.46193	1.51293e-07	1.45493e-05	0.685714	0.2
Ndufs2	5.24877	4.44144	1.53121e-07	1.4688e-05	0.704762	0.175
Snrk	5.24434	4.20565	1.5684e-07	1.50071e-05	0.742857	0.275
Dstn	5.23771	3.98539	1.62583e-07	1.55178e-05	0.790476	0.375
Lbh	5.23328	4.09385	1.66525e-07	1.58149e-05	0.704762	0.25
Lrrc32	5.22444	5.0212	1.74686e-07	1.65488e-05	0.657143	0.125
Ptma	5.2178	2.21527	1.8106e-07	1.70679e-05	0.914286	0.575
Hspg2	5.20232	3.74896	1.96818e-07	1.83272e-05	0.761905	0.3
Cbx6	5.19789	4.73581	2.01559e-07	1.86775e-05	0.647619	0.1
Myo1c	5.19347	4.03185	2.0641e-07	1.90807e-05	0.72381	0.3
Pgrmc1	5.18684	4.92419	2.13899e-07	1.97252e-05	0.685714	0.175
Tcim	5.17799	7.15682	2.24293e-07	2.05842e-05	0.571429	0.025
Mgp	5.17577	5.51459	2.26967e-07	2.073e-05	0.638095	0.1
Pcdh19	5.17577	6.20526	2.26967e-07	2.073e-05	0.6	0.075
Eef2	5.16472	2.16601	2.40804e-07	2.18371e-05	0.952381	0.825
Gjc1	5.1625	5.07769	2.43668e-07	2.20445e-05	0.638095	0.125
Lama4	5.14923	4.11096	2.61554e-07	2.34956e-05	0.695238	0.25
Tns2	5.14702	6.93039	2.64656e-07	2.37184e-05	0.571429	0.025
Asap2	5.14481	3.80591	2.67793e-07	2.38317e-05	0.714286	0.25
Rbpms2	5.14039	6.46202	2.74176e-07	2.4343e-05	0.580952	0.05
Pde5a	5.13596	4.34455	2.80705e-07	2.48073e-05	0.67619	0.125
Igf2	5.13154	33.5695	2.87384e-07	2.51646e-05	0.552381	0
Jph2	5.13154	32.5888	2.87384e-07	2.51646e-05	0.552381	0
Maged1	5.13154	6.5092	2.87384e-07	2.51646e-05	0.590476	0.05
Pnisr	5.13154	3.35601	2.87384e-07	2.51646e-05	0.819048	0.45
Cav2	5.12933	4.7108	2.90781e-07	2.54038e-05	0.647619	0.175
Rdh5	5.12269	3.264	3.01207e-07	2.61947e-05	0.838095	0.45
Myadm	5.12048	2.86892	3.04761e-07	2.64436e-05	0.914286	0.725
Tprgl	5.11827	4.61209	3.08356e-07	2.66949e-05	0.72381	0.2
Calu	5.09172	4.15125	3.54822e-07	3.05099e-05	0.733333	0.3
Ptk2	5.09172	4.05291	3.54822e-07	3.05099e-05	0.704762	0.3
Klhdc8b	5.08288	5.87969	3.71761e-07	3.18946e-05	0.6	0.1
Hmgn3	5.07845	6.71364	3.80521e-07	3.25e-05	0.561905	0.025
Vmac	5.07845	4.33292	3.80521e-07	3.25e-05	0.628571	0.1
Selenof	5.05855	3.1714	4.22465e-07	3.60019e-05	0.857143	0.525
Pde1a	5.04306	4.90755	4.58138e-07	3.8955e-05	0.619048	0.1
Apbb2	5.03864	4.11956	4.68853e-07	3.96893e-05	0.714286	0.25
Mast4	5.02979	3.61759	4.91013e-07	4.12905e-05	0.790476	0.375
Son	5.02758	1.93754	4.96708e-07	4.16776e-05	0.971429	0.875
Rhoc	5.02094	3.73589	5.1418e-07	4.30491e-05	0.704762	0.25
Lgalsl	5.0121	5.61661	5.38401e-07	4.47823e-05	0.580952	0.075
Slc2a4	5.0121	5.98451	5.38401e-07	4.47823e-05	0.571429	0.05
Cacna1c	5.00767	3.32678	5.5092e-07	4.56248e-05	0.847619	0.4
Smim27	5.00767	3.38578	5.5092e-07	4.56248e-05	0.714286	0.175
Tbc1d1	5.00325	3.82439	5.63719e-07	4.65837e-05	0.733333	0.3
Dmpk	4.99883	5.62773	5.76805e-07	4.75621e-05	0.580952	0.05
Ndufs6	4.99661	4.25365	5.83457e-07	4.78009e-05	0.628571	0.125
Selenom	4.99661	3.87042	5.83457e-07	4.78009e-05	0.666667	0.175
Atp5a1	4.99219	2.78845	5.96985e-07	4.86376e-05	0.838095	0.675
Spry1	4.99219	6.98945	5.96985e-07	4.86376e-05	0.552381	0.025
Dab2ip	4.98998	3.81578	6.03861e-07	4.86376e-05	0.704762	0.25
Hnrnph1	4.98998	3.75812	6.03861e-07	4.86376e-05	0.752381	0.375
Sorbs1	4.98998	3.63527	6.03861e-07	4.86376e-05	0.742857	0.4
Ddr2	4.98113	4.11348	6.32138e-07	5.08079e-05	0.685714	0.25
Prrx1	4.97228	5.34862	6.61689e-07	5.30714e-05	0.6	0.1
Daam2	4.96786	4.09504	6.7696e-07	5.41823e-05	0.67619	0.175
Tpm4	4.96565	2.85896	6.84722e-07	5.46889e-05	0.819048	0.575
Dynll1	4.95901	2.80504	7.08526e-07	5.63544e-05	0.847619	0.55
Atp5d	4.95459	3.18564	7.24836e-07	5.74124e-05	0.761905	0.4
Bloc1s1	4.95459	2.80463	7.24836e-07	5.74124e-05	0.809524	0.45
Btg1	4.95238	3.19536	7.33126e-07	5.78291e-05	0.914286	0.425
Mark1	4.95238	4.70695	7.33126e-07	5.78291e-05	0.609524	0.125
Lrrc58	4.9391	2.52924	7.84819e-07	6.16519e-05	0.952381	0.675
Atp5c1	4.93689	3.16271	7.93769e-07	6.20994e-05	0.780952	0.5
Syne2	4.93247	3.27738	8.11964e-07	6.32636e-05	0.847619	0.5
Actn1	4.9192	4.0312	8.68994e-07	6.7295e-05	0.657143	0.15
Ebf2	4.9192	4.59593	8.68994e-07	6.7295e-05	0.647619	0.15
Cdk4	4.91256	3.53596	8.98936e-07	6.94728e-05	0.704762	0.325
Mxra8	4.90593	4.67967	9.2987e-07	7.15738e-05	0.628571	0.1
Cox8a	4.89487	2.68955	9.83718e-07	7.54145e-05	0.914286	0.575
Adgrl1	4.88381	4.20096	1.04056e-06	7.92945e-05	0.67619	0.125
Nfia	4.88381	3.40425	1.04056e-06	7.92945e-05	0.790476	0.325
Anapc5	4.87496	3.7098	1.0883e-06	8.22755e-05	0.790476	0.4
Eif4g2	4.87496	3.07692	1.0883e-06	8.22755e-05	0.847619	0.575
Msrb3	4.87496	4.49259	1.0883e-06	8.22755e-05	0.619048	0.15
Ccnd3	4.87054	4.81274	1.11295e-06	8.33143e-05	0.590476	0.1
Mlf2	4.87054	3.60119	1.11295e-06	8.33143e-05	0.695238	0.3
Mrfap1	4.87054	3.00705	1.11295e-06	8.33143e-05	0.828571	0.4
Sort1	4.87054	4.73504	1.11295e-06	8.33143e-05	0.6	0.125
2310022B05Rik	4.86611	5.79004	1.13814e-06	8.47017e-05	0.561905	0.05
Eif4h	4.86611	3.46886	1.13814e-06	8.47017e-05	0.752381	0.325
Fam57b	4.86611	2.80011	1.13814e-06	8.47017e-05	0.742857	0.2
Tbx3	4.86169	3.85636	1.16388e-06	8.64486e-05	0.657143	0.15
Itih5	4.85727	5.15236	1.19018e-06	8.82302e-05	0.6	0.125
Plce1	4.85505	4.18232	1.20354e-06	8.90479e-05	0.647619	0.175
Actb	4.84842	1.4078	1.2445e-06	9.1546e-05	1	1
Cnbp	4.84842	3.24208	1.2445e-06	9.1546e-05	0.866667	0.55
Rrp8	4.84842	3.409	1.2445e-06	9.1546e-05	0.628571	0.1
Mtus1	4.83957	3.88739	1.3012e-06	9.55328e-05	0.704762	0.25
Cdc42bpa	4.83515	3.70459	1.33047e-06	9.73079e-05	0.695238	0.3
Nes	4.81745	4.98524	1.45403e-06	0.000105939	0.6	0.075
Rmi1	4.81082	2.55094	1.50315e-06	0.000109309	0.742857	0.175
B230219D22Rik	4.80418	3.636	1.55386e-06	0.000112782	0.695238	0.25
Mef2c	4.79976	2.69632	1.58858e-06	0.000114865	0.87619	0.7
4930523C07Rik	4.79091	3.68482	1.66027e-06	0.000119596	0.733333	0.3
Thra	4.78206	3.42554	1.73506e-06	0.000124748	0.733333	0.225
Pten	4.77985	3.33926	1.75426e-06	0.000125891	0.780952	0.375
Mgst3	4.77764	4.13508	1.77366e-06	0.000126807	0.647619	0.15
Nckap1	4.771	4.46009	1.83311e-06	0.000130812	0.628571	0.175
Rpl4	4.76879	2.50771	1.85335e-06	0.000132009	0.942857	0.7
Ltbp4	4.73782	4.90511	2.16024e-06	0.000152447	0.6	0.125
Cacna1h	4.7334	4.87209	2.20788e-06	0.000155521	0.571429	0.1
Epn2	4.72898	4.1249	2.25653e-06	0.000157784	0.638095	0.175
Nrarp	4.72898	7.0368	2.25653e-06	0.000157784	0.52381	0.025
Kctd10	4.72455	4.60341	2.30621e-06	0.000160963	0.6	0.15
Eif4a2	4.72013	3.06778	2.35694e-06	0.000163904	0.828571	0.475
Cd248	4.71571	6.62176	2.40874e-06	0.000166294	0.52381	0.025
Ndufa11	4.71571	3.64736	2.40874e-06	0.000166294	0.657143	0.2
Ndufs5	4.71571	3.03066	2.40874e-06	0.000166294	0.638095	0.15
Plcb4	4.70686	3.71034	2.51563e-06	0.000172118	0.67619	0.225
Rasal2	4.70686	3.53713	2.51563e-06	0.000172118	0.695238	0.25
Idh3b	4.69359	3.7381	2.68455e-06	0.000182693	0.67619	0.225
Myl12a	4.68916	2.60911	2.74324e-06	0.000185694	0.828571	0.525
Tgfb3	4.6781	5.35806	2.89539e-06	0.000195646	0.552381	0.075
Vasp	4.67368	2.98665	2.95849e-06	0.000199557	0.8	0.375
Emid1	4.66704	5.06478	3.05562e-06	0.000205383	0.561905	0.1
Slc7a2	4.66704	4.06621	3.05562e-06	0.000205383	0.657143	0.2
Efemp2	4.66483	5.10896	3.08867e-06	0.00020724	0.552381	0.075
Arhgap1	4.66041	3.75935	3.15581e-06	0.000211373	0.704762	0.275
Ubr1	4.65377	3.13633	3.25914e-06	0.000217531	0.752381	0.425
Synpo2	4.64935	3.90135	3.32982e-06	0.00022186	0.67619	0.225
Wtip	4.64714	7.35711	3.36571e-06	0.000223861	0.514286	0.025
Rnf187	4.64271	4.17835	3.43861e-06	0.000228312	0.628571	0.175
Angptl2	4.63608	4.62747	3.5508e-06	0.000234944	0.6	0.15
Procr	4.62723	6.68107	3.70586e-06	0.000244779	0.52381	0.05
Tmem38b	4.62502	5.16119	3.74563e-06	0.000246979	0.552381	0.075
Plekhg3	4.61838	3.25887	3.8674e-06	0.00025413	0.714286	0.375
Inpp5a	4.61396	4.22464	3.95068e-06	0.000259156	0.619048	0.125
Klhl23	4.60954	4.55084	4.03567e-06	0.000264278	0.590476	0.15
Amotl1	4.60732	4.24729	4.07883e-06	0.000266646	0.609524	0.175
Hspb8	4.60069	32.2944	4.21095e-06	0.000274813	0.495238	0
Pdgfa	4.59627	3.64025	4.30131e-06	0.000280231	0.638095	0.2
Dgkb	4.59184	4.87629	4.39352e-06	0.000285265	0.561905	0.1
Micos10	4.58963	2.91452	4.44033e-06	0.000287815	0.761905	0.425
Dst	4.57857	2.23719	4.68165e-06	0.00030243	0.92381	0.75
Sncg	4.57636	5.74473	4.73139e-06	0.000305127	0.533333	0.075
Aldh2	4.56972	3.0173	4.88369e-06	0.000313361	0.790476	0.45
Trp53inp2	4.56972	4.28249	4.88369e-06	0.000313361	0.6	0.175
Cacna2d1	4.55424	3.69832	5.25753e-06	0.000334537	0.628571	0.175
Prcd	4.55203	4.7232	5.31313e-06	0.000337512	0.533333	0.05
Rras	4.53433	4.16253	5.77858e-06	0.000365862	0.590476	0.1
Impad1	4.51221	3.65544	6.41543e-06	0.000401522	0.638095	0.225
Prrc2b	4.50337	3.22193	6.68853e-06	0.000417246	0.733333	0.35
Ndufa13	4.49894	2.63009	6.82921e-06	0.000423944	0.780952	0.45
Cox6c	4.49673	2.10093	6.90061e-06	0.000426988	0.819048	0.575
Gna11	4.49673	3.88761	6.90061e-06	0.000426988	0.628571	0.225
Ccdc3	4.48788	5.483	7.19342e-06	0.000444385	0.533333	0.075
Stk38l	4.48125	3.52593	7.42078e-06	0.000456952	0.647619	0.2
Tmsb10	4.47904	2.50636	7.49808e-06	0.000460969	0.685714	0.225
Twsg1	4.46798	4.05555	7.89628e-06	0.000483891	0.6	0.15
Bsg	4.45471	2.8169	8.40083e-06	0.000510712	0.761905	0.45
Ndufb6	4.45471	3.86999	8.40083e-06	0.000510712	0.6	0.125
Prkcg	4.45471	2.80582	8.40083e-06	0.000510712	0.695238	0.2
Jam3	4.45028	4.52206	8.57576e-06	0.000519691	0.561905	0.125
Gucy1a2	4.44586	4.19965	8.75417e-06	0.000528824	0.561905	0.1
Pttg1ip	4.43922	3.27621	9.02844e-06	0.00054453	0.72381	0.375
Tnks1bp1	4.43259	4.36579	9.31091e-06	0.000560681	0.552381	0.1
Aopep	4.42374	3.16903	9.7007e-06	0.000579582	0.771429	0.5
Chd4	4.42374	2.52719	9.7007e-06	0.000579582	0.847619	0.575
Tln1	4.42374	2.30203	9.7007e-06	0.000579582	0.87619	0.65
Kitl	4.4171	3.59006	1.00032e-05	0.000595792	0.628571	0.325
Myom1	4.41489	4.09924	1.0106e-05	0.000600979	0.609524	0.2
Tnfaip1	4.41047	3.44583	1.03147e-05	0.000611484	0.67619	0.3
Anxa6	4.40826	2.65433	1.04206e-05	0.000615848	0.780952	0.625
Myo10	4.40162	3.38457	1.07445e-05	0.000632056	0.638095	0.225
Psmc3	4.40162	3.48644	1.07445e-05	0.000632056	0.685714	0.25
Sf3b1	4.39499	2.71115	1.1078e-05	0.000650672	0.914286	0.675
Plpp3	4.38835	5.01617	1.14214e-05	0.000668783	0.52381	0.075
Ppp2r1a	4.38393	3.57975	1.16559e-05	0.000681471	0.657143	0.3
Map4	4.3795	3.16852	1.18951e-05	0.000694389	0.809524	0.425
Ndufc1	4.37508	3.24832	1.21389e-05	0.000705386	0.6	0.175
Pik3r1	4.37508	3.16015	1.21389e-05	0.000705386	0.809524	0.4
Ywhab	4.37508	2.89206	1.21389e-05	0.000705386	0.885714	0.6
Ccdc24	4.37065	5.54033	1.23875e-05	0.000718736	0.504762	0.05
Phldb1	4.36623	3.91639	1.26409e-05	0.000732327	0.580952	0.175
C1qtnf6	4.36181	3.95811	1.28993e-05	0.000746163	0.561905	0.1
Fkbp1a	4.35296	2.69091	1.34312e-05	0.000775758	0.8	0.55
Cfl1	4.34854	1.94	1.37049e-05	0.000789181	0.92381	0.75
Nenf	4.34854	3.24135	1.37049e-05	0.000789181	0.657143	0.25
Rhbdf1	4.34632	4.31282	1.38438e-05	0.000795977	0.571429	0.125
Gapdh	4.33969	2.05174	1.42685e-05	0.000814263	0.809524	0.375
Ift43	4.33969	3.79521	1.42685e-05	0.000814263	0.6	0.175
Rem1	4.33969	5.24421	1.42685e-05	0.000814263	0.504762	0.05
Sptan1	4.33526	3.09094	1.45585e-05	0.000829573	0.733333	0.375
Ccn1	4.33084	5.60249	1.48541e-05	0.000841394	0.52381	0.075
Gtf2i	4.33084	2.97648	1.48541e-05	0.000841394	0.742857	0.4
Gnb1	4.31978	2.32565	1.56184e-05	0.000878171	0.857143	0.625
Oaz1	4.31315	2.13383	1.60948e-05	0.0009023	0.87619	0.45
Spcs1	4.31315	3.1039	1.60948e-05	0.0009023	0.685714	0.3
Ppia	4.30872	1.8132	1.642e-05	0.000919185	0.828571	0.35
Vezf1	4.29545	4.31225	1.74338e-05	0.000974509	0.552381	0.15
Mmp11	4.28882	7.11633	1.79629e-05	0.00100115	0.47619	0.025
Denn2b	4.2866	4.06115	1.81426e-05	0.00100969	0.552381	0.1
Atp5e	4.28439	2.43183	1.8324e-05	0.00101682	0.8	0.475
Ggt5	4.26891	3.71183	1.96432e-05	0.00107905	0.609524	0.2
Hspb2	4.26891	5.59902	1.96432e-05	0.00107905	0.485714	0.025
Slc6a9	4.26891	5.44621	1.96432e-05	0.00107905	0.504762	0.075
Thbs1	4.26891	4.88866	1.96432e-05	0.00107905	0.504762	0.05
Trib2	4.26891	5.11766	1.96432e-05	0.00107905	0.504762	0.05
Ajuba	4.23794	4.52155	2.25578e-05	0.00122331	0.552381	0.15
Chchd2	4.23794	2.07078	2.25578e-05	0.00122331	0.885714	0.625
Cnn2	4.23352	3.68764	2.30063e-05	0.00124586	0.638095	0.3
Nbeal1	4.2291	2.85632	2.34633e-05	0.00126702	0.828571	0.475
Rbm39	4.2291	2.01108	2.34633e-05	0.00126702	0.942857	0.775
Pkd1	4.22467	2.9804	2.3929e-05	0.00128671	0.8	0.55
Naalad2	4.22246	3.53976	2.41651e-05	0.00129757	0.609524	0.225
Pla2r1	4.22025	3.42703	2.44034e-05	0.0013067	0.628571	0.3
Prmt1	4.22025	5.01168	2.44034e-05	0.0013067	0.485714	0.025
Apold1	4.21582	5.7463	2.48868e-05	0.00132514	0.485714	0.025
Esyt1	4.21582	2.63309	2.48868e-05	0.00132514	0.847619	0.55
Ndufv2	4.21582	3.3554	2.48868e-05	0.00132514	0.647619	0.25
Slit3	4.21582	3.28907	2.48868e-05	0.00132514	0.647619	0.3
Tceal9	4.21361	3.18249	2.51319e-05	0.00133633	0.647619	0.275
Mat2a	4.2114	3.14274	2.53793e-05	0.00134201	0.704762	0.35
Tubb4b	4.2114	3.74284	2.53793e-05	0.00134201	0.542857	0.15
Arid5b	4.20255	2.93226	2.63922e-05	0.00138407	0.809524	0.4
Col5a3	4.20255	3.78315	2.63922e-05	0.00138407	0.619048	0.25
Ndufb10	4.20255	3.04625	2.63922e-05	0.00138407	0.685714	0.3
Sox4	4.19149	3.87749	2.77124e-05	0.00144932	0.552381	0.125
Gpx4	4.18486	2.16037	2.85345e-05	0.00148824	0.742857	0.45
Tspan12	4.18043	4.74056	2.90953e-05	0.00151542	0.504762	0.075
Gnb2	4.17601	2.43344	2.96667e-05	0.00153888	0.8	0.5
Ndufb2	4.17601	2.87079	2.96667e-05	0.00153888	0.67619	0.35
Pdzd7	4.17159	2.97459	3.02486e-05	0.00156694	0.590476	0.1
Skp1a	4.16937	3.09457	3.05437e-05	0.00158008	0.704762	0.275
Wdr6	4.16274	3.44728	3.14453e-05	0.00162013	0.6	0.2
Mettl7b	4.15831	29.1428	3.20603e-05	0.00164075	0.447619	0
Tcf15	4.15831	31.8524	3.20603e-05	0.00164075	0.447619	0
Ctnnb1	4.14947	3.39804	3.33249e-05	0.00169637	0.752381	0.375
Dynlrb1	4.14947	2.83457	3.33249e-05	0.00169637	0.752381	0.35
Wwtr1	4.14947	3.63173	3.33249e-05	0.00169637	0.580952	0.175
Hnrnpl	4.14062	2.47483	3.46368e-05	0.00175846	0.790476	0.375
Atp5j	4.1362	2.51843	3.5311e-05	0.00178557	0.847619	0.5
Eif1	4.1362	1.84975	3.5311e-05	0.00178557	0.92381	0.65
Septin2	4.1362	2.52534	3.5311e-05	0.00178557	0.752381	0.45
Lmna	4.12293	2.17601	3.74091e-05	0.00188169	0.857143	0.65
Mxra7	4.12293	4.47898	3.74091e-05	0.00188169	0.504762	0.075
Msx1	4.12071	7.49392	3.77701e-05	0.00189735	0.457143	0.025
Dgkh	4.11629	3.53638	3.8502e-05	0.00192651	0.590476	0.175
Tuba1b	4.11629	2.03797	3.8502e-05	0.00192651	0.8	0.475
Bace1	4.11187	3.17975	3.92474e-05	0.00196124	0.647619	0.275
Bmp5	4.10965	4.28913	3.96252e-05	0.00196981	0.52381	0.1
Ech1	4.10965	3.60459	3.96252e-05	0.00196981	0.695238	0.25
Kmt2d	4.10965	2.26269	3.96252e-05	0.00196981	0.866667	0.6
Plekha2	4.10965	3.72891	3.96252e-05	0.00196981	0.580952	0.2
Pkm	4.10744	2.6153	4.00065e-05	0.00198617	0.780952	0.475
Gpcpd1	4.10523	2.83472	4.03912e-05	0.00200267	0.742857	0.45
Cd200	4.09859	4.89282	4.15666e-05	0.00205295	0.514286	0.125
Pck2	4.09859	3.8025	4.15666e-05	0.00205295	0.571429	0.175
Tmem109	4.09638	2.57676	4.19656e-05	0.00206731	0.695238	0.425
Zdhhc1	4.09638	4.30933	4.19656e-05	0.00206731	0.52381	0.1
Esyt2	4.09417	3.21862	4.23682e-05	0.00208445	0.647619	0.275
C1qtnf2	4.08975	4.65373	4.31844e-05	0.00211914	0.495238	0.075
Rab11b	4.08975	2.44581	4.31844e-05	0.00211914	0.780952	0.425
Cog7	4.08754	3.04729	4.3598e-05	0.00213396	0.72381	0.3
Ppp1r12c	4.08754	2.63413	4.3598e-05	0.00213396	0.828571	0.55
Tnfsf12	4.08311	2.79181	4.44367e-05	0.00216391	0.657143	0.3
Hnrnpk	4.0809	2.68887	4.48617e-05	0.00218182	0.87619	0.525
Crtap	4.07426	3.80582	4.61601e-05	0.00224211	0.580952	0.175
Gpx8	4.06984	32.0482	4.70454e-05	0.00227642	0.438095	0
Tnfrsf21	4.06984	3.69652	4.70454e-05	0.00227642	0.580952	0.225
Snrpf	4.06542	2.75042	4.79467e-05	0.00231417	0.580952	0.125
Ogt	4.05657	2.52346	4.97988e-05	0.0023975	0.866667	0.65
Scarf2	4.05657	5.31877	4.97988e-05	0.0023975	0.466667	0.025
Atp6v1g1	4.05215	2.38526	5.07501e-05	0.00243715	0.67619	0.35
B4galt2	4.05215	4.4382	5.07501e-05	0.00243715	0.466667	0.025
Arhgap42	4.04772	3.67922	5.17186e-05	0.00247743	0.561905	0.175
Itpr1	4.04772	2.8001	5.17186e-05	0.00247743	0.733333	0.425
Eif4g3	4.04109	2.45179	5.32042e-05	0.0025454	0.761905	0.525
Cavin2	4.03887	5.59846	5.37084e-05	0.0025599	0.466667	0.05
Filip1	4.03887	3.88318	5.37084e-05	0.0025599	0.542857	0.15
Ehd1	4.03445	3.55961	5.47302e-05	0.00259564	0.561905	0.175
Npdc1	4.03445	4.04657	5.47302e-05	0.00259564	0.52381	0.1
Pkd2	4.03003	3.71143	5.57705e-05	0.0026417	0.561905	0.175
Eftud2	4.0256	2.93502	5.68295e-05	0.00267526	0.733333	0.35
Fry	4.0256	2.54737	5.68295e-05	0.00267526	0.752381	0.425
Chn1	4.02339	4.62218	5.73661e-05	0.0026972	0.514286	0.125
Kif5b	4.01676	2.38219	5.90049e-05	0.00276403	0.819048	0.55
Rock1	4.01676	2.34735	5.90049e-05	0.00276403	0.857143	0.65
Cox4i1	4.01233	2.44729	6.01219e-05	0.00281291	0.914286	0.65
Hnrnpa2b1	4.00791	2.13384	6.1259e-05	0.00285561	0.866667	0.675
Snrpb	4.00791	2.85132	6.1259e-05	0.00285561	0.695238	0.375
Uqcr10	4.00791	2.54521	6.1259e-05	0.00285561	0.733333	0.375
Tspan2	4.00348	4.54139	6.24163e-05	0.00289542	0.485714	0.075
Nfib	3.99464	2.627	6.47935e-05	0.00299478	0.733333	0.35
Calm3	3.99242	2.85499	6.5401e-05	0.0030192	0.647619	0.275
Cog5	3.99021	2.40553	6.6014e-05	0.00304382	0.790476	0.45
Lin7a	3.988	4.43869	6.66323e-05	0.00306493	0.495238	0.075
Ppp1ca	3.988	2.8059	6.66323e-05	0.00306493	0.780952	0.475
Eva1b	3.98579	3.71	6.72562e-05	0.0030899	0.52381	0.125
Prrc2a	3.98137	2.60134	6.85205e-05	0.00314043	0.733333	0.375
Atp5h	3.97915	2.15912	6.9161e-05	0.00316598	0.761905	0.425
C1ra	3.97694	4.61423	6.98072e-05	0.00319174	0.47619	0.05
Zcchc14	3.97473	3.30797	7.04591e-05	0.00321769	0.628571	0.225
H2az2	3.96367	3.78901	7.38061e-05	0.00335848	0.52381	0.15
Slc38a2	3.96146	2.66364	7.44932e-05	0.00338572	0.857143	0.525
Actg1	3.95703	2.27303	7.58858e-05	0.00344491	0.704762	0.275
Ppp1r12b	3.95482	3.13504	7.65913e-05	0.00347281	0.638095	0.325
Antxr1	3.94598	2.69495	7.94757e-05	0.00358655	0.714286	0.375
Pdha1	3.94598	3.55758	7.94757e-05	0.00358655	0.580952	0.25
Morf4l1	3.94155	2.36735	8.09561e-05	0.00364474	0.695238	0.3
Rbbp7	3.93934	2.93282	8.1706e-05	0.00367417	0.609524	0.225
Itgb5	3.9327	2.54284	8.39955e-05	0.00376825	0.714286	0.375
Eif1b	3.92828	3.20046	8.55553e-05	0.00381581	0.571429	0.25
Rap2a	3.92828	4.07317	8.55553e-05	0.00381581	0.52381	0.1
Tax1bp1	3.92828	2.52512	8.55553e-05	0.00381581	0.752381	0.475
Cystm1	3.90174	3.11923	9.55044e-05	0.00421522	0.619048	0.2
Tax1bp3	3.90174	3.47185	9.55044e-05	0.00421522	0.47619	0.05
Mapre2	3.89731	2.50382	9.72653e-05	0.00428304	0.752381	0.475
Eno1	3.89289	2.52098	9.90567e-05	0.00433691	0.752381	0.325
Pbxip1	3.89289	3.07223	9.90567e-05	0.00433691	0.638095	0.4
Plcl1	3.89289	3.22598	9.90567e-05	0.00433691	0.561905	0.125
Ppic	3.89289	5.35219	9.90567e-05	0.00433691	0.466667	0.075
Tmem100	3.89289	32.2757	9.90567e-05	0.00433691	0.419048	0
Oxct1	3.88626	2.66086	0.000101802	0.00444185	0.685714	0.475
Ctdsp2	3.8752	2.62663	0.000106539	0.00461685	0.685714	0.45
Mdh2	3.8752	2.83423	0.000106539	0.00461685	0.67619	0.375
Arhgef40	3.86635	3.32011	0.000110477	0.00477126	0.580952	0.225
Slc1a5	3.86635	3.17563	0.000110477	0.00477126	0.647619	0.3
Smpd2	3.86635	3.51651	0.000110477	0.00477126	0.542857	0.175
Mef2d	3.86414	2.744	0.000111483	0.00480926	0.742857	0.375
Igf2r	3.86192	2.88813	0.000112497	0.00483118	0.666667	0.25
Ndufs3	3.86192	3.88686	0.000112497	0.00483118	0.495238	0.1
Vcp	3.86192	2.7374	0.000112497	0.00483118	0.619048	0.3
Armcx2	3.8575	4.83293	0.000114552	0.00491391	0.457143	0.05
Ptov1	3.85308	2.86999	0.000116643	0.00499236	0.619048	0.275
Ndufa12	3.84644	2.72882	0.000119846	0.00512371	0.590476	0.225
Slc4a3	3.84423	6.78932	0.000120932	0.00515282	0.428571	0.025
Chtop	3.84202	4.02938	0.000122027	0.0051937	0.47619	0.075
Armcx3	3.83981	5.59488	0.000123132	0.00521745	0.428571	0.025
Ddah2	3.83981	3.86009	0.000123132	0.00521745	0.495238	0.1
H3f3a	3.83981	1.90316	0.000123132	0.00521745	0.904762	0.475
Nfe2l1	3.83538	2.70429	0.000125369	0.00529463	0.695238	0.375
Anxa5	3.83317	2.14453	0.000126502	0.00533658	0.933333	0.775
Nr3c1	3.83096	2.43992	0.000127645	0.00537884	0.771429	0.525
Capzb	3.82653	2.55882	0.00012996	0.00546432	0.809524	0.575
Emp2	3.82653	3.56335	0.00012996	0.00546432	0.52381	0.15
Neurl1b	3.82432	5.26713	0.000131132	0.00550754	0.438095	0.025
Sema6d	3.81769	3.03213	0.000134709	0.00564534	0.638095	0.275
Elovl5	3.81326	3.01202	0.000137144	0.0057348	0.638095	0.3
Spop	3.81326	2.54086	0.000137144	0.0057348	0.714286	0.45
Pnrc2	3.80884	3.1965	0.00013962	0.00581924	0.580952	0.2
Tmem94	3.80884	2.75868	0.00013962	0.00581924	0.657143	0.25
Galnt10	3.80663	4.16836	0.000140874	0.00586511	0.47619	0.075
Cabp1	3.80442	31.2421	0.000142139	0.00588567	0.409524	0
Hic1	3.80442	32.2397	0.000142139	0.00588567	0.409524	0
Npy1r	3.80442	4.50104	0.000142139	0.00588567	0.47619	0.1
Slco3a1	3.80442	3.64557	0.000142139	0.00588567	0.52381	0.15
Islr	3.79778	5.21013	0.000145998	0.00603235	0.457143	0.075
Dnajc10	3.79557	3.18975	0.000147305	0.0060667	0.561905	0.2
Ppp1cb	3.79114	2.63048	0.000149954	0.00615587	0.72381	0.45
Ppib	3.78672	2.41233	0.000152648	0.00625301	0.8	0.5
Rora	3.78672	3.25304	0.000152648	0.00625301	0.552381	0.15
Rad9a	3.7823	2.1792	0.000155388	0.00635159	0.771429	0.4
Lama5	3.77787	4.13079	0.000158173	0.00644475	0.504762	0.15
Tesc	3.77787	3.84012	0.000158173	0.00644475	0.504762	0.125
Lrp1	3.77345	2.20052	0.000161006	0.00654619	0.895238	0.65
Rhoa	3.77124	1.54496	0.00016244	0.00659046	0.952381	0.825
Serinc1	3.77124	2.69306	0.00016244	0.00659046	0.761905	0.425
Akap6	3.76903	3.18936	0.000163886	0.006628	0.580952	0.2
Cfl2	3.76903	3.58814	0.000163886	0.006628	0.504762	0.1
Gamt	3.76903	4.63114	0.000163886	0.006628	0.447619	0.05
Arhgef7	3.7646	2.39624	0.000166814	0.00672507	0.771429	0.45
Atp5o	3.7646	2.69615	0.000166814	0.00672507	0.609524	0.2
Ran	3.76018	2.51048	0.000169792	0.00679489	0.647619	0.3
Rbm3	3.76018	2.33992	0.000169792	0.00679489	0.657143	0.225
Slc44a2	3.76018	3.78689	0.000169792	0.00679489	0.514286	0.2
Fam166a	3.75797	5.48202	0.0001713	0.00684804	0.419048	0.025
Cox5b	3.75133	2.30446	0.000175898	0.00700255	0.752381	0.325
Pkig	3.75133	3.05342	0.000175898	0.00700255	0.561905	0.225
Plxdc2	3.74691	3.31979	0.000179028	0.00711973	0.561905	0.25
Atp5pb	3.74248	2.26816	0.00018221	0.00720873	0.771429	0.5
C1qtnf1	3.74248	3.55739	0.00018221	0.00720873	0.52381	0.125
Vapa	3.73806	2.86609	0.000185446	0.00730645	0.638095	0.3
Hopx	3.73142	5.89697	0.0001904	0.0074862	0.419048	0.025
Ddit4l	3.72921	4.21635	0.000192079	0.00754444	0.466667	0.1
Phactr2	3.727	3.03919	0.000193772	0.00760311	0.628571	0.275
Ctsl	3.72479	2.73682	0.000195479	0.00765435	0.72381	0.45
Ctdspl	3.71815	3.30713	0.000200685	0.00784211	0.533333	0.175
Pcbp1	3.71815	2.13072	0.000200685	0.00784211	0.761905	0.525
Ccn2	3.71594	31.5104	0.000202449	0.00789488	0.4	0
Ndufa8	3.71594	2.97863	0.000202449	0.00789488	0.561905	0.225
Rbfox2	3.71152	3.10933	0.00020602	0.00801779	0.561905	0.2
Kdelr1	3.70931	3.15426	0.000207828	0.00807991	0.571429	0.275
Clk1	3.70709	2.07766	0.000209651	0.00811772	0.857143	0.65
Emc8	3.70709	2.01269	0.000209651	0.00811772	0.847619	0.45
Kcne4	3.70709	5.02678	0.000209651	0.00811772	0.438095	0.05
Rtn3	3.70267	2.69396	0.000213342	0.00824391	0.695238	0.425
Cyb5r3	3.69825	2.91542	0.000217094	0.00837194	0.685714	0.4
Mif	3.69382	2.32617	0.000220908	0.00851042	0.6	0.2
Cetn3	3.6894	3.51103	0.000224785	0.00864232	0.504762	0.175
Kank1	3.6894	3.86832	0.000224785	0.00864232	0.485714	0.125
Mbnl2	3.68719	2.22299	0.000226747	0.00870024	0.838095	0.575
9530068E07Rik	3.68055	2.97352	0.00023273	0.00892086	0.628571	0.3
Vstm4	3.67392	4.33538	0.000238862	0.00913753	0.47619	0.125
Rrp1	3.6717	3.0399	0.000240939	0.00919856	0.6	0.25
Polr3h	3.66949	2.59265	0.000243033	0.00926924	0.590476	0.225
Clic4	3.66507	2.48628	0.000247273	0.00941214	0.742857	0.425
Cox7a2	3.66286	2.28015	0.000249418	0.00944672	0.780952	0.45
Cox7c	3.66286	4.03475	0.000249418	0.00944672	0.438095	0.05
Dnm1l	3.65401	2.65891	0.000258177	0.00973982	0.638095	0.275
Hoxc6	3.65401	5.80993	0.000258177	0.00973982	0.409524	0.025
Csrp2	3.64959	4.02841	0.000262664	0.0098993	0.466667	0.125
Fbn1	3.64516	2.60719	0.000267224	0.0100513	0.695238	0.425
Ptprk	3.64516	2.64738	0.000267224	0.0100513	0.695238	0.375
Arhgap24	3.64074	3.2507	0.000271858	0.0101955	0.52381	0.15
Cox6b1	3.64074	2.1959	0.000271858	0.0101955	0.828571	0.525
Hdlbp	3.63631	2.91577	0.000276567	0.0103619	0.6	0.3
Sfpq	3.6341	2.19186	0.00027895	0.010441	0.857143	0.475
Acat1	3.63189	3.91216	0.000281353	0.0105206	0.485714	0.1
B3gnt2	3.62525	3.01714	0.000288677	0.0107628	0.552381	0.225
Lrp10	3.62304	2.84059	0.000291158	0.0108341	0.6	0.25
Nfic	3.62304	2.07727	0.000291158	0.0108341	0.714286	0.475
Tnfrsf1a	3.62083	2.4847	0.000293658	0.0109165	0.685714	0.375
Stk25	3.61641	2.90048	0.00029872	0.0110939	0.590476	0.275
Sod1	3.6142	2.20092	0.000301282	0.0111565	0.809524	0.5
Gpc6	3.60535	3.37539	0.000311735	0.011499	0.542857	0.2
Kctd17	3.60535	4.50718	0.000311735	0.011499	0.428571	0.05
Ldb1	3.60535	2.68775	0.000311735	0.011499	0.571429	0.2
Gstp1	3.60092	2.66605	0.000317088	0.0116851	0.628571	0.25
Agtr1a	3.5965	4.12176	0.000322527	0.0118627	0.466667	0.125
Fkbp9	3.58986	4.10104	0.00033085	0.0121454	0.47619	0.125
Adprh	3.58765	3.21298	0.000333668	0.0122136	0.514286	0.15
Fus	3.58765	2.2848	0.000333668	0.0122136	0.771429	0.425
Abr	3.57438	2.33534	0.000351057	0.0127644	0.67619	0.45
Pdlim3	3.57438	4.13412	0.000351057	0.0127644	0.466667	0.125
Cfap20	3.56553	3.85193	0.000363116	0.0131528	0.457143	0.1
Eif5a	3.56553	2.18951	0.000363116	0.0131528	0.790476	0.55
Rgma	3.56553	3.8411	0.000363116	0.0131528	0.447619	0.075
Mtss2	3.55669	4.7987	0.000375562	0.0135011	0.409524	0.025
Pip4k2c	3.55669	3.23344	0.000375562	0.0135011	0.504762	0.125
Slc9a3r2	3.55447	6.15725	0.000378735	0.0136024	0.4	0.025
Slc25a3	3.55226	2.13302	0.000381933	0.0136915	0.885714	0.725
Ctnna1	3.54342	2.1272	0.00039498	0.0141327	0.8	0.6
Avpr1a	3.5412	5.94522	0.000398306	0.0142383	0.4	0.025
Atpif1	3.53899	1.39669	0.000401659	0.014278	0.819048	0.75
Epha2	3.53899	31.6413	0.000401659	0.014278	0.380952	0
Gstm2	3.53899	31.9966	0.000401659	0.014278	0.380952	0
Tmem250-ps	3.53236	3.22518	0.000411874	0.0146275	0.552381	0.225
Eef1g	3.53014	2.0089	0.000415333	0.0146684	0.628571	0.25
Galnt16	3.53014	3.50021	0.000415333	0.0146684	0.504762	0.2
Rheb	3.53014	2.64823	0.000415333	0.0146684	0.628571	0.35
Sod3	3.53014	3.26669	0.000415333	0.0146684	0.52381	0.175
Rbms1	3.52572	2.01694	0.000422333	0.0148744	0.809524	0.625
Ssr3	3.5213	2.42104	0.000429442	0.0150969	0.695238	0.375
Vamp2	3.51909	2.57439	0.000433038	0.0152093	0.628571	0.325
Fam20a	3.51687	3.5874	0.000436663	0.0152944	0.466667	0.125
Mtfr1l	3.51687	3.00383	0.000436663	0.0152944	0.552381	0.25
Dgcr2	3.51466	3.23007	0.000440316	0.0154082	0.533333	0.225
Psmb5	3.51245	2.76171	0.000443997	0.0154944	0.542857	0.15
Sgce	3.51245	2.56335	0.000443997	0.0154944	0.628571	0.25
Pacsin3	3.50581	3.90509	0.000455214	0.0158569	0.457143	0.075
Cct8	3.5036	2.68853	0.000459011	0.0159455	0.638095	0.375
Dctn2	3.5036	2.41804	0.000459011	0.0159455	0.657143	0.375
Srsf7	3.5036	2.55104	0.000459011	0.0159455	0.714286	0.4
Lrrc8c	3.49918	3.81763	0.000466695	0.0161537	0.457143	0.1
Pebp1	3.49918	2.51307	0.000466695	0.0161537	0.542857	0.2
Ngf	3.49697	5.10957	0.000470582	0.0162734	0.4	0.025
Snx22	3.49475	2.31161	0.000474498	0.0163792	0.809524	0.5
Atp5j2	3.49033	2.03779	0.000482424	0.0166377	0.828571	0.525
Fmod	3.48812	2.77005	0.000486432	0.0167457	0.514286	0.125
Slc12a2	3.48812	3.031	0.000486432	0.0167457	0.571429	0.275
Creb3l2	3.48591	2.75212	0.000490472	0.0168241	0.542857	0.175
Snx32	3.48591	1.81614	0.000490472	0.0168241	0.885714	0.475
Arf1	3.48148	1.83098	0.000498645	0.017028	0.809524	0.55
Rcan2	3.47485	4.26682	0.000511144	0.0174236	0.457143	0.125
Atp2a3	3.47264	3.46264	0.000515375	0.0175522	0.504762	0.15
Gpc4	3.46821	5.23532	0.000523934	0.0178119	0.409524	0.05
Nisch	3.46821	1.98915	0.000523934	0.0178119	0.790476	0.675
Pam	3.466	2.06572	0.000528263	0.0179431	0.761905	0.425
Agrn	3.46379	3.81567	0.000532626	0.0180752	0.466667	0.125
Isyna1	3.45936	3.47018	0.000541452	0.0183421	0.485714	0.15
Rrad	3.45494	4.22831	0.000550414	0.0186127	0.438095	0.1
Serpini1	3.45494	5.97885	0.000550414	0.0186127	0.390476	0.025
Ddit3	3.4483	3.05003	0.000564117	0.0190423	0.514286	0.175
Ndufa5	3.4483	2.60695	0.000564117	0.0190423	0.609524	0.225
Bcl9l	3.44167	2.31235	0.000578136	0.0193955	0.6	0.25
Gcnt2	3.44167	3.45279	0.000578136	0.0193955	0.495238	0.15
Ulk4	3.43946	1.88981	0.000582881	0.0195375	0.780952	0.575
Ano6	3.43282	2.11705	0.000597334	0.0199869	0.733333	0.475
Tmem50a	3.43282	2.24612	0.000597334	0.0199869	0.780952	0.5
Acaa1a	3.4284	2.35083	0.000607154	0.0202092	0.6	0.275
Nedd8	3.4284	2.50511	0.000607154	0.0202092	0.714286	0.35
Ralgapa1	3.4284	2.26451	0.000607154	0.0202092	0.752381	0.5
Rela	3.42619	3.0181	0.00061212	0.0203567	0.533333	0.225
P3h3	3.42397	3.64695	0.000617124	0.0205053	0.447619	0.1
Mdh1	3.41955	2.41975	0.000627246	0.0208235	0.733333	0.45
Itpkb	3.41734	2.7181	0.000632365	0.020957	0.571429	0.275
Pde4c	3.41734	3.59194	0.000632365	0.020957	0.47619	0.125
Tbca	3.41513	2.45504	0.000637523	0.0210913	0.542857	0.175
Vim	3.41513	1.60779	0.000637523	0.0210913	0.952381	0.9
Arhgef12	3.41291	2.14484	0.00064272	0.0212448	0.761905	0.475
Cttn	3.4107	3.09838	0.000647956	0.0213809	0.52381	0.225
Nol7	3.4107	2.40024	0.000647956	0.0213809	0.580952	0.2
Donson	3.40628	2.81052	0.000658547	0.0216555	0.495238	0.15
Rdx	3.40407	2.57941	0.000663903	0.0218128	0.552381	0.175
Arhgdia	3.40186	1.73275	0.0006693	0.0219147	0.847619	0.7
Msn	3.40186	2.24732	0.0006693	0.0219147	0.838095	0.65
Rps2	3.40186	1.54221	0.0006693	0.0219147	0.847619	0.6
Il1r1	3.39743	2.87998	0.000680215	0.022253	0.52381	0.225
Arglu1	3.39301	2.12358	0.000691296	0.0225575	0.733333	0.45
Sdha	3.38637	2.75039	0.000708231	0.0229922	0.647619	0.375
Ski	3.38637	2.65444	0.000708231	0.0229922	0.647619	0.325
Bicd2	3.37974	3.53338	0.000725552	0.0234152	0.466667	0.125
Endod1	3.37974	3.31321	0.000725552	0.0234152	0.466667	0.1
Runx1t1	3.37974	3.90118	0.000725552	0.0234152	0.438095	0.1
Yap1	3.37974	3.32825	0.000725552	0.0234152	0.457143	0.1
Uqcrh	3.37752	2.25708	0.000731413	0.0235844	0.780952	0.475
Hsp90ab1	3.37531	1.54224	0.000737317	0.0237547	0.961905	0.925
Ndn	3.3731	6.36049	0.000743266	0.0238257	0.380952	0.025
Atxn2l	3.36647	2.09825	0.00076138	0.0243043	0.704762	0.4
P3h1	3.36647	2.89298	0.00076138	0.0243043	0.485714	0.125
Inf2	3.36425	3.5717	0.000767509	0.0244387	0.457143	0.125
Psmd13	3.36425	4.1843	0.000767509	0.0244387	0.419048	0.075
Fkbp10	3.36204	31.7831	0.000773683	0.0245738	0.361905	0
Slc16a2	3.36204	31.5594	0.000773683	0.0245738	0.361905	0
Dalrd3	3.35762	2.94251	0.000786171	0.0248876	0.542857	0.2
Prpf39	3.35762	2.70881	0.000786171	0.0248876	0.561905	0.225
Rpl14	3.35762	1.78523	0.000786171	0.0248876	0.847619	0.475
Iscu	3.35319	2.28722	0.000798845	0.0252469	0.580952	0.3
Zfp467	3.35319	3.01436	0.000798845	0.0252469	0.495238	0.15
Mrgprf	3.34877	4.61467	0.000811709	0.0256111	0.4	0.05
Ndufa2	3.34877	2.01211	0.000811709	0.0256111	0.780952	0.55
Rpl13	3.34435	1.51463	0.000824765	0.0259159	0.866667	0.525
Ssbp2	3.34435	2.75531	0.000824765	0.0259159	0.571429	0.25
Itgb1bp1	3.34214	2.8551	0.000831365	0.0260804	0.495238	0.125
Hcfc1r1	3.33992	2.4424	0.000838015	0.0262459	0.6	0.25
Anapc13	3.33771	2.64735	0.000844714	0.0263907	0.495238	0.125
Pygm	3.33771	3.52238	0.000844714	0.0263907	0.457143	0.125
Zc2hc1a	3.33771	4.16302	0.000844714	0.0263907	0.419048	0.075
Ccnl2	3.3355	2.39124	0.000851463	0.0264716	0.8	0.5
Txndc5	3.3355	3.14678	0.000851463	0.0264716	0.504762	0.2
Csnk2a1	3.33108	2.46743	0.00086511	0.0268522	0.542857	0.175
Sdc1	3.33108	4.72103	0.00086511	0.0268522	0.4	0.05
Fam129a	3.32665	2.29006	0.00087896	0.0272157	0.714286	0.475
Ndufb11	3.32665	2.21415	0.00087896	0.0272157	0.657143	0.325
Dad1	3.32223	2.13204	0.000893016	0.0276061	0.771429	0.5
Rplp0	3.32002	1.94366	0.000900121	0.0277808	0.87619	0.625
Rasa3	3.3178	2.67684	0.000907279	0.0279791	0.580952	0.325
Banf1	3.31338	2.51626	0.000921753	0.0282883	0.6	0.3
Epb41l2	3.31338	1.89062	0.000921753	0.0282883	0.742857	0.6
Ipo9	3.31338	3.32823	0.000921753	0.0282883	0.447619	0.1
Laptm4b	3.31338	3.30433	0.000921753	0.0282883	0.466667	0.125
Psma5	3.31338	2.42541	0.000921753	0.0282883	0.542857	0.175
Tpsg1	3.31338	2.51575	0.000921753	0.0282883	0.485714	0.1
Commd1b	3.31117	2.29737	0.000929071	0.0284443	0.647619	0.425
Tcf25	3.31117	2.17902	0.000929071	0.0284443	0.761905	0.525
Tgfb2	3.31117	3.39686	0.000929071	0.0284443	0.438095	0.075
Pdap1	3.30896	2.595	0.000936442	0.0286012	0.514286	0.15
Pop5	3.30896	3.41993	0.000936442	0.0286012	0.447619	0.1
Lama2	3.30675	2.69993	0.000943867	0.0287819	0.590476	0.325
Sdhb	3.30675	2.3668	0.000943867	0.0287819	0.647619	0.325
Eif4g1	3.30453	2.33147	0.000951346	0.0289176	0.657143	0.35
Ndufs7	3.30453	2.64576	0.000951346	0.0289176	0.657143	0.3
Fcgrt	3.30011	2.4351	0.00096647	0.0293073	0.714286	0.4
Id1	3.30011	5.80149	0.00096647	0.0293073	0.371429	0.025
Bcar3	3.2979	2.84491	0.000974116	0.0294689	0.533333	0.225
Morf4l2	3.2979	2.52058	0.000974116	0.0294689	0.571429	0.225
Trak1	3.29569	2.20143	0.000981817	0.0296315	0.714286	0.45
Uqcrfs1	3.29569	2.77348	0.000981817	0.0296315	0.552381	0.25
Ndufb3	3.29347	2.39559	0.000989575	0.0298185	0.571429	0.225
Abi2	3.29126	2.53399	0.000997389	0.0299358	0.580952	0.275
H13	3.29126	2.71246	0.000997389	0.0299358	0.533333	0.2
Stxbp1	3.29126	3.5638	0.000997389	0.0299358	0.457143	0.15
Rapgef2	3.28684	2.55966	0.00101319	0.0303147	0.619048	0.375
Uqcrq	3.28684	2.22415	0.00101319	0.0303147	0.695238	0.4
Eif3m	3.28241	3.30221	0.00102922	0.0307462	0.47619	0.15
Capn12	3.27799	2.37873	0.00104549	0.0311104	0.514286	0.15
Marveld1	3.27799	3.2887	0.00104549	0.0311104	0.466667	0.125
Prkacb	3.27799	2.35739	0.00104549	0.0311104	0.733333	0.375
Ssb	3.27799	2.19009	0.00104549	0.0311104	0.685714	0.4
Hrct1	3.27357	31.7118	0.00106199	0.0315278	0.352381	0
Col1a1	3.27136	2.72802	0.00107033	0.0317261	0.685714	0.375
Paip2	3.27136	2.38419	0.00107033	0.0317261	0.666667	0.375
Timm17a	3.26914	3.03625	0.00107874	0.0319256	0.485714	0.15
Hnrnpu	3.26472	1.36807	0.00109572	0.0323781	0.885714	0.775
Akap11	3.26251	2.85007	0.00110431	0.0325814	0.514286	0.175
Afap1	3.2603	2.47041	0.00111296	0.0327607	0.580952	0.3
Etfa	3.2603	2.6641	0.00111296	0.0327607	0.542857	0.3
Chp1	3.25587	2.95574	0.00113045	0.0331476	0.495238	0.15
Zfr	3.25587	2.42689	0.00113045	0.0331476	0.638095	0.325
Trabd2b	3.25366	3.67042	0.00113928	0.0333811	0.438095	0.125
Dctn4	3.25145	2.25745	0.00114819	0.0335133	0.714286	0.425
Eln	3.25145	3.4491	0.00114819	0.0335133	0.466667	0.15
Nt5c3b	3.25145	3.52181	0.00114819	0.0335133	0.409524	0.05
Pbx1	3.24924	2.84324	0.00115715	0.0337235	0.495238	0.175
Pdzd2	3.24924	2.98831	0.00115715	0.0337235	0.533333	0.275
Rbm8a	3.24481	2.68194	0.00117528	0.0342256	0.495238	0.175
Psma2	3.2426	2.18051	0.00118444	0.0344661	0.67619	0.4
Arid5a	3.23818	2.83515	0.00120296	0.0348721	0.542857	0.25
Adamts1	3.23375	4.65599	0.00122175	0.0353363	0.390476	0.05
Mrpl4	3.23375	2.81931	0.00122175	0.0353363	0.485714	0.175
Polr2m	3.23375	3.32661	0.00122175	0.0353363	0.466667	0.175
Rab3a	3.23154	3.9772	0.00123124	0.035557	0.438095	0.125
H3f3b	3.22933	2.15754	0.00124081	0.0357521	0.92381	0.75
Tshz2	3.22933	2.88021	0.00124081	0.0357521	0.466667	0.125
Cdc37	3.22491	2.28701	0.00126014	0.0362271	0.638095	0.35
1700022I11Rik	3.22269	2.32178	0.00126991	0.0364531	0.514286	0.175
Atn1	3.22269	2.19467	0.00126991	0.0364531	0.609524	0.225
Gsk3b	3.21827	1.78147	0.00128966	0.0369367	0.761905	0.575
Ripor1	3.21827	3.52432	0.00128966	0.0369367	0.438095	0.125
Borcs7	3.21606	3.32057	0.00129964	0.037139	0.447619	0.125
Rasl11b	3.21606	5.45002	0.00129964	0.037139	0.380952	0.05
Myo1h	3.21163	2.40158	0.00131982	0.037603	0.561905	0.3
Mrps24	3.20721	2.45494	0.00134029	0.0381008	0.561905	0.2
Daam1	3.205	2.5496	0.00135063	0.0383093	0.590476	0.325
Ktn1	3.205	2.10507	0.00135063	0.0383093	0.761905	0.475
Suco	3.205	2.64851	0.00135063	0.0383093	0.552381	0.275
Gdi1	3.20279	2.66229	0.00136104	0.0385474	0.6	0.275
Mapk8ip3	3.20279	2.39457	0.00136104	0.0385474	0.67619	0.375
Eif4a1	3.19836	1.55329	0.0013821	0.0390279	0.8	0.55
Maml2	3.19836	2.06085	0.0013821	0.0390279	0.609524	0.2
Tcf7l1	3.19836	2.86658	0.0013821	0.0390279	0.466667	0.15
Ube2h	3.19836	2.44773	0.0013821	0.0390279	0.561905	0.25
Opcml	3.19615	2.92383	0.00139274	0.0392703	0.514286	0.225
Mrps6	3.19394	3.30637	0.00140345	0.0393689	0.447619	0.125
Pik3r2	3.19394	2.95685	0.00140345	0.0393689	0.47619	0.15
Uqcrc1	3.19394	2.53735	0.00140345	0.0393689	0.638095	0.375
P4hb	3.19173	2.26537	0.00141424	0.0396424	0.761905	0.525
Gabarapl2	3.18952	2.26255	0.00142511	0.0398885	0.514286	0.15
Nr1d1	3.18952	3.46358	0.00142511	0.0398885	0.428571	0.1
Cirbp	3.18509	2.86519	0.00144708	0.0403849	0.504762	0.15
Trim35	3.18509	2.81995	0.00144708	0.0403849	0.52381	0.2
Srsf3	3.18288	1.92606	0.00145818	0.0406352	0.761905	0.525
Hmg20b	3.18067	2.48196	0.00146936	0.0408573	0.52381	0.175
Syf2	3.17625	2.21578	0.00149195	0.0414252	0.628571	0.35
Eif6	3.17182	3.13413	0.00151486	0.0419698	0.457143	0.15
Mical1	3.17182	2.64391	0.00151486	0.0419698	0.533333	0.2
Tnfaip6	3.17182	3.59064	0.00151486	0.0419698	0.409524	0.075
Dpysl2	3.16961	1.72453	0.00152644	0.0421682	0.914286	0.675
Ppp2r2a	3.16961	2.32563	0.00152644	0.0421682	0.628571	0.375
Nkx6-2	3.16519	2.7236	0.00154984	0.0427527	0.47619	0.125
Dda1	3.16297	2.6102	0.00156166	0.0430478	0.514286	0.2
Ece1	3.15855	2.47319	0.00158556	0.0435493	0.571429	0.3
Ppp1r2	3.15855	2.01362	0.00158556	0.0435493	0.638095	0.325
Ndufb7	3.15413	2.15362	0.00160979	0.044088	0.619048	0.325
Rpl22l1	3.15413	1.86121	0.00160979	0.044088	0.695238	0.35
Epb41l1	3.1497	2.38667	0.00163437	0.0445692	0.571429	0.3
Pdcl3	3.1497	2.78458	0.00163437	0.0445692	0.495238	0.2
Uba1	3.1497	2.39175	0.00163437	0.0445692	0.657143	0.35
Phb2	3.14749	2.89038	0.00164678	0.0448118	0.514286	0.175
Hnrnpab	3.14086	2.32314	0.00168455	0.0456768	0.666667	0.35
Ddx17	3.13864	1.8154	0.00169732	0.0459903	0.857143	0.625
Olfml2b	3.13643	3.89311	0.00171017	0.0462729	0.409524	0.1
Psmb7	3.12758	2.50784	0.0017625	0.0476548	0.514286	0.25
Arl1	3.11874	2.48287	0.00181628	0.0487981	0.52381	0.225
Col15a1	3.11874	3.40697	0.00181628	0.0487981	0.447619	0.15
Idh3g	3.11874	2.3284	0.00181628	0.0487981	0.590476	0.35
Pdlim1	3.11874	2.39622	0.00181628	0.0487981	0.580952	0.3
Sec62	3.11874	1.77772	0.00181628	0.0487981	0.8	0.5
Smarcd3	3.11874	2.35094	0.00181628	0.0487981	0.52381	0.175
Rnf213	-3.11431	-2.38226	0.00184374	0.0494661	0.27619	0.6
Unc79	-3.11652	-4.00748	0.00182996	0.0491311	0.0380952	0.375
Espl1	-3.11874	-3.78842	0.00181628	0.0487981	0.0761905	0.4
Dnah5	-3.12095	-4.26895	0.0018027	0.0486728	0.0380952	0.375
Ptk2b	-3.13643	-7.55924	0.00171017	0.0462729	0.0190476	0.35
Hexb	-3.14086	-2.42676	0.00168455	0.0456768	0.333333	0.625
Mdn1	-3.14086	-2.60003	0.00168455	0.0456768	0.209524	0.55
Pkib	-3.14086	-5.70806	0.00168455	0.0456768	0.00952381	0.35
Apobec1	-3.14749	-2.90801	0.00164678	0.0448118	0.209524	0.525
Arhgap4	-3.14749	-3.16439	0.00164678	0.0448118	0.190476	0.475
Sesn1	-3.1497	-2.71359	0.00163437	0.0445692	0.247619	0.55
Dnase1l1	-3.15413	-3.45865	0.00160979	0.044088	0.12381	0.45
Arap1	-3.15855	-2.4788	0.00158556	0.0435493	0.333333	0.625
S100a10	-3.15855	-2.55645	0.00158556	0.0435493	0.428571	0.625
Dnah2	-3.16076	-4.27554	0.00157357	0.0433447	0.0380952	0.375
Rbm47	-3.16519	-4.6985	0.00154984	0.0427527	0.0380952	0.375
Cd300a	-3.16961	-3.62357	0.00152644	0.0421682	0.0952381	0.425
Itpr2	-3.16961	-2.65307	0.00152644	0.0421682	0.190476	0.525
Nav2	-3.17846	-2.45762	0.00148061	0.0411403	0.247619	0.575
Hmcn1	-3.18067	-3.60525	0.00146936	0.0408573	0.0571429	0.4
Nrxn3	-3.18288	-3.56485	0.00145818	0.0406352	0.0952381	0.425
Muc6	-3.1873	-4.67749	0.00143606	0.040136	0.0380952	0.375
Alox5	-3.19394	-8.99416	0.00140345	0.0393689	0.00952381	0.35
Lrrc25	-3.19394	-8.28273	0.00140345	0.0393689	0.00952381	0.35
Psd4	-3.19394	-8.46381	0.00140345	0.0393689	0.00952381	0.35
Tnf	-3.19394	-8.80119	0.00140345	0.0393689	0.00952381	0.35
Atf3	-3.19615	-2.61622	0.00139274	0.0392703	0.47619	0.775
Dnah7a	-3.21163	-4.38731	0.00131982	0.037603	0.0285714	0.375
Reps2	-3.21163	-4.60946	0.00131982	0.037603	0.0285714	0.375
Anxa4	-3.21606	-2.39879	0.00129964	0.037139	0.247619	0.6
Fmnl1	-3.22048	-4.73606	0.00127975	0.036708	0.0285714	0.375
Nrcam	-3.22491	-4.595	0.00126014	0.0362271	0.0285714	0.375
Piezo2	-3.22491	-3.18242	0.00126014	0.0362271	0.104762	0.45
Entpd1	-3.22933	-2.61501	0.00124081	0.0357521	0.295238	0.65
Mdfic	-3.23154	-3.09724	0.00123124	0.035557	0.133333	0.475
Klf6	-3.23818	-2.31918	0.00120296	0.0348721	0.809524	0.975
Tnfaip2	-3.23818	-3.3663	0.00120296	0.0348721	0.114286	0.45
Serpinb8	-3.24039	-6.19718	0.00119367	0.0346817	0.0380952	0.375
Hcst	-3.25145	-30.8146	0.00114819	0.0335133	0	0.35
Pkhd1	-3.25145	-31.2074	0.00114819	0.0335133	0	0.35
Tent5a	-3.25587	-3.8785	0.00113045	0.0331476	0.0857143	0.425
Phka2	-3.25808	-3.28838	0.00112167	0.0329917	0.133333	0.475
Siglec1	-3.26251	-6.95263	0.00110431	0.0325814	0.0380952	0.375
Mtmr10	-3.26472	-3.06369	0.00109572	0.0323781	0.12381	0.475
Abcg3	-3.26914	-5.62272	0.00107874	0.0319256	0.0285714	0.375
Mfsd1	-3.27357	-2.78762	0.00106199	0.0315278	0.2	0.55
Vwf	-3.27799	-4.36054	0.00104549	0.0311104	0.047619	0.4
Ryr3	-3.28241	-3.61407	0.00102922	0.0307462	0.0857143	0.425
Ush2a	-3.28905	-5.10236	0.00100526	0.0301483	0.0190476	0.375
Chd7	-3.29126	-5.71108	0.000997389	0.0299358	0.0285714	0.375
Sh3kbp1	-3.29126	-2.87908	0.000997389	0.0299358	0.228571	0.55
Egf	-3.29347	-5.08865	0.000989575	0.0298185	0.0190476	0.375
AC149090.1	-3.29569	-1.52481	0.000981817	0.0296315	0.742857	0.85
Ncf2	-3.30011	-2.73849	0.00096647	0.0293073	0.219048	0.55
Dock3	-3.30453	-3.79978	0.000951346	0.0289176	0.142857	0.45
Ifngr1	-3.30453	-2.62532	0.000951346	0.0289176	0.4	0.7
Hdac9	-3.30896	-3.1213	0.000936442	0.0286012	0.142857	0.475
Acer3	-3.32223	-2.93107	0.000893016	0.0276061	0.142857	0.5
Brca2	-3.3355	-4.1942	0.000851463	0.0264716	0.0857143	0.425
Ssh2	-3.3355	-2.81251	0.000851463	0.0264716	0.333333	0.6
Cubn	-3.34435	-4.23436	0.000824765	0.0259159	0.0380952	0.4
Rgs1	-3.35983	-7.15756	0.000779904	0.0247508	0.0190476	0.375
Swap70	-3.36647	-3.24369	0.00076138	0.0243043	0.152381	0.5
Lyl1	-3.36868	-3.80869	0.000755297	0.0241708	0.190476	0.475
Pycard	-3.37089	-4.59204	0.000749259	0.0239977	0.0380952	0.4
5031439G07Rik	-3.3731	-2.99522	0.000743266	0.0238257	0.171429	0.525
Gpr65	-3.3731	-7.93226	0.000743266	0.0238257	0.0190476	0.375
Pik3r5	-3.3731	-8.20103	0.000743266	0.0238257	0.0190476	0.375
Tnfrsf1b	-3.3731	-8.0976	0.000743266	0.0238257	0.0190476	0.375
Abca1	-3.37974	-2.92113	0.000725552	0.0234152	0.295238	0.6
Blvrb	-3.37974	-3.12548	0.000725552	0.0234152	0.219048	0.525
Lrp2	-3.37974	-6.12011	0.000725552	0.0234152	0.00952381	0.375
Grk2	-3.38858	-2.42009	0.000702544	0.0228464	0.238095	0.625
Ifi27l2a	-3.38858	-3.12749	0.000702544	0.0228464	0.180952	0.525
Ncf1	-3.38858	-5.26793	0.000702544	0.0228464	0.047619	0.4
Sat1	-3.38858	-2.56809	0.000702544	0.0228464	0.514286	0.7
Dnah17	-3.39301	-3.49478	0.000691296	0.0225575	0.114286	0.45
Dip2b	-3.39522	-2.53122	0.000685734	0.0224144	0.361905	0.675
Camkk2	-3.40186	-3.07937	0.0006693	0.0219147	0.161905	0.5
Fras1	-3.40628	-4.70817	0.000658547	0.0216555	0.0380952	0.4
Slc11a1	-3.40628	-3.19078	0.000658547	0.0216555	0.238095	0.55
Nhlrc3	-3.4284	-3.87663	0.000607154	0.0202092	0.0761905	0.45
Shtn1	-3.4284	-8.14638	0.000607154	0.0202092	0.00952381	0.375
Abhd12	-3.44167	-2.99487	0.000578136	0.0193955	0.27619	0.575
Fxyd5	-3.44167	-2.4845	0.000578136	0.0193955	0.409524	0.7
Ninj1	-3.44609	-3.52266	0.000568754	0.019165	0.219048	0.525
Sting1	-3.44609	-4.46417	0.000568754	0.019165	0.0666667	0.425
Ppm1h	-3.45936	-4.55122	0.000541452	0.0183421	0.0666667	0.425
Sdc3	-3.47706	-3.24117	0.000506946	0.017296	0.2	0.55
Il10rb	-3.48148	-3.15657	0.000498645	0.017028	0.161905	0.525
Myo1g	-3.48148	-6.01964	0.000498645	0.017028	0.0380952	0.4
Slfn8	-3.48369	-31.5057	0.000494543	0.0169333	0	0.375
Nceh1	-3.49475	-3.8774	0.000474498	0.0163792	0.0761905	0.45
Grn	-3.49918	-2.30281	0.000466695	0.0161537	0.695238	0.875
Hcls1	-3.49918	-5.66051	0.000466695	0.0161537	0.0285714	0.4
Pcdh15	-3.51687	-5.90547	0.000436663	0.0152944	0.0285714	0.4
Gramd1b	-3.52572	-5.32875	0.000422333	0.0148744	0.0190476	0.4
Camk1d	-3.53014	-3.91171	0.000415333	0.0146684	0.0761905	0.45
Nav1	-3.53014	-3.51318	0.000415333	0.0146684	0.219048	0.525
Obscn	-3.53899	-5.36136	0.000401659	0.014278	0.0190476	0.4
Hdgfl3	-3.54563	-2.65874	0.00039168	0.0140277	0.285714	0.625
P2ry6	-3.55226	-5.38509	0.000381933	0.0136915	0.0666667	0.425
Arhgap19	-3.55669	-5.71325	0.000375562	0.0135011	0.0190476	0.4
Ccr5	-3.55669	-8.00272	0.000375562	0.0135011	0.0285714	0.4
Fcgr1	-3.55669	-7.69687	0.000375562	0.0135011	0.0285714	0.4
Igsf6	-3.56111	-4.82692	0.00036929	0.0133385	0.047619	0.425
Mgam	-3.56111	-5.76959	0.00036929	0.0133385	0.0190476	0.4
Cd72	-3.57438	-3.16514	0.000351057	0.0127644	0.2	0.55
Marchf1	-3.57438	-6.28918	0.000351057	0.0127644	0.0190476	0.4
Cadps	-3.57881	-6.32296	0.000345168	0.0125983	0.0190476	0.4
Il16	-3.58102	-5.10811	0.000342259	0.0125041	0.0571429	0.425
Cdh23	-3.58323	-6.11999	0.000339373	0.0124105	0.0190476	0.4
Usp29	-3.60977	-6.08526	0.000306467	0.0113375	0.00952381	0.4
Fbn2	-3.62525	-4.76525	0.000288677	0.0107628	0.0380952	0.425
Rassf2	-3.62968	-2.87139	0.000283775	0.0106007	0.190476	0.575
Cit	-3.64074	-3.22688	0.000271858	0.0101955	0.27619	0.55
Ptprj	-3.65401	-3.5082	0.000258177	0.00973982	0.0857143	0.475
Arhgap25	-3.65843	-7.38095	0.000253762	0.00960173	0.00952381	0.4
Ap1b1	-3.66286	-3.67332	0.000249418	0.00944672	0.142857	0.525
Cd37	-3.66286	-9.16078	0.000249418	0.00944672	0.00952381	0.4
Milr1	-3.6717	-5.83305	0.000240939	0.00919856	0.047619	0.425
Fgd4	-3.67834	-3.44537	0.000234757	0.00898954	0.133333	0.525
Hmcn2	-3.68719	-2.81398	0.000226747	0.00870024	0.190476	0.575
Cd86	-3.70046	-6.08665	0.000215211	0.00830769	0.0380952	0.425
Pla2g15	-3.70267	-4.66788	0.000213342	0.00824391	0.0571429	0.45
Rfc2	-3.70709	-3.42512	0.000209651	0.00811772	0.180952	0.55
Ugt1a5	-3.71152	-4.34628	0.00020602	0.00801779	0.047619	0.45
Mgl2	-3.73142	-7.54583	0.0001904	0.0074862	0.0380952	0.425
Hydin	-3.73806	-4.86097	0.000185446	0.00730645	0.0571429	0.45
Sdcbp	-3.73806	-2.66684	0.000185446	0.00730645	0.504762	0.75
Vmn2r76	-3.73806	-5.73865	0.000185446	0.00730645	0.0285714	0.425
Gda	-3.74248	-5.78818	0.00018221	0.00720873	0.0285714	0.425
Clec10a	-3.7447	-7.42598	0.000180613	0.00717527	0.0380952	0.425
Vav1	-3.75133	-6.0162	0.000175898	0.00700255	0.0285714	0.425
Abca9	-3.75576	-3.4589	0.00017282	0.00690158	0.238095	0.575
Lpxn	-3.76018	-6.38049	0.000169792	0.00679489	0.0285714	0.425
Wdfy4	-3.76018	-5.74689	0.000169792	0.00679489	0.0285714	0.425
Pik3r6	-3.7646	-6.15109	0.000166814	0.00672507	0.0285714	0.425
Casc1	-3.77566	-5.47668	0.000159583	0.00649528	0.0190476	0.425
Pde3b	-3.77787	-4.59134	0.000158173	0.00644475	0.0380952	0.45
Cfh	-3.7823	-3.57213	0.000155388	0.00635159	0.180952	0.575
Lrmp	-3.79114	-6.98535	0.000149954	0.00615587	0.0285714	0.425
Tep1	-3.79336	-3.23033	0.000148624	0.00611442	0.285714	0.625
Hpgd	-3.79557	-7.73248	0.000147305	0.0060667	0.0285714	0.425
Arrb2	-3.79778	-3.57466	0.000145998	0.00603235	0.114286	0.525
Cacna1d	-3.81105	-3.50262	0.000138377	0.00578003	0.114286	0.525
Dclre1c	-3.83759	-4.79828	0.000124246	0.00525881	0.0952381	0.475
Lcp2	-3.84423	-5.0699	0.000120932	0.00515282	0.0380952	0.45
Mtss1	-3.84423	-3.39765	0.000120932	0.00515282	0.2	0.575
Dpep2	-3.85308	-6.28155	0.000116643	0.00499236	0.0571429	0.45
Cndp2	-3.86192	-3.24462	0.000112497	0.00483118	0.2	0.6
Dnah8	-3.88404	-4.59124	0.000102734	0.00447735	0.0857143	0.475
Myo16	-3.88847	-4.80469	0.000100879	0.0044066	0.0285714	0.45
Csmd2	-3.89953	-3.68919	9.6381e-05	0.004249	0.133333	0.525
Arhgap15	-3.92165	-4.65688	8.79465e-05	0.00389967	0.0761905	0.475
Glul	-3.92386	-2.58474	8.71425e-05	0.00386852	0.447619	0.7
Ugt1a10	-3.92386	-5.30225	8.71425e-05	0.00386852	0.0285714	0.45
Ugt1a2	-3.92386	-5.30225	8.71425e-05	0.00386852	0.0285714	0.45
Ugt1a8	-3.92386	-5.32317	8.71425e-05	0.00386852	0.0285714	0.45
Ehd4	-3.92828	-2.86624	8.55553e-05	0.00381581	0.333333	0.725
Ugt1a9	-3.92828	-5.36184	8.55553e-05	0.00381581	0.0285714	0.45
Prkcb	-3.94155	-4.76011	8.09561e-05	0.00364474	0.0666667	0.475
Csf2rb	-3.94819	-32.2159	7.87451e-05	0.003562	0	0.425
Evi2b	-3.94819	-31.81	7.87451e-05	0.003562	0	0.425
St8sia4	-3.96367	-3.79187	7.38061e-05	0.00335848	0.161905	0.55
Sulf2	-3.96809	-3.68229	7.24496e-05	0.00330464	0.2	0.55
Arhgap9	-3.99906	-6.35941	6.35944e-05	0.00294292	0.0285714	0.45
Tmsb4x	-3.99906	-0.936944	6.35944e-05	0.00294292	0.971429	0.95
Hmox1	-4.00348	-4.73064	6.24163e-05	0.00289542	0.0952381	0.5
Neb	-4.01676	-3.3938	5.90049e-05	0.00276403	0.171429	0.6
Apbb1ip	-4.0256	-6.27348	5.68295e-05	0.00267526	0.0190476	0.45
P2rx7	-4.0256	-6.74627	5.68295e-05	0.00267526	0.0285714	0.45
Slamf9	-4.0256	-7.19348	5.68295e-05	0.00267526	0.0285714	0.45
Neurl3	-4.03445	-7.77161	5.47302e-05	0.00259564	0.0285714	0.45
Ifi207	-4.03887	-4.00107	5.37084e-05	0.0025599	0.142857	0.55
Icam1	-4.06542	-5.07925	4.79467e-05	0.00231417	0.0952381	0.5
Mroh2a	-4.06984	-5.36697	4.70454e-05	0.00227642	0.047619	0.475
Plbd1	-4.08311	-8.80547	4.44367e-05	0.00216391	0.0190476	0.45
Slfn2	-4.08311	-8.50503	4.44367e-05	0.00216391	0.0190476	0.45
Ncf4	-4.1185	-5.89661	3.81344e-05	0.00191313	0.047619	0.475
Otulinl	-4.12514	-5.72892	3.70514e-05	0.00186862	0.0380952	0.475
Trem2	-4.13177	-10.0161	3.59976e-05	0.00181788	0.00952381	0.45
Ly6e	-4.14062	-3.36337	3.46368e-05	0.00175846	0.361905	0.75
Ugt1a6b	-4.14947	-5.38661	3.33249e-05	0.00169637	0.0285714	0.475
Ugt1a1	-4.15831	-5.51203	3.20603e-05	0.00164075	0.0285714	0.475
Rnf130	-4.16053	-3.68524	3.17514e-05	0.0016337	0.247619	0.625
Ms4a6d	-4.16274	-6.65475	3.14453e-05	0.00162013	0.047619	0.475
B4galt6	-4.16495	-4.12139	3.1142e-05	0.00160885	0.0761905	0.525
Hacd4	-4.17601	-4.7787	2.96667e-05	0.00153888	0.0571429	0.5
Il6ra	-4.18928	-3.81971	2.79839e-05	0.00146152	0.142857	0.575
Fth1	-4.19813	-1.35972	2.6913e-05	0.00140944	0.942857	0.975
Dock8	-4.20698	-3.66224	2.5881e-05	0.00136288	0.209524	0.65
Npc1	-4.20698	-3.10957	2.5881e-05	0.00136288	0.333333	0.7
Tmem106a	-4.2114	-4.94324	2.53793e-05	0.00134201	0.0571429	0.5
Sorl1	-4.22467	-4.13648	2.3929e-05	0.00128671	0.0666667	0.525
Evi2a	-4.23794	-4.80281	2.25578e-05	0.00122331	0.0857143	0.525
Lpcat2	-4.24015	-6.16717	2.23366e-05	0.0012165	0.0190476	0.475
Kctd12	-4.24458	-4.0609	2.19005e-05	0.00119445	0.228571	0.625
Nabp1	-4.24679	-5.17329	2.16855e-05	0.00118442	0.047619	0.5
Slco2b1	-4.25564	-4.44901	2.08454e-05	0.00114017	0.114286	0.55
Man2b1	-4.26448	-3.64334	2.00364e-05	0.00109906	0.27619	0.7
Dok2	-4.28439	-6.94042	1.8324e-05	0.00101682	0.0190476	0.475
Sirpa	-4.29103	-3.78468	1.77848e-05	0.000992675	0.314286	0.65
Slc6a6	-4.31978	-3.33414	1.56184e-05	0.000878171	0.380952	0.725
Cfp	-4.32199	-4.42504	1.54626e-05	0.000871979	0.104762	0.55
Gpr34	-4.32199	-6.09704	1.54626e-05	0.000871979	0.0571429	0.5
Sema4a	-4.32863	-4.97234	1.5004e-05	0.000848628	0.0761905	0.525
Irf8	-4.33084	-5.15662	1.48541e-05	0.000841394	0.0857143	0.525
Ugt1a6a	-4.33084	-5.68648	1.48541e-05	0.000841394	0.0380952	0.5
Fgd2	-4.39277	-6.38867	1.11914e-05	0.00065632	0.047619	0.5
Itsn1	-4.40826	-3.29134	1.04206e-05	0.000615848	0.228571	0.675
Ctsa	-4.41047	-2.60944	1.03147e-05	0.000611484	0.67619	0.875
Psmb8	-4.41932	-4.27151	9.90139e-06	0.000590649	0.133333	0.6
Wwp1	-4.42816	-3.51095	9.50389e-06	0.000570503	0.361905	0.7
Elmo1	-4.44586	-4.62637	8.75417e-06	0.000528824	0.0666667	0.55
Prex1	-4.45028	-5.66809	8.57576e-06	0.000519691	0.0857143	0.525
Snx8	-4.45471	-3.82377	8.40083e-06	0.000510712	0.133333	0.6
Plek	-4.47682	-3.74513	7.57615e-06	0.00046502	0.27619	0.625
Ms4a6b	-4.48125	-6.70295	7.42078e-06	0.000456952	0.0285714	0.5
Galc	-4.49894	-6.94466	6.82921e-06	0.000423944	0.0190476	0.5
Lgmn	-4.49894	-3.30624	6.82921e-06	0.000423944	0.552381	0.85
Selplg	-4.50337	-7.33325	6.68853e-06	0.000417246	0.0285714	0.5
Cd33	-4.51221	-9.02089	6.41543e-06	0.000401522	0.0285714	0.5
Ptpro	-4.51221	-8.46373	6.41543e-06	0.000401522	0.0285714	0.5
Iqgap2	-4.51443	-5.41695	6.34884e-06	0.000399977	0.0380952	0.525
Blnk	-4.52549	-7.35253	6.0257e-06	0.000380876	0.0190476	0.5
Mafb	-4.54318	-3.92821	5.54118e-06	0.000351414	0.314286	0.675
D10Wsu102e	-4.55424	-3.9191	5.25753e-06	0.000334537	0.266667	0.675
Clec4a3	-4.55645	-9.60868	5.2025e-06	0.000332142	0.0190476	0.5
Ugt1a7c	-4.57193	-5.51773	4.83241e-06	0.000311116	0.0380952	0.525
Lgals3	-4.59405	-5.52693	4.34718e-06	0.000282737	0.152381	0.575
Patj	-4.6206	-5.82008	3.82639e-06	0.000251869	0.0380952	0.525
Dennd1c	-4.63608	-5.7969	3.5508e-06	0.000234944	0.0285714	0.525
Prune2	-4.6582	-4.69405	3.1899e-06	0.000213282	0.0857143	0.575
Fcrls	-4.68916	-6.23875	2.74324e-06	0.000185694	0.0857143	0.55
Cyba	-4.69138	-3.1899	2.71374e-06	0.000184351	0.4	0.775
Lair1	-4.70022	-7.23708	2.59877e-06	0.000177171	0.0380952	0.525
Arhgap30	-4.70244	-6.85038	2.57077e-06	0.000175576	0.0285714	0.525
Fam49b	-4.70686	-3.98495	2.51563e-06	0.000172118	0.180952	0.65
Wfdc17	-4.70907	-8.56002	2.48849e-06	0.000171181	0.0380952	0.525
Hpgds	-4.71128	-6.624	2.46163e-06	0.000169639	0.0285714	0.525
Csf2ra	-4.71571	-5.78822	2.40874e-06	0.000166294	0.0761905	0.55
Tmem176b	-4.72013	-3.79575	2.35694e-06	0.000163904	0.504762	0.875
Pip4k2a	-4.72898	-3.94363	2.25653e-06	0.000157784	0.2	0.675
Plekho2	-4.75773	-4.33863	1.9578e-06	0.000138673	0.152381	0.625
Ctsb	-4.76437	-2.583	1.89447e-06	0.000134437	0.895238	0.95
Dock4	-4.76658	-4.9786	1.8738e-06	0.000133218	0.0761905	0.575
Lyn	-4.83072	-4.3717	1.36038e-06	9.9305e-05	0.171429	0.65
AW822073	-4.87054	-5.88109	1.11295e-06	8.33143e-05	0.0285714	0.55
Lst1	-4.88381	-6.57538	1.04056e-06	7.92945e-05	0.0380952	0.55
Pik3ap1	-4.89708	-6.36003	9.72714e-07	7.47209e-05	0.0285714	0.55
Clec12a	-4.91035	-7.24317	9.09136e-07	7.01191e-05	0.0380952	0.55
Cxcl16	-4.93247	-5.5357	8.11964e-07	6.32636e-05	0.12381	0.6
Tm6sf1	-4.93689	-4.73192	7.93769e-07	6.20994e-05	0.0857143	0.6
Tbxas1	-4.95901	-7.56799	7.08526e-07	5.63544e-05	0.0285714	0.55
Aif1	-4.98998	-8.74166	6.03861e-07	4.86376e-05	0.0285714	0.55
Lyz1	-4.98998	-7.84117	6.03861e-07	4.86376e-05	0.0285714	0.55
Cd48	-5.02979	-9.48126	4.91013e-07	4.12905e-05	0.0190476	0.55
Sla	-5.02979	-9.25793	4.91013e-07	4.12905e-05	0.0190476	0.55
C5ar1	-5.04085	-7.20461	4.63466e-07	3.93204e-05	0.0761905	0.575
Hexa	-5.11384	-4.51822	3.1567e-07	2.72662e-05	0.32381	0.75
Arhgap18	-5.1249	-4.50556	2.97692e-07	2.59481e-05	0.133333	0.675
Fli1	-5.13596	-5.67231	2.80705e-07	2.48073e-05	0.0666667	0.6
Folr2	-5.14481	-8.09957	2.67793e-07	2.38317e-05	0.047619	0.575
Ftl1	-5.15808	-1.84618	2.49495e-07	2.24651e-05	0.942857	0.875
Sh3bgrl3	-5.16029	-3.81407	2.46565e-07	2.22538e-05	0.4	0.775
Evi2	-5.17135	-5.60302	2.32407e-07	2.11762e-05	0.0666667	0.6
Igf1	-5.20232	-5.3569	1.96818e-07	1.83272e-05	0.133333	0.65
Fermt3	-5.20674	-6.087	1.92186e-07	1.79835e-05	0.0761905	0.6
P2rx4	-5.21559	-4.32337	1.83234e-07	1.72303e-05	0.27619	0.75
Snx5	-5.23328	-4.39903	1.66525e-07	1.58149e-05	0.333333	0.75
Syk	-5.26646	-9.36763	1.39078e-07	1.35107e-05	0.0190476	0.575
Itgb2	-5.30406	-10.0498	1.13253e-07	1.11151e-05	0.00952381	0.575
Ptafr	-5.30406	-10.6231	1.13253e-07	1.11151e-05	0.00952381	0.575
Rac2	-5.30406	-10.1943	1.13253e-07	1.11151e-05	0.00952381	0.575
F13a1	-5.31291	-7.12651	1.07888e-07	1.06708e-05	0.047619	0.6
Cd14	-5.31955	-6.53619	1.04026e-07	1.03695e-05	0.114286	0.625
Cd300c2	-5.32618	-7.66316	1.00298e-07	1.00241e-05	0.0666667	0.6
Ciita	-5.33503	-7.58554	9.55288e-08	9.64841e-06	0.0571429	0.6
Slc9a9	-5.35273	-7.46498	8.66395e-08	8.86789e-06	0.047619	0.6
Rab3il1	-5.37927	-5.72915	7.47896e-08	7.84428e-06	0.12381	0.65
Nrros	-5.38369	-6.34944	7.29737e-08	7.69611e-06	0.0666667	0.625
Cd83	-5.38811	-6.13509	7.12006e-08	7.55082e-06	0.180952	0.65
Vsir	-5.46111	-7.09389	4.73176e-08	5.22107e-06	0.0952381	0.625
Myo1f	-5.46774	-8.95307	4.55804e-08	5.04397e-06	0.0285714	0.6
Duxf3	-5.47659	-7.30421	4.33601e-08	4.84036e-06	0.0190476	0.6
Nfam1	-5.47659	-6.46771	4.33601e-08	4.84036e-06	0.142857	0.65
Stab1	-5.48544	-4.41725	4.12448e-08	4.64497e-06	0.409524	0.75
Cd52	-5.50313	-9.06349	3.73103e-08	4.23938e-06	0.0190476	0.6
Ttn	-5.5164	-5.26187	3.46008e-08	3.94325e-06	0.2	0.7
Npc2	-5.52525	-3.81426	3.29015e-08	3.77212e-06	0.466667	0.9
Coro1a	-5.52967	-7.0959	3.20826e-08	3.6893e-06	0.047619	0.625
Unc93b1	-5.55179	-4.74378	2.82754e-08	3.29115e-06	0.295238	0.775
Pla2g7	-5.55622	-7.64161	2.75684e-08	3.21868e-06	0.0666667	0.625
Sfi1	-5.56285	-3.87244	2.654e-08	3.10811e-06	0.304762	0.775
H2-D1	-5.57391	-2.45968	2.49082e-08	2.9441e-06	0.847619	0.925
Prcp	-5.64248	-5.59569	1.67618e-08	2.03153e-06	0.114286	0.675
Cybb	-5.66902	-8.90766	1.43615e-08	1.75173e-06	0.0380952	0.625
H2-DMb1	-5.68008	-5.82096	1.34631e-08	1.65804e-06	0.0857143	0.675
Cd300ld	-5.70662	-9.04683	1.15239e-08	1.43778e-06	0.0285714	0.625
Clec4a1	-5.73095	-8.91281	9.9867e-09	1.25007e-06	0.0190476	0.625
Il10ra	-5.73095	-8.65528	9.9867e-09	1.25007e-06	0.0190476	0.625
B2m	-5.77298	-2.51935	7.78816e-09	1.00113e-06	0.92381	1
Clec4a2	-5.77298	-10.4296	7.78816e-09	1.00113e-06	0.00952381	0.625
Pltp	-5.80173	-4.23406	6.56325e-09	8.58122e-07	0.609524	0.825
Ms4a6c	-5.80837	-7.07233	6.3084e-09	8.3049e-07	0.0380952	0.65
Rassf4	-5.80837	-6.16661	6.3084e-09	8.3049e-07	0.161905	0.7
Mpeg1	-5.82164	-8.90296	5.82725e-09	7.80606e-07	0.0666667	0.65
Adcy7	-5.87251	-6.48572	4.29235e-09	5.89472e-07	0.0761905	0.675
H2-K1	-5.87473	-3.65344	4.23543e-09	5.83755e-07	0.704762	0.95
Srgn	-5.94993	-7.29738	2.68258e-09	3.82147e-07	0.0857143	0.675
Itgam	-5.97647	-9.42338	2.28022e-09	3.27271e-07	0.0190476	0.65
Arhgap45	-5.98311	-6.97653	2.1892e-09	3.15393e-07	0.0571429	0.675
Ptpre	-6.02956	-6.95387	1.6441e-09	2.40492e-07	0.047619	0.675
Ucp2	-6.02956	-5.26647	1.6441e-09	2.40492e-07	0.257143	0.775
Celf2	-6.03398	-6.18801	1.59969e-09	2.36717e-07	0.104762	0.7
Spi1	-6.0384	-32.8874	1.55646e-09	2.31215e-07	0	0.65
Ptpn18	-6.06937	-6.63602	1.28412e-09	1.9532e-07	0.0666667	0.7
H2-DMa	-6.08043	-6.34449	1.19861e-09	1.83042e-07	0.190476	0.725
Pirb	-6.08928	-8.35708	1.13421e-09	1.74605e-07	0.0571429	0.675
Cd53	-6.09812	-8.84004	1.0732e-09	1.67235e-07	0.0571429	0.675
Lsp1	-6.10476	-6.14047	1.02955e-09	1.61091e-07	0.104762	0.725
Ubxn11	-6.10918	-4.05017	1.00142e-09	1.57984e-07	0.390476	0.8
C3ar1	-6.12246	-7.07492	9.21441e-10	1.46578e-07	0.104762	0.7
Nckap1l	-6.1313	-7.92544	8.71622e-10	1.39818e-07	0.0285714	0.675
Cd68	-6.16669	-7.50302	6.9733e-10	1.14753e-07	0.0952381	0.7
Ly86	-6.18881	-7.49383	6.06195e-10	1.01062e-07	0.0666667	0.7
Inpp5d	-6.21314	-9.67036	5.19354e-10	8.93149e-08	0.0190476	0.675
Tgfbi	-6.24853	-7.30395	4.14328e-10	7.25606e-08	0.190476	0.725
Ms4a7	-6.27729	-8.76773	3.44533e-10	6.06156e-08	0.0761905	0.7
Ccdc152	-6.44096	-5.17872	1.18716e-10	2.21091e-08	0.619048	0.875
Rgs10	-6.52059	-6.47225	7.00304e-11	1.35031e-08	0.0857143	0.75
Cotl1	-6.52723	-7.62329	6.69982e-11	1.30503e-08	0.0380952	0.725
Ptpn6	-6.55819	-8.14823	5.44634e-11	1.08297e-08	0.0571429	0.725
Gas7	-6.59137	-8.57544	4.35781e-11	8.80277e-09	0.047619	0.725
Cd84	-6.63782	-9.42531	3.18354e-11	6.56979e-09	0.0380952	0.725
Lilrb4a	-6.68648	-10.7585	2.28599e-11	4.82179e-09	0.0190476	0.725
Selenop	-6.69533	-4.71527	2.15186e-11	4.56409e-09	0.857143	0.975
Ccl9	-6.7462	-8.1969	1.51764e-11	3.34917e-09	0.0952381	0.75
Ctsh	-6.79929	-6.8155	1.05138e-11	2.43269e-09	0.114286	0.8
Cyth4	-6.86564	-8.9273	6.61921e-12	1.58936e-09	0.0285714	0.75
Alox5ap	-6.94969	-7.98628	3.66077e-12	9.3174e-10	0.0857143	0.775
Dab2	-6.99836	-7.67671	2.58983e-12	7.06248e-10	0.190476	0.8
Fyb	-7.02047	-7.04296	2.21116e-12	6.20717e-10	0.142857	0.8
Trf	-7.05144	-8.06652	1.77075e-12	5.08297e-10	0.133333	0.8
Pf4	-7.06914	-8.37429	1.55902e-12	4.54352e-10	0.142857	0.8
Camk2a	-7.07356	-6.83598	1.51009e-12	4.43479e-10	0.104762	0.8
Dock2	-7.12664	-7.33992	1.02845e-12	3.11621e-10	0.047619	0.8
C1qc	-7.2483	-8.77609	4.22044e-13	1.34273e-10	0.247619	0.825
Ccl6	-7.29917	-10.0395	2.89548e-13	9.86996e-11	0.0571429	0.8
Lcp1	-7.32129	-9.58583	2.456e-13	8.60232e-11	0.0571429	0.8
Maf	-7.40313	-6.52197	1.33013e-13	5.0279e-11	0.285714	0.875
Ctsc	-7.4717	-7.22246	7.91677e-14	3.24996e-11	0.257143	0.875
Fcgr3	-7.52478	-9.32733	5.28088e-14	2.3433e-11	0.0857143	0.825
Ptprc	-7.55132	-9.9322	4.30857e-14	1.95825e-11	0.0666667	0.825
C1qa	-7.63537	-8.9252	2.25165e-14	1.08815e-11	0.161905	0.85
Pld4	-7.68404	-9.14188	1.54154e-14	7.74379e-12	0.114286	0.85
Lilr4b	-7.72827	-9.07339	1.09015e-14	5.62431e-12	0.104762	0.85
Fcgr2b	-7.75924	-9.58636	8.54404e-15	4.59429e-12	0.0857143	0.85
Mrc1	-7.82781	-8.63791	4.96453e-15	2.82889e-12	0.228571	0.875
Fcer1g	-7.95388	-9.42135	1.80754e-15	1.06166e-12	0.12381	0.875
Ctss	-7.98485	-9.39783	1.40693e-15	8.66354e-13	0.257143	0.9
Laptm5	-7.99591	-9.89542	1.28621e-15	8.04999e-13	0.0952381	0.875
Adgre1	-8.02909	-10.0196	9.82005e-16	6.46396e-13	0.0857143	0.875
Tyrobp	-8.237	-9.6951	1.76578e-16	1.49809e-13	0.114286	0.9
C1qb	-8.30336	-9.23235	1.01208e-16	1.07331e-13	0.409524	0.925
Csf1r	-8.33875	-8.52594	7.50806e-17	8.68614e-14	0.485714	0.95
H2-Eb1	-8.37193	-8.28593	5.66835e-17	7.35024e-14	0.685714	0.975
Lyz2	-8.58206	-9.23573	9.31933e-18	1.8726e-14	0.809524	1
H2-Aa	-8.63956	-9.62115	5.64283e-18	1.26725e-14	0.67619	0.975
Cd74	-8.83421	-9.23494	1.0081e-18	4.27636e-15	0.904762	1
Apoe	-8.9448	-8.87587	3.72619e-19	2.37098e-15	0.8	1
H2-Ab1	-9.01116	-9.37373	2.03893e-19	1.94606e-15	0.666667	1

## Sheet: APCs vs 2
names	scores	logfoldchanges	pvals	pvals_adj	pct_APCs	pct_2
S100a4	8.53379	7.66276	1.41628e-17	3.44668e-13	1	0.275
Lsp1	8.37628	5.32297	5.46271e-17	4.6998e-13	1	0.725
Actb	8.3144	2.79151	9.22179e-17	5.86783e-13	1	1
Anxa2	8.24689	5.94126	1.62564e-16	6.76216e-13	1	0.6
Fxyd5	8.20752	4.4965	2.25811e-16	6.76216e-13	1	0.7
Crip1	8.19627	4.62932	2.47971e-16	6.76216e-13	1	0.8
Naaa	8.19627	6.53488	2.47971e-16	6.76216e-13	1	0.325
Cd226	8.14001	8.55544	3.95242e-16	8.78164e-13	0.924051	0.05
Csf2ra	8.11188	5.09762	4.9841e-16	1.00149e-12	1	0.55
Cfp	8.08938	6.04657	5.99682e-16	1.14473e-12	0.974684	0.55
Tagln2	8.03313	4.66399	9.50187e-16	1.72744e-12	1	0.725
S100a6	8.005	7.05833	1.19466e-15	2.07317e-12	1	0.375
Ccr2	7.9375	7.15078	2.06305e-15	3.24243e-12	1	0.35
Tmsb10	7.92906	4.67614	2.20816e-15	3.24243e-12	0.987342	0.225
Cotl1	7.86155	4.02014	3.79404e-15	5.36477e-12	0.987342	0.725
Ccl6	7.84749	4.93328	4.24453e-15	5.78741e-12	1	0.8
Ear2	7.82499	8.14254	5.07712e-15	6.46114e-12	0.924051	0.075
Cd52	7.77998	4.92897	7.25344e-15	8.65381e-12	1	0.6
Dok2	7.77998	5.57088	7.25344e-15	8.65381e-12	0.974684	0.475
H2-DMb1	7.74623	4.56247	9.46608e-15	1.09514e-11	1	0.675
Septin11	7.73217	5.67817	1.05731e-14	1.18724e-11	0.962025	0.375
Ccl9	7.6956	4.48231	1.4083e-14	1.53618e-11	0.987342	0.75
S100a11	7.67873	4.53558	1.6068e-14	1.70401e-11	0.974684	0.325
Capg	7.63935	5.47315	2.18326e-14	2.25277e-11	1	0.525
Ifitm3	7.61122	5.26046	2.71521e-14	2.72793e-11	1	0.5
Calm1	7.57747	3.20717	3.52367e-14	3.4494e-11	1	0.85
Fcrls	7.54371	5.63425	4.56771e-14	4.35965e-11	0.962025	0.55
Zyx	7.50996	5.2557	5.91446e-14	5.50738e-11	1	0.525
Tmsb4x	7.48746	2.67275	7.02193e-14	6.23449e-11	1	0.95
Unc119	7.48746	6.89012	7.02193e-14	6.23449e-11	0.911392	0.1
Mcub	7.47902	5.97464	7.48778e-14	6.49701e-11	0.987342	0.375
Clec4b1	7.4734	5.96705	7.8151e-14	6.63033e-11	0.987342	0.275
H2-DMa	7.45371	4.50094	9.07532e-14	7.37186e-11	1	0.725
Glud1	7.44246	4.25852	9.883e-14	7.86069e-11	0.987342	0.55
Arpc1b	7.42558	3.4492	1.12287e-13	8.74873e-11	1	0.775
Rpl4	7.38058	3.93577	1.57605e-13	1.20341e-10	1	0.7
Psap	7.34682	3.24098	2.02972e-13	1.4902e-10	1	1
S100a10	7.34682	4.70089	2.02972e-13	1.4902e-10	1	0.625
Coro1a	7.34401	4.5725	2.07286e-13	1.49316e-10	0.987342	0.625
H2-Ab1	7.31307	2.77023	2.61104e-13	1.84601e-10	1	1
Rplp0	7.29619	3.99741	2.9602e-13	2.05481e-10	1	0.625
Cfl1	7.25682	3.27805	3.96305e-13	2.65441e-10	1	0.75
Fgfr1	7.25682	5.14015	3.96305e-13	2.65441e-10	0.974684	0.425
Rin3	7.23432	5.06401	4.67884e-13	3.07981e-10	0.974684	0.325
Ucp2	7.22306	4.02188	5.0829e-13	3.28906e-10	1	0.775
Olfm1	7.21744	5.72113	5.29758e-13	3.37085e-10	0.911392	0.25
Actg1	7.21181	4.27253	5.52116e-13	3.45552e-10	0.949367	0.275
Psma7	7.16681	4.71972	7.67655e-13	4.72702e-10	1	0.425
Dbi	7.12462	4.80189	1.04369e-12	6.32475e-10	0.987342	0.375
Vim	7.08805	3.27407	1.36011e-12	8.11349e-10	1	0.9
Fn1	7.07118	6.80678	1.53625e-12	8.88648e-10	0.911392	0.55
Capzb	7.05993	4.79931	1.66591e-12	9.49268e-10	1	0.575
Atp5e	7.0543	4.047	1.7347e-12	9.71273e-10	1	0.475
Flna	7.04868	5.45876	1.80629e-12	9.71273e-10	1	0.6
Nme2	7.04868	4.17074	1.80629e-12	9.71273e-10	1	0.425
Pfn1	7.04868	2.65631	1.80629e-12	9.71273e-10	1	0.9
Ywhaz	7.04305	4.44657	1.88076e-12	9.97275e-10	0.987342	0.4
H2-D1	7.0318	2.52136	2.03887e-12	1.03787e-09	1	0.925
Pld4	7.0318	2.82688	2.03887e-12	1.03787e-09	1	0.85
H13	7.01492	5.81628	2.30076e-12	1.15577e-09	0.911392	0.2
Sod1	6.99805	4.23272	2.59556e-12	1.28692e-09	0.987342	0.5
Plaur	6.9868	6.03804	2.81235e-12	1.37654e-09	0.873418	0.15
Rac1	6.97836	4.0778	2.9865e-12	1.44328e-09	0.987342	0.625
Alox5ap	6.95867	3.56477	3.43503e-12	1.61905e-09	1	0.775
Arhgdia	6.95867	3.65952	3.43503e-12	1.61905e-09	1	0.7
Hopx	6.91085	7.93492	4.8175e-12	2.21593e-09	0.78481	0.025
Mrpl33	6.91085	4.66214	4.8175e-12	2.21593e-09	0.936709	0.275
Plbd1	6.90241	5.35064	5.11261e-12	2.32368e-09	1	0.45
Gpx1	6.88554	3.73804	5.75696e-12	2.58575e-09	1	0.8
Retnla	6.87429	8.73118	6.23006e-12	2.76571e-09	0.898734	0.4
Tpm3	6.86304	3.44546	6.74121e-12	2.95823e-09	1	0.625
Sh3bgrl3	6.85741	3.35649	7.01198e-12	3.04208e-09	1	0.775
Rps4x	6.84616	2.86892	7.58587e-12	3.25408e-09	1	0.625
Capn2	6.83491	4.24141	8.20571e-12	3.48086e-09	0.949367	0.525
H2-Eb1	6.82928	2.90656	8.53397e-12	3.58033e-09	1	0.975
Rassf4	6.81241	3.99768	9.59789e-12	3.98292e-09	1	0.7
Myl6	6.80678	3.56519	9.98061e-12	4.0972e-09	1	0.525
Ctsz	6.78428	4.33814	1.16667e-11	4.73841e-09	1	0.7
Cd74	6.76178	2.73567	1.36308e-11	5.47787e-09	1	1
Rpl32	6.73928	2.46135	1.59177e-11	6.33028e-09	1	0.8
Cdc42	6.73365	3.80082	1.65458e-11	6.51221e-09	0.962025	0.65
Eef2	6.7224	3.0222	1.78755e-11	6.96379e-09	1	0.825
Samhd1	6.71678	4.30284	1.85791e-11	7.09312e-09	0.974684	0.55
Tpt1	6.6999	3.50239	2.08564e-11	7.88374e-09	1	0.4
Laptm5	6.69427	2.70877	2.16746e-11	8.11269e-09	1	0.875
Socs6	6.69146	5.56724	2.20954e-11	8.1899e-09	0.860759	0.175
Fes	6.68302	4.48269	2.34064e-11	8.59241e-09	0.949367	0.45
Rps26	6.66615	2.80422	2.62608e-11	9.54844e-09	1	0.675
Nme1	6.66052	4.88975	2.7286e-11	9.73574e-09	0.898734	0.3
Rps5	6.66052	3.74921	2.7286e-11	9.73574e-09	0.987342	0.75
Selplg	6.64364	4.31767	3.06021e-11	1.08178e-08	0.949367	0.5
Lgals3	6.61552	4.87203	3.70256e-11	1.28506e-08	1	0.575
Gda	6.60989	4.52699	3.84602e-11	1.32282e-08	0.924051	0.425
Ahnak	6.59864	2.98169	4.14945e-11	1.41444e-08	1	0.9
Pltp	6.59302	3.44647	4.30983e-11	1.45611e-08	1	0.825
Npc2	6.57614	2.58864	4.82822e-11	1.61695e-08	1	0.9
Eif5a	6.54801	4.06582	5.83082e-11	1.91904e-08	0.987342	0.55
Rps9	6.54801	2.49209	5.83082e-11	1.91904e-08	1	0.85
S100a13	6.54239	3.94364	6.05449e-11	1.97563e-08	0.949367	0.4
Oxct1	6.53957	4.12892	6.16945e-11	1.99608e-08	0.936709	0.475
Phlda1	6.53113	5.29594	6.5273e-11	2.07666e-08	0.835443	0.15
Rps2	6.53113	2.92809	6.5273e-11	2.07666e-08	1	0.6
Alcam	6.51707	4.51483	7.16932e-11	2.26207e-08	0.962025	0.375
Rack1	6.51426	3.31256	7.30494e-11	2.28597e-08	1	0.725
Kcnn4	6.50301	5.87928	7.87296e-11	2.44369e-08	0.797468	0.125
Itgb2	6.5002	4.4618	8.02158e-11	2.46974e-08	0.987342	0.575
Fgl2	6.49738	5.28576	8.17294e-11	2.49621e-08	0.860759	0.15
Cyba	6.47488	3.12689	9.48868e-11	2.85243e-08	1	0.775
Rpl13	6.46363	2.70106	1.02221e-10	3.04889e-08	1	0.525
Ecm1	6.44957	4.07972	1.12171e-10	3.31973e-08	0.911392	0.675
Fgr	6.44675	5.70375	1.14271e-10	3.35588e-08	0.822785	0.1
Sdc3	6.4355	4.14367	1.23065e-10	3.55938e-08	0.987342	0.55
Ramp1	6.42425	5.08819	1.3252e-10	3.80401e-08	0.860759	0.2
Ltb4r1	6.413	6.15665	1.42683e-10	4.06517e-08	0.772152	0.1
Eef1a1	6.40738	2.67117	1.48046e-10	4.18674e-08	1	0.875
Jup	6.40175	4.5121	1.53606e-10	4.31203e-08	0.898734	0.325
Rpl13a	6.39612	2.92149	1.5937e-10	4.44118e-08	1	0.7
Daglb	6.3905	3.76189	1.65345e-10	4.5743e-08	0.987342	0.6
Arpc5	6.38487	3.58978	1.71539e-10	4.71152e-08	0.974684	0.6
Actr3	6.37362	3.91733	1.84614e-10	4.99872e-08	0.987342	0.6
Atp1a1	6.37362	4.224	1.84614e-10	4.99872e-08	0.962025	0.45
Arhgap26	6.368	4.59695	1.91512e-10	5.11297e-08	0.848101	0.125
Rps3	6.35112	3.47922	2.13751e-10	5.628e-08	1	0.7
Rpl36al	6.34831	3.30032	2.17695e-10	5.69258e-08	0.987342	0.375
Arpc2	6.3455	3.5467	2.2171e-10	5.71923e-08	1	0.675
Rps3a1	6.3455	3.00186	2.2171e-10	5.71923e-08	0.974684	0.575
Tkt	6.33424	4.71788	2.38506e-10	6.11121e-08	0.949367	0.4
Tspo	6.31737	4.53532	2.66055e-10	6.72678e-08	0.974684	0.475
Slc48a1	6.29487	4.86277	3.07664e-10	7.67712e-08	0.873418	0.275
Ptprc	6.28924	2.79337	3.19021e-10	7.90882e-08	1	0.825
Cnn2	6.28362	5.12505	3.30787e-10	8.14761e-08	0.886076	0.3
Ndufa6	6.26393	3.51286	3.75402e-10	9.18723e-08	0.962025	0.525
Arpc4	6.25268	4.12117	4.03479e-10	9.81147e-08	0.987342	0.525
Anxa1	6.24986	4.38243	4.10812e-10	9.86414e-08	0.987342	0.55
Rpl41	6.24986	2.52454	4.10812e-10	9.86414e-08	1	0.675
Ifi27l2a	6.23861	4.17201	4.41469e-10	1.0534e-07	1	0.525
Arf5	6.22736	3.69789	4.74356e-10	1.12484e-07	0.974684	0.525
Emp3	6.21892	3.44092	5.00578e-10	1.17969e-07	0.987342	0.625
H2-DMb2	6.18798	4.93829	6.09387e-10	1.41861e-07	0.797468	0.2
Septin9	6.18798	4.26774	6.09387e-10	1.41861e-07	0.949367	0.35
Napsa	6.17955	5.38726	6.42865e-10	1.48747e-07	0.78481	0.175
Abcg1	6.15423	4.96711	7.54427e-10	1.7247e-07	0.873418	0.25
Rpl7a	6.13173	3.00885	8.69291e-10	1.96377e-07	0.974684	0.4
Themis2	6.13173	4.81298	8.69291e-10	1.96377e-07	0.924051	0.325
Ubxn11	6.12048	2.45198	9.3295e-10	2.09519e-07	1	0.8
Cd2	6.11767	5.84036	9.49561e-10	2.12002e-07	0.78481	0.125
Syngr2	6.11485	3.74376	9.66462e-10	2.14521e-07	0.974684	0.55
Tnip3	6.1036	5.04171	1.03704e-09	2.28857e-07	0.873418	0.275
Clic1	6.10079	4.55657	1.05546e-09	2.31583e-07	0.987342	0.475
Ier2	6.09798	4.4544	1.0742e-09	2.34347e-07	0.924051	0.425
Gnb2	6.09235	3.6196	1.11264e-09	2.41355e-07	1	0.5
Eps8	6.0811	4.26721	1.19361e-09	2.57455e-07	0.949367	0.45
Shisa5	6.06985	4.68668	1.2803e-09	2.74604e-07	0.974684	0.425
Efhd2	6.06141	3.54684	1.34932e-09	2.86192e-07	0.987342	0.625
Spi1	6.0586	3.41344	1.37313e-09	2.89631e-07	0.974684	0.65
Pdlim1	6.05297	4.3813	1.42197e-09	2.96655e-07	0.898734	0.3
Slamf9	6.05297	4.55924	1.42197e-09	2.96655e-07	0.987342	0.45
Myo1g	6.0361	4.6774	1.57887e-09	3.27598e-07	0.949367	0.4
Rps11	6.01922	2.5619	1.75259e-09	3.59734e-07	1	0.775
Atp1a3	6.00797	4.90023	1.87861e-09	3.7948e-07	0.772152	0.2
Plxnd1	6.00797	4.1509	1.87861e-09	3.7948e-07	0.936709	0.4
Rpl7	6.00797	3.21049	1.87861e-09	3.7948e-07	0.987342	0.6
Adam8	6.00516	4.82444	1.91147e-09	3.84085e-07	0.911392	0.325
Anp32b	6.00234	4.03531	1.94489e-09	3.88754e-07	0.924051	0.35
Psma4	5.99672	3.96305	2.01345e-09	3.98287e-07	0.936709	0.3
Ifitm6	5.99109	5.44093	2.08435e-09	4.03941e-07	0.772152	0.15
Prelid1	5.99109	4.32485	2.08435e-09	4.03941e-07	0.974684	0.4
Tifab	5.99109	4.37936	2.08435e-09	4.03941e-07	0.898734	0.275
Rab11fip1	5.96859	4.39058	2.39311e-09	4.61435e-07	0.822785	0.175
Tuba1a	5.96297	3.99722	2.477e-09	4.75211e-07	0.886076	0.3
Ccdc88a	5.94609	3.94367	2.74624e-09	5.2423e-07	0.949367	0.45
Selenow	5.94328	3.81898	2.7938e-09	5.30655e-07	0.936709	0.425
Hpcal1	5.93765	4.31364	2.89134e-09	5.46463e-07	0.936709	0.375
Cct5	5.93484	4.2073	2.94135e-09	5.50464e-07	0.898734	0.425
Rplp2	5.93484	2.51038	2.94135e-09	5.50464e-07	1	0.675
Evi2b	5.92359	4.00244	3.14992e-09	5.86623e-07	0.949367	0.425
Atp5c1	5.91796	3.57436	3.25955e-09	6.04092e-07	0.936709	0.5
Atp5h	5.91234	3.10163	3.37288e-09	6.22076e-07	0.949367	0.425
Eif3m	5.89546	4.72277	3.73638e-09	6.82523e-07	0.78481	0.15
Cd300lg	5.88984	4.62247	3.86581e-09	6.96174e-07	0.797468	0.15
Slk	5.88984	4.23143	3.86581e-09	6.96174e-07	0.949367	0.375
Uqcc2	5.88984	4.33627	3.86581e-09	6.96174e-07	0.772152	0.125
Lrrc58	5.88421	2.71421	3.9996e-09	7.13537e-07	1	0.675
Taok3	5.88421	3.59274	3.9996e-09	7.13537e-07	0.987342	0.55
Eno1	5.87577	3.85161	4.20878e-09	7.43903e-07	0.936709	0.325
Lactb	5.87577	6.57443	4.20878e-09	7.43903e-07	0.683544	0.025
Ssr3	5.87296	4.09023	4.28085e-09	7.53153e-07	0.949367	0.375
Ndufa13	5.86733	3.53551	4.4286e-09	7.72032e-07	0.949367	0.45
Pid1	5.86733	3.52846	4.4286e-09	7.72032e-07	1	0.7
Cyp4f18	5.86171	5.12292	4.5813e-09	7.95023e-07	0.759494	0.2
Prcp	5.85608	3.18296	4.73913e-09	8.1869e-07	1	0.675
Macroh2a1	5.83921	4.22721	5.24501e-09	8.93947e-07	0.911392	0.25
Rnh1	5.83921	4.73165	5.24501e-09	8.93947e-07	0.873418	0.325
Psmb4	5.82514	4.50319	5.70639e-09	9.68259e-07	0.860759	0.275
Rnase6	5.82233	5.83281	5.80329e-09	9.80344e-07	0.721519	0.1
Dbnl	5.81952	4.31459	5.90179e-09	9.92592e-07	0.860759	0.275
Id2	5.80545	4.84966	6.4192e-09	1.07488e-06	0.873418	0.275
Esyt1	5.79983	3.70332	6.63829e-09	1.1019e-06	0.962025	0.55
H3f3a	5.79983	2.85634	6.63829e-09	1.1019e-06	0.974684	0.475
Rab43	5.79702	4.11492	6.75055e-09	1.11087e-06	0.860759	0.225
Eef1g	5.78295	3.12627	7.34011e-09	1.19247e-06	0.898734	0.25
Tiam1	5.78295	3.76061	7.34011e-09	1.19247e-06	0.949367	0.375
Lims1	5.7717	4.68308	7.84753e-09	1.2695e-06	0.898734	0.275
Cmtm3	5.76608	4.21833	8.11387e-09	1.30705e-06	0.873418	0.275
Eif3k	5.76326	4.26935	8.25032e-09	1.31791e-06	0.962025	0.375
Elmo2	5.76326	4.01471	8.25032e-09	1.31791e-06	0.860759	0.375
Ndufs6	5.75482	4.50604	8.67318e-09	1.37396e-06	0.746835	0.125
Rpl14	5.74639	3.07167	9.11708e-09	1.43831e-06	0.987342	0.475
Rbm3	5.72951	3.62137	1.00721e-08	1.56952e-06	0.886076	0.225
Rras2	5.72107	5.95201	1.05854e-08	1.6428e-06	0.683544	0.05
Ppp1ca	5.70982	4.10724	1.13095e-08	1.74807e-06	0.924051	0.475
Ncf1	5.69857	4.15265	1.20816e-08	1.85242e-06	0.949367	0.4
Skint3	5.69857	5.31053	1.20816e-08	1.85242e-06	0.721519	0.075
Prkcd	5.67607	3.38281	1.37826e-08	2.09638e-06	0.974684	0.7
Cox6b1	5.67326	3.51003	1.40109e-08	2.12265e-06	0.987342	0.525
Irf5	5.67044	4.16619	1.42429e-08	2.1408e-06	0.987342	0.5
Erp29	5.66763	4.07849	1.44786e-08	2.1677e-06	0.987342	0.525
Pkm	5.66482	3.70607	1.47181e-08	2.17794e-06	0.924051	0.475
Rasgrp4	5.66482	3.73617	1.47181e-08	2.17794e-06	0.949367	0.4
Smim27	5.66482	3.54827	1.47181e-08	2.17794e-06	0.848101	0.175
Ank	5.65919	4.04673	1.52087e-08	2.22467e-06	0.810127	0.35
Hsp90b1	5.65919	3.37039	1.52087e-08	2.22467e-06	0.962025	0.65
Tnfrsf21	5.65919	4.35475	1.52087e-08	2.22467e-06	0.822785	0.225
Atp5d	5.65357	3.56384	1.57152e-08	2.28127e-06	0.936709	0.4
Myl12a	5.65357	3.32385	1.57152e-08	2.28127e-06	0.974684	0.525
Dock8	5.64794	3.14948	1.62381e-08	2.34825e-06	0.987342	0.65
Nol7	5.62544	3.50886	1.85036e-08	2.64581e-06	0.873418	0.2
Rab6a	5.61981	3.83715	1.91163e-08	2.72322e-06	0.822785	0.275
Rpsa	5.61419	2.99862	1.97487e-08	2.79246e-06	0.873418	0.25
Snrpb	5.60856	3.92004	2.04013e-08	2.8741e-06	0.924051	0.375
Pcbp1	5.60575	3.31305	2.07355e-08	2.91043e-06	0.987342	0.525
Gapdh	5.60294	2.79236	2.10749e-08	2.94724e-06	0.924051	0.375
Add3	5.58044	4.19172	2.39916e-08	3.29479e-06	0.898734	0.3
Gfra2	5.58044	6.22701	2.39916e-08	3.29479e-06	0.658228	0.05
Btg1	5.572	3.97438	2.51835e-08	3.43376e-06	0.936709	0.425
Aldh1a2	5.56919	5.79785	2.55933e-08	3.45266e-06	0.683544	0.1
Emb	5.56919	4.33972	2.55933e-08	3.45266e-06	0.898734	0.325
Itpkb	5.56919	3.79107	2.55933e-08	3.45266e-06	0.848101	0.275
Arhgef1	5.56356	3.11149	2.64326e-08	3.52848e-06	0.924051	0.575
Nfam1	5.56356	3.72366	2.64326e-08	3.52848e-06	1	0.65
Ppp1r18	5.56356	3.2925	2.64326e-08	3.52848e-06	0.936709	0.45
Srgn	5.55793	3.80892	2.72986e-08	3.61877e-06	1	0.675
Tmem176a	5.55793	3.8205	2.72986e-08	3.61877e-06	0.962025	0.65
Bcl2a1d	5.55231	4.37648	2.81921e-08	3.71144e-06	0.696203	0.075
Taf10	5.55231	3.73613	2.81921e-08	3.71144e-06	0.974684	0.4
Eif6	5.54668	4.54147	2.91139e-08	3.81963e-06	0.734177	0.15
Tppp3	5.54106	3.96025	3.0065e-08	3.93089e-06	0.898734	0.55
Gramd4	5.53543	5.05466	3.10461e-08	4.0179e-06	0.708861	0.1
Plekho1	5.53543	3.33646	3.10461e-08	4.0179e-06	0.987342	0.45
Tbca	5.53543	3.54818	3.10461e-08	4.0179e-06	0.848101	0.175
Rps18	5.52981	2.66846	3.20583e-08	4.12095e-06	1	0.55
Cd200r1	5.52699	4.33906	3.25764e-08	4.14567e-06	0.78481	0.225
Eif3i	5.52699	3.85534	3.25764e-08	4.14567e-06	0.860759	0.325
Tuba1b	5.52699	2.74281	3.25764e-08	4.14567e-06	0.936709	0.475
Atp5a1	5.51574	3.26173	3.47309e-08	4.40517e-06	0.936709	0.675
Mcl1	5.51293	3.33713	3.52907e-08	4.46135e-06	1	0.775
H2-Aa	5.5073	2.37093	3.64368e-08	4.59104e-06	1	0.975
Junb	5.50449	3.32635	3.70233e-08	4.64959e-06	0.936709	0.675
Ptgir	5.50168	4.88859	3.7619e-08	4.70891e-06	0.696203	0.075
Fosl2	5.49605	4.4753	3.88383e-08	4.84565e-06	0.797468	0.25
Furin	5.49324	3.95512	3.94622e-08	4.90745e-06	0.911392	0.325
Rpl8	5.49043	2.73725	4.00959e-08	4.97007e-06	0.987342	0.75
Dpep2	5.4848	4.3817	4.13929e-08	5.11424e-06	0.911392	0.45
Hsp90ab1	5.47918	2.72279	4.27306e-08	5.26248e-06	1	0.925
Ldha	5.47355	3.73044	4.41102e-08	5.41491e-06	0.974684	0.55
Ilk	5.46793	3.62437	4.55329e-08	5.53616e-06	0.949367	0.375
Psmc3	5.46793	3.98721	4.55329e-08	5.53616e-06	0.860759	0.25
Lpl	5.46511	4.29759	4.62608e-08	5.60681e-06	0.911392	0.525
Bsg	5.4623	3.46947	4.7e-08	5.66046e-06	0.924051	0.45
Acer3	5.45668	3.77715	4.8513e-08	5.80604e-06	0.974684	0.5
Snx20	5.45668	3.99368	4.8513e-08	5.80604e-06	0.873418	0.25
Npm1	5.45105	3.0898	5.0073e-08	5.95542e-06	0.974684	0.5
Asap1	5.44824	2.79977	5.08712e-08	6.03156e-06	0.962025	0.675
Tgfbi	5.43699	3.35897	5.4189e-08	6.40504e-06	0.987342	0.725
Bak1	5.43417	3.80962	5.50507e-08	6.42729e-06	0.696203	0.075
Rbpj	5.43417	3.59391	5.50507e-08	6.42729e-06	0.987342	0.5
Tmem116	5.43417	3.4374	5.50507e-08	6.42729e-06	0.772152	0.2
Ubb	5.43417	2.66861	5.50507e-08	6.42729e-06	1	0.7
Eif4a1	5.42292	2.69069	5.8632e-08	6.7627e-06	1	0.55
Sub1	5.42292	3.57971	5.8632e-08	6.7627e-06	1	0.525
Zfand5	5.42292	3.37891	5.8632e-08	6.7627e-06	0.924051	0.525
Rps10	5.4173	2.38866	6.05064e-08	6.93697e-06	1	0.575
Lamtor4	5.41167	3.63234	6.24387e-08	7.07355e-06	0.936709	0.3
Ndufb6	5.41167	4.29231	6.24387e-08	7.07355e-06	0.746835	0.125
Sri	5.41167	3.84693	6.24387e-08	7.07355e-06	0.936709	0.45
Tbxas1	5.40605	3.43183	6.44308e-08	7.27763e-06	0.936709	0.55
Rps27l	5.40042	3.41891	6.64843e-08	7.46541e-06	0.962025	0.4
Wdr83os	5.40042	3.33431	6.64843e-08	7.46541e-06	0.772152	0.25
Ppm1m	5.3948	4.40277	6.86013e-08	7.68053e-06	0.746835	0.225
Bhlhe40	5.38917	4.66573	7.07834e-08	7.83295e-06	0.759494	0.2
Ckb	5.38917	3.69878	7.07834e-08	7.83295e-06	0.822785	0.35
Irf4	5.38917	4.51669	7.07834e-08	7.83295e-06	0.734177	0.2
St3gal4	5.38917	3.88319	7.07834e-08	7.83295e-06	0.78481	0.3
Egr2	5.38636	4.64739	7.18996e-08	7.93347e-06	0.734177	0.175
Adam15	5.38355	3.39443	7.30327e-08	7.98924e-06	0.987342	0.6
Ddost	5.38355	3.55158	7.30327e-08	7.98924e-06	0.835443	0.4
Gpsm3	5.38355	3.58971	7.30327e-08	7.98924e-06	0.860759	0.25
Aldoa	5.37792	3.43041	7.53512e-08	8.21931e-06	0.974684	0.6
Mrpl52	5.37511	3.62901	7.6537e-08	8.32487e-06	0.78481	0.175
Arhgap45	5.3723	3.0388	7.77409e-08	8.38416e-06	0.974684	0.675
Calr	5.3723	3.62042	7.77409e-08	8.38416e-06	0.987342	0.6
Tmem50a	5.3723	3.65921	7.77409e-08	8.38416e-06	0.962025	0.5
Snrpf	5.36948	3.3667	7.89631e-08	8.49198e-06	0.759494	0.125
Uqcrq	5.36667	3.44564	8.02039e-08	8.60119e-06	0.962025	0.4
Syk	5.36104	3.41342	8.27424e-08	8.84857e-06	0.949367	0.575
Cast	5.35542	3.44499	8.53587e-08	9.10286e-06	0.924051	0.475
Cand2	5.34417	1.91762	9.08335e-08	9.65973e-06	1	0.775
Sem1	5.33854	3.47902	9.3697e-08	9.93656e-06	0.974684	0.525
Bri3bp	5.32729	4.87123	9.96883e-08	1.05427e-05	0.696203	0.075
Cd44	5.32167	3.63034	1.02821e-07	1.07844e-05	1	0.725
Cdkn1a	5.32167	4.21813	1.02821e-07	1.07844e-05	0.759494	0.25
Hr	5.31604	4.26019	1.0605e-07	1.10021e-05	0.734177	0.15
Ptpn22	5.31604	3.92315	1.0605e-07	1.10021e-05	0.78481	0.25
Stxbp6	5.31604	4.11238	1.0605e-07	1.10021e-05	0.721519	0.175
Tle5	5.31604	3.20781	1.0605e-07	1.10021e-05	0.886076	0.35
Atp5o	5.31041	3.59567	1.09376e-07	1.12251e-05	0.822785	0.2
Ndufa11	5.31041	3.82802	1.09376e-07	1.12251e-05	0.78481	0.2
Sfxn3	5.31041	3.79305	1.09376e-07	1.12251e-05	0.873418	0.325
Spcs1	5.31041	3.59416	1.09376e-07	1.12251e-05	0.822785	0.3
Cdk4	5.3076	3.56597	1.11077e-07	1.13691e-05	0.835443	0.325
Atp6v0b	5.29354	2.95256	1.19972e-07	1.21493e-05	0.974684	0.6
Snx32	5.29354	2.72323	1.19972e-07	1.21493e-05	0.974684	0.475
Uqcrfs1	5.29354	3.9976	1.19972e-07	1.21493e-05	0.772152	0.25
Ywhah	5.29354	3.40527	1.19972e-07	1.21493e-05	0.886076	0.35
Elovl5	5.28229	4.11843	1.27581e-07	1.28178e-05	0.860759	0.3
Vcp	5.28229	3.19644	1.27581e-07	1.28178e-05	0.848101	0.3
Iqgap1	5.27666	2.43452	1.31558e-07	1.30797e-05	1	0.875
Rpl29	5.27666	2.58114	1.31558e-07	1.30797e-05	0.924051	0.275
Rps19	5.27666	2.45382	1.31558e-07	1.30797e-05	1	0.65
Uba52	5.27666	2.53534	1.31558e-07	1.30797e-05	0.974684	0.4
Twf2	5.27385	3.75603	1.33591e-07	1.32474e-05	0.835443	0.325
Batf3	5.27104	3.44376	1.35655e-07	1.33481e-05	0.898734	0.375
Rps15	5.27104	2.42164	1.35655e-07	1.33481e-05	1	0.7
Rps24	5.27104	2.21266	1.35655e-07	1.33481e-05	1	0.725
Pdia3	5.26822	3.44682	1.3775e-07	1.35193e-05	0.962025	0.625
Ndufb10	5.26541	3.71894	1.39876e-07	1.36577e-05	0.822785	0.3
Rnf187	5.26541	4.12071	1.39876e-07	1.36577e-05	0.746835	0.175
Itgax	5.25979	4.6346	1.44223e-07	1.40463e-05	0.759494	0.2
Evi2	5.24854	3.24824	1.53313e-07	1.48936e-05	0.974684	0.6
Capza2	5.24291	3.15034	1.58064e-07	1.52774e-05	0.974684	0.7
Dek	5.23728	3.20102	1.62957e-07	1.57105e-05	0.873418	0.45
Cdk2ap2	5.23166	4.10233	1.67996e-07	1.61149e-05	0.873418	0.275
Chn2	5.23166	4.02893	1.67996e-07	1.61149e-05	0.759494	0.2
Tmem154	5.22603	5.25833	1.73185e-07	1.65297e-05	0.658228	0.05
Tubb5	5.22603	3.94604	1.73185e-07	1.65297e-05	0.974684	0.525
Mcat	5.22041	2.84921	1.7853e-07	1.69973e-05	0.848101	0.175
Mrps6	5.21478	4.36004	1.84033e-07	1.74777e-05	0.696203	0.125
Mpp6	5.20916	3.48642	1.89701e-07	1.79712e-05	0.873418	0.35
Psmd14	5.20634	4.19464	1.92597e-07	1.82004e-05	0.708861	0.175
Eif3f	5.20353	3.44193	1.95537e-07	1.84326e-05	0.949367	0.575
Rps16	5.19791	2.42701	2.01546e-07	1.89057e-05	0.886076	0.3
Stk38	5.19509	3.58768	2.04617e-07	1.90999e-05	0.860759	0.325
Tubb2a	5.19509	3.48141	2.04617e-07	1.90999e-05	0.860759	0.325
Atp6v0c	5.19228	2.76321	2.07734e-07	1.92496e-05	0.962025	0.45
Ddx5	5.19228	2.43355	2.07734e-07	1.92496e-05	1	0.9
Sp140	5.19228	3.47317	2.07734e-07	1.92496e-05	0.734177	0.15
Micos10	5.18947	3.21839	2.10896e-07	1.94954e-05	0.936709	0.425
Adssl1	5.18666	3.99776	2.14105e-07	1.96021e-05	0.772152	0.2
Arrb1	5.18666	4.22253	2.14105e-07	1.96021e-05	0.721519	0.2
Ndufa1	5.18666	3.26391	2.14105e-07	1.96021e-05	0.949367	0.35
Pilra	5.18666	4.02919	2.14105e-07	1.96021e-05	0.911392	0.35
Rab5c	5.18103	3.6108	2.20664e-07	2.01063e-05	0.835443	0.25
Bax	5.1754	3.52468	2.27418e-07	2.05743e-05	0.848101	0.325
Ms4a8a	5.1754	4.94429	2.27418e-07	2.05743e-05	0.696203	0.1
Metrnl	5.16978	3.89084	2.34371e-07	2.11033e-05	0.848101	0.375
Ndfip1	5.16978	3.17019	2.34371e-07	2.11033e-05	0.962025	0.6
Nkiras2	5.16415	4.73952	2.41529e-07	2.16967e-05	0.670886	0.1
Rad9a	5.15853	2.91707	2.48899e-07	2.2254e-05	0.936709	0.4
Tm6sf1	5.15853	2.96069	2.48899e-07	2.2254e-05	0.974684	0.6
Cass4	5.1529	4.08411	2.56485e-07	2.28787e-05	0.721519	0.15
Rps7	5.15009	2.67409	2.60362e-07	2.31165e-05	0.987342	0.425
Myadm	5.14728	3.03704	2.64295e-07	2.34112e-05	0.974684	0.725
Cytip	5.13884	3.99425	2.76441e-07	2.43741e-05	0.78481	0.325
Banf1	5.13603	3.54698	2.80608e-07	2.46845e-05	0.797468	0.3
Hnrnpl	5.13321	3.09126	2.84836e-07	2.49988e-05	0.962025	0.375
Ranbp1	5.12759	3.65917	2.93478e-07	2.56393e-05	0.78481	0.225
Dock2	5.11915	2.65431	3.06916e-07	2.67521e-05	0.974684	0.8
Psmd13	5.11352	5.32096	3.16203e-07	2.74988e-05	0.620253	0.075
Arf4	5.1079	3.23226	3.25761e-07	2.82016e-05	0.949367	0.575
Itga4	5.1079	3.06134	3.25761e-07	2.82016e-05	0.936709	0.6
Pttg1ip	5.09384	3.87711	3.50891e-07	3.024e-05	0.860759	0.375
BC028528	5.09102	4.05373	3.56137e-07	3.05542e-05	0.924051	0.325
M6pr	5.09102	3.79369	3.56137e-07	3.05542e-05	0.835443	0.3
Rps21	5.0854	2.70879	3.66857e-07	3.14033e-05	1	0.475
Orai1	5.07977	4.09143	3.77888e-07	3.22752e-05	0.721519	0.125
Calm3	5.07415	3.42535	3.89239e-07	3.30966e-05	0.848101	0.275
Hepacam2	5.07415	4.46112	3.89239e-07	3.30966e-05	0.708861	0.2
Rplp1	5.06852	1.73769	4.00919e-07	3.40139e-05	1	0.875
Cox6a1	5.0629	2.94859	4.12936e-07	3.46485e-05	0.974684	0.6
Gpr35	5.0629	4.32072	4.12936e-07	3.46485e-05	0.721519	0.15
Itgam	5.0629	2.76723	4.12936e-07	3.46485e-05	0.924051	0.65
Ppia	5.0629	2.27058	4.12936e-07	3.46485e-05	0.936709	0.35
Morf4l1	5.05727	2.84733	4.25301e-07	3.55298e-05	0.848101	0.3
Pdia6	5.04602	3.41983	4.5111e-07	3.74402e-05	0.848101	0.425
1810058I24Rik	5.04039	2.85031	4.64575e-07	3.83908e-05	0.848101	0.425
Oaz1	5.03477	2.58654	4.78427e-07	3.92804e-05	0.987342	0.45
Sfr1	5.03477	3.73728	4.78427e-07	3.92804e-05	0.860759	0.3
Vmac	5.03477	3.53334	4.78427e-07	3.92804e-05	0.683544	0.1
Arih1	5.03196	3.89528	4.85502e-07	3.96905e-05	0.708861	0.175
Slamf8	5.03196	4.30156	4.85502e-07	3.96905e-05	0.708861	0.175
Adcy7	5.02914	3.0412	4.92677e-07	4.01911e-05	0.974684	0.675
Polr1d	5.02352	3.14303	5.07336e-07	4.12108e-05	0.898734	0.35
Smdt1	5.02352	3.09343	5.07336e-07	4.12108e-05	0.987342	0.55
Acaa1a	5.0207	3.31692	5.14822e-07	4.17301e-05	0.78481	0.275
Hmgb1	5.01789	2.89843	5.22415e-07	4.22559e-05	0.746835	0.2
Btf3	5.01508	3.00773	5.30116e-07	4.27881e-05	0.936709	0.325
Gnai2	5.01227	2.75477	5.37926e-07	4.33269e-05	1	0.8
Abracl	5.00945	3.16644	5.45847e-07	4.37801e-05	0.810127	0.325
Pmaip1	5.00945	4.50955	5.45847e-07	4.37801e-05	0.683544	0.175
Rpl6	5.00664	2.34112	5.5388e-07	4.41462e-05	0.987342	0.5
Ywhaq	5.00664	3.09854	5.5388e-07	4.41462e-05	0.848101	0.225
B4galnt1	5.00383	3.87738	5.62028e-07	4.47023e-05	0.734177	0.175
Cox7c	5.00102	4.52304	5.70291e-07	4.50778e-05	0.607595	0.05
Nop10	5.00102	3.47881	5.70291e-07	4.50778e-05	0.759494	0.2
Sdf2	5.00102	4.73562	5.70291e-07	4.50778e-05	0.64557	0.1
Anp32e	4.99539	3.64912	5.87169e-07	4.61254e-05	0.746835	0.225
Atp1b3	4.99539	3.38174	5.87169e-07	4.61254e-05	0.936709	0.5
Lat2	4.99539	3.8205	5.87169e-07	4.61254e-05	0.886076	0.35
Ppib	4.98976	3.44715	6.04528e-07	4.73916e-05	0.962025	0.5
Cox5a	4.98414	3.32356	6.22382e-07	4.83937e-05	0.949367	0.425
Lyz1	4.98414	4.54484	6.22382e-07	4.83937e-05	0.898734	0.55
Nfkbib	4.98414	4.04579	6.22382e-07	4.83937e-05	0.658228	0.15
Tubb6	4.98414	4.04878	6.22382e-07	4.83937e-05	0.797468	0.325
Atp5b	4.98133	3.4911	6.31498e-07	4.89033e-05	0.987342	0.625
Coq10b	4.98133	4.76211	6.31498e-07	4.89033e-05	0.632911	0.125
Myof	4.97851	3.3262	6.40743e-07	4.93191e-05	0.886076	0.45
Ostf1	4.97851	3.90111	6.40743e-07	4.93191e-05	0.949367	0.45
Sash3	4.97851	4.09165	6.40743e-07	4.93191e-05	0.772152	0.2
Cdc42se1	4.97289	3.36663	6.59626e-07	5.06704e-05	0.835443	0.35
Anapc13	4.96726	3.39525	6.79044e-07	5.18491e-05	0.721519	0.125
Gpr132	4.96726	4.48189	6.79044e-07	5.18491e-05	0.658228	0.1
Rac2	4.96726	3.57125	6.79044e-07	5.18491e-05	0.949367	0.575
Ctsa	4.96164	2.43229	6.99013e-07	5.32673e-05	1	0.875
H2-Q6	4.95601	4.19515	7.19547e-07	5.47228e-05	0.696203	0.25
Clec4a2	4.94195	3.04816	7.73456e-07	5.83577e-05	0.987342	0.625
Adgre5	4.93914	3.44347	7.84695e-07	5.90889e-05	0.987342	0.6
Cox5b	4.93632	2.99336	7.96092e-07	5.98291e-05	0.936709	0.325
Cyth4	4.93351	2.62728	8.07647e-07	6.02233e-05	0.987342	0.75
Pik3cd	4.93351	3.58177	8.07647e-07	6.02233e-05	0.822785	0.35
Txn2	4.93351	3.59506	8.07647e-07	6.02233e-05	0.822785	0.35
Taldo1	4.92788	3.45571	8.31245e-07	6.17418e-05	0.873418	0.4
Cox6c	4.92226	2.60046	8.55506e-07	6.32975e-05	0.974684	0.575
Ezr	4.91945	3.73177	8.67891e-07	6.40897e-05	0.810127	0.275
Slc2a6	4.91101	6.5891	9.06091e-07	6.65245e-05	0.56962	0.025
Tmem59	4.91101	3.66136	9.06091e-07	6.65245e-05	0.949367	0.475
Rgs14	4.90538	5.2685	9.32451e-07	6.80671e-05	0.607595	0.05
Tmem14c	4.90538	3.51163	9.32451e-07	6.80671e-05	0.848101	0.3
Pepd	4.90257	3.42031	9.45906e-07	6.89176e-05	0.911392	0.475
Arpc3	4.89976	3.52205	9.59549e-07	6.95136e-05	0.936709	0.4
Rpl18a	4.89976	2.2872	9.59549e-07	6.95136e-05	1	0.725
Lilra6	4.89694	3.59442	9.7338e-07	7.0382e-05	0.759494	0.225
Rbm42	4.89413	3.45525	9.87404e-07	7.12611e-05	0.746835	0.2
Zfr	4.88569	3.36882	1.03065e-06	7.42418e-05	0.835443	0.325
Dna2	4.88288	4.09631	1.04547e-06	7.51673e-05	0.721519	0.175
Pip4p1	4.88007	3.4049	1.06049e-06	7.6104e-05	0.835443	0.325
Eif3e	4.87444	3.01495	1.09116e-06	7.78658e-05	0.860759	0.375
Ptafr	4.87444	3.49501	1.09116e-06	7.78658e-05	0.987342	0.575
Vdac2	4.87444	3.39782	1.09116e-06	7.78658e-05	0.886076	0.375
Ciao2a	4.87163	3.56016	1.10681e-06	7.85423e-05	0.696203	0.25
Myl12b	4.87163	3.16881	1.10681e-06	7.85423e-05	0.987342	0.5
Ndufc1	4.86882	3.18715	1.12268e-06	7.95206e-05	0.708861	0.175
Slc38a1	4.86601	3.46557	1.13877e-06	8.05107e-05	0.822785	0.3
Zbtb7a	4.85475	2.84955	1.20536e-06	8.50615e-05	0.860759	0.4
Xbp1	4.84913	3.91385	1.24005e-06	8.71871e-05	0.822785	0.3
Tmem176b	4.84632	2.40619	1.25775e-06	8.82691e-05	0.987342	0.875
Eef1b2	4.8435	3.36709	1.2757e-06	8.90375e-05	0.974684	0.55
Rpl35a	4.8435	2.26723	1.2757e-06	8.90375e-05	1	0.625
Slc29a3	4.8435	3.67888	1.2757e-06	8.90375e-05	0.797468	0.275
Krt80	4.84069	4.17498	1.29389e-06	9.01423e-05	0.658228	0.125
Ctss	4.83788	2.74421	1.31233e-06	9.07645e-05	1	0.9
Dazap2	4.83788	3.41075	1.31233e-06	9.07645e-05	0.974684	0.6
Nhp2	4.83788	3.64683	1.31233e-06	9.07645e-05	0.696203	0.125
Nr4a1	4.83788	3.93783	1.31233e-06	9.07645e-05	0.797468	0.425
Eif3h	4.83225	3.09802	1.34997e-06	9.30309e-05	0.911392	0.45
Hnrnpab	4.83225	3.54236	1.34997e-06	9.30309e-05	0.873418	0.35
Nedd8	4.82663	3.45571	1.38865e-06	9.5181e-05	0.886076	0.35
Tmem160	4.821	3.37086	1.42839e-06	9.75548e-05	0.696203	0.225
Upb1	4.821	3.83438	1.42839e-06	9.75548e-05	0.683544	0.2
Pxn	4.81538	3.19897	1.46923e-06	9.99861e-05	0.848101	0.3
Jpt1	4.81256	3.38135	1.49007e-06	0.000101224	0.911392	0.475
Atp6v1b2	4.80975	3.87568	1.51119e-06	0.000102113	0.873418	0.3
Scand1	4.80975	2.50374	1.51119e-06	0.000102113	0.936709	0.35
Ttll3	4.80694	3.04602	1.53259e-06	0.000103377	0.987342	0.525
Trex1	4.80131	3.63354	1.57629e-06	0.00010595	0.734177	0.275
Map4k1	4.7985	3.63116	1.59858e-06	0.00010726	0.746835	0.2
Txn1	4.79569	3.13136	1.62118e-06	0.000108585	0.936709	0.425
Ywhae	4.79287	2.816	1.64409e-06	0.000109734	0.974684	0.625
Fam168a	4.79006	4.13275	1.6673e-06	0.000110896	0.683544	0.175
Ndufb1-ps	4.78162	2.84531	1.73885e-06	0.000115253	0.949367	0.425
Cnpy3	4.77881	3.80268	1.76335e-06	0.000116674	0.708861	0.175
Dnajc15	4.776	3.69728	1.78818e-06	0.000117909	0.696203	0.175
Ptpn1	4.77319	3.33028	1.81335e-06	0.000119362	0.936709	0.425
Ap1s2	4.76756	3.47957	1.8647e-06	0.000122111	0.860759	0.275
Qpct	4.76756	4.54209	1.8647e-06	0.000122111	0.632911	0.175
Rhoa	4.76756	2.02627	1.8647e-06	0.000122111	0.987342	0.825
Mob1a	4.76475	3.32998	1.89091e-06	0.000123403	0.898734	0.475
Plcg2	4.76475	3.25974	1.89091e-06	0.000123403	0.860759	0.35
Il1rl1	4.75912	3.56464	1.94437e-06	0.000126031	0.746835	0.25
Npepl1	4.75912	3.56715	1.94437e-06	0.000126031	0.772152	0.35
Ptma	4.75912	2.13936	1.94437e-06	0.000126031	1	0.575
Zfp36l2	4.7535	2.7145	1.99929e-06	0.000129371	0.974684	0.575
Lilrb4a	4.75068	2.90877	2.0273e-06	0.00013074	0.962025	0.725
Nelfcd	4.74225	2.47691	2.11362e-06	0.000135392	0.860759	0.25
Stom	4.73662	3.23023	2.17312e-06	0.00013897	0.835443	0.3
Mdh2	4.73381	3.39055	2.20347e-06	0.000140676	0.810127	0.375
Galnt10	4.73099	4.83196	2.23422e-06	0.000142164	0.594937	0.075
Rps13	4.73099	2.10416	2.23422e-06	0.000142164	0.721519	0.125
Chmp2a	4.72818	3.34868	2.26539e-06	0.000143907	0.886076	0.375
Dynll1	4.72537	2.72673	2.29698e-06	0.000145429	0.962025	0.55
Samsn1	4.72537	3.5614	2.29698e-06	0.000145429	0.708861	0.2
Snx22	4.71974	3.27316	2.36142e-06	0.000149262	0.962025	0.5
Cd2ap	4.71412	3.1796	2.4276e-06	0.000153191	0.746835	0.25
Rpl19	4.71131	2.59464	2.46135e-06	0.000154555	0.708861	0.125
Tomm7	4.71131	2.91601	2.46135e-06	0.000154555	0.936709	0.375
H2az1	4.70849	2.4359	2.49555e-06	0.000155933	0.898734	0.35
Tspan31	4.70849	3.71824	2.49555e-06	0.000155933	0.696203	0.225
Wdr26	4.70849	2.99753	2.49555e-06	0.000155933	0.974684	0.5
Eif4h	4.70568	3.5674	2.53021e-06	0.000157583	0.810127	0.325
Pfkp	4.70568	3.32549	2.53021e-06	0.000157583	0.911392	0.475
Emc9	4.70287	2.56992	2.56533e-06	0.000159251	0.797468	0.25
Rtraf	4.70287	3.23132	2.56533e-06	0.000159251	0.810127	0.25
Fmnl1	4.70005	3.00896	2.60092e-06	0.000161198	0.835443	0.375
Ccnd3	4.69724	4.49648	2.63698e-06	0.000162904	0.607595	0.1
Pon2	4.69724	3.41263	2.63698e-06	0.000162904	0.772152	0.275
Cbl	4.69162	3.11843	2.71055e-06	0.00016664	0.848101	0.35
Zfp710	4.69162	3.42809	2.71055e-06	0.00016664	0.746835	0.25
Aff1	4.68599	3.89903	2.78608e-06	0.000170187	0.658228	0.15
Eif1	4.68599	2.40262	2.78608e-06	0.000170187	0.974684	0.65
Atp6v0a2	4.67474	3.37141	2.94326e-06	0.000178362	0.746835	0.25
H2aj	4.67474	2.50816	2.94326e-06	0.000178362	0.911392	0.4
Kdelr1	4.67474	3.43338	2.94326e-06	0.000178362	0.696203	0.275
Prkar2a	4.67474	3.43889	2.94326e-06	0.000178362	0.746835	0.25
Mknk2	4.67193	3.17774	2.98386e-06	0.00018025	0.835443	0.325
Casp8	4.66911	3.35813	3.025e-06	0.000181301	0.772152	0.275
Per1	4.66911	3.31206	3.025e-06	0.000181301	0.721519	0.25
Plp2	4.66911	3.49319	3.025e-06	0.000181301	0.658228	0.15
Ptp4a2	4.66911	3.42276	3.025e-06	0.000181301	0.974684	0.55
Relt	4.6663	4.90188	3.06669e-06	0.000183511	0.582278	0.075
Srsf6	4.66349	3.44868	3.10892e-06	0.000185457	0.835443	0.3
Diaph1	4.66068	2.96614	3.15172e-06	0.000187133	0.911392	0.575
Srrm2	4.66068	2.94528	3.15172e-06	0.000187133	0.987342	0.675
Parvb	4.65786	3.48522	3.19507e-06	0.000189119	0.696203	0.175
Rps14	4.65786	2.31996	3.19507e-06	0.000189119	1	0.8
Cox7b	4.65224	3.1651	3.28351e-06	0.000193453	0.962025	0.4
Fam111a	4.65224	3.5627	3.28351e-06	0.000193453	0.911392	0.35
Pnp	4.65224	3.41363	3.28351e-06	0.000193453	0.734177	0.3
Rpl23	4.64099	2.28255	3.46748e-06	0.000203664	1	0.625
Ybx1	4.63818	2.32325	3.51499e-06	0.000206137	0.962025	0.675
Adprh	4.63536	3.736	3.56313e-06	0.000208002	0.670886	0.15
Ctdnep1	4.63536	3.3047	3.56313e-06	0.000208002	0.696203	0.175
Ywhab	4.63536	3.21932	3.56313e-06	0.000208002	0.962025	0.6
Fau	4.63255	2.22156	3.6119e-06	0.000210527	0.810127	0.225
Use1	4.62692	3.1917	3.71137e-06	0.000215995	0.78481	0.325
Tcf25	4.62411	2.87678	3.76208e-06	0.000218613	0.949367	0.525
Cd47	4.6213	2.71919	3.81346e-06	0.000221262	0.987342	0.725
Slc25a3	4.61849	2.87857	3.8655e-06	0.000223941	0.974684	0.725
Chd4	4.61567	2.60349	3.91823e-06	0.000226652	0.936709	0.575
Arl6ip5	4.60724	3.62089	4.08059e-06	0.000233566	0.721519	0.2
Cdc37	4.60724	3.04132	4.08059e-06	0.000233566	0.848101	0.35
Pak2	4.60724	2.76402	4.08059e-06	0.000233566	0.949367	0.575
Psmd8	4.60724	3.60066	4.08059e-06	0.000233566	0.848101	0.325
Grap2	4.60161	3.58593	4.19239e-06	0.00023818	0.670886	0.15
Kctd12	4.60161	3.21014	4.19239e-06	0.00023818	1	0.625
Phf11b	4.60161	3.52641	4.19239e-06	0.00023818	0.683544	0.15
Pstpip1	4.60161	3.67327	4.19239e-06	0.00023818	0.696203	0.225
Rps8	4.60161	2.08966	4.19239e-06	0.00023818	0.886076	0.35
Brk1	4.5988	2.658	4.24938e-06	0.000241059	0.886076	0.625
Lmo1	4.59598	6.15114	4.30712e-06	0.00024325	0.544304	0.05
Phb2	4.59598	3.47608	4.30712e-06	0.00024325	0.721519	0.175
Rps15a	4.59598	2.30479	4.30712e-06	0.00024325	1	0.65
Psme1	4.59317	3.39295	4.3656e-06	0.000245826	0.886076	0.375
Sirpb1b	4.59317	3.69604	4.3656e-06	0.000245826	0.607595	0.075
Ephx1	4.59036	3.7883	4.42485e-06	0.000248065	0.64557	0.225
Lrrc25	4.59036	2.91775	4.42485e-06	0.000248065	0.797468	0.35
Ndufb7	4.59036	2.99614	4.42485e-06	0.000248065	0.848101	0.325
Ube2l3	4.58755	3.44466	4.48487e-06	0.000251061	0.683544	0.175
Ndufs8	4.58473	3.2753	4.54567e-06	0.000254091	0.772152	0.225
Armc8	4.57911	3.57664	4.66964e-06	0.000260639	0.670886	0.2
Cox7a2l	4.5763	2.78816	4.73283e-06	0.000263781	0.860759	0.425
Arhgdib	4.57348	3.29569	4.79684e-06	0.000266959	1	0.7
Gng10	4.57067	3.30927	4.86168e-06	0.000270174	0.759494	0.275
Necap2	4.56786	3.08228	4.92736e-06	0.000272633	0.822785	0.475
Rpn1	4.56786	3.51508	4.92736e-06	0.000272633	0.734177	0.3
Sec24b	4.56786	3.27969	4.92736e-06	0.000272633	0.721519	0.3
Tm2d2	4.56504	4.07713	4.99389e-06	0.000275516	0.658228	0.125
Zfp961	4.56504	3.33039	4.99389e-06	0.000275516	0.658228	0.125
Dock10	4.56223	2.81652	5.06128e-06	0.000278429	0.924051	0.6
Ahcyl2	4.55942	3.23213	5.12954e-06	0.000281373	0.936709	0.475
Sdf2l1	4.55942	3.40953	5.12954e-06	0.000281373	0.78481	0.275
Clint1	4.55661	3.06747	5.19868e-06	0.000283132	0.772152	0.3
Hcfc1r1	4.55661	3.22241	5.19868e-06	0.000283132	0.835443	0.25
Pbx2	4.55661	2.51618	5.19868e-06	0.000283132	0.886076	0.35
Psma5	4.55661	3.11574	5.19868e-06	0.000283132	0.721519	0.175
Rpl37a	4.55661	1.74122	5.19868e-06	0.000283132	1	0.725
Arhgap9	4.55098	2.95499	5.33965e-06	0.000289159	0.848101	0.45
Colgalt1	4.55098	3.203	5.33965e-06	0.000289159	0.924051	0.475
Nrros	4.55098	2.94437	5.33965e-06	0.000289159	0.974684	0.625
Rab5if	4.55098	3.7612	5.33965e-06	0.000289159	0.734177	0.2
Mndal	4.54817	2.80809	5.4115e-06	0.000292635	0.860759	0.375
H2-K1	4.54536	1.96175	5.48427e-06	0.000295315	1	0.95
Map7d1	4.54536	2.9264	5.48427e-06	0.000295315	0.810127	0.35
Sbds	4.54536	3.69462	5.48427e-06	0.000295315	0.658228	0.15
Rpl10a	4.54254	2.34425	5.55798e-06	0.000298863	0.886076	0.275
Hnrnph1	4.53973	3.30183	5.63264e-06	0.000302027	0.797468	0.375
Ndufv2	4.53973	3.44395	5.63264e-06	0.000302027	0.734177	0.25
Pld3	4.53692	3.43824	5.70826e-06	0.000305224	0.835443	0.325
Rhog	4.53692	3.31204	5.70826e-06	0.000305224	0.936709	0.475
Smap2	4.5341	2.94996	5.78485e-06	0.000308455	0.848101	0.35
Unc13a	4.5341	3.03497	5.78485e-06	0.000308455	0.848101	0.325
Pnpla2	4.53129	3.62519	5.86242e-06	0.000312155	0.632911	0.125
Cct2	4.52848	3.31617	5.94098e-06	0.00031328	0.797468	0.325
Chchd2	4.52848	2.43266	5.94098e-06	0.00031328	0.974684	0.625
Hdlbp	4.52848	3.20684	5.94098e-06	0.00031328	0.772152	0.3
Mrpl47	4.52848	2.58105	5.94098e-06	0.00031328	0.78481	0.3
Naga	4.52848	3.34298	5.94098e-06	0.00031328	0.797468	0.3
Ppp2r1a	4.52848	3.37911	5.94098e-06	0.00031328	0.810127	0.3
Borcs6	4.52567	3.6109	6.02056e-06	0.000316166	0.708861	0.225
Ddx21	4.52567	2.88176	6.02056e-06	0.000316166	0.759494	0.275
Lrp1	4.52285	2.94559	6.10115e-06	0.000319082	1	0.65
Pfdn5	4.52285	2.76283	6.10115e-06	0.000319082	0.924051	0.475
Vapa	4.52285	3.34072	6.10115e-06	0.000319082	0.810127	0.3
Irf2	4.51723	2.99951	6.26545e-06	0.000326333	0.873418	0.4
Pdap1	4.51723	3.21493	6.26545e-06	0.000326333	0.683544	0.15
Ryr1	4.51723	2.91457	6.26545e-06	0.000326333	0.78481	0.35
Uqcrh	4.51442	3.18083	6.34917e-06	0.000329794	0.962025	0.475
Atox1	4.5116	2.48354	6.43397e-06	0.000331493	0.974684	0.65
Litaf	4.5116	2.89448	6.43397e-06	0.000331493	0.962025	0.65
Ran	4.5116	2.87012	6.43397e-06	0.000331493	0.78481	0.3
Rpl18	4.5116	2.40431	6.43397e-06	0.000331493	0.974684	0.5
Txndc17	4.5116	3.23442	6.43397e-06	0.000331493	0.898734	0.375
Cd24a	4.50598	5.70268	6.60682e-06	0.000339026	0.544304	0.05
Ndufs2	4.50598	3.9218	6.60682e-06	0.000339026	0.670886	0.175
Rab1b	4.50598	3.36479	6.60682e-06	0.000339026	0.822785	0.325
Eif3g	4.50316	3.35909	6.69491e-06	0.000343085	0.734177	0.225
Elk4	4.50035	3.50408	6.78412e-06	0.00034719	0.670886	0.175
Lyz2	4.49473	2.20041	6.96595e-06	0.000355543	1	1
Rpl35	4.49473	1.95711	6.96595e-06	0.000355543	0.974684	0.375
Chp1	4.4891	3.5013	7.15245e-06	0.000363603	0.670886	0.15
Erp44	4.4891	3.44738	7.15245e-06	0.000363603	0.696203	0.2
Btg2	4.48348	3.50646	7.34371e-06	0.000371841	0.949367	0.575
Etfbl	4.47785	3.19434	7.53986e-06	0.000378759	0.759494	0.25
Hmga1	4.47785	3.41995	7.53986e-06	0.000378759	0.607595	0.1
Plin2	4.47785	3.24976	7.53986e-06	0.000378759	0.848101	0.5
Tln1	4.47785	2.70898	7.53986e-06	0.000378759	0.962025	0.65
Uqcrc1	4.47785	3.36942	7.53986e-06	0.000378759	0.822785	0.375
Cct8	4.47504	3.26009	7.6398e-06	0.000383275	0.78481	0.375
Psmb1	4.47222	3.38562	7.74101e-06	0.000387335	0.873418	0.4
Ubl5	4.47222	2.47235	7.74101e-06	0.000387335	0.974684	0.55
Edem1	4.46941	3.29663	7.8435e-06	0.000390926	0.860759	0.325
Uqcr10	4.46941	2.78898	7.8435e-06	0.000390926	0.860759	0.375
Copz1	4.4666	3.66569	7.94729e-06	0.000395582	0.721519	0.275
Dexi	4.46097	2.79548	8.15882e-06	0.000402438	0.772152	0.225
Eif2s2	4.46097	2.34401	8.15882e-06	0.000402438	0.797468	0.275
Rpl39	4.46097	1.77722	8.15882e-06	0.000402438	1	0.75
Tmbim6	4.46097	2.76549	8.15882e-06	0.000402438	0.974684	0.7
5031439G07Rik	4.45816	2.73388	8.26659e-06	0.000407228	0.962025	0.525
Atp6v1g1	4.45535	2.41523	8.37572e-06	0.000411542	0.810127	0.35
Ostc	4.45535	3.18862	8.37572e-06	0.000411542	0.746835	0.3
Csde1	4.45254	2.62988	8.48623e-06	0.000415901	0.911392	0.575
Eif4b	4.45254	3.26472	8.48623e-06	0.000415901	0.78481	0.375
Nckap1l	4.44972	2.60176	8.59813e-06	0.000420845	0.924051	0.675
Rbis	4.44691	2.42385	8.71143e-06	0.000425845	0.708861	0.175
Cyth1	4.4441	3.03798	8.82617e-06	0.000429803	0.746835	0.275
Hcls1	4.4441	3.28512	8.82617e-06	0.000429803	0.848101	0.4
Coro1b	4.43847	3.15492	9.05999e-06	0.000440066	0.911392	0.45
Psmb2	4.43847	3.15649	9.05999e-06	0.000440066	0.860759	0.35
Aurkaip1	4.43566	3.41881	9.1791e-06	0.000445286	0.734177	0.175
Gnas	4.43285	2.49387	9.29972e-06	0.000449993	0.974684	0.75
Hypk	4.42722	2.7031	9.5455e-06	0.000461301	0.873418	0.4
Wdr83	4.4216	2.42378	9.79748e-06	0.000472283	0.797468	0.25
Eif4g2	4.41878	3.07703	9.92584e-06	0.000477867	0.936709	0.575
Grb2	4.41597	2.74361	1.00558e-05	0.0004823	0.898734	0.4
Lrp10	4.41597	3.23063	1.00558e-05	0.0004823	0.746835	0.25
Mrpl20	4.41316	3.06591	1.01874e-05	0.000487386	0.734177	0.275
Sf3b1	4.41316	2.91175	1.01874e-05	0.000487386	0.962025	0.675
Fem1c	4.41034	3.28963	1.03206e-05	0.000491298	0.746835	0.225
Plekha2	4.41034	3.516	1.03206e-05	0.000491298	0.658228	0.2
Wipf1	4.41034	2.8516	1.03206e-05	0.000491298	0.835443	0.35
Eif1a	4.40753	3.19828	1.04555e-05	0.0004971	0.734177	0.275
Itgb1	4.40472	2.92826	1.05921e-05	0.000501097	0.936709	0.55
Prkar1a	4.40472	2.3276	1.05921e-05	0.000501097	0.924051	0.675
Psen1	4.40472	3.29416	1.05921e-05	0.000501097	0.683544	0.2
Hspa8	4.40191	2.61913	1.07304e-05	0.000506384	0.987342	0.725
Pcbp2	4.40191	2.92898	1.07304e-05	0.000506384	0.962025	0.525
Mrps24	4.39909	3.08927	1.08704e-05	0.000511096	0.734177	0.2
Stk10	4.39909	3.33142	1.08704e-05	0.000511096	0.683544	0.2
Jund	4.39628	2.76259	1.10121e-05	0.000517123	0.987342	0.625
Icosl	4.39347	3.33576	1.11556e-05	0.000522577	0.64557	0.175
Psmb7	4.39347	3.13247	1.11556e-05	0.000522577	0.683544	0.25
Emg1	4.39066	2.81272	1.13009e-05	0.000528087	0.810127	0.375
Sdhb	4.39066	3.08145	1.13009e-05	0.000528087	0.835443	0.325
App	4.38784	2.85335	1.1448e-05	0.000531707	0.949367	0.7
Hnrnpf	4.38784	2.20339	1.1448e-05	0.000531707	0.898734	0.375
Hnrnpu	4.38784	2.04069	1.1448e-05	0.000531707	0.974684	0.775
Sfpq	4.38784	2.86859	1.1448e-05	0.000531707	0.898734	0.475
Ptpa	4.38503	2.91031	1.1597e-05	0.00053797	0.835443	0.325
Mbnl1	4.38222	1.69154	1.17478e-05	0.000544303	1	0.925
Dstn	4.37659	2.85299	1.20549e-05	0.000556509	0.873418	0.375
Mtpn	4.37659	3.20467	1.20549e-05	0.000556509	0.873418	0.45
Atg3	4.37378	3.02651	1.22114e-05	0.000562372	0.734177	0.275
Ndufc2	4.37378	2.92576	1.22114e-05	0.000562372	0.78481	0.275
Fam98c	4.37097	3.03159	1.23698e-05	0.000568295	0.696203	0.175
Ost4	4.37097	2.53763	1.23698e-05	0.000568295	0.987342	0.5
Csk	4.36815	3.11228	1.25301e-05	0.00057428	0.810127	0.325
Fbrs	4.36534	3.61809	1.26925e-05	0.00057894	0.607595	0.1
Nans	4.36534	3.27247	1.26925e-05	0.00057894	0.670886	0.15
Sgms1	4.36534	3.10998	1.26925e-05	0.00057894	0.848101	0.425
Ywhag	4.36534	2.89901	1.26925e-05	0.00057894	0.873418	0.4
Chmp2b	4.35972	3.45375	1.30232e-05	0.000591903	0.658228	0.2
Tmem106a	4.35972	3.24927	1.30232e-05	0.000591903	0.886076	0.5
Ctsh	4.35409	2.37015	1.33621e-05	0.000605864	0.987342	0.8
Kcnq1	4.35128	4.3202	1.35347e-05	0.000612235	0.582278	0.125
Ssr4	4.35128	3.07775	1.35347e-05	0.000612235	0.886076	0.425
Dctn3	4.34847	3.34609	1.37094e-05	0.000618672	0.64557	0.2
Rrbp1	4.34003	3.10108	1.42465e-05	0.000641397	0.987342	0.575
Atp6v0e	4.33721	2.85687	1.443e-05	0.000647367	0.949367	0.575
Klf4	4.33721	3.21741	1.443e-05	0.000647367	0.822785	0.275
Psmd4	4.33721	3.39078	1.443e-05	0.000647367	0.734177	0.25
Kxd1	4.3344	2.51082	1.46157e-05	0.000654162	0.987342	0.525
Sidt2	4.3344	2.94285	1.46157e-05	0.000654162	0.860759	0.375
Psme2b	4.33159	3.03775	1.48037e-05	0.000661026	0.64557	0.125
Dnm2	4.32878	3.08736	1.49941e-05	0.000668742	0.886076	0.425
Coa5	4.32596	3.14974	1.51867e-05	0.0006734	0.721519	0.25
Lbh	4.32596	3.15389	1.51867e-05	0.0006734	0.683544	0.25
Pgls	4.32596	3.08444	1.51867e-05	0.0006734	0.759494	0.25
Prdx5	4.32596	2.83956	1.51867e-05	0.0006734	0.835443	0.45
Slc25a5	4.32596	2.37864	1.51867e-05	0.0006734	0.974684	0.55
Etfb	4.32034	3.16771	1.55791e-05	0.000689198	0.78481	0.3
Lmo4	4.32034	3.52571	1.55791e-05	0.000689198	0.64557	0.2
Plekho2	4.31752	2.6397	1.57789e-05	0.000697229	0.987342	0.625
Dot1l	4.31471	3.77062	1.59811e-05	0.000703722	0.607595	0.15
Ikzf1	4.31471	3.05903	1.59811e-05	0.000703722	0.797468	0.275
Vcl	4.31471	3.23316	1.59811e-05	0.000703722	0.721519	0.275
Anp32a	4.30627	2.43211	1.66027e-05	0.000728574	0.810127	0.325
Eif5	4.30346	3.13035	1.6815e-05	0.000736197	0.949367	0.45
Zc3h7a	4.30346	3.00085	1.6815e-05	0.000736197	0.873418	0.4
Sec13	4.30065	3.74597	1.70299e-05	0.000744751	0.607595	0.125
Ncf2	4.29784	2.59351	1.72474e-05	0.000749113	0.924051	0.55
Pdcd4	4.29784	2.6398	1.72474e-05	0.000749113	0.822785	0.35
Rpl3	4.29784	2.32333	1.72474e-05	0.000749113	0.924051	0.5
Sec61b	4.29784	2.49788	1.72474e-05	0.000749113	0.860759	0.4
Skap2	4.29784	2.96436	1.72474e-05	0.000749113	0.949367	0.5
Tmem88	4.29784	3.20994	1.72474e-05	0.000749113	0.632911	0.15
Atp5mpl	4.29221	2.93998	1.76903e-05	0.000765738	0.974684	0.45
Gadd45g	4.29221	3.38985	1.76903e-05	0.000765738	0.670886	0.2
Prkd3	4.29221	2.8502	1.76903e-05	0.000765738	0.772152	0.375
Scamp3	4.2894	3.52435	1.79158e-05	0.000774622	0.632911	0.125
C1qbp	4.28658	3.62601	1.81441e-05	0.000781834	0.632911	0.15
Osgep	4.28658	3.40345	1.81441e-05	0.000781834	0.670886	0.175
Akt3	4.28096	3.2353	1.86089e-05	0.00079647	0.632911	0.15
Ccdc50	4.28096	2.88634	1.86089e-05	0.00079647	0.860759	0.45
Gtf2h5	4.28096	3.38622	1.86089e-05	0.00079647	0.620253	0.1
Shtn1	4.28096	2.67407	1.86089e-05	0.00079647	0.898734	0.375
Ppp2r5c	4.27252	3.09141	1.93275e-05	0.000824453	0.911392	0.425
Plxdc2	4.26971	2.97806	1.95729e-05	0.000833987	0.708861	0.25
Gnb1	4.2669	2.62187	1.98212e-05	0.000843626	0.962025	0.625
Flii	4.26408	2.92497	2.00725e-05	0.000851474	0.772152	0.325
Myd88	4.26408	3.38958	2.00725e-05	0.000851474	0.721519	0.225
Tuba1c	4.26408	2.74384	2.00725e-05	0.000851474	0.797468	0.3
Bola2	4.25846	2.33892	2.05842e-05	0.000869319	0.924051	0.3
Grk6	4.25846	4.08101	2.05842e-05	0.000869319	0.56962	0.1
Ndufa2	4.25846	2.54233	2.05842e-05	0.000869319	0.924051	0.55
Rpn2	4.25846	2.85884	2.05842e-05	0.000869319	0.772152	0.475
Lypla2	4.25565	3.0665	2.08447e-05	0.000879348	0.658228	0.225
Lmna	4.25283	2.42954	2.11084e-05	0.000888506	0.886076	0.65
Rassf5	4.25283	3.11218	2.11084e-05	0.000888506	0.721519	0.3
Hspa5	4.24721	2.86051	2.16452e-05	0.000904126	0.962025	0.7
Psmb5	4.24721	2.97027	2.16452e-05	0.000904126	0.670886	0.15
Pycard	4.24721	3.17253	2.16452e-05	0.000904126	0.848101	0.4
Sh2d1b1	4.24721	3.29729	2.16452e-05	0.000904126	0.670886	0.175
Clta	4.24158	3.12377	2.2195e-05	0.000924059	0.974684	0.575
Slc1a5	4.24158	3.1679	2.2195e-05	0.000924059	0.772152	0.3
Ythdf3	4.24158	3.09468	2.2195e-05	0.000924059	0.721519	0.2
Slc20a1	4.23596	4.89254	2.27581e-05	0.000946471	0.544304	0.1
Lrmp	4.23033	3.16315	2.33348e-05	0.000968344	0.898734	0.425
Traf1	4.23033	3.89491	2.33348e-05	0.000968344	0.620253	0.2
Tmed10	4.22471	2.45335	2.39254e-05	0.000990698	0.898734	0.55
Tpm4	4.22471	2.61961	2.39254e-05	0.000990698	0.873418	0.575
Cnbd2	4.22189	2.18888	2.4226e-05	0.00100097	0.708861	0.175
Timm10b	4.22189	2.71294	2.4226e-05	0.00100097	0.759494	0.275
Atf4	4.21908	3.50407	2.45302e-05	0.00100917	0.936709	0.4
Degs1	4.21908	3.12964	2.45302e-05	0.00100917	0.797468	0.35
Phf23	4.21908	3.21339	2.45302e-05	0.00100917	0.696203	0.25
Nlrp1b	4.21345	3.60835	2.51495e-05	0.00103243	0.594937	0.15
Vav3	4.21345	2.70093	2.51495e-05	0.00103243	0.810127	0.35
Aldh3b1	4.21064	3.27447	2.54647e-05	0.00104424	0.683544	0.275
Cnbp	4.20783	2.90534	2.57836e-05	0.00105167	0.898734	0.55
Cox4i1	4.20783	2.88661	2.57836e-05	0.00105167	1	0.65
Dipk1a	4.20783	3.63911	2.57836e-05	0.00105167	0.620253	0.2
Rem1	4.20783	4.73784	2.57836e-05	0.00105167	0.518987	0.05
Manf	4.20502	3.25232	2.61064e-05	0.0010637	0.632911	0.225
Etfa	4.19658	2.8654	2.70978e-05	0.00109941	0.708861	0.3
Pim1	4.19658	2.94857	2.70978e-05	0.00109941	0.620253	0.125
Sh3bgrl	4.19658	2.65928	2.70978e-05	0.00109941	0.924051	0.575
Yy1	4.19658	3.20775	2.70978e-05	0.00109941	0.670886	0.175
Evi2a	4.19376	2.83192	2.74362e-05	0.00111195	0.936709	0.525
Glrx	4.19095	2.98229	2.77786e-05	0.0011187	0.708861	0.25
Pabpc1	4.19095	2.45573	2.77786e-05	0.0011187	0.987342	0.75
Ptprcap	4.19095	2.59469	2.77786e-05	0.0011187	0.873418	0.425
Syf2	4.19095	2.60058	2.77786e-05	0.0011187	0.835443	0.35
Eif4a2	4.18814	2.69029	2.8125e-05	0.00113027	0.911392	0.475
Psmb10	4.18814	2.90814	2.8125e-05	0.00113027	0.759494	0.275
Emc8	4.18533	2.32032	2.84756e-05	0.00113837	0.949367	0.45
Glrx3	4.18533	2.79268	2.84756e-05	0.00113837	0.708861	0.25
Mt1	4.18533	2.59821	2.84756e-05	0.00113837	0.974684	0.7
St3gal1	4.18533	2.76965	2.84756e-05	0.00113837	0.78481	0.35
Smc4	4.1797	2.92842	2.91892e-05	0.00116446	0.696203	0.225
Wasf2	4.1797	2.1626	2.91892e-05	0.00116446	0.962025	0.7
Dnajc8	4.17689	2.54352	2.95523e-05	0.00117771	0.835443	0.325
Atpif1	4.17408	2.00523	2.99198e-05	0.00118863	0.974684	0.75
Mbp	4.17408	3.07213	2.99198e-05	0.00118863	0.696203	0.325
Sigmar1	4.17408	3.22143	2.99198e-05	0.00118863	0.696203	0.25
Cd53	4.16845	3.00897	3.06677e-05	0.00121204	0.974684	0.675
Drap1	4.16845	2.55993	3.06677e-05	0.00121204	0.683544	0.2
Naa38	4.16845	3.64157	3.06677e-05	0.00121204	0.56962	0.1
Prkcg	4.16845	2.36576	3.06677e-05	0.00121204	0.721519	0.2
AB124611	4.16282	3.08182	3.14334e-05	0.00123591	0.721519	0.275
Sars	4.16282	3.31549	3.14334e-05	0.00123591	0.64557	0.175
Ppp3r1	4.16001	3.07859	3.1823e-05	0.00124865	0.835443	0.375
Rab7	4.16001	2.55067	3.1823e-05	0.00124865	0.962025	0.575
Apobr	4.1572	3.25316	3.22172e-05	0.00125766	0.632911	0.2
Cct4	4.1572	3.09625	3.22172e-05	0.00125766	0.797468	0.325
Dda1	4.1572	2.84276	3.22172e-05	0.00125766	0.683544	0.2
Piezo1	4.1572	2.56117	3.22172e-05	0.00125766	0.848101	0.4
Stk24	4.1572	2.77904	3.22172e-05	0.00125766	0.734177	0.35
Ehd1	4.15439	3.40995	3.26161e-05	0.00127063	0.632911	0.175
Uggt1	4.15439	2.89879	3.26161e-05	0.00127063	0.936709	0.525
Dhrs3	4.15157	2.83872	3.30196e-05	0.00128112	0.898734	0.55
Pdcd6	4.15157	3.21934	3.30196e-05	0.00128112	0.734177	0.25
Tapbp	4.15157	2.61499	3.30196e-05	0.00128112	0.886076	0.6
Tomm22	4.15157	2.60435	3.30196e-05	0.00128112	0.772152	0.3
Lsm4	4.14876	2.96902	3.34279e-05	0.00129564	0.759494	0.275
Ap2s1	4.14595	2.72387	3.38409e-05	0.00130767	0.810127	0.4
Cs	4.14595	3.21252	3.38409e-05	0.00130767	0.772152	0.325
Pacs2	4.14595	2.73705	3.38409e-05	0.00130767	0.822785	0.325
Anxa5	4.14314	2.42933	3.42588e-05	0.00132115	0.962025	0.775
Sarnp	4.14314	2.35262	3.42588e-05	0.00132115	0.734177	0.225
Rpl26	4.14032	2.06781	3.46816e-05	0.0013361	1	0.725
Nr1h2	4.13751	2.90129	3.51094e-05	0.00134986	0.708861	0.225
Rbm8a	4.13751	2.93043	3.51094e-05	0.00134986	0.658228	0.175
Psma6	4.1347	2.73944	3.55422e-05	0.00136238	0.797468	0.45
Vdac1	4.1347	2.95412	3.55422e-05	0.00136238	0.696203	0.25
Bin2	4.12907	2.91831	3.64229e-05	0.00139055	0.734177	0.35
Cib1	4.12907	4.63482	3.64229e-05	0.00139055	0.518987	0.05
Septin2	4.12907	2.44527	3.64229e-05	0.00139055	0.898734	0.45
Spop	4.12345	2.64946	3.73244e-05	0.00142355	0.835443	0.45
Hnrnpa2b1	4.12063	2.53505	3.77831e-05	0.0014396	0.987342	0.675
H2-T23	4.11782	2.79293	3.8247e-05	0.00145005	0.962025	0.5
Man2b1	4.11782	2.64717	3.8247e-05	0.00145005	0.987342	0.7
Rexo2	4.11782	3.13635	3.8247e-05	0.00145005	0.721519	0.25
Atp6v1e1	4.11501	2.53533	3.87164e-05	0.00146638	0.860759	0.475
Rpl34	4.1122	2.3239	3.91913e-05	0.00148143	1	0.65
Vasp	4.1122	2.56557	3.91913e-05	0.00148143	0.822785	0.375
Gpi1	4.10657	2.55177	4.01576e-05	0.00151346	0.949367	0.625
Pigx	4.10657	3.33899	4.01576e-05	0.00151346	0.594937	0.15
Tma7	4.10657	1.91257	4.01576e-05	0.00151346	0.924051	0.35
Gdi2	4.10095	2.27822	4.11466e-05	0.00154312	0.987342	0.8
Mrpl17	4.10095	3.21443	4.11466e-05	0.00154312	0.64557	0.15
Nt5c	4.10095	3.09049	4.11466e-05	0.00154312	0.721519	0.25
Ubl3	4.10095	2.90804	4.11466e-05	0.00154312	0.924051	0.5
Pdia4	4.09532	2.95944	4.21586e-05	0.00157797	0.708861	0.2
Pet100	4.09532	2.40106	4.21586e-05	0.00157797	0.734177	0.25
Pitpna	4.09251	3.14859	4.26734e-05	0.00159568	0.962025	0.525
Foxp1	4.08969	2.53544	4.31942e-05	0.00160885	0.936709	0.5
Sdf4	4.08969	2.95376	4.31942e-05	0.00160885	0.860759	0.5
Uqcrb	4.08969	2.03243	4.31942e-05	0.00160885	0.962025	0.4
Ddit3	4.08407	3.17254	4.42539e-05	0.00164351	0.620253	0.175
Tent5a	4.08407	3.00421	4.42539e-05	0.00164351	0.848101	0.425
Tep1	4.08407	3.04914	4.42539e-05	0.00164351	0.974684	0.625
Agpat4	4.08126	3.51936	4.47929e-05	0.0016603	0.582278	0.175
Pigs	4.08126	3.11893	4.47929e-05	0.0016603	0.632911	0.175
Psma2	4.07844	2.73182	4.53382e-05	0.00167725	0.810127	0.4
Tmem198b	4.07844	3.40147	4.53382e-05	0.00167725	0.632911	0.2
Lsr	4.07563	3.88455	4.58898e-05	0.00169601	0.556962	0.125
Sema4a	4.07282	2.77296	4.64477e-05	0.00170508	0.873418	0.525
Snrpe	4.07282	2.71364	4.64477e-05	0.00170508	0.734177	0.25
Tec	4.07282	2.73671	4.64477e-05	0.00170508	0.78481	0.35
Tmem202	4.07282	2.23815	4.64477e-05	0.00170508	0.696203	0.2
Tnip2	4.07282	2.94349	4.64477e-05	0.00170508	0.772152	0.375
Strap	4.07001	3.45682	4.7012e-05	0.00172414	0.607595	0.125
Ppp2ca	4.06719	3.02277	4.75829e-05	0.00174173	0.848101	0.4
Tpm3-rs7	4.06719	2.7177	4.75829e-05	0.00174173	0.556962	0.1
Atp6ap2	4.06157	2.92898	4.87444e-05	0.00177742	0.886076	0.4
Derl1	4.06157	2.98502	4.87444e-05	0.00177742	0.734177	0.25
Prr5l	4.06157	3.50469	4.87444e-05	0.00177742	0.620253	0.175
Rpl22	4.06157	1.95058	4.87444e-05	0.00177742	0.974684	0.75
Rgs2	4.05875	2.68927	4.93351e-05	0.00179725	0.886076	0.575
Mmp19	4.05594	3.32308	4.99327e-05	0.00181555	0.670886	0.275
Slc26a10	4.05594	2.82922	4.99327e-05	0.00181555	0.670886	0.2
Ubxn4	4.05313	2.58903	5.05371e-05	0.00183229	0.810127	0.325
Agbl5	4.05032	2.04087	5.11484e-05	0.00184744	0.974684	0.5
Ndufs3	4.05032	3.60769	5.11484e-05	0.00184744	0.556962	0.1
Rab35	4.05032	2.87821	5.11484e-05	0.00184744	0.670886	0.25
Mrpl43	4.0475	3.54721	5.17668e-05	0.00186801	0.582278	0.125
Dnm1l	4.03907	2.49963	5.36646e-05	0.00192738	0.746835	0.275
Nhsl2	4.03907	3.32957	5.36646e-05	0.00192738	0.620253	0.2
Ube2d3	4.03907	2.32408	5.36646e-05	0.00192738	0.936709	0.6
Dlst	4.03625	3.33707	5.43117e-05	0.00194696	0.658228	0.275
AI467606	4.03344	3.25686	5.49662e-05	0.00196489	0.670886	0.275
Cox7a2	4.03344	2.41885	5.49662e-05	0.00196489	0.911392	0.45
Eif4g1	4.02782	2.63851	5.62977e-05	0.00200872	0.822785	0.35
Synpo	4.02782	3.58679	5.62977e-05	0.00200872	0.56962	0.125
Tmed2	4.025	2.07985	5.69748e-05	0.00203099	0.886076	0.325
Inpp4a	4.02219	2.63023	5.76597e-05	0.00205157	0.848101	0.475
Sf1	4.02219	2.59111	5.76597e-05	0.00205157	0.848101	0.425
Nav1	4.01938	2.84657	5.83524e-05	0.00207428	0.911392	0.525
Ankle2	4.01656	2.70091	5.90529e-05	0.00208559	0.708861	0.25
Cnp	4.01656	2.88001	5.90529e-05	0.00208559	0.696203	0.25
Hmg20b	4.01656	2.5551	5.90529e-05	0.00208559	0.696203	0.175
Mif	4.01656	2.12437	5.90529e-05	0.00208559	0.696203	0.2
Rab4b	4.01656	2.81185	5.90529e-05	0.00208559	0.64557	0.225
Spg21	4.01656	2.8792	5.90529e-05	0.00208559	0.721519	0.25
Cysltr1	4.01375	2.92791	5.97614e-05	0.00210866	0.734177	0.275
Luzp1	4.01094	3.22411	6.04779e-05	0.00213	0.632911	0.2
Serf2	4.01094	2.5141	6.04779e-05	0.00213	0.924051	0.525
Plin3	4.00813	2.70277	6.12026e-05	0.00215354	0.810127	0.375
Cd37	4.00531	2.79558	6.19354e-05	0.00217332	0.860759	0.4
Sdc1	4.00531	4.17666	6.19354e-05	0.00217332	0.506329	0.05
H2az2	3.99969	3.4762	6.34262e-05	0.00221748	0.56962	0.15
P4hb	3.99969	2.92044	6.34262e-05	0.00221748	0.898734	0.525
Ybx3	3.99969	2.92018	6.34262e-05	0.00221748	0.607595	0.15
Ddx39	3.98844	2.89168	6.65102e-05	0.00231259	0.873418	0.45
Fcf1	3.98844	2.64107	6.65102e-05	0.00231259	0.696203	0.25
Lyn	3.98844	2.32757	6.65102e-05	0.00231259	0.949367	0.65
Mrtfb	3.98844	2.76694	6.65102e-05	0.00231259	0.772152	0.325
Nfkbia	3.98844	2.98816	6.65102e-05	0.00231259	0.848101	0.525
Tmem219	3.98844	3.03737	6.65102e-05	0.00231259	0.632911	0.2
Msl1	3.98562	2.80474	6.7303e-05	0.00233167	0.658228	0.175
Adrm1	3.98281	2.73366	6.81049e-05	0.00234879	0.556962	0.1
Anxa7	3.98281	3.06247	6.81049e-05	0.00234879	0.696203	0.35
Fkbp1a	3.98281	2.45103	6.81049e-05	0.00234879	0.873418	0.55
Meaf6	3.98281	3.25208	6.81049e-05	0.00234879	0.620253	0.15
Rsu1	3.98281	2.69979	6.81049e-05	0.00234879	0.822785	0.325
Hmgcl	3.98	3.05741	6.89157e-05	0.00237461	0.683544	0.225
Csnk2b	3.97719	2.71523	6.97357e-05	0.00239422	0.746835	0.25
Psmb3	3.97719	2.2726	6.97357e-05	0.00239422	0.78481	0.25
Rpl30	3.97719	1.85903	6.97357e-05	0.00239422	0.974684	0.6
Srsf9	3.97719	2.77459	6.97357e-05	0.00239422	0.696203	0.225
Cers6	3.97156	2.81136	7.14034e-05	0.00243396	0.721519	0.25
Fam117b	3.97156	2.76107	7.14034e-05	0.00243396	0.721519	0.275
Rer1	3.97156	2.99336	7.14034e-05	0.00243396	0.746835	0.35
Rps28	3.97156	1.51832	7.14034e-05	0.00243396	0.962025	0.45
Rrp8	3.97156	2.82242	7.14034e-05	0.00243396	0.556962	0.1
Sdcbp	3.97156	2.56826	7.14034e-05	0.00243396	1	0.75
Akt1	3.96593	2.67836	7.31088e-05	0.00248544	0.822785	0.35
Ap3d1	3.96593	2.65006	7.31088e-05	0.00248544	0.860759	0.45
Srsf5	3.96593	1.98005	7.31088e-05	0.00248544	0.924051	0.675
Fam57b	3.96031	2.13925	7.48527e-05	0.00253569	0.721519	0.2
Inpp5f	3.96031	2.66753	7.48527e-05	0.00253569	0.746835	0.35
Stx7	3.96031	2.79161	7.48527e-05	0.00253569	0.924051	0.425
Kdm7a	3.9575	2.57272	7.57393e-05	0.00256118	0.860759	0.375
Ndufb11	3.9575	2.70053	7.57393e-05	0.00256118	0.810127	0.325
Blnk	3.95468	3.0335	7.66359e-05	0.00258235	0.886076	0.5
Cct3	3.95468	3.17619	7.66359e-05	0.00258235	0.64557	0.275
Cetn3	3.95468	3.40184	7.66359e-05	0.00258235	0.56962	0.175
Pilrb2	3.95468	3.11938	7.66359e-05	0.00258235	0.594937	0.175
Dynlrb1	3.94906	2.88395	7.84592e-05	0.00263217	0.860759	0.35
Fam120a	3.94906	2.70606	7.84592e-05	0.00263217	0.810127	0.35
Glipr2	3.94906	3.30321	7.84592e-05	0.00263217	0.594937	0.15
Khsrp	3.94906	2.92286	7.84592e-05	0.00263217	0.582278	0.15
Psma1	3.94906	3.02668	7.84592e-05	0.00263217	0.772152	0.325
Tnfrsf1a	3.94625	2.78284	7.93861e-05	0.00266093	0.860759	0.375
Abcd1	3.94343	2.86166	8.03234e-05	0.00268999	0.822785	0.375
Atrip	3.94062	2.37593	8.12712e-05	0.00271696	0.759494	0.475
Emc10	3.94062	2.96806	8.12712e-05	0.00271696	0.658228	0.225
Nudt16l1	3.93781	4.58309	8.22295e-05	0.00274419	0.493671	0.05
Ppp1r9b	3.93781	2.60565	8.22295e-05	0.00274419	0.797468	0.3
Mapk1	3.93218	2.62459	8.41782e-05	0.00279944	0.822785	0.475
Msn	3.93218	2.8569	8.41782e-05	0.00279944	0.962025	0.65
Snrpg	3.93218	1.76358	8.41782e-05	0.00279944	0.898734	0.35
Acaa2	3.92937	3.73327	8.51689e-05	0.00282255	0.556962	0.125
Cct6a	3.92937	2.76576	8.51689e-05	0.00282255	0.759494	0.325
Nabp2	3.92937	3.30002	8.51689e-05	0.00282255	0.582278	0.125
Cpt1a	3.92656	3.10017	8.61706e-05	0.00284341	0.64557	0.2
H2-Q7	3.92656	2.75985	8.61706e-05	0.00284341	0.696203	0.325
Mcur1	3.92656	2.64504	8.61706e-05	0.00284341	0.696203	0.25
Tmem168	3.92656	3.68139	8.61706e-05	0.00284341	0.544304	0.1
Crlf2	3.92093	2.23525	8.82074e-05	0.00290059	0.873418	0.35
D8Ertd738e	3.92093	3.04691	8.82074e-05	0.00290059	0.911392	0.4
Knop1	3.92093	2.56256	8.82074e-05	0.00290059	0.670886	0.2
Fnbp1	3.91531	2.6073	9.02897e-05	0.00296141	0.949367	0.6
Map2k3	3.91531	3.11899	9.02897e-05	0.00296141	0.632911	0.25
Pcna	3.91531	2.52465	9.02897e-05	0.00296141	0.746835	0.35
Idh3b	3.91249	3.1615	9.13481e-05	0.00299355	0.632911	0.225
Pnrc2	3.90968	3.05869	9.24183e-05	0.00302084	0.632911	0.2
Sh3kbp1	3.90968	2.55964	9.24183e-05	0.00302084	0.911392	0.55
Ufsp2	3.90968	2.87994	9.24183e-05	0.00302084	0.607595	0.15
Snrnp27	3.90687	2.70068	9.35003e-05	0.0030536	0.582278	0.125
Khdrbs1	3.90406	2.60325	9.45943e-05	0.00307617	0.797468	0.35
Rbms1	3.90406	2.2923	9.45943e-05	0.00307617	0.924051	0.625
Ssb	3.90406	2.54329	9.45943e-05	0.00307617	0.797468	0.4
Tmem256	3.90406	2.26767	9.45943e-05	0.00307617	0.860759	0.4
Ap3m1	3.89843	2.6413	9.68185e-05	0.00313781	0.759494	0.35
Slfn2	3.89843	2.69635	9.68185e-05	0.00313781	0.797468	0.45
Srebf1	3.89843	2.33222	9.68185e-05	0.00313781	0.759494	0.3
Zfp385a	3.89843	2.19487	9.68185e-05	0.00313781	0.696203	0.225
Cldnd1	3.8928	3.477	9.90922e-05	0.00319792	0.556962	0.15
Hint1	3.8928	2.60671	9.90922e-05	0.00319792	0.898734	0.475
Polr2e	3.8928	2.73961	9.90922e-05	0.00319792	0.708861	0.3
Ptprs	3.8928	2.42322	9.90922e-05	0.00319792	0.721519	0.325
Tmem234	3.88999	2.56435	0.000100248	0.00323248	0.810127	0.375
Atp5pb	3.88718	2.45445	0.000101416	0.00325914	0.848101	0.5
Ndufa8	3.88718	2.70288	0.000101416	0.00325914	0.64557	0.225
Vps9d1	3.88155	3.22553	0.000103791	0.00333267	0.64557	0.25
Atp5j2	3.87874	2.26785	0.000104999	0.0033686	0.962025	0.525
Atp6v1f	3.87593	2.4938	0.000106219	0.00339919	0.924051	0.5
Emc2	3.87593	3.64024	0.000106219	0.00339919	0.544304	0.125
Nfkbie	3.87311	3.29563	0.000107453	0.00342719	0.582278	0.175
Rbx1	3.87311	2.22457	0.000107453	0.00342719	0.860759	0.375
Srebf2	3.87311	2.75908	0.000107453	0.00342719	0.911392	0.475
Atxn2l	3.8703	2.36649	0.0001087	0.00345543	0.860759	0.4
Plec	3.8703	2.64776	0.0001087	0.00345543	0.860759	0.5
Rad23a	3.8703	2.61278	0.0001087	0.00345543	0.759494	0.3
Rnf166	3.8703	3.05944	0.0001087	0.00345543	0.594937	0.175
Plekhm3	3.86749	2.70431	0.000109961	0.0034926	0.759494	0.375
Prdx2	3.85905	2.73868	0.000113828	0.0036094	0.848101	0.5
Smu1	3.85905	3.11457	0.000113828	0.0036094	0.620253	0.225
Pa2g4	3.85624	3.28164	0.000115145	0.00364511	0.607595	0.175
Hspa4	3.85343	2.83521	0.000116476	0.00367507	0.772152	0.325
Mat2a	3.85343	2.77132	0.000116476	0.00367507	0.772152	0.35
Wtap	3.85343	2.25235	0.000116476	0.00367507	0.734177	0.3
Tra2a	3.85061	2.49863	0.000117822	0.00371447	0.810127	0.425
Chtop	3.8478	3.71063	0.000119183	0.00375426	0.518987	0.075
Elovl1	3.84218	2.85653	0.000121949	0.00383506	0.696203	0.25
Sgpp1	3.84218	2.77093	0.000121949	0.00383506	0.670886	0.225
Lfng	3.83936	2.49273	0.000123354	0.00387606	0.632911	0.175
Sik1	3.83655	2.50811	0.000124775	0.00391426	0.721519	0.3
Zfand3	3.83655	2.73071	0.000124775	0.00391426	0.64557	0.2
Ptges3	3.83374	1.90357	0.000126211	0.00395606	0.78481	0.375
Hmgcr	3.83092	2.82952	0.000127663	0.00399174	0.670886	0.225
Lamtor1	3.83092	2.38445	0.000127663	0.00399174	0.810127	0.4
Tent2	3.83092	2.62751	0.000127663	0.00399174	0.632911	0.2
Xrn2	3.82811	2.2341	0.00012913	0.00403432	0.835443	0.475
Atf6	3.8253	2.79071	0.000130614	0.00407066	0.696203	0.25
Tyrobp	3.8253	1.93928	0.000130614	0.00407066	1	0.9
Capns1	3.82249	2.83575	0.000132113	0.00411403	0.962025	0.525
Cndp2	3.81405	2.58404	0.000136709	0.00424676	0.860759	0.6
Gbp9	3.81405	3.3585	0.000136709	0.00424676	0.556962	0.15
Hif1a	3.81124	2.63234	0.000138274	0.00429189	0.810127	0.325
Capza1	3.80842	2.0874	0.000139856	0.00432693	0.759494	0.25
Lrch4	3.80842	2.67091	0.000139856	0.00432693	0.810127	0.3
Slc35c2	3.80842	4.81494	0.000139856	0.00432693	0.468354	0.05
Tes	3.80842	3.70826	0.000139856	0.00432693	0.544304	0.15
Wdr1	3.80561	2.65285	0.000141455	0.00436932	0.962025	0.625
2310022A10Rik	3.8028	3.00906	0.000143072	0.00440854	0.594937	0.175
Fam118b	3.8028	2.81038	0.000143072	0.00440854	0.632911	0.25
Mrfap1	3.8028	2.40888	0.000143072	0.00440854	0.822785	0.4
Eif3a	3.79998	2.56795	0.000144705	0.00445529	0.911392	0.525
Arhgef6	3.79717	2.50537	0.000146356	0.00449525	0.873418	0.5
Psma3	3.79717	1.92612	0.000146356	0.00449525	0.835443	0.45
Rrp1	3.79717	2.84125	0.000146356	0.00449525	0.683544	0.25
Ptpn11	3.79155	3.06798	0.000149712	0.00458357	0.594937	0.175
Vdac3	3.79155	2.18503	0.000149712	0.00458357	0.759494	0.3
Akt2	3.78592	2.45801	0.00015314	0.00467354	0.64557	0.15
Prr13	3.78592	2.60173	0.00015314	0.00467354	0.860759	0.5
Tmem258	3.78311	2.6361	0.000154882	0.00472292	0.860759	0.325
Crat	3.7803	2.73913	0.000156642	0.00475759	0.797468	0.375
Eif4e	3.7803	2.57939	0.000156642	0.00475759	0.594937	0.2
Gli1	3.7803	1.92913	0.000156642	0.00475759	0.658228	0.2
Myo1c	3.7803	2.68533	0.000156642	0.00475759	0.670886	0.3
Sh3bp2	3.7803	2.56277	0.000156642	0.00475759	0.772152	0.35
Cdc42se2	3.77467	2.57533	0.00016022	0.00483929	0.898734	0.575
Csnk1d	3.77467	2.84666	0.00016022	0.00483929	0.670886	0.3
Gadd45gip1	3.77467	2.71378	0.00016022	0.00483929	0.632911	0.2
Gpr108	3.77467	2.81464	0.00016022	0.00483929	0.658228	0.2
Lsm14a	3.77467	3.00107	0.00016022	0.00483929	0.582278	0.15
Ccndbp1	3.76904	3.28968	0.000163874	0.00492628	0.531646	0.1
Cd48	3.76904	2.69794	0.000163874	0.00492628	0.886076	0.55
Eif4e3	3.76904	3.25977	0.000163874	0.00492628	0.582278	0.15
Hdgf	3.76904	2.57284	0.000163874	0.00492628	0.734177	0.3
Ssr1	3.76904	2.43178	0.000163874	0.00492628	0.810127	0.5
Septin7	3.76623	2.70415	0.00016573	0.00497816	0.936709	0.525
Cerk	3.76342	2.51039	0.000167606	0.0050266	0.772152	0.35
St3gal5	3.76342	2.76708	0.000167606	0.0050266	0.632911	0.2
Arsb	3.75779	2.57335	0.000171418	0.00511282	0.721519	0.35
Eif2ak1	3.75779	2.63713	0.000171418	0.00511282	0.670886	0.2
Rex1bd	3.75779	2.81515	0.000171418	0.00511282	0.658228	0.2
Slc5a3	3.75779	2.40954	0.000171418	0.00511282	0.708861	0.25
Cox8a	3.75498	2.51162	0.000173355	0.00516251	0.987342	0.575
Lsm6	3.75498	2.73716	0.000173355	0.00516251	0.607595	0.175
Atp6ap1	3.75217	2.43134	0.000175312	0.00520051	0.898734	0.65
Gltp	3.75217	3.086	0.000175312	0.00520051	0.924051	0.5
Sugt1	3.75217	2.82341	0.000175312	0.00520051	0.607595	0.25
Unc119b	3.75217	4.59491	0.000175312	0.00520051	0.468354	0.05
Ptpn7	3.74654	3.15299	0.000179288	0.00531022	0.594937	0.175
Ski	3.74654	2.55592	0.000179288	0.00531022	0.797468	0.325
Tmem179b	3.74373	2.65282	0.000181308	0.00536589	0.683544	0.175
Etv6	3.74092	2.93399	0.00018335	0.00540535	0.607595	0.2
Rab32	3.74092	3.21418	0.00018335	0.00540535	0.594937	0.175
Rab8a	3.74092	2.73252	0.00018335	0.00540535	0.696203	0.3
Rassf1	3.74092	2.67286	0.00018335	0.00540535	0.734177	0.35
Tank	3.73529	2.46039	0.000187498	0.00552337	0.746835	0.275
Tmem189	3.73248	2.38039	0.000189604	0.00557682	0.810127	0.475
Tnfrsf1b	3.73248	2.70544	0.000189604	0.00557682	0.734177	0.375
Spcs2	3.72967	2.6498	0.000191733	0.0056351	0.746835	0.325
Llph	3.72685	1.63704	0.000193885	0.00567649	0.734177	0.225
Ndufb9	3.72685	2.89133	0.000193885	0.00567649	0.734177	0.275
Rela	3.72685	3.10451	0.000193885	0.00567649	0.582278	0.225
Srp9	3.72685	2.18101	0.000193885	0.00567649	0.810127	0.325
Fuca1	3.72404	2.3385	0.000196059	0.00572259	0.822785	0.5
Neurl3	3.72404	2.6573	0.000196059	0.00572259	0.835443	0.45
Psmd2	3.72404	2.39949	0.000196059	0.00572259	0.721519	0.3
Rps6ka4	3.72404	3.07205	0.000196059	0.00572259	0.594937	0.2
Rtn3	3.72123	2.53492	0.000198256	0.00578229	0.810127	0.425
Arl6ip1	3.71842	2.87727	0.000200476	0.00583813	0.898734	0.45
Sp3	3.71842	2.39332	0.000200476	0.00583813	0.708861	0.35
Aldh9a1	3.71279	2.65727	0.000204987	0.00595585	0.721519	0.3
Prkx	3.71279	2.72754	0.000204987	0.00595585	0.797468	0.375
Psme2	3.70998	2.17774	0.000207278	0.00601326	0.810127	0.325
Sdhd	3.70998	2.67401	0.000207278	0.00601326	0.683544	0.275
Spag9	3.70716	2.28097	0.000209593	0.00606659	0.873418	0.55
Fam104a	3.70154	2.37548	0.000214296	0.00618396	0.683544	0.2
Rarg	3.70154	2.49131	0.000214296	0.00618396	0.670886	0.275
Tmem248	3.70154	2.8882	0.000214296	0.00618396	0.594937	0.175
Vps29	3.70154	2.48823	0.000214296	0.00618396	0.746835	0.325
Rara	3.69873	2.81826	0.000216684	0.00624816	0.582278	0.175
Chst12	3.69591	3.59464	0.000219097	0.00629872	0.518987	0.125
Ikbkb	3.69591	2.67645	0.000219097	0.00629872	0.886076	0.5
Ptpro	3.69591	2.63698	0.000219097	0.00629872	0.860759	0.5
Cope	3.69029	3.00732	0.000224	0.0064107	0.772152	0.3
Tmem167	3.69029	2.52923	0.000224	0.0064107	0.746835	0.3
Ube2l6	3.69029	3.382	0.000224	0.0064107	0.544304	0.15
Rnf145	3.68466	2.74505	0.000229006	0.00653925	0.772152	0.325
Tspan32	3.68466	2.70944	0.000229006	0.00653925	0.721519	0.3
Trmt112	3.68185	1.965	0.000231547	0.00660689	0.632911	0.175
Lemd2	3.67904	2.51238	0.000234116	0.00665035	0.670886	0.275
Plxnb2	3.67904	2.50073	0.000234116	0.00665035	0.772152	0.375
Sar1b	3.67904	3.21771	0.000234116	0.00665035	0.544304	0.15
Stxbp2	3.67904	2.80063	0.000234116	0.00665035	0.670886	0.3
Ubxn1	3.67904	2.45833	0.000234116	0.00665035	0.835443	0.35
Atp6v0d1	3.67341	2.63776	0.000239333	0.00678342	0.835443	0.45
Ctsd	3.67341	2.66404	0.000239333	0.00678342	0.936709	0.7
Nek6	3.6706	2.41871	0.000241982	0.00684834	0.734177	0.275
Baz2b	3.66779	2.30485	0.000244659	0.00689852	0.848101	0.5
G6pdx	3.66779	2.52646	0.000244659	0.00689852	0.746835	0.3
Lcp2	3.66779	2.35522	0.000244659	0.00689852	0.772152	0.45
Sppl2a	3.66779	2.66224	0.000244659	0.00689852	0.810127	0.4
Wac	3.66497	2.68416	0.000247364	0.00696964	0.607595	0.225
Fkbp2	3.66216	2.45745	0.000250096	0.00701556	0.708861	0.3
Gosr2	3.66216	3.35372	0.000250096	0.00701556	0.518987	0.1
Itgb1bp1	3.66216	3.29505	0.000250096	0.00701556	0.544304	0.125
Rps20	3.66216	1.56644	0.000250096	0.00701556	1	0.825
Slc45a4	3.66216	2.86385	0.000250096	0.00701556	0.582278	0.15
Stt3a	3.66216	2.33372	0.000250096	0.00701556	0.772152	0.45
Prpf39	3.65935	2.49504	0.000252857	0.0070826	0.658228	0.225
Rps6ka3	3.65935	2.73605	0.000252857	0.0070826	0.632911	0.225
Ssu72	3.65654	2.49001	0.000255647	0.00713978	0.78481	0.4
Tomm34	3.65654	2.72379	0.000255647	0.00713978	0.632911	0.2
Fam89b	3.65091	2.31129	0.000261313	0.00728204	0.696203	0.3
Mtarc2	3.65091	2.78127	0.000261313	0.00728204	0.658228	0.25
Thap11	3.65091	3.87787	0.000261313	0.00728204	0.481013	0.05
Zc3h15	3.6481	2.53265	0.000264189	0.00735684	0.607595	0.175
Dcaf12	3.64528	2.83901	0.000267096	0.00743235	0.683544	0.25
Coro2a	3.63966	2.54636	0.000272999	0.00756903	0.696203	0.275
Rsrc2	3.63966	2.39748	0.000272999	0.00756903	0.810127	0.4
Sec61a1	3.63966	2.46181	0.000272999	0.00756903	0.797468	0.45
Tmem30a	3.63966	2.51485	0.000272999	0.00756903	0.772152	0.45
Trim25	3.63966	2.44238	0.000272999	0.00756903	0.873418	0.625
Dctn5	3.63685	2.87836	0.000275996	0.00764658	0.683544	0.275
9930111J21Rik2	3.63403	2.30403	0.000279024	0.0076914	0.64557	0.2
Ier3ip1	3.63403	2.05552	0.000279024	0.0076914	0.860759	0.45
Med28	3.63403	2.79997	0.000279024	0.0076914	0.670886	0.225
Nfkb2	3.63403	2.67734	0.000279024	0.0076914	0.64557	0.225
Serbp1	3.63403	2.47188	0.000279024	0.0076914	0.936709	0.55
Svil	3.63403	2.18924	0.000279024	0.0076914	0.848101	0.45
Uqcrc2	3.63403	2.48523	0.000279024	0.0076914	0.64557	0.225
Gbp2	3.63122	3.75737	0.000282083	0.00777011	0.506329	0.125
Arf3	3.62841	2.26205	0.000285174	0.00781577	0.772152	0.45
Aup1	3.62841	2.42966	0.000285174	0.00781577	0.835443	0.45
Gadd45b	3.62841	2.81949	0.000285174	0.00781577	0.721519	0.3
Myh9	3.62841	2.0061	0.000285174	0.00781577	0.924051	0.65
Slc35b1	3.62841	3.71599	0.000285174	0.00781577	0.518987	0.1
Twnk	3.62841	2.87894	0.000285174	0.00781577	0.56962	0.125
Acat1	3.62278	3.43687	0.00029145	0.00795922	0.518987	0.1
Commd4	3.62278	2.55135	0.00029145	0.00795922	0.64557	0.2
Golga7	3.62278	2.56736	0.00029145	0.00795922	0.594937	0.175
Mxd3	3.62278	1.72573	0.00029145	0.00795922	0.721519	0.225
Puf60	3.61716	2.84574	0.000297856	0.00811094	0.620253	0.275
Ggnbp2	3.61434	2.64628	0.000301108	0.00817618	0.810127	0.375
Mettl23	3.61434	2.28469	0.000301108	0.00817618	0.962025	0.575
Mrpl18	3.61434	3.74201	0.000301108	0.00817618	0.481013	0.075
Tob2	3.61434	2.45295	0.000301108	0.00817618	0.683544	0.325
Kmt2d	3.61153	1.91701	0.000304393	0.00825364	0.911392	0.6
Tusc3	3.61153	3.0731	0.000304393	0.00825364	0.544304	0.125
Vsir	3.60872	2.35137	0.000307712	0.0083318	0.860759	0.625
Dusp22	3.60309	2.72325	0.000314452	0.00850222	0.632911	0.275
Arl3	3.60028	3.2828	0.000317873	0.00857045	0.506329	0.1
Ndufa12	3.60028	2.19627	0.000317873	0.00857045	0.670886	0.225
Snx9	3.60028	2.50054	0.000317873	0.00857045	0.797468	0.4
Hspe1	3.59747	2.13932	0.000321329	0.00865142	0.759494	0.275
BC031181	3.59466	2.51984	0.000324821	0.00873926	0.670886	0.25
Lsm10	3.59184	4.85656	0.000328347	0.00882792	0.43038	0.025
4933434E20Rik	3.58903	2.65721	0.00033191	0.00890489	0.620253	0.225
Hnrnpa0	3.58903	2.80904	0.00033191	0.00890489	0.56962	0.15
Rnaseh2a	3.58903	2.17282	0.00033191	0.00890489	0.721519	0.3
Pole4	3.58622	2.74376	0.000335509	0.00898881	0.556962	0.125
Dusp3	3.5834	2.49538	0.000339144	0.00905444	0.848101	0.45
Mlf2	3.5834	2.46898	0.000339144	0.00905444	0.683544	0.3
Osbpl9	3.5834	2.11409	0.000339144	0.00905444	0.78481	0.45
Sla2	3.5834	2.64854	0.000339144	0.00905444	0.734177	0.3
Ghitm	3.58059	2.48732	0.000342816	0.00914608	0.810127	0.425
Btk	3.57778	2.42799	0.000346526	0.00920644	0.746835	0.3
Csgalnact2	3.57778	2.93306	0.000346526	0.00920644	0.556962	0.15
Fam49b	3.57778	2.43358	0.000346526	0.00920644	0.962025	0.65
Naca	3.57778	1.93582	0.000346526	0.00920644	0.974684	0.475
Psmc4	3.57778	2.88127	0.000346526	0.00920644	0.620253	0.25
Ptpre	3.57778	2.19871	0.000346526	0.00920644	0.974684	0.675
Eif4ebp2	3.57497	2.63783	0.000350272	0.00929305	0.582278	0.175
Rnd3	3.57497	2.5511	0.000350272	0.00929305	0.683544	0.275
Lipa	3.57215	2.79964	0.000354057	0.00937392	0.911392	0.55
Ndufb8	3.57215	2.57683	0.000354057	0.00937392	0.873418	0.425
Set	3.57215	1.87881	0.000354057	0.00937392	0.772152	0.3
Pip4k2a	3.56934	2.0976	0.00035788	0.00946201	0.936709	0.675
Susd3	3.56934	2.83068	0.00035788	0.00946201	0.607595	0.225
Apbb1ip	3.56653	2.27537	0.000361741	0.0095311	0.911392	0.45
Limd1	3.56653	2.37346	0.000361741	0.0095311	0.797468	0.45
Magt1	3.56653	2.30141	0.000361741	0.0095311	0.696203	0.35
Ndufa7	3.56653	2.0713	0.000361741	0.0095311	0.949367	0.55
Csf2rb	3.56372	2.61074	0.000365642	0.00960734	0.78481	0.425
Rps23	3.56372	4.39987	0.000365642	0.00960734	0.43038	0.025
Tmem43	3.56372	2.75935	0.000365642	0.00960734	0.632911	0.275
Ythdc1	3.56372	2.31076	0.000365642	0.00960734	0.886076	0.425
Idh3g	3.5609	2.49869	0.000369581	0.00970418	0.721519	0.35
Vamp3	3.55528	2.19602	0.00037758	0.009887	0.822785	0.35
Zscan26	3.55528	2.54133	0.00037758	0.009887	0.746835	0.325
Adam10	3.54965	2.45171	0.00038574	0.0100524	0.721519	0.35
Cbfb	3.54965	2.63629	0.00038574	0.0100524	0.64557	0.225
Dr1	3.54965	3.19187	0.00038574	0.0100524	0.506329	0.1
Gsdmd	3.54965	2.63671	0.00038574	0.0100524	0.670886	0.3
Pacsin2	3.54965	2.2392	0.00038574	0.0100524	0.848101	0.475
Ssbp4	3.54965	1.96556	0.00038574	0.0100524	0.835443	0.45
Mfhas1	3.54684	3.00638	0.000389882	0.0101465	0.556962	0.175
Tspan14	3.54684	2.8222	0.000389882	0.0101465	0.607595	0.225
Ccnl1	3.54403	2.3463	0.000394065	0.0102067	0.924051	0.65
Clk1	3.54403	2.23498	0.000394065	0.0102067	0.962025	0.65
Espn	3.54403	3.2001	0.000394065	0.0102067	0.493671	0.1
Nfkbid	3.54403	2.99785	0.000394065	0.0102067	0.620253	0.275
Slc9a4	3.54403	4.20546	0.000394065	0.0102067	0.455696	0.05
Srsf7	3.54403	2.54897	0.000394065	0.0102067	0.78481	0.4
Utrn	3.54403	2.30463	0.000394065	0.0102067	0.873418	0.55
Commd6	3.5384	3.12221	0.000402558	0.0104125	0.493671	0.1
Hnrnpm	3.53559	2.61994	0.000406868	0.0105097	0.911392	0.475
Idnk	3.53559	2.7738	0.000406868	0.0105097	0.607595	0.175
Jun	3.53278	2.61859	0.000411221	0.010615	0.924051	0.7
Anxa4	3.52715	2.31866	0.000420058	0.0108139	0.860759	0.6
Bach1	3.52715	2.46628	0.000420058	0.0108139	0.708861	0.35
Bag3	3.52715	2.72857	0.000420058	0.0108139	0.670886	0.325
Ccdc12	3.52715	2.55352	0.000420058	0.0108139	0.721519	0.3
Dhx15	3.52434	2.42846	0.000424543	0.0109146	0.78481	0.325
Edf1	3.52434	2.36438	0.000424543	0.0109146	0.835443	0.425
Clk3	3.52153	2.37347	0.000429072	0.0110088	0.696203	0.325
Eny2	3.52153	2.44199	0.000429072	0.0110088	0.56962	0.15
Mfsd5	3.52153	2.55979	0.000429072	0.0110088	0.607595	0.2
Cd84	3.51871	2.09609	0.000433647	0.0111038	0.911392	0.725
Me2	3.51871	2.58216	0.000433647	0.0111038	0.759494	0.325
Marveld1	3.5159	3.25239	0.000438267	0.0111846	0.544304	0.125
Rps6kb2	3.5159	1.93521	0.000438267	0.0111846	0.835443	0.35
Snx3	3.5159	2.43576	0.000438267	0.0111846	0.911392	0.6
Ufm1	3.5159	2.94372	0.000438267	0.0111846	0.518987	0.125
Arl1	3.51309	2.50045	0.000442932	0.0112735	0.632911	0.225
Armc7	3.51309	2.20436	0.000442932	0.0112735	0.658228	0.225
Samd9l	3.51309	2.55924	0.000442932	0.0112735	0.810127	0.425
Szrd1	3.51309	2.41171	0.000442932	0.0112735	0.582278	0.175
Ak8	3.51027	3.97497	0.000447645	0.0113632	0.468354	0.1
Cox14	3.51027	2.28794	0.000447645	0.0113632	0.810127	0.35
Man2a2	3.51027	2.38241	0.000447645	0.0113632	0.721519	0.35
Slc27a3	3.51027	5.00075	0.000447645	0.0113632	0.43038	0.05
Cers5	3.50746	2.54292	0.000452404	0.0114687	0.708861	0.325
Prmt1	3.50746	4.22512	0.000452404	0.0114687	0.43038	0.025
Brd2	3.50465	2.49445	0.00045721	0.0115522	0.936709	0.6
Nptn	3.50465	2.16502	0.00045721	0.0115522	0.949367	0.7
Otud5	3.50465	2.28769	0.00045721	0.0115522	0.759494	0.35
Serp1	3.50465	2.62546	0.00045721	0.0115522	0.911392	0.55
AC124742.1	3.50184	1.70733	0.000462064	0.0116594	0.582278	0.125
Leprot	3.50184	2.32428	0.000462064	0.0116594	0.78481	0.425
AY074887	3.49902	1.74299	0.000466966	0.0117598	0.620253	0.175
Map2k1	3.49902	2.11413	0.000466966	0.0117598	0.810127	0.55
Pdf	3.49902	2.7318	0.000466966	0.0117598	0.493671	0.075
Csnk2a1	3.49621	2.41241	0.000471916	0.011861	0.582278	0.175
Insyn2b	3.49621	3.23013	0.000471916	0.011861	0.506329	0.125
Rnf7	3.49621	2.41852	0.000471916	0.011861	0.607595	0.175
Mrpl42	3.49059	2.6393	0.000481964	0.0121055	0.607595	0.175
Lrrc8c	3.48777	3.30056	0.000487062	0.0122015	0.493671	0.1
Samd4b	3.48777	2.39579	0.000487062	0.0122015	0.632911	0.25
Sertad1	3.48777	2.87139	0.000487062	0.0122015	0.632911	0.25
Setd5	3.48777	2.36727	0.000487062	0.0122015	0.797468	0.4
Jak1	3.48496	2.22765	0.000492211	0.0123224	0.860759	0.525
Atp5g1	3.48215	1.31852	0.00049741	0.0124362	0.620253	0.15
Zfp706	3.48215	2.05548	0.00049741	0.0124362	0.822785	0.425
Txnl1	3.47933	2.6186	0.000502661	0.0125593	0.607595	0.225
Glrx2	3.47652	3.04771	0.000507963	0.0126421	0.493671	0.1
Gtpbp4	3.47652	2.85646	0.000507963	0.0126421	0.594937	0.25
Mrpl36	3.47652	3.04252	0.000507963	0.0126421	0.531646	0.15
Rfc2	3.47652	2.19114	0.000507963	0.0126421	0.873418	0.55
Avpi1	3.4709	3.86968	0.000518725	0.0128597	0.468354	0.075
Il18	3.4709	3.31404	0.000518725	0.0128597	0.518987	0.15
Sf3b5	3.4709	2.34004	0.000518725	0.0128597	0.721519	0.325
Uap1l1	3.4709	2.84601	0.000518725	0.0128597	0.56962	0.2
Pik3r6	3.46808	2.33672	0.000524184	0.0129782	0.835443	0.425
Strn4	3.46808	2.4207	0.000524184	0.0129782	0.683544	0.275
Apba1	3.46527	2.59916	0.000529698	0.0130723	0.556962	0.15
Eps15l1	3.46527	2.35673	0.000529698	0.0130723	0.658228	0.3
Rpl27a	3.46527	2.64069	0.000529698	0.0130723	0.506329	0.1
Scpep1	3.46527	2.48717	0.000529698	0.0130723	0.898734	0.575
Zfp703	3.46527	2.18268	0.000529698	0.0130723	0.696203	0.35
Eif3l	3.45965	2.63887	0.000540887	0.0132968	0.670886	0.3
Itga5	3.45965	2.43167	0.000540887	0.0132968	0.734177	0.4
Slc25a4	3.45965	2.75064	0.000540887	0.0132968	0.620253	0.2
Was	3.45965	2.22504	0.000540887	0.0132968	0.696203	0.325
Zfp91	3.45965	2.88467	0.000540887	0.0132968	0.518987	0.15
Dync1i2	3.45683	2.07963	0.000546564	0.0134191	0.78481	0.375
Fus	3.45402	2.05781	0.000552297	0.0135251	0.848101	0.425
Psmd7	3.45402	2.50036	0.000552297	0.0135251	0.620253	0.225
Bst2	3.45121	2.50065	0.000558085	0.0136493	0.658228	0.225
Mapk8ip3	3.45121	2.39684	0.000558085	0.0136493	0.78481	0.375
Actr2	3.44839	2.38391	0.00056393	0.0137394	0.962025	0.6
Amfr	3.44839	2.26563	0.00056393	0.0137394	0.810127	0.5
Pilrb1	3.44839	2.8015	0.00056393	0.0137394	0.582278	0.2
Rps6ka1	3.44839	2.31196	0.00056393	0.0137394	0.708861	0.3
Tmbim4	3.44839	2.38884	0.00056393	0.0137394	0.746835	0.35
Ctu2	3.44558	2.34027	0.000569832	0.0138655	0.683544	0.275
Reep5	3.44558	2.23594	0.000569832	0.0138655	0.936709	0.675
Baiap2	3.44277	2.62699	0.000575791	0.0139483	0.658228	0.25
Bmt2	3.44277	2.451	0.000575791	0.0139483	0.64557	0.25
Ciita	3.44277	2.80156	0.000575791	0.0139483	0.962025	0.6
Cnn3	3.44277	4.36333	0.000575791	0.0139483	0.43038	0.05
Ehbp1l1	3.44277	2.20683	0.000575791	0.0139483	0.835443	0.5
Larp4b	3.44277	2.33736	0.000575791	0.0139483	0.822785	0.4
Snf8	3.44277	2.80394	0.000575791	0.0139483	0.531646	0.15
Cdk9	3.43714	2.72831	0.000587884	0.0142322	0.56962	0.175
Surf4	3.43433	2.62408	0.000594019	0.0143625	0.886076	0.525
Tpm1	3.43433	2.54933	0.000594019	0.0143625	0.582278	0.175
Acss1	3.43152	2.6381	0.000600213	0.0144756	0.670886	0.325
Cct7	3.43152	2.34187	0.000600213	0.0144756	0.835443	0.4
Mob3b	3.43152	2.67866	0.000600213	0.0144756	0.56962	0.175
Ceacam1	3.42589	2.76857	0.000612783	0.0147322	0.582278	0.2
Eif4a3	3.42589	2.53152	0.000612783	0.0147322	0.64557	0.25
Exoc1	3.42589	2.90617	0.000612783	0.0147322	0.544304	0.15
Nucb2	3.42589	2.35805	0.000612783	0.0147322	0.670886	0.3
Ptbp3	3.42589	2.30139	0.000612783	0.0147322	0.924051	0.6
Ypel5	3.42308	2.31157	0.000619159	0.0148762	0.810127	0.425
Abhd17a	3.42027	2.99385	0.000625597	0.0149462	0.518987	0.125
Atp5k	3.42027	1.75975	0.000625597	0.0149462	0.924051	0.475
Elp5	3.42027	2.64173	0.000625597	0.0149462	0.56962	0.2
Fgd2	3.42027	2.30535	0.000625597	0.0149462	0.797468	0.5
Nmt1	3.42027	1.95205	0.000625597	0.0149462	0.810127	0.4
Smpdl3a	3.42027	2.87317	0.000625597	0.0149462	0.620253	0.325
Vps51	3.42027	2.56949	0.000625597	0.0149462	0.582278	0.2
Chmp1b	3.41464	2.87398	0.000638659	0.0152107	0.518987	0.125
Metap2	3.41464	2.2196	0.000638659	0.0152107	0.822785	0.4
Prex1	3.41464	2.19455	0.000638659	0.0152107	0.848101	0.525
Psmb8	3.41464	2.40258	0.000638659	0.0152107	0.936709	0.6
Smpd2	3.41464	2.85952	0.000638659	0.0152107	0.544304	0.175
Ndufb3	3.41183	2.25111	0.000645286	0.0153589	0.632911	0.225
Pdlim2	3.40902	2.95629	0.000651976	0.0154796	0.556962	0.15
Prr14	3.40902	2.48844	0.000651976	0.0154796	0.64557	0.25
Sf3b2	3.40902	2.2121	0.000651976	0.0154796	0.873418	0.55
Txnl4a	3.40902	2.22054	0.000651976	0.0154796	0.620253	0.2
Trim30a	3.4062	2.52147	0.00065873	0.0156302	0.734177	0.325
Cwc15	3.40339	2.11591	0.00066555	0.0157431	0.746835	0.375
Epsti1	3.40339	2.74435	0.00066555	0.0157431	0.56962	0.225
Hspd1	3.40339	2.22556	0.00066555	0.0157431	0.797468	0.35
Tpi1	3.40339	2.48884	0.00066555	0.0157431	0.873418	0.475
Eif2s3x	3.40058	2.5153	0.000672435	0.0158863	0.481013	0.075
Bzw1	3.39777	2.21903	0.000679386	0.0159714	0.797468	0.425
Eif3j1	3.39777	1.5647	0.000679386	0.0159714	0.632911	0.2
Gnpda1	3.39777	2.89344	0.000679386	0.0159714	0.518987	0.125
Hexa	3.39777	2.36842	0.000679386	0.0159714	0.987342	0.75
Slc25a37	3.39777	2.60339	0.000679386	0.0159714	0.64557	0.25
Tmed5	3.39777	2.25967	0.000679386	0.0159714	0.810127	0.35
Arih2	3.39495	2.77472	0.000686404	0.0161067	0.556962	0.175
Pdcd10	3.39495	1.88975	0.000686404	0.0161067	0.632911	0.175
Arf1	3.39214	2.25426	0.00069349	0.0162231	0.949367	0.55
Gbp3	3.39214	2.54929	0.00069349	0.0162231	0.64557	0.275
Ss18l2	3.39214	3.82989	0.00069349	0.0162231	0.443038	0.05
Ilrun	3.38933	2.68325	0.000700643	0.0163603	0.582278	0.225
Inf2	3.38933	3.12088	0.000700643	0.0163603	0.506329	0.125
Gars	3.38651	3.08369	0.000707865	0.0164886	0.518987	0.175
Irak2	3.38651	2.41055	0.000707865	0.0164886	0.594937	0.2
Tbl1xr1	3.38651	2.37418	0.000707865	0.0164886	0.670886	0.3
Atp8b4	3.3837	2.50434	0.000715156	0.0166483	0.658228	0.375
Cd180	3.38089	1.8962	0.000722517	0.0167787	0.632911	0.2
Gsto1	3.38089	2.88063	0.000722517	0.0167787	0.531646	0.15
Isoc1	3.38089	2.60426	0.000722517	0.0167787	0.56962	0.125
Nacc1	3.38089	3.14345	0.000722517	0.0167787	0.443038	0.05
Adss	3.37526	2.47093	0.00073745	0.0170633	0.64557	0.25
Ak2	3.37526	2.42126	0.00073745	0.0170633	0.696203	0.3
Fh1	3.37526	3.22207	0.00073745	0.0170633	0.493671	0.1
Glrx5	3.37526	2.7438	0.00073745	0.0170633	0.544304	0.2
Slc16a3	3.37526	4.13149	0.00073745	0.0170633	0.43038	0.05
Trim30d	3.37526	2.85292	0.00073745	0.0170633	0.531646	0.15
Hsbp1	3.37245	2.21101	0.000745023	0.017228	0.860759	0.475
Mrpl4	3.36964	2.72999	0.000752669	0.0173733	0.544304	0.175
Ube2q1	3.36964	2.6219	0.000752669	0.0173733	0.56962	0.2
Utp18	3.36964	2.76781	0.000752669	0.0173733	0.544304	0.15
Ap1m1	3.36401	2.72985	0.00076818	0.0176885	0.544304	0.175
Emd	3.36401	3.42467	0.00076818	0.0176885	0.468354	0.1
Ppdpf	3.36401	3.04107	0.00076818	0.0176885	0.468354	0.075
Supt6	3.36401	2.03393	0.00076818	0.0176885	0.683544	0.3
Chmp5	3.35839	2.69671	0.000783987	0.0179874	0.594937	0.2
Hdac7	3.35839	1.93974	0.000783987	0.0179874	0.56962	0.15
Idh1	3.35839	2.52616	0.000783987	0.0179874	0.64557	0.325
Sema4d	3.35839	2.63791	0.000783987	0.0179874	0.56962	0.2
Sh3bp1	3.35839	2.32924	0.000783987	0.0179874	0.594937	0.2
Mia2	3.35557	2.05829	0.000792003	0.0181604	0.911392	0.575
Ergic2	3.35276	2.71362	0.000800095	0.0183239	0.56962	0.2
Sar1a	3.34995	2.50354	0.000808264	0.0184889	0.683544	0.325
Zfp36	3.34995	2.63658	0.000808264	0.0184889	0.962025	0.725
Dazap1	3.34714	2.31739	0.00081651	0.0185884	0.531646	0.15
Mapkapk3	3.34714	3.03441	0.00081651	0.0185884	0.506329	0.15
Mien1	3.34714	2.62521	0.00081651	0.0185884	0.64557	0.225
Morf4l2	3.34714	2.48472	0.00081651	0.0185884	0.620253	0.225
Pip5k1c	3.34714	2.51464	0.00081651	0.0185884	0.848101	0.4
Uvrag	3.34714	2.30328	0.00081651	0.0185884	0.873418	0.525
Matk	3.34432	2.97791	0.000824834	0.0187332	0.531646	0.175
Rbck1	3.34432	2.52158	0.000824834	0.0187332	0.683544	0.275
Trib1	3.34432	2.97351	0.000824834	0.0187332	0.556962	0.225
Ptms	3.34151	2.02932	0.000833237	0.0189016	0.949367	0.625
Pum3	3.3387	2.84619	0.000841719	0.0190713	0.506329	0.125
Slc39a7	3.3387	2.38546	0.000841719	0.0190713	0.632911	0.275
Dnajc19	3.33589	1.97722	0.000850281	0.0192197	0.696203	0.25
Ltbr	3.33589	2.60621	0.000850281	0.0192197	0.607595	0.2
Maz	3.33589	2.65169	0.000850281	0.0192197	0.544304	0.2
Ppp1r21	3.33589	2.30528	0.000850281	0.0192197	0.670886	0.3
Chmp1a	3.33307	2.45667	0.000858924	0.0193692	0.582278	0.225
Plekhf2	3.33026	2.53611	0.000867649	0.0195313	0.64557	0.325
Ccdc59	3.32463	3.58028	0.000885344	0.0198711	0.43038	0.05
Klrb1a	3.32463	3.8059	0.000885344	0.0198711	0.43038	0.05
Ogfr	3.32463	3.20922	0.000885344	0.0198711	0.481013	0.1
Selenok	3.32463	2.46906	0.000885344	0.0198711	0.898734	0.45
Tomm6	3.32182	1.89976	0.000894317	0.0200607	0.886076	0.475
Cnih1	3.31901	2.37967	0.000903374	0.020169	0.64557	0.225
Dnase2a	3.31901	2.24951	0.000903374	0.020169	0.746835	0.375
Hmox2	3.31901	2.36852	0.000903374	0.020169	0.721519	0.325
Htra2	3.31901	1.93955	0.000903374	0.020169	0.810127	0.45
Mindy2	3.31901	2.49532	0.000903374	0.020169	0.620253	0.25
Rnf44	3.3162	1.8804	0.000912516	0.0203612	0.708861	0.325
Cbfa2t3	3.30776	2.29707	0.000940459	0.0209114	0.772152	0.425
Dmac1	3.30776	2.36878	0.000940459	0.0209114	0.683544	0.3
Slc15a3	3.30776	2.16824	0.000940459	0.0209114	0.64557	0.225
Cerkl	3.30495	2.02205	0.000949948	0.0210978	0.78481	0.325
Ensa	3.30495	2.47194	0.000949948	0.0210978	0.683544	0.325
Eif3c	3.30213	2.45286	0.000959526	0.0212734	0.873418	0.5
Thoc7	3.30213	2.54066	0.000959526	0.0212734	0.531646	0.15
Lman2	3.29932	2.33512	0.000969193	0.0214752	0.860759	0.475
Birc3	3.29651	2.36763	0.00097895	0.0216162	0.670886	0.325
Cap1	3.29651	2.09323	0.00097895	0.0216162	0.873418	0.55
Ppp4c	3.29651	2.08533	0.00097895	0.0216162	0.772152	0.45
Tor1a	3.29651	2.94017	0.00097895	0.0216162	0.493671	0.125
Mrps17	3.29369	4.0262	0.000988798	0.0218084	0.43038	0.075
Pea15a	3.29369	2.07673	0.000988798	0.0218084	0.911392	0.625
Abce1	3.29088	2.49076	0.000998738	0.0218885	0.544304	0.175
Celf2	3.29088	1.99078	0.000998738	0.0218885	0.936709	0.7
Grk2	3.29088	1.97806	0.000998738	0.0218885	0.848101	0.625
Lcmt1	3.29088	3.91027	0.000998738	0.0218885	0.443038	0.1
Ndufs5	3.29088	1.79876	0.000998738	0.0218885	0.556962	0.15
Ptger2	3.29088	4.18564	0.000998738	0.0218885	0.417722	0.05
Rgs19	3.29088	2.2607	0.000998738	0.0218885	0.696203	0.35
Srsf2	3.29088	2.19798	0.000998738	0.0218885	0.924051	0.625
Larp1	3.28807	2.01788	0.00100877	0.022083	0.708861	0.275
Nap1l1	3.28807	1.87973	0.00100877	0.022083	0.886076	0.475
Bysl	3.28526	2.51771	0.0010189	0.0222536	0.56962	0.2
Hsd17b10	3.28526	2.75617	0.0010189	0.0222536	0.518987	0.125
Pqlc3	3.28526	2.68723	0.0010189	0.0222536	0.594937	0.2
Ubc	3.28526	1.82966	0.0010189	0.0222536	1	0.85
Ccnd2	3.27963	3.00877	0.00103943	0.0226762	0.544304	0.2
Cybb	3.27963	2.69666	0.00103943	0.0226762	0.974684	0.625
Slbp	3.27682	2.58576	0.00104984	0.0228902	0.506329	0.125
Gga1	3.27401	2.40956	0.00106034	0.0230929	0.594937	0.2
Map3k11	3.27401	2.25016	0.00106034	0.0230929	0.721519	0.35
Ccdc124	3.27119	2.37776	0.00107095	0.023284	0.607595	0.225
Rtf2	3.27119	2.36671	0.00107095	0.023284	0.658228	0.275
Smarca2	3.27119	2.2049	0.00107095	0.023284	0.683544	0.325
Acsl5	3.26838	2.29277	0.00108165	0.02341	0.721519	0.375
Ebp	3.26838	2.64218	0.00108165	0.02341	0.632911	0.25
Far1	3.26838	2.39334	0.00108165	0.02341	0.835443	0.45
Lcp1	3.26838	1.85265	0.00108165	0.02341	0.974684	0.8
Ldlr	3.26838	2.15766	0.00108165	0.02341	0.848101	0.575
Srpr	3.26838	2.12613	0.00108165	0.02341	0.620253	0.2
Ube2r2	3.26838	2.26026	0.00108165	0.02341	0.683544	0.3
Il6ra	3.26557	2.20295	0.00109245	0.0236169	0.911392	0.575
Mrpl54	3.26557	2.32291	0.00109245	0.0236169	0.607595	0.225
Aph1c	3.26275	2.31914	0.00110335	0.0237584	0.56962	0.2
Atg7	3.26275	2.17961	0.00110335	0.0237584	0.64557	0.3
Klrk1	3.26275	3.33338	0.00110335	0.0237584	0.481013	0.15
Brms1	3.25994	3.07363	0.00111435	0.0239682	0.481013	0.125
Ero1lb	3.25994	2.29286	0.00111435	0.0239682	0.632911	0.275
Cavin1	3.25713	3.24606	0.00112545	0.0241119	0.481013	0.15
Dpy19l1	3.25713	2.6217	0.00112545	0.0241119	0.556962	0.2
Ifi209	3.25713	2.25112	0.00112545	0.0241119	0.658228	0.3
Tcea1	3.25713	1.45141	0.00112545	0.0241119	0.658228	0.2
1110008P14Rik	3.25432	2.17224	0.00113665	0.024311	0.607595	0.225
Tmem184b	3.25432	3.04835	0.00113665	0.024311	0.481013	0.125
Cops9	3.2515	2.15697	0.00114796	0.0244297	0.924051	0.5
Higd2a	3.2515	2.13103	0.00114796	0.0244297	0.721519	0.35
Mgrn1	3.2515	2.15603	0.00114796	0.0244297	0.759494	0.4
Nfu1	3.2515	2.29517	0.00114796	0.0244297	0.56962	0.15
Prelid3b	3.2515	2.8842	0.00114796	0.0244297	0.481013	0.1
Prpf38b	3.2515	2.45356	0.00114796	0.0244297	0.898734	0.475
Zdhhc20	3.2515	1.90641	0.00114796	0.0244297	0.810127	0.4
Pik3r5	3.24869	2.33111	0.00115937	0.0246451	0.759494	0.375
Ap2a2	3.24588	2.28694	0.00117089	0.0248345	0.898734	0.5
Rilpl2	3.24588	3.04792	0.00117089	0.0248345	0.506329	0.15
Abcf1	3.24307	2.03794	0.00118251	0.0250671	0.683544	0.375
Rpl22l1	3.24025	1.77859	0.00119424	0.0253016	0.797468	0.35
Rpl38	3.23744	1.55314	0.00120607	0.025524	0.987342	0.525
Prelid2	3.23182	3.35316	0.00123007	0.0259886	0.455696	0.075
Psmc5	3.23182	2.74922	0.00123007	0.0259886	0.607595	0.225
Pcif1	3.229	2.06979	0.00124223	0.0261588	0.696203	0.25
Pde6h	3.229	2.07414	0.00124223	0.0261588	1	0.7
Rab7b	3.229	2.52184	0.00124223	0.0261588	0.734177	0.35
Skp1a	3.229	2.24816	0.00124223	0.0261588	0.696203	0.275
Sra1	3.22619	2.53246	0.0012545	0.0263736	0.658228	0.275
Azin1	3.22338	2.19997	0.00126689	0.0265462	0.696203	0.375
Ddx39b	3.22338	1.89696	0.00126689	0.0265462	0.797468	0.475
Rab11a	3.22338	2.58587	0.00126689	0.0265462	0.898734	0.425
Rab5a	3.22338	2.9921	0.00126689	0.0265462	0.443038	0.075
Tbcb	3.22338	2.28063	0.00126689	0.0265462	0.721519	0.3
Galnt9	3.22056	6.30783	0.00127939	0.0267787	0.379747	0.025
Zdhhc9	3.22056	2.26312	0.00127939	0.0267787	0.658228	0.325
Ccrl2	3.21775	4.25997	0.001292	0.0269835	0.443038	0.125
Cmpk1	3.21775	2.03834	0.001292	0.0269835	0.797468	0.425
Mcrip1	3.21775	2.48422	0.001292	0.0269835	0.632911	0.25
Carhsp1	3.21494	2.67885	0.00130472	0.0272047	0.506329	0.125
Dld	3.21494	2.5415	0.00130472	0.0272047	0.531646	0.175
Ifi27	3.21213	2.25522	0.00131757	0.0273529	0.64557	0.3
Lyl1	3.21213	2.11065	0.00131757	0.0273529	0.772152	0.475
Mrpl57	3.21213	2.09695	0.00131757	0.0273529	0.658228	0.25
Rab21	3.21213	2.12531	0.00131757	0.0273529	0.64557	0.275
Rab8b	3.21213	2.46293	0.00131757	0.0273529	0.911392	0.55
Snrnp70	3.21213	1.93197	0.00131757	0.0273529	0.848101	0.425
Tstd3	3.21213	4.52683	0.00131757	0.0273529	0.392405	0.025
Uba1	3.21213	2.50348	0.00131757	0.0273529	0.721519	0.35
Atp5j	3.2065	2.24746	0.0013436	0.027848	0.898734	0.5
Dcstamp	3.2065	3.45605	0.0013436	0.027848	0.468354	0.125
Nrd1	3.2065	1.94271	0.0013436	0.027848	0.797468	0.425
Pcmt1	3.20369	2.20221	0.0013568	0.0281062	0.582278	0.275
Dennd4b	3.20087	2.38258	0.00137011	0.0282899	0.772152	0.35
Mrps25	3.20087	2.53637	0.00137011	0.0282899	0.56962	0.2
Ptcd1	3.20087	2.02307	0.00137011	0.0282899	0.696203	0.25
Resf1	3.20087	2.70798	0.00137011	0.0282899	0.632911	0.35
Fam32a	3.19806	2.45448	0.00138354	0.0285519	0.683544	0.275
Dapk1	3.19525	2.16905	0.0013971	0.0287384	0.708861	0.35
Dnaja1	3.19525	2.192	0.0013971	0.0287384	0.924051	0.575
Higd1a	3.19525	2.25219	0.0013971	0.0287384	0.531646	0.15
Med15	3.19525	2.07989	0.0013971	0.0287384	0.721519	0.35
Myo1f	3.19525	2.06761	0.0013971	0.0287384	0.873418	0.6
Tspan17	3.19525	3.18852	0.0013971	0.0287384	0.455696	0.1
Actn4	3.18962	2.05573	0.00142458	0.0292406	0.822785	0.45
Alg3	3.184	3.80973	0.00145256	0.0296555	0.392405	0.025
Ccpg1	3.184	2.32749	0.00145256	0.0296555	0.64557	0.225
Rab24	3.184	2.43226	0.00145256	0.0296555	0.64557	0.3
Rbmxl1	3.184	3.65852	0.00145256	0.0296555	0.392405	0.025
Rheb	3.184	2.24261	0.00145256	0.0296555	0.708861	0.35
Tmem123	3.184	2.28932	0.00145256	0.0296555	0.822785	0.425
Trappc2l	3.184	2.46114	0.00145256	0.0296555	0.56962	0.225
Unc93b1	3.184	2.5133	0.00145256	0.0296555	1	0.775
Crybg1	3.18119	2.43671	0.00146673	0.0299129	0.607595	0.325
Erap1	3.18119	2.23145	0.00146673	0.0299129	0.632911	0.275
Pdcd2l	3.17837	2.15557	0.00148104	0.0301403	0.594937	0.325
Rps25	3.17837	1.90268	0.00148104	0.0301403	0.987342	0.5
Hint2	3.17275	2.73767	0.00151004	0.030665	0.493671	0.125
Ifrd1	3.17275	2.34918	0.00151004	0.030665	0.772152	0.5
Snx17	3.17275	2.43752	0.00151004	0.030665	0.64557	0.275
Ddrgk1	3.16994	2.26763	0.00152473	0.0309469	0.632911	0.275
Jak2	3.16712	2.55668	0.00153955	0.031165	0.544304	0.2
Senp2	3.16712	2.27474	0.00153955	0.031165	0.594937	0.275
Gtf2a2	3.16431	2.09204	0.00155451	0.0314178	0.658228	0.275
Tob1	3.16431	2.92222	0.00155451	0.0314178	0.481013	0.125
Chuk	3.1615	2.40642	0.0015696	0.0316558	0.56962	0.25
Cnot8	3.1615	2.73266	0.0015696	0.0316558	0.518987	0.175
Ppp2r5d	3.1615	2.23056	0.0015696	0.0316558	0.544304	0.175
Usp5	3.1615	2.46609	0.0015696	0.0316558	0.582278	0.2
Cnppd1	3.15868	2.53966	0.00158483	0.0319291	0.582278	0.175
Sowahc	3.15868	2.60277	0.00158483	0.0319291	0.582278	0.275
Trappc4	3.15587	2.60177	0.00160019	0.0322046	0.544304	0.175
Zfp800	3.15587	2.31106	0.00160019	0.0322046	0.56962	0.2
Cacybp	3.15025	2.16771	0.00163133	0.0327277	0.64557	0.3
Ncl	3.15025	1.84816	0.00163133	0.0327277	0.974684	0.725
Ogdh	3.15025	2.12537	0.00163133	0.0327277	0.822785	0.475
Pfdn1	3.15025	2.33437	0.00163133	0.0327277	0.556962	0.2
Trpc4ap	3.15025	2.21843	0.00163133	0.0327277	0.772152	0.45
Itch	3.14743	1.86214	0.00164711	0.0330096	0.734177	0.375
Kmt2b	3.14743	2.8724	0.00164711	0.0330096	0.481013	0.125
C1d	3.14462	2.50285	0.00166302	0.0332413	0.518987	0.15
Cnot6l	3.14462	2.10027	0.00166302	0.0332413	0.632911	0.35
Elf4	3.14462	2.6578	0.00166302	0.0332413	0.594937	0.2
Rnaset2a	3.14462	0.904897	0.00166302	0.0332413	0.797468	0.275
Psmd11	3.14181	1.98065	0.00167908	0.0335097	0.683544	0.275
Dpm1	3.139	2.08954	0.00169528	0.03378	0.620253	0.25
Myo9b	3.139	2.10177	0.00169528	0.03378	0.759494	0.45
1700022I11Rik	3.13618	1.9523	0.00171163	0.0340524	0.556962	0.175
Arhgef2	3.13618	2.11584	0.00171163	0.0340524	0.860759	0.525
Snrpd2	3.13618	1.45466	0.00171163	0.0340524	0.683544	0.225
Ccnc	3.13337	2.60174	0.00172812	0.0343089	0.493671	0.125
Cdkn2d	3.13337	4.4889	0.00172812	0.0343089	0.392405	0.05
Dnajc7	3.13337	2.3289	0.00172812	0.0343089	0.696203	0.4
Rnf114	3.13337	2.27447	0.00172812	0.0343089	0.64557	0.3
Irak1	3.13056	2.08964	0.00174475	0.0346032	0.632911	0.275
Kcnab2	3.13056	2.3378	0.00174475	0.0346032	0.556962	0.225
Fnbp1l	3.12774	2.10751	0.00176153	0.0348636	0.696203	0.375
Ttc7	3.12774	2.10438	0.00176153	0.0348636	0.696203	0.325
Wbp11	3.12774	1.8364	0.00176153	0.0348636	0.670886	0.3
4930523C07Rik	3.12212	2.33896	0.00179554	0.0354448	0.658228	0.3
Dnttip2	3.12212	2.86022	0.00179554	0.0354448	0.468354	0.125
Fermt3	3.12212	2.02185	0.00179554	0.0354448	0.924051	0.6
Pbxip1	3.12212	2.18331	0.00179554	0.0354448	0.670886	0.4
Rpl7l1	3.12212	2.93152	0.00179554	0.0354448	0.468354	0.1
Mfsd14b	3.11931	2.07391	0.00181277	0.0357111	0.708861	0.375
Myc	3.11931	2.61478	0.00181277	0.0357111	0.481013	0.125
Phactr2	3.11931	2.12575	0.00181277	0.0357111	0.632911	0.275
Rab3d	3.11931	2.88167	0.00181277	0.0357111	0.506329	0.175
Cdk11b	3.11649	1.93127	0.00183016	0.0359608	0.797468	0.45
Mrps14	3.11649	2.29537	0.00183016	0.0359608	0.594937	0.2
Ncf4	3.11649	2.12776	0.00183016	0.0359608	0.772152	0.475
Prrc2a	3.11649	1.99205	0.00183016	0.0359608	0.772152	0.375
Tab2	3.11649	2.0369	0.00183016	0.0359608	0.658228	0.3
Parl	3.11368	2.51894	0.00184769	0.0362866	0.531646	0.175
Bcl2a1c	3.11087	3.21385	0.00186538	0.0363721	0.405063	0.05
Camk1d	3.11087	2.02893	0.00186538	0.0363721	0.810127	0.45
Csnk1a1	3.11087	2.50407	0.00186538	0.0363721	0.911392	0.5
Ctnnb1	3.11087	2.5053	0.00186538	0.0363721	0.797468	0.375
Ehmt2	3.11087	1.99054	0.00186538	0.0363721	0.708861	0.35
Fis1	3.11087	2.16364	0.00186538	0.0363721	0.78481	0.45
Nfil3	3.11087	3.53087	0.00186538	0.0363721	0.443038	0.1
Smim7	3.11087	2.3329	0.00186538	0.0363721	0.556962	0.2
Kdelr2	3.10806	2.07365	0.00188323	0.0366265	0.708861	0.275
Nfix	3.10806	1.52257	0.00188323	0.0366265	0.708861	0.275
Sdha	3.10806	2.32095	0.00188323	0.0366265	0.708861	0.375
Tsg101	3.10806	2.16041	0.00188323	0.0366265	0.582278	0.225
Alyref	3.10524	2.43086	0.00190123	0.0368266	0.468354	0.1
Ddx6	3.10524	1.63827	0.00190123	0.0368266	0.797468	0.325
Pdlim5	3.10524	2.20079	0.00190123	0.0368266	0.873418	0.425
Plpp2	3.10524	2.4392	0.00190123	0.0368266	0.56962	0.175
Rwdd1	3.10524	2.04706	0.00190123	0.0368266	0.56962	0.2
Spink2	3.10524	5.47575	0.00190123	0.0368266	0.367089	0.025
Nampt	3.09962	1.95554	0.00193771	0.0374571	0.594937	0.225
Nudt21	3.09962	1.45862	0.00193771	0.0374571	0.556962	0.15
Sdccag8	3.09962	1.95752	0.00193771	0.0374571	0.696203	0.325
Zc3h12a	3.09962	2.31931	0.00193771	0.0374571	0.544304	0.2
Lsm12	3.0968	2.37096	0.00195619	0.037757	0.481013	0.125
Pgrmc1	3.0968	2.50639	0.00195619	0.037757	0.531646	0.175
Rdx	3.0968	2.14919	0.00195619	0.037757	0.556962	0.175
B4galt5	3.09399	2.00979	0.00197483	0.0379633	0.683544	0.35
Bnip2	3.09399	2.28713	0.00197483	0.0379633	0.873418	0.425
Cmtm7	3.09399	2.5323	0.00197483	0.0379633	0.721519	0.3
Nrbp1	3.09399	2.19108	0.00197483	0.0379633	0.746835	0.35
Nuak2	3.09399	2.66221	0.00197483	0.0379633	0.531646	0.2
Asnsd1	3.09118	2.30612	0.00199363	0.0382862	0.582278	0.225
Tor1aip1	3.09118	1.91721	0.00199363	0.0382862	0.860759	0.475
Mthfd2	3.08837	4.26903	0.0020126	0.0385922	0.392405	0.05
Snrpa	3.08837	2.0973	0.0020126	0.0385922	0.556962	0.2
Sqor	3.08837	2.52668	0.0020126	0.0385922	0.544304	0.225
Csnk1g2	3.08555	2.27617	0.00203174	0.03892	0.556962	0.225
Brd4	3.08274	1.85042	0.00205104	0.0391522	0.873418	0.575
Calu	3.08274	2.26588	0.00205104	0.0391522	0.683544	0.3
Coro1c	3.08274	2.17034	0.00205104	0.0391522	0.797468	0.525
Itm2c	3.08274	1.77886	0.00205104	0.0391522	0.822785	0.55
Odc1	3.08274	4.87661	0.00205104	0.0391522	0.367089	0.025
Tbc1d10b	3.08274	2.54378	0.00205104	0.0391522	0.582278	0.2
Mob3a	3.07993	2.05315	0.00207051	0.0394253	0.708861	0.375
Nck1	3.07993	2.25012	0.00207051	0.0394253	0.582278	0.275
Ppig	3.07993	1.76903	0.00207051	0.0394253	0.683544	0.375
Slc35e1	3.07993	3.19084	0.00207051	0.0394253	0.455696	0.125
Ist1	3.07712	2.17363	0.00209014	0.0396805	0.746835	0.4
Kif5b	3.07712	1.87419	0.00209014	0.0396805	0.822785	0.55
Ppp6c	3.07712	2.68044	0.00209014	0.0396805	0.518987	0.15
Stx16	3.07712	2.18501	0.00209014	0.0396805	0.594937	0.25
Znhit1	3.07712	1.72453	0.00209014	0.0396805	0.696203	0.275
Il3ra	3.0743	2.80138	0.00210995	0.0400367	0.43038	0.075
Anapc11	3.07149	2.03511	0.00212993	0.0403757	0.78481	0.35
Fosb	3.07149	2.37341	0.00212993	0.0403757	0.721519	0.425
Atf6b	3.06868	2.2024	0.00215009	0.0407173	0.531646	0.175
Eloc	3.06586	1.99131	0.00217042	0.0409803	0.708861	0.3
Slamf7	3.06586	2.41592	0.00217042	0.0409803	0.620253	0.325
Slc36a1	3.06586	2.82511	0.00217042	0.0409803	0.455696	0.1
Snw1	3.06586	1.94811	0.00217042	0.0409803	0.822785	0.425
Taf9	3.06586	2.32087	0.00217042	0.0409803	0.493671	0.125
Acvrl1	3.06305	2.25509	0.00219092	0.0413266	0.632911	0.325
Esd	3.06024	1.897	0.0022116	0.0415729	0.78481	0.45
Mat2b	3.06024	2.46987	0.0022116	0.0415729	0.544304	0.225
Nab2	3.06024	1.66663	0.0022116	0.0415729	0.670886	0.3
Ncor2	3.06024	1.97738	0.0022116	0.0415729	0.848101	0.45
Ptprj	3.06024	1.88705	0.0022116	0.0415729	0.797468	0.475
Trir	3.06024	2.1339	0.0022116	0.0415729	0.759494	0.3
Cuedc2	3.05461	2.20237	0.00225351	0.0422151	0.670886	0.325
Tmc6	3.05461	3.12948	0.00225351	0.0422151	0.443038	0.1
Ttc1	3.05461	2.69974	0.00225351	0.0422151	0.493671	0.175
Akirin2	3.0518	2.1744	0.00227473	0.0425709	0.531646	0.175
Swi5	3.0518	2.20329	0.00227473	0.0425709	0.708861	0.325
Degs2	3.04899	1.72212	0.00229613	0.0429084	0.734177	0.3
Rbm22	3.04899	2.34331	0.00229613	0.0429084	0.531646	0.2
Vps28	3.04899	2.52238	0.00229613	0.0429084	0.594937	0.25
Aqp9	3.04618	2.60284	0.00231773	0.0432272	0.506329	0.175
Mapkapk2	3.04618	1.99567	0.00231773	0.0432272	0.734177	0.425
Tnfaip3	3.04618	2.45003	0.00231773	0.0432272	0.658228	0.325
Prr14l	3.04336	2.20463	0.0023395	0.0435695	0.582278	0.25
Dhx9	3.04055	2.06732	0.00236146	0.0439357	0.632911	0.275
Ranbp10	3.04055	2.87087	0.00236146	0.0439357	0.455696	0.125
Casp1	3.03774	2.28755	0.00238362	0.0441113	0.658228	0.3
Dap	3.03774	1.7559	0.00238362	0.0441113	0.822785	0.475
Dnajc3	3.03774	1.87777	0.00238362	0.0441113	0.734177	0.4
H1f2	3.03774	2.72898	0.00238362	0.0441113	0.506329	0.2
Hnrnpk	3.03774	2.35223	0.00238362	0.0441113	0.949367	0.525
Taok1	3.03774	1.83858	0.00238362	0.0441113	0.822785	0.475
Irak4	3.03492	2.26439	0.00240596	0.0444817	0.582278	0.225
Fgfr1op2	3.03211	1.79742	0.00242849	0.044725	0.797468	0.375
Nufip2	3.03211	2.27413	0.00242849	0.044725	0.56962	0.275
Tm9sf3	3.03211	1.87188	0.00242849	0.044725	0.848101	0.525
Crtc3	3.0293	1.99932	0.00245122	0.0450133	0.708861	0.325
Mvp	3.0293	2.42687	0.00245122	0.0450133	0.734177	0.375
Rec114	3.0293	1.21489	0.00245122	0.0450133	0.734177	0.275
Stxbp3	3.0293	1.99804	0.00245122	0.0450133	0.759494	0.425
Taf1d	3.0293	1.73416	0.00245122	0.0450133	0.683544	0.275
Car5b	3.02649	3.12019	0.00247414	0.0452817	0.417722	0.075
Dad1	3.02649	2.03352	0.00247414	0.0452817	0.898734	0.5
Dolpp1	3.02649	2.23722	0.00247414	0.0452817	0.531646	0.2
Lrrfip1	3.02649	1.80657	0.00247414	0.0452817	0.848101	0.6
Mkrn2	3.02649	2.43181	0.00247414	0.0452817	0.56962	0.225
Preb	3.02649	2.32628	0.00247414	0.0452817	0.620253	0.35
Srp72	3.02649	2.12633	0.00247414	0.0452817	0.708861	0.35
Ids	3.02367	1.89023	0.00249726	0.045661	0.658228	0.275
Naxd	3.02367	2.34307	0.00249726	0.045661	0.531646	0.175
Aplp2	3.02086	2.18325	0.00252057	0.0459114	0.949367	0.625
G3bp1	3.02086	1.93347	0.00252057	0.0459114	0.746835	0.35
Nkiras1	3.02086	1.97018	0.00252057	0.0459114	0.632911	0.25
Otub1	3.02086	1.83865	0.00252057	0.0459114	0.721519	0.35
Sdhc	3.02086	2.0339	0.00252057	0.0459114	0.670886	0.35
Snx1	3.02086	2.11517	0.00252057	0.0459114	0.696203	0.35
Ube2b	3.02086	1.80899	0.00252057	0.0459114	0.772152	0.425
Msl3	3.01805	2.12601	0.00254408	0.0462955	0.506329	0.125
Qdpr	3.01805	2.33975	0.00254408	0.0462955	0.607595	0.275
Creld2	3.01524	3.25283	0.0025678	0.0466381	0.43038	0.1
Hsd17b11	3.01524	1.8447	0.0025678	0.0466381	0.607595	0.2
Nop56	3.01524	2.39504	0.0025678	0.0466381	0.455696	0.1
Ogt	3.01524	1.93771	0.0025678	0.0466381	0.860759	0.65
Ak6	3.01242	2.1114	0.00259171	0.0470054	0.556962	0.175
Ppp1r10	3.01242	1.75223	0.00259171	0.0470054	0.708861	0.375
Anapc5	3.00961	2.12535	0.00261583	0.0473529	0.721519	0.4
Rnf6	3.00961	2.49721	0.00261583	0.0473529	0.506329	0.15
Irf9	3.0068	2.12811	0.00264016	0.0477479	0.632911	0.275
Tmed3	3.0068	2.7127	0.00264016	0.0477479	0.506329	0.175
Apex1	3.00398	3.36698	0.00266469	0.047987	0.443038	0.125
Cdc5l	3.00398	2.12534	0.00266469	0.047987	0.556962	0.2
Efr3a	3.00398	1.96776	0.00266469	0.047987	0.797468	0.45
Fnip1	3.00398	1.95652	0.00266469	0.047987	0.620253	0.275
Il27	3.00398	1.99728	0.00266469	0.047987	0.468354	0.1
Marchf7	3.00398	1.96076	0.00266469	0.047987	0.670886	0.325
Ruvbl2	3.00398	2.94082	0.00266469	0.047987	0.443038	0.125
Wsb1	3.00398	2.19521	0.00266469	0.047987	0.835443	0.55
Uqcr11	3.00117	1.73472	0.00268943	0.0484097	0.911392	0.475
Akap13	2.99836	1.59919	0.00271437	0.0486752	0.974684	0.825
Denr	2.99836	2.09838	0.00271437	0.0486752	0.620253	0.225
Eloa	2.99836	2.12583	0.00271437	0.0486752	0.696203	0.35
Emc6	2.99836	2.95684	0.00271437	0.0486752	0.443038	0.125
Ifi35	2.99836	2.55244	0.00271437	0.0486752	0.468354	0.125
Mrpl14	2.99836	2.31674	0.00271437	0.0486752	0.544304	0.175
Sh3tc1	2.99836	2.74962	0.00271437	0.0486752	0.481013	0.15
Noct	2.99273	2.4545	0.00276491	0.0495116	0.544304	0.2
Slc25a39	2.99273	2.48743	0.00276491	0.0495116	0.544304	0.2
Snx10	2.99273	2.09354	0.00276491	0.0495116	0.734177	0.4
Dab2	-2.99836	-1.48002	0.00271437	0.0486752	0.759494	0.8
Lrp2	-3.00961	-4.31718	0.00261583	0.0473529	0.0379747	0.375
Ttll5	-3.00961	-3.06282	0.00261583	0.0473529	0.126582	0.45
Csmd1	-3.02086	-6.05217	0.00252057	0.0459114	0.0126582	0.35
Lhfpl2	-3.03211	-7.07049	0.00242849	0.044725	0.0126582	0.35
Myh15	-3.03211	-5.87839	0.00242849	0.044725	0.0126582	0.35
Adamts9	-3.03774	-8.32906	0.00238362	0.0441113	0.0126582	0.35
Col11a1	-3.03774	-7.74497	0.00238362	0.0441113	0.0126582	0.35
S1pr1	-3.03774	-7.73956	0.00238362	0.0441113	0.0126582	0.35
Tenm2	-3.03774	-7.91267	0.00238362	0.0441113	0.0126582	0.35
Reps2	-3.04336	-4.71929	0.0023395	0.0435695	0.0379747	0.375
Sesn1	-3.05461	-2.85665	0.00225351	0.0422151	0.278481	0.55
Brca2	-3.05743	-3.82437	0.00223246	0.0419444	0.101266	0.425
Depdc5	-3.06024	-2.85195	0.0022116	0.0415729	0.189873	0.5
Galc	-3.06586	-3.05944	0.00217042	0.0409803	0.21519	0.5
Irf8	-3.07993	-2.83005	0.00207051	0.0394253	0.227848	0.525
Gpnmb	-3.08274	-5.12361	0.00205104	0.0391522	0.0379747	0.375
Tnfaip2	-3.10524	-3.29177	0.00190123	0.0368266	0.113924	0.45
Adamts19	-3.11087	-31.219	0.00186538	0.0363721	0	0.35
Aox3	-3.11087	-31.0917	0.00186538	0.0363721	0	0.35
Cdcp3	-3.11087	-30.9677	0.00186538	0.0363721	0	0.35
Efcab6	-3.11087	-30.8156	0.00186538	0.0363721	0	0.35
Pkhd1	-3.11087	-31.2074	0.00186538	0.0363721	0	0.35
Ptpn13	-3.11087	-5.68476	0.00186538	0.0363721	0.0379747	0.375
Csmd3	-3.14181	-5.157	0.00167908	0.0335097	0.0253165	0.375
Lrp1b	-3.16431	-5.78748	0.00155451	0.0314178	0.0253165	0.375
Iqsec1	-3.17275	-2.53937	0.00151004	0.030665	0.405063	0.6
Kdm5b	-3.17837	-2.84452	0.00148104	0.0301403	0.227848	0.55
Meis2	-3.184	-5.20818	0.00145256	0.0296555	0.0632911	0.4
Ano1	-3.19244	-7.14847	0.00141078	0.0289729	0.0253165	0.375
Itga9	-3.19244	-7.53107	0.00141078	0.0289729	0.0253165	0.375
Scn2a	-3.19244	-7.12439	0.00141078	0.0289729	0.0253165	0.375
Obscn	-3.21775	-4.56062	0.001292	0.0269835	0.0506329	0.4
Nrcam	-3.22338	-5.8973	0.00126689	0.0265462	0.0126582	0.375
Slc9a9	-3.229	-2.76392	0.00124223	0.0261588	0.329114	0.6
Sorbs1	-3.229	-4.72077	0.00124223	0.0261588	0.0379747	0.4
Dnah5	-3.24588	-6.27307	0.00117089	0.0248345	0.0126582	0.375
Tenm3	-3.2515	-6.69344	0.00114796	0.0244297	0.0126582	0.375
Fer	-3.25432	-4.38715	0.00113665	0.024311	0.0759494	0.425
Dtna	-3.25713	-7.19445	0.00112545	0.0241119	0.0126582	0.375
Arhgap32	-3.26275	-7.55098	0.00110335	0.0237584	0.0126582	0.375
Ptprk	-3.26275	-7.37916	0.00110335	0.0237584	0.0126582	0.375
Sema5a	-3.26275	-7.35981	0.00110335	0.0237584	0.0126582	0.375
Ush2a	-3.26275	-7.88741	0.00110335	0.0237584	0.0126582	0.375
Glul	-3.29651	-2.09519	0.00097895	0.0216162	0.56962	0.7
Pdgfrb	-3.31057	-4.5708	0.000931058	0.0207507	0.0759494	0.425
Cd33	-3.31901	-3.74155	0.000903374	0.020169	0.189873	0.5
Syne1	-3.31901	-2.67364	0.000903374	0.020169	0.329114	0.6
Gas6	-3.32463	-5.70147	0.000885344	0.0198711	0.0886076	0.425
Adgrl2	-3.33307	-31.4079	0.000858924	0.0193692	0	0.375
Dnah7a	-3.33307	-30.6827	0.000858924	0.0193692	0	0.375
Mgam	-3.34151	-5.27727	0.000833237	0.0189016	0.0253165	0.4
Myh11	-3.34432	-4.88089	0.000824834	0.0187332	0.0759494	0.425
Arhgap19	-3.34714	-5.14645	0.00081651	0.0185884	0.0253165	0.4
Cit	-3.35839	-2.81651	0.000783987	0.0179874	0.227848	0.55
Hmcn1	-3.38651	-5.81769	0.000707865	0.0164886	0.0253165	0.4
Cubn	-3.39777	-5.85787	0.000679386	0.0159714	0.0253165	0.4
Pcdh15	-3.39777	-6.26651	0.000679386	0.0159714	0.0253165	0.4
C1qb	-3.40058	-2.53911	0.000672435	0.0158863	0.886076	0.925
Cadps	-3.42027	-7.19284	0.000625597	0.0149462	0.0253165	0.4
Dnah6	-3.42027	-6.6357	0.000625597	0.0149462	0.0253165	0.4
Lrp6	-3.43152	-2.7663	0.000600213	0.0144756	0.240506	0.6
Fbn1	-3.45402	-5.86385	0.000552297	0.0135251	0.0632911	0.425
Reln	-3.45402	-6.2477	0.000552297	0.0135251	0.0126582	0.4
Fbn2	-3.47371	-4.96878	0.000513318	0.0127671	0.0506329	0.425
Cacna1c	-3.47652	-6.67942	0.000507963	0.0126421	0.0126582	0.4
Fat1	-3.47652	-7.04291	0.000507963	0.0126421	0.0126582	0.4
Gpr34	-3.50465	-3.8207	0.00045721	0.0115522	0.139241	0.5
Fras1	-3.55528	-31.5942	0.00037758	0.009887	0	0.4
Usp29	-3.55528	-31.5179	0.00037758	0.009887	0	0.4
Ryr3	-3.58622	-5.44829	0.000335509	0.00898881	0.0253165	0.425
Dmd	-3.59747	-5.6046	0.000321329	0.00865142	0.0253165	0.425
Sox5	-3.60309	-6.02647	0.000314452	0.00850222	0.0253165	0.425
Dock3	-3.61716	-5.37036	0.000297856	0.00811094	0.0759494	0.45
Hydin	-3.61716	-5.35425	0.000297856	0.00811094	0.0759494	0.45
Svep1	-3.62841	-5.66652	0.000285174	0.00781577	0.0759494	0.45
C5ar1	-3.65654	-3.56453	0.000255647	0.00713978	0.21519	0.575
Ophn1	-3.67904	-4.6982	0.000234116	0.00665035	0.0886076	0.475
Sorl1	-3.69029	-3.55102	0.000224	0.0064107	0.113924	0.525
Ly6e	-3.69591	-3.00785	0.000219097	0.00629872	0.455696	0.75
Ank3	-3.70716	-4.77142	0.000209593	0.00606659	0.0886076	0.475
Nrxn3	-3.70716	-8.32411	0.000209593	0.00606659	0.0126582	0.425
Ptprd	-3.71279	-7.99863	0.000204987	0.00595585	0.0126582	0.425
Mroh2a	-3.76061	-4.73026	0.000169502	0.00507947	0.0759494	0.475
Pcdhga12	-3.77186	-4.18126	0.000162037	0.00489031	0.202532	0.525
Vmn2r76	-3.77748	-31.9709	0.000158422	0.0048078	0	0.425
Sorbs3	-3.78592	-5.9763	0.00015314	0.00467354	0.0379747	0.45
Ms4a6b	-3.79155	-4.43879	0.000149712	0.00458357	0.0886076	0.5
Itsn1	-3.87311	-2.98449	0.000107453	0.00342719	0.329114	0.675
Zfp36l1	-3.90406	-2.92805	9.45943e-05	0.00307617	0.518987	0.775
Piezo2	-3.92656	-7.16497	8.61706e-05	0.00284341	0.0126582	0.45
Frmd4b	-3.97156	-2.8655	7.14034e-05	0.00243396	0.405063	0.75
D10Wsu102e	-3.98562	-3.34059	6.7303e-05	0.00233167	0.35443	0.675
Tead1	-3.98562	-6.83313	6.7303e-05	0.00233167	0.0506329	0.475
Myo16	-3.99969	-31.5035	6.34262e-05	0.00221748	0	0.45
Dnah8	-4.03625	-5.86531	5.43117e-05	0.00194696	0.0253165	0.475
Ntrk3	-4.05313	-6.35282	5.05371e-05	0.00183229	0.0253165	0.475
AC149090.1	-4.07282	-1.29229	4.64477e-05	0.00170508	0.911392	0.85
Csmd2	-4.08969	-4.87396	4.31942e-05	0.00160885	0.113924	0.525
Prkdc	-4.12907	-3.68539	3.64229e-05	0.00139055	0.177215	0.6
Rnase4	-4.1347	-4.62188	3.55422e-05	0.00136238	0.189873	0.575
Cfh	-4.19095	-4.45869	2.77786e-05	0.0011187	0.139241	0.575
Hpgds	-4.20783	-5.04673	2.57836e-05	0.00105167	0.0632911	0.525
Serinc3	-4.24721	-1.47991	2.16452e-05	0.000904126	0.924051	0.925
Patj	-4.28658	-5.09528	1.81441e-05	0.000781834	0.0379747	0.525
C1qa	-4.37659	-3.9335	1.20549e-05	0.000556509	0.56962	0.85
Wwp1	-4.39909	-3.77572	1.08704e-05	0.000511096	0.417722	0.7
Nedd4	-4.46097	-5.56148	8.15882e-06	0.000402438	0.101266	0.55
Tln2	-4.47785	-6.4608	7.53986e-06	0.000378759	0.0379747	0.525
Hmcn2	-4.51442	-5.17134	6.34917e-06	0.000329794	0.126582	0.575
Prune2	-4.52567	-5.16401	6.02056e-06	0.000316166	0.101266	0.575
Slco2b1	-4.56223	-6.3875	5.06128e-06	0.000278429	0.0632911	0.55
Kalrn	-4.61286	-8.54358	3.97165e-06	0.000228702	0.0126582	0.525
Nbea	-4.61286	-9.39733	3.97165e-06	0.000228702	0.0126582	0.525
Slc34a2	-4.61286	-1.72557	3.97165e-06	0.000228702	1	1
Nav2	-4.6438	-5.30509	3.42058e-06	0.000201219	0.0759494	0.575
Folr2	-4.6888	-6.17606	2.74807e-06	0.000168675	0.0759494	0.575
Neb	-4.69162	-4.84307	2.71055e-06	0.00016664	0.113924	0.6
Sfi1	-4.75068	-3.1941	2.0273e-06	0.00013074	0.506329	0.775
Dock4	-4.776	-5.9321	1.78818e-06	0.000117909	0.0632911	0.575
C1qc	-4.79006	-4.52193	1.6673e-06	0.000110896	0.582278	0.825
AW822073	-4.80413	-7.14381	1.55429e-06	0.000104656	0.0126582	0.55
Igf1	-4.80975	-4.91958	1.51119e-06	0.000102113	0.151899	0.65
Cd93	-4.87163	-5.41454	1.10681e-06	7.85423e-05	0.113924	0.625
Cd63	-4.91101	-4.17759	9.06091e-07	6.65245e-05	0.278481	0.7
Ccdc152	-5.15009	-3.13609	2.60362e-07	2.31165e-05	0.911392	0.875
Duxf3	-5.28791	-8.32483	1.2372e-07	1.24957e-05	0.0126582	0.6
Nt5dc2	-5.47074	-7.56493	4.48161e-08	5.48393e-06	0.0253165	0.625
Selenop	-5.58325	-3.24418	2.36067e-08	3.27729e-06	0.962025	0.975
Ms4a7	-5.73232	-6.73043	9.90645e-09	1.55003e-06	0.113924	0.7
Ttn	-5.85046	-6.542	4.90224e-09	8.43053e-07	0.0759494	0.7
Dst	-5.99109	-5.52553	2.08435e-09	4.03941e-07	0.164557	0.75
Pf4	-6.06422	-6.10688	1.32592e-09	2.828e-07	0.278481	0.8
Maf	-6.17111	-4.86478	6.78134e-10	1.55963e-07	0.392405	0.875
Stab1	-6.31737	-7.31373	2.66055e-10	6.72678e-08	0.113924	0.75
Apoe	-8.13438	-7.7165	4.14033e-16	8.78164e-13	0.898734	1

## Sheet: Tcells vs 2
names	scores	logfoldchanges	pvals	pvals_adj	pct_Tcells	pct_2
Ccl5	5.03831	12.9347	4.69649e-07	0.00294582	1	0.075
Gimap6	5.03831	11.4485	4.69649e-07	0.00294582	1	0.025
Nkg7	5.03831	40.3654	4.69649e-07	0.00294582	1	0
H2-Q6	5.01541	8.74617	5.29196e-07	0.00294582	1	0.25
Il2rb	4.99251	10.3581	5.9599e-07	0.00294582	1	0.075
Ms4a4b	4.99251	11.2522	5.9599e-07	0.00294582	1	0.05
Tmsb10	4.96961	6.58675	6.70875e-07	0.00294582	1	0.225
Ptpn22	4.92381	8.16251	8.48763e-07	0.00294582	1	0.25
Ptprc	4.92381	4.40074	8.48763e-07	0.00294582	1	0.825
Rpl13a	4.92381	4.60201	8.48763e-07	0.00294582	1	0.7
Rasal3	4.878	8.38311	1.07164e-06	0.00340943	1	0.175
H2-K1	4.8093	3.71512	1.51459e-06	0.00385495	1	0.95
Spn	4.7864	7.94282	1.698e-06	0.00395943	1	0.075
Ccnd2	4.7635	8.23169	1.90266e-06	0.00395943	1	0.2
H2-Q7	4.7635	7.29524	1.90266e-06	0.00395943	1	0.325
Pfn1	4.7406	3.62348	2.1309e-06	0.00395943	1	0.9
Coro1a	4.71769	5.27796	2.38532e-06	0.00395943	1	0.625
Cd52	4.67189	5.38552	2.98438e-06	0.00454814	1	0.6
Rpl4	4.64899	4.95006	3.33564e-06	0.00454814	1	0.7
Actb	4.62609	3.08203	3.72635e-06	0.00474216	1	1
Ppp1ca	4.58029	5.97485	4.6434e-06	0.00520113	1	0.475
Acap1	4.56884	11.0596	4.90442e-06	0.00520113	0.909091	0.025
Rplp2	4.55738	3.33602	5.17945e-06	0.00534435	1	0.675
Gimap4	4.53448	10.1665	5.77447e-06	0.00571302	0.909091	0.05
Ctsw	4.52303	10.5981	6.09599e-06	0.00571302	0.909091	0.125
Fxyd5	4.51158	4.22852	6.43459e-06	0.00571302	1	0.7
Klrk1	4.51158	9.11816	6.43459e-06	0.00571302	0.909091	0.15
H2-D1	4.48868	2.74724	7.16657e-06	0.00594794	1	0.925
Akna	4.46578	5.83322	7.97779e-06	0.00609152	1	0.425
Rad9a	4.46578	5.24908	7.97779e-06	0.00609152	1	0.4
Itgal	4.44288	8.31329	8.87637e-06	0.00651696	0.909091	0.2
Rps21	4.44288	4.25114	8.87637e-06	0.00651696	1	0.475
Sh2d2a	4.43143	8.36797	9.36116e-06	0.00672968	0.909091	0.075
Rac2	4.41998	5.79546	9.87118e-06	0.00672968	1	0.575
S100a6	4.41998	6.60294	9.87118e-06	0.00672968	1	0.375
Tbc1d10c	4.41998	8.6482	9.87118e-06	0.00672968	0.909091	0.05
Gimap3	4.40853	8.68293	1.04077e-05	0.00673465	0.909091	0.075
Septin1	4.40853	7.65565	1.04077e-05	0.00673465	0.909091	0.075
Arhgap45	4.37417	4.6933	1.21894e-05	0.00750589	1	0.675
Arhgdib	4.35127	4.88046	1.3535e-05	0.00807406	1	0.7
Rps24	4.32837	3.58095	1.50217e-05	0.00855966	1	0.725
Rps6kb2	4.32837	6.23781	1.50217e-05	0.00855966	0.909091	0.35
Calm1	4.28257	3.14801	1.84749e-05	0.0100762	1	0.85
Rpl41	4.28257	3.05553	1.84749e-05	0.0100762	1	0.675
Ets1	4.25967	7.48282	2.04733e-05	0.0108559	0.909091	0.1
Rpl32	4.25967	2.94364	2.04733e-05	0.0108559	1	0.8
Rpl13	4.23676	3.39364	2.26764e-05	0.0116992	1	0.525
Rps3a1	4.21386	3.52213	2.51039e-05	0.012447	1	0.575
Spcs1	4.21386	5.08222	2.51039e-05	0.012447	0.909091	0.3
Ptprcap	4.20241	5.13871	2.64085e-05	0.012926	0.909091	0.425
Arhgdia	4.19096	4.23986	2.77774e-05	0.0130924	1	0.7
Ddx5	4.19096	3.43006	2.77774e-05	0.0130924	1	0.9
Fyn	4.19096	5.56883	2.77774e-05	0.0130924	1	0.225
Hsd11b1	4.16806	6.71697	3.07203e-05	0.0139624	0.909091	0.2
Rpl7	4.16806	3.90125	3.07203e-05	0.0139624	1	0.6
Cfl1	4.14516	3.58449	3.39578e-05	0.0150749	1	0.75
Pde6h	4.12226	3.70947	3.75177e-05	0.0162767	1	0.7
Gimap9	4.07645	9.89228	4.57276e-05	0.0187719	0.818182	0.025
Tbx21	4.07645	8.90395	4.57276e-05	0.0187719	0.818182	0.05
Txk	4.07645	6.56391	4.57276e-05	0.0187719	0.909091	0.1
Cytip	4.065	6.39695	4.80317e-05	0.019508	0.909091	0.325
Dock2	4.05355	3.77259	5.04455e-05	0.0202727	1	0.8
Ccnd3	4.03065	8.42081	5.56224e-05	0.0208191	0.818182	0.1
Cnn2	4.03065	6.61508	5.56224e-05	0.0208191	0.909091	0.3
Klrd1	4.03065	9.39718	5.56224e-05	0.0208191	0.818182	0.05
Lgals1	4.03065	3.76931	5.56224e-05	0.0208191	1	0.775
Lrrfip1	4.03065	4.36708	5.56224e-05	0.0208191	1	0.6
Cdc42	4.00775	4.25617	6.12999e-05	0.021872	1	0.65
Lck	4.00775	8.29374	6.12999e-05	0.021872	0.818182	0.125
Rps3	4.00775	3.98259	6.12999e-05	0.021872	1	0.7
Eef1a1	3.96195	2.99623	7.43409e-05	0.0255692	1	0.875
Anxa6	3.9505	4.38716	7.79891e-05	0.0264678	0.909091	0.625
Prf1	3.93905	7.71445	8.18062e-05	0.0264678	0.818182	0.1
Sub1	3.93905	4.45998	8.18062e-05	0.0264678	1	0.525
Tmsb4x	3.93905	2.46357	8.18062e-05	0.0264678	1	0.95
Vps37b	3.93905	6.53387	8.18062e-05	0.0264678	0.818182	0.15
Selenow	3.9276	4.6441	8.57994e-05	0.0275265	0.909091	0.425
Rplp1	3.89324	2.27496	9.89129e-05	0.030454	1	0.875
B4galnt1	3.87034	6.7557	0.000108683	0.0331944	0.818182	0.175
Ahnak	3.84744	3.07222	0.000119358	0.0356005	1	0.9
Rps14	3.84744	3.00786	0.000119358	0.0356005	1	0.8
Cyfip2	3.83599	5.18854	0.00012506	0.0370119	0.909091	0.375
Selplg	3.82454	4.79078	0.000131017	0.0378937	0.909091	0.5
Slc26a10	3.82454	5.96682	0.000131017	0.0378937	0.818182	0.2
Eef1g	3.80164	3.9918	0.000143743	0.0403516	0.909091	0.25
Esyt1	3.77874	4.70066	0.000157626	0.0412182	1	0.55
Rpl8	3.77874	3.37974	0.000157626	0.0412182	1	0.75
Rplp0	3.77874	3.70794	0.000157626	0.0412182	1	0.625
Rps18	3.77874	3.3567	0.000157626	0.0412182	1	0.55
Rpl23	3.75583	2.93004	0.000172765	0.0436809	1	0.625
Rpl30	3.75583	2.8748	0.000172765	0.0436809	1	0.6
Rps16	3.75583	2.90441	0.000172765	0.0436809	1	0.3
Hnrnpl	3.73293	3.86295	0.000189263	0.0475373	1	0.375
Ndufb7	3.72148	4.50364	0.000198057	0.049421	0.909091	0.325
Cd81	-3.75583	-7.37933	0.000172765	0.0436809	0.272727	0.8
Ccl9	-3.77874	-34.8465	0.000157626	0.0412182	0	0.75
Dst	-3.77874	-34.2344	0.000157626	0.0412182	0	0.75
Frmd4b	-3.77874	-34.1036	0.000157626	0.0412182	0	0.75
Rgs10	-3.77874	-34.7938	0.000157626	0.0412182	0	0.75
Stab1	-3.77874	-34.9696	0.000157626	0.0412182	0	0.75
Ctsh	-3.80164	-7.89595	0.000143743	0.0403516	0.181818	0.8
Pf4	-3.80164	-8.61758	0.000143743	0.0403516	0.181818	0.8
Ccl6	-3.82454	-8.36263	0.000131017	0.0378937	0.181818	0.8
Ctss	-3.84744	-6.34602	0.000119358	0.0356005	0.545455	0.9
Alox5ap	-3.90469	-35.0891	9.43447e-05	0.0297677	0	0.775
Ccdc152	-3.93905	-7.28181	8.18062e-05	0.0264678	0.454545	0.875
Fcgr3	-3.9963	-8.10708	6.43403e-05	0.0227443	0.181818	0.825
C1qa	-4.00775	-8.44135	6.12999e-05	0.021872	0.363636	0.85
Lgmn	-4.00775	-7.3903	6.12999e-05	0.021872	0.363636	0.85
Camk2a	-4.03065	-34.6525	5.56224e-05	0.0208191	0	0.8
Dab2	-4.03065	-36.0805	5.56224e-05	0.0208191	0	0.8
Pld4	-4.09936	-8.73491	4.14301e-05	0.0177721	0.181818	0.85
Fcgr2b	-4.14516	-9.19258	3.39578e-05	0.0150749	0.181818	0.85
Adgre1	-4.17951	-7.83707	2.92136e-05	0.0136014	0.363636	0.875
Tmem176b	-4.23676	-8.20383	2.26764e-05	0.0116992	0.272727	0.875
C1qb	-4.38562	-8.47862	1.15654e-05	0.00723841	0.727273	0.925
Selenop	-4.38562	-7.02275	1.15654e-05	0.00723841	0.909091	0.975
Mrc1	-4.40853	-36.8689	1.04077e-05	0.00673465	0	0.875
Csf1r	-4.48868	-8.22895	7.16657e-06	0.00594794	0.727273	0.95
H2-Aa	-4.63754	-9.27217	3.52581e-06	0.00464167	0.909091	0.975
H2-Eb1	-4.64899	-8.82952	3.33564e-06	0.00454814	0.636364	0.975
Lyz2	-4.64899	-8.91297	3.33564e-06	0.00454814	0.818182	1
Cd74	-4.71769	-8.34182	2.38532e-06	0.00395943	1	1
H2-Ab1	-4.8322	-8.43686	1.35031e-06	0.0036823	1	1
Apoe	-4.99251	-9.14349	5.9599e-07	0.00294582	0.818182	1

## Sheet: Tenocytes vs 2
names	scores	logfoldchanges	pvals	pvals_adj	pct_Tenocytes	pct_2
Col1a2	7.88148	11.3576	3.23539e-15	1.60543e-11	1	0.5
Igfbp7	7.87252	10.4078	3.47572e-15	1.60543e-11	1	0.125
Mgp	7.87252	11.4966	3.47572e-15	1.60543e-11	1	0.1
Sparc	7.87252	10.9839	3.47572e-15	1.60543e-11	1	0.425
Col1a1	7.85461	11.9642	4.0103e-15	1.60543e-11	1	0.375
Thbs4	7.85461	12.2776	4.0103e-15	1.60543e-11	1	0.275
Cilp	7.84565	11.3422	4.30717e-15	1.60543e-11	1	0.225
Dcn	7.84565	11.1875	4.30717e-15	1.60543e-11	1	0.425
Fmod	7.84565	13.8449	4.30717e-15	1.60543e-11	1	0.125
Mmp2	7.84565	11.4327	4.30717e-15	1.60543e-11	1	0.2
Prelp	7.83669	11.5074	4.62564e-15	1.60543e-11	1	0.075
Bgn	7.80087	10.6195	6.14823e-15	1.80559e-11	1	0.2
Fndc1	7.80087	9.65177	6.14823e-15	1.80559e-11	1	0.175
Serpinf1	7.78296	10.6971	7.0849e-15	1.93205e-11	1	0.225
Abi3bp	7.72026	8.61246	1.1609e-14	2.77005e-11	1	0.35
Ccdc80	7.71131	8.87015	1.24536e-14	2.79678e-11	1	0.2
Cnn3	7.65757	10.0439	1.89485e-14	3.65042e-11	0.977273	0.05
Col6a1	7.65309	9.70441	1.96205e-14	3.65042e-11	0.977273	0.225
Col6a2	7.65309	10.2922	1.96205e-14	3.65042e-11	0.977273	0.125
Col5a2	7.64414	9.95288	2.10355e-14	3.65042e-11	0.977273	0.125
Nfix	7.64414	6.69227	2.10355e-14	3.65042e-11	0.977273	0.275
Igfbp6	7.63518	9.60791	2.25507e-14	3.69154e-11	0.977273	0.125
Aebp1	7.62622	9.99195	2.41732e-14	3.69154e-11	0.977273	0.075
Tnmd	7.62622	11.3462	2.41732e-14	3.69154e-11	0.977273	0.125
Ssc5d	7.60831	9.62151	2.77703e-14	4.07774e-11	0.977273	0.125
Fn1	7.57696	7.58227	3.53737e-14	5.00183e-11	1	0.55
Col12a1	7.55009	8.65517	4.34942e-14	5.93043e-11	0.977273	0.3
Lamb2	7.5277	8.54703	5.16402e-14	6.42619e-11	0.977273	0.075
Col6a3	7.51875	8.37584	5.53033e-14	6.42619e-11	0.977273	0.275
Cavin1	7.51427	7.67659	5.72294e-14	6.42619e-11	0.977273	0.15
Fstl1	7.51427	8.19886	5.72294e-14	6.42619e-11	0.977273	0.3
Cilp2	7.47844	10.6732	7.52072e-14	7.97572e-11	0.954545	0.075
Serpinh1	7.47844	9.9578	7.52072e-14	7.97572e-11	0.954545	0.075
Pcdhgc3	7.40679	8.56031	1.29388e-13	1.33507e-10	0.954545	0.1
Pcdhgc4	7.39784	8.10151	1.38419e-13	1.39067e-10	0.954545	0.125
Pcdhga4	7.38888	8.39748	1.48068e-13	1.43965e-10	0.954545	0.1
Ecm2	7.37993	8.85379	1.58377e-13	1.43965e-10	0.954545	0.125
Pcdhga10	7.37993	8.3155	1.58377e-13	1.43965e-10	0.954545	0.1
Pcdhga9	7.37993	8.34306	1.58377e-13	1.43965e-10	0.954545	0.1
Pcdhga1	7.37097	8.06444	1.69391e-13	1.46977e-10	0.954545	0.125
Pcdhga5	7.37097	8.10177	1.69391e-13	1.46977e-10	0.954545	0.125
Pcdhga8	7.3441	7.73604	2.07146e-13	1.68264e-10	0.954545	0.15
Pcdhgb7	7.31723	7.86426	2.53136e-13	1.97787e-10	0.954545	0.125
Col3a1	7.30828	7.86422	2.7059e-13	1.97787e-10	0.977273	0.55
Pcdhga6	7.30828	8.1072	2.7059e-13	1.97787e-10	0.954545	0.1
Pcdhgb2	7.30828	7.88052	2.7059e-13	1.97787e-10	0.954545	0.125
Ppic	7.3038	10.1703	2.79755e-13	1.97787e-10	0.931818	0.075
Rcn3	7.3038	10.2063	2.79755e-13	1.97787e-10	0.931818	0.075
Fbln7	7.28141	9.58189	3.30354e-13	2.25219e-10	0.931818	0.1
Pcdhgb1	7.28141	7.50958	3.30354e-13	2.25219e-10	0.954545	0.15
Pcdhga2	7.27245	7.74627	3.5302e-13	2.32373e-10	0.954545	0.125
Pcolce	7.2635	9.38069	3.77213e-13	2.44089e-10	0.931818	0.15
Antxr1	7.24558	6.28985	4.30582e-13	2.65142e-10	1	0.375
Pcdhgb4	7.24558	7.44828	4.30582e-13	2.65142e-10	0.954545	0.15
Fbln2	7.24111	9.4378	4.45043e-13	2.69696e-10	0.931818	0.075
Mxra8	7.21871	8.89629	5.24813e-13	3.0358e-10	0.954545	0.1
Ogn	7.21871	10.0726	5.24813e-13	3.0358e-10	0.931818	0.15
Pcdhgb6	7.2008	7.37687	5.98594e-13	3.41091e-10	0.954545	0.15
Gas1	7.19185	8.97085	6.39212e-13	3.48626e-10	0.931818	0.1
Pcdhgb5	7.19185	7.38163	6.39212e-13	3.48626e-10	0.954545	0.15
Plpp3	7.18737	8.48756	6.60523e-13	3.55175e-10	0.931818	0.075
Pcdhgc5	7.18289	6.97339	6.82532e-13	3.61913e-10	0.954545	0.2
Thbs2	7.1605	8.65431	8.03839e-13	4.14716e-10	0.931818	0.125
Fibin	7.14706	10.8928	8.86531e-13	4.45342e-10	0.909091	0.025
Lhfp	7.14706	8.41139	8.86531e-13	4.45342e-10	0.931818	0.1
Col16a1	7.12915	7.79655	1.00989e-12	4.94302e-10	0.931818	0.15
Fxyd6	7.11124	9.82924	1.15005e-12	5.48833e-10	0.909091	0.075
Lpar1	7.06646	7.20413	1.58937e-12	7.31074e-10	0.931818	0.2
Dpysl3	7.0575	7.36293	1.69522e-12	7.52558e-10	0.954545	0.175
Pcdhga3	7.0575	7.33936	1.69522e-12	7.52558e-10	0.954545	0.15
Mmp14	7.02168	6.74143	2.1922e-12	9.51065e-10	0.931818	0.3
Apod	7.01272	9.37586	2.33727e-12	9.91468e-10	0.909091	0.1
Pcdhga11	7.01272	7.19138	2.33727e-12	9.91468e-10	0.954545	0.175
Col5a1	7.00376	7.30776	2.49174e-12	1.04538e-09	0.931818	0.35
Hspg2	6.98585	6.35171	2.83131e-12	1.17493e-09	0.931818	0.3
Gnas	6.95003	4.61974	3.65214e-12	1.4677e-09	1	0.75
Wwtr1	6.93659	6.93484	4.01667e-12	1.59738e-09	0.931818	0.175
Ctsk	6.8739	9.40513	6.247e-12	2.38498e-09	0.886364	0.075
Itgbl1	6.8739	9.27585	6.247e-12	2.38498e-09	0.886364	0.075
Pls3	6.86942	8.49725	6.44626e-12	2.43669e-09	0.886364	0.1
Islr	6.86494	8.73432	6.65174e-12	2.48971e-09	0.886364	0.075
Ptx4	6.81569	9.45316	9.38159e-12	3.47738e-09	0.886364	0.05
Synpo	6.81121	6.58599	9.67836e-12	3.55289e-09	0.931818	0.125
Mfap2	6.79329	8.2094	1.09602e-11	3.94752e-09	0.886364	0.075
Ebf1	6.78882	6.55722	1.13058e-11	4.03394e-09	0.954545	0.1
Gsn	6.7709	5.79331	1.27981e-11	4.44186e-09	0.954545	0.75
Timp2	6.7709	4.72225	1.27981e-11	4.44186e-09	0.977273	0.65
S100a6	6.73956	6.59518	1.58871e-11	5.36758e-09	0.977273	0.375
Mfap4	6.73508	9.08583	1.63841e-11	5.48696e-09	0.886364	0.2
Egfr	6.72164	7.47951	1.79685e-11	5.91381e-09	0.886364	0.125
Prrx1	6.71717	6.92233	1.85293e-11	5.995e-09	0.909091	0.1
Nedd4	6.6903	5.8376	2.22717e-11	7.02719e-09	0.954545	0.55
Timp3	6.6903	7.28848	2.22717e-11	7.02719e-09	0.909091	0.2
Pdgfrb	6.65895	5.28968	2.75789e-11	8.56023e-09	0.931818	0.425
Nbl1	6.65447	8.15057	2.84318e-11	8.75378e-09	0.863636	0.1
Col11a1	6.63656	6.14041	3.21088e-11	9.72897e-09	0.931818	0.35
Maged1	6.6276	9.03234	3.41179e-11	1.02563e-08	0.863636	0.05
Calu	6.58282	6.23	4.61599e-11	1.37679e-08	0.954545	0.3
Mkx	6.57387	7.40338	4.90252e-11	1.43976e-08	0.863636	0.075
Fkbp9	6.56491	8.0724	5.20642e-11	1.49452e-08	0.863636	0.125
Mxra7	6.56491	7.3389	5.20642e-11	1.49452e-08	0.863636	0.075
Nfia	6.56491	5.48213	5.20642e-11	1.49452e-08	1	0.325
Pam	6.56043	5.4426	5.3652e-11	1.5286e-08	0.977273	0.425
Angptl2	6.53804	7.55423	6.23295e-11	1.74972e-08	0.886364	0.15
Cd9	6.52909	5.83751	6.61725e-11	1.84404e-08	0.931818	0.35
Nid1	6.51117	7.15723	7.45662e-11	2.03342e-08	0.886364	0.25
Pcdhga12	6.51117	4.80485	7.45662e-11	2.03342e-08	0.954545	0.525
Lox	6.47983	9.07978	9.18283e-11	2.4864e-08	0.840909	0.025
Thbs1	6.47535	9.61181	9.45936e-11	2.54323e-08	0.840909	0.05
Cald1	6.44848	5.55826	1.12978e-10	2.97467e-08	0.977273	0.35
Cavin3	6.44848	34.923	1.12978e-10	2.97467e-08	0.818182	0
Cpxm1	6.44848	8.49708	1.12978e-10	2.97467e-08	0.840909	0.05
Laptm4a	6.43952	4.32841	1.19849e-10	3.11266e-08	0.954545	0.625
Ctsl	6.41265	5.79854	1.43007e-10	3.68901e-08	0.931818	0.45
Jcad	6.40818	7.57493	1.4727e-10	3.74833e-08	0.840909	0.075
Tnc	6.4037	7.16851	1.51658e-10	3.83443e-08	0.863636	0.2
Scarf2	6.39922	7.89263	1.56172e-10	3.9226e-08	0.840909	0.025
Cthrc1	6.35892	9.41968	2.03181e-10	5.03704e-08	0.818182	0.05
Zbtb20	6.35892	4.02112	2.03181e-10	5.03704e-08	1	0.775
Emilin1	6.35444	7.1593	2.09188e-10	5.15251e-08	0.886364	0.125
Axl	6.34548	4.56199	2.21729e-10	5.42639e-08	0.977273	0.575
Cercam	6.33205	6.39297	2.41927e-10	5.80899e-08	0.863636	0.125
Lrp1	6.33205	4.3983	2.41927e-10	5.80899e-08	0.954545	0.65
Pamr1	6.33205	7.19607	2.41927e-10	5.80899e-08	0.863636	0.25
Loxl1	6.32757	6.93198	2.49051e-10	5.90576e-08	0.840909	0.125
Tgfb3	6.32757	7.18194	2.49051e-10	5.90576e-08	0.840909	0.075
Lama2	6.29622	5.19607	3.04984e-10	7.14336e-08	0.954545	0.325
Ccn1	6.26936	9.53425	3.62547e-10	8.43982e-08	0.818182	0.075
Chodl	6.2604	9.13636	3.83994e-10	8.8314e-08	0.818182	0.05
Mrc2	6.2604	6.60119	3.83994e-10	8.8314e-08	0.863636	0.075
Aspn	6.24249	8.50178	4.30669e-10	9.84556e-08	0.818182	0.075
Kdelr3	6.23801	7.12821	4.43177e-10	1.00712e-07	0.840909	0.075
Tuba1a	6.23353	5.11202	4.56039e-10	1.02416e-07	0.909091	0.3
Txndc5	6.23353	6.45178	4.56039e-10	1.02416e-07	0.863636	0.2
Tcf4	6.20666	3.57519	5.4122e-10	1.20834e-07	1	0.7
Loxl2	6.19771	6.06364	5.72923e-10	1.24989e-07	0.863636	0.1
Ltbp3	6.19771	5.83517	5.72923e-10	1.24989e-07	0.886364	0.3
Pcdhga7	6.19771	6.17552	5.72923e-10	1.24989e-07	0.954545	0.225
Itgb1	6.18875	4.44715	6.06435e-10	1.30805e-07	0.977273	0.55
Cped1	6.17979	5.65875	6.41858e-10	1.37668e-07	0.909091	0.225
Fbn1	6.17532	5.07728	6.60318e-10	1.40836e-07	0.931818	0.425
Fbln5	6.16188	5.89259	7.18861e-10	1.51628e-07	0.863636	0.225
Cacna2d1	6.14397	5.12382	8.04851e-10	1.66998e-07	0.909091	0.175
Col4a1	6.12606	5.36451	9.00844e-10	1.82938e-07	0.909091	0.35
G430095P16Rik	6.12606	6.7192	9.00844e-10	1.82938e-07	0.818182	0.025
Olfml3	6.12606	7.15564	9.00844e-10	1.82938e-07	0.818182	0.175
S100a16	6.12606	6.52821	9.00844e-10	1.82938e-07	0.818182	0.075
Tgfbr3	6.12158	5.62955	9.26535e-10	1.8716e-07	0.886364	0.275
Angptl1	6.10814	7.02475	1.00797e-09	2.01478e-07	0.840909	0.15
Sdc2	6.10814	6.88182	1.00797e-09	2.01478e-07	0.818182	0.1
Mtch1	6.09919	5.81809	1.06609e-09	2.11986e-07	0.863636	0.25
Ehd2	6.09023	6.47608	1.12748e-09	2.20744e-07	0.818182	0.1
Sema3b	6.09023	34.4062	1.12748e-09	2.20744e-07	0.772727	0
Hmgn1	6.08127	6.66883	1.19231e-09	2.32245e-07	0.795455	0.05
Zfhx4	6.03649	5.63653	1.57499e-09	3.03687e-07	0.863636	0.225
Pkd2	6.02306	5.65114	1.71151e-09	3.2671e-07	0.886364	0.175
Kdelr2	6.01858	5.26993	1.75953e-09	3.30913e-07	0.909091	0.275
Serping1	6.01858	6.43004	1.75953e-09	3.30913e-07	0.863636	0.225
Slc25a4	6.01858	5.57575	1.75953e-09	3.30913e-07	0.931818	0.2
Bsg	6.00067	4.30188	1.96507e-09	3.64186e-07	0.977273	0.45
Cpxm2	6.00067	7.2214	1.96507e-09	3.64186e-07	0.818182	0.175
Crtap	6.00067	6.20628	1.96507e-09	3.64186e-07	0.863636	0.175
Dtx3	5.99171	6.18672	2.07643e-09	3.82966e-07	0.818182	0.125
Morf4l2	5.98723	5.31565	2.1344e-09	3.91764e-07	0.886364	0.225
Polr2b	5.98276	4.19556	2.19393e-09	3.96967e-07	0.954545	0.35
Selenom	5.98276	5.13753	2.19393e-09	3.96967e-07	0.863636	0.175
Bicc1	5.96932	5.84011	2.38242e-09	4.29038e-07	0.840909	0.175
Add3	5.96484	5.19442	2.44869e-09	4.38901e-07	0.931818	0.3
Cbx6	5.94693	5.78973	2.73216e-09	4.85156e-07	0.840909	0.1
H1f0	5.94693	7.09538	2.73216e-09	4.85156e-07	0.795455	0.1
Cpq	5.93797	5.5052	2.88564e-09	5.10037e-07	0.863636	0.25
Itih5	5.9335	7.85624	2.9655e-09	5.21736e-07	0.795455	0.125
Il11ra1	5.92902	5.18854	3.0475e-09	5.31268e-07	0.909091	0.225
Vkorc1	5.92902	4.71248	3.0475e-09	5.31268e-07	0.909091	0.325
Tpm1	5.92454	6.07513	3.13172e-09	5.43467e-07	0.840909	0.175
Fkbp10	5.91111	34.6485	3.39818e-09	5.84395e-07	0.75	0
Scyl1	5.89319	4.46858	3.78802e-09	6.48515e-07	0.886364	0.3
Mfge8	5.87528	5.76897	4.22126e-09	7.19461e-07	0.909091	0.275
Ddost	5.84841	4.61158	4.96286e-09	8.42098e-07	0.863636	0.4
Ccn4	5.84393	9.19871	5.09821e-09	8.61236e-07	0.75	0.025
Olfml2b	5.83946	7.24328	5.23714e-09	8.76946e-07	0.772727	0.1
Sar1a	5.83946	5.10711	5.23714e-09	8.76946e-07	0.909091	0.325
Pdgfa	5.81259	4.92619	6.15144e-09	1.01667e-06	0.863636	0.2
Srpx2	5.81259	7.14408	6.15144e-09	1.01667e-06	0.772727	0.075
Arhgef25	5.79468	7.73412	6.84535e-09	1.12647e-06	0.75	0.05
Gas2	5.78572	6.24017	7.22028e-09	1.173e-06	0.795455	0.15
Rflnb	5.78572	6.38801	7.22028e-09	1.173e-06	0.818182	0.1
Ccnd2	5.77676	5.59662	7.61515e-09	1.22671e-06	0.863636	0.2
Igsf10	5.76781	6.63919	8.03099e-09	1.28826e-06	0.818182	0.1
Gng11	5.75885	5.94449	8.46887e-09	1.34719e-06	0.818182	0.1
Fam114a1	5.74989	5.98046	8.92993e-09	1.41463e-06	0.795455	0.15
Htra1	5.73646	8.19394	9.66759e-09	1.52516e-06	0.75	0.075
Col4a2	5.72303	5.44811	1.04644e-08	1.62402e-06	0.840909	0.25
Sparcl1	5.71855	7.29	1.07439e-08	1.66064e-06	0.795455	0.175
Nrep	5.71407	7.35292	1.10306e-08	1.69809e-06	0.772727	0.1
Map1b	5.70064	5.78683	1.19362e-08	1.83012e-06	0.840909	0.175
Thbs3	5.6872	6.7181	1.29139e-08	1.96425e-06	0.772727	0.1
Tmed3	5.6872	5.83402	1.29139e-08	1.96425e-06	0.818182	0.175
Igfbp4	5.68272	5.1434	1.32567e-08	2.00046e-06	0.931818	0.375
P4hb	5.68272	4.69269	1.32567e-08	2.00046e-06	0.931818	0.525
Tmsb10	5.67377	3.56963	1.39692e-08	2.09143e-06	0.886364	0.225
Zfp185	5.66929	6.39908	1.43392e-08	2.13844e-06	0.772727	0.15
Fgfr1	5.66033	4.4666	1.5108e-08	2.23564e-06	0.909091	0.425
Efemp2	5.6469	6.63336	1.63369e-08	2.39889e-06	0.75	0.075
Lgals1	5.64242	3.2704	1.67677e-08	2.45271e-06	0.909091	0.775
Hmgn3	5.63346	7.59355	1.76626e-08	2.56397e-06	0.727273	0.025
Tshz2	5.63346	5.30062	1.76626e-08	2.56397e-06	0.818182	0.125
App	5.62451	3.80007	1.86038e-08	2.68022e-06	0.977273	0.7
Fbln1	5.62003	7.35917	1.90925e-08	2.74028e-06	0.75	0.125
Sptbn1	5.61555	4.12696	1.95937e-08	2.79122e-06	0.954545	0.525
Lima1	5.60659	4.87735	2.06346e-08	2.91773e-06	0.863636	0.35
Meox2	5.59316	6.56617	2.22973e-08	3.12966e-06	0.75	0.075
F2r	5.58868	5.8499	2.28799e-08	3.19967e-06	0.772727	0.125
Kdelr1	5.5439	4.71965	2.95806e-08	4.04777e-06	0.818182	0.275
Il6st	5.53942	4.55496	3.0347e-08	4.13781e-06	0.886364	0.375
Comp	5.52599	8.1156	3.27635e-08	4.45141e-06	0.727273	0.05
Twsg1	5.50808	5.37276	3.62776e-08	4.91137e-06	0.818182	0.15
Selenow	5.49912	4.00244	3.81691e-08	5.13106e-06	0.909091	0.425
Septin11	5.49912	4.45424	3.81691e-08	5.13106e-06	0.909091	0.375
Nfic	5.48569	3.70659	4.11869e-08	5.49801e-06	0.886364	0.475
Itga11	5.48121	4.74933	4.22433e-08	5.61938e-06	0.818182	0.35
Ptprs	5.46777	4.18386	4.55724e-08	6.02029e-06	0.886364	0.325
Thra	5.46777	4.35661	4.55724e-08	6.02029e-06	0.931818	0.225
Plpp1	5.46329	4.88152	4.67377e-08	6.15293e-06	0.818182	0.225
Cys1	5.4409	5.72248	5.30107e-08	6.90731e-06	0.75	0.075
Lamc1	5.4409	5.02654	5.30107e-08	6.90731e-06	0.795455	0.225
Postn	5.41851	10.3835	6.00964e-08	7.7775e-06	0.704545	0.05
Rrp8	5.41851	4.35299	6.00964e-08	7.7775e-06	0.795455	0.1
C1qtnf6	5.40956	5.60929	6.31806e-08	8.12157e-06	0.75	0.1
Cdk4	5.4006	4.33536	6.64178e-08	8.4806e-06	0.818182	0.325
Crip2	5.4006	7.55651	6.64178e-08	8.4806e-06	0.704545	0.05
Copz2	5.39165	5.38149	6.98155e-08	8.82588e-06	0.795455	0.15
P4ha1	5.39165	4.6797	6.98155e-08	8.82588e-06	0.818182	0.3
Anxa2	5.38269	4.16803	7.33812e-08	9.21562e-06	0.954545	0.6
Ddr2	5.37373	4.62684	7.71231e-08	9.65379e-06	0.818182	0.25
Hdlbp	5.33791	4.76873	9.40251e-08	1.16171e-05	0.818182	0.3
Anxa5	5.32447	3.17354	1.01246e-07	1.24288e-05	0.977273	0.775
Ltbp4	5.31552	6.06111	1.06355e-07	1.28902e-05	0.75	0.125
Tceal8	5.31552	5.42311	1.06355e-07	1.28902e-05	0.75	0.075
Myl6	5.30208	3.26434	1.14489e-07	1.3702e-05	0.909091	0.525
Sh3d19	5.30208	4.78623	1.14489e-07	1.3702e-05	0.795455	0.2
Vezf1	5.30208	5.24921	1.14489e-07	1.3702e-05	0.75	0.15
Arl5a	5.29313	5.04866	1.20242e-07	1.42566e-05	0.772727	0.075
Plat	5.29313	6.02681	1.20242e-07	1.42566e-05	0.727273	0.1
Plxdc2	5.29313	5.22804	1.20242e-07	1.42566e-05	0.772727	0.25
C1ra	5.28417	6.56866	1.26275e-07	1.49255e-05	0.704545	0.05
Emp1	5.27521	4.22642	1.32601e-07	1.5529e-05	0.931818	0.5
Arf4	5.27074	3.77901	1.35878e-07	1.5864e-05	0.931818	0.575
Npdc1	5.26626	5.7082	1.39232e-07	1.62061e-05	0.75	0.1
Ccpg1	5.2573	4.83552	1.46184e-07	1.68103e-05	0.863636	0.225
B3gnt9	5.24835	6.64325	1.53471e-07	1.75426e-05	0.704545	0.05
Syn3	5.24835	4.42482	1.53471e-07	1.75426e-05	0.886364	0.35
Ctnnb1	5.23491	4.90451	1.65064e-07	1.87554e-05	0.931818	0.375
Myl12a	5.217	3.28567	1.81845e-07	2.05399e-05	0.931818	0.525
Kera	5.21252	8.83739	1.86292e-07	2.0857e-05	0.681818	0.025
Klf9	5.21252	5.05802	1.86292e-07	2.0857e-05	0.772727	0.175
Ppib	5.21252	3.77026	1.86292e-07	2.0857e-05	0.931818	0.5
Amotl1	5.20356	5.09833	1.95502e-07	2.16973e-05	0.772727	0.175
Sec24d	5.20356	4.28053	1.95502e-07	2.16973e-05	0.840909	0.3
Tmem204	5.19909	6.32857	2.0027e-07	2.21621e-05	0.704545	0.075
Runx1t1	5.19461	5.09846	2.05151e-07	2.23779e-05	0.727273	0.1
Scx	5.19461	33.6923	2.05151e-07	2.23779e-05	0.659091	0
Slc16a2	5.19461	34.3325	2.05151e-07	2.23779e-05	0.659091	0
Ptgis	5.19013	6.05603	2.10147e-07	2.28575e-05	0.704545	0.075
Rcn1	5.18565	5.88654	2.1526e-07	2.33472e-05	0.75	0.1
Nenf	5.16774	4.29292	2.36942e-07	2.55536e-05	0.818182	0.25
Rbms3	5.16774	4.7294	2.36942e-07	2.55536e-05	0.772727	0.175
Itm2c	5.15878	3.69415	2.48559e-07	2.6731e-05	0.931818	0.55
Hsp90b1	5.14983	3.40444	2.60726e-07	2.78045e-05	0.954545	0.65
Oaz2	5.14983	4.41541	2.60726e-07	2.78045e-05	0.795455	0.2
Hmgb1	5.13192	3.4021	2.86809e-07	3.03319e-05	0.818182	0.2
Id3	5.114	7.31711	3.15403e-07	3.29002e-05	0.681818	0.025
Snx22	5.114	3.56739	3.15403e-07	3.29002e-05	0.931818	0.5
Tceal9	5.10952	4.07486	3.22971e-07	3.35065e-05	0.840909	0.275
Ergic3	5.10505	4.4546	3.30714e-07	3.41243e-05	0.818182	0.35
Map1lc3a	5.10505	4.88542	3.30714e-07	3.41243e-05	0.772727	0.125
Ilk	5.10057	4.2432	3.38635e-07	3.48475e-05	0.886364	0.375
Cdh11	5.08713	5.82391	3.63515e-07	3.70088e-05	0.704545	0.1
Ddah2	5.08713	5.14752	3.63515e-07	3.70088e-05	0.727273	0.1
Fcgrt	5.08713	4.31531	3.63515e-07	3.70088e-05	0.931818	0.4
Slc44a2	5.08713	5.03935	3.63515e-07	3.70088e-05	0.75	0.2
Bmp1	5.07818	4.72744	3.81072e-07	3.84883e-05	0.818182	0.25
Sec31a	5.06922	4.09534	3.99446e-07	4.02376e-05	0.863636	0.45
Ptgfrn	5.06474	4.65363	4.08951e-07	4.10867e-05	0.795455	0.225
Clstn1	5.06027	4.4367	4.18674e-07	4.19531e-05	0.772727	0.175
Nfib	5.05131	3.91715	4.38793e-07	4.37395e-05	0.931818	0.35
Sspn	5.05131	5.97554	4.38793e-07	4.37395e-05	0.681818	0.05
Col11a2	5.04683	5.74416	4.49199e-07	4.45442e-05	0.704545	0.125
Dnm1	5.04683	4.54808	4.49199e-07	4.45442e-05	0.75	0.175
Fxyd1	5.04235	4.83719	4.59843e-07	4.5364e-05	0.727273	0.075
Rnase4	5.04235	4.18439	4.59843e-07	4.5364e-05	0.954545	0.575
Ccdc3	5.0334	6.32732	4.81865e-07	4.7414e-05	0.681818	0.075
Pdia3	5.02892	3.60238	4.93254e-07	4.84099e-05	0.931818	0.625
Sh3pxd2a	5.01996	4.28078	5.16817e-07	5.0463e-05	0.75	0.225
Anapc5	5.01548	4.10892	5.29001e-07	5.12594e-05	0.954545	0.4
Gpx8	5.01548	33.3279	5.29001e-07	5.12594e-05	0.636364	0
Fkbp7	5.00653	4.27977	5.54207e-07	5.3296e-05	0.795455	0.25
Taf10	5.00653	4.05528	5.54207e-07	5.3296e-05	0.886364	0.4
Pttg1ip	5.00205	4.19658	5.6724e-07	5.44122e-05	0.886364	0.375
Chpf	4.99757	6.13904	5.80568e-07	5.54123e-05	0.681818	0.05
Oxct1	4.98862	3.85635	6.08136e-07	5.78988e-05	0.863636	0.475
Ckb	4.97966	3.93122	6.36964e-07	6.04925e-05	0.818182	0.35
Arl1	4.97518	4.07353	6.51867e-07	6.17543e-05	0.795455	0.225
Oat	4.96622	4.0819	6.82688e-07	6.41962e-05	0.840909	0.375
S100a11	4.96622	2.99427	6.82688e-07	6.41962e-05	0.886364	0.325
Clec11a	4.96175	6.53899	6.98621e-07	6.5533e-05	0.659091	0.05
Ctsf	4.95279	4.79212	7.31567e-07	6.84553e-05	0.75	0.2
Calr	4.93488	3.6377	8.02009e-07	7.43182e-05	0.931818	0.6
Rplp0	4.93488	2.93238	8.02009e-07	7.43182e-05	0.909091	0.625
Pdpn	4.92144	5.00149	8.59081e-07	7.86523e-05	0.704545	0.125
C1s1	4.91697	8.32475	8.7896e-07	8.00881e-05	0.636364	0.025
Ecrg4	4.91697	8.28947	8.7896e-07	8.00881e-05	0.636364	0.025
Dchs1	4.90801	4.88903	9.20055e-07	8.3633e-05	0.727273	0.125
Adamts2	4.89905	4.06969	9.62996e-07	8.67105e-05	0.795455	0.35
Col8a1	4.8901	5.66984	1.00786e-06	8.96928e-05	0.704545	0.1
D230025D16Rik	4.8901	4.80084	1.00786e-06	8.96928e-05	0.704545	0.1
Lhfpl2	4.8901	4.18573	1.00786e-06	8.96928e-05	0.818182	0.35
Myl9	4.8901	6.30091	1.00786e-06	8.96928e-05	0.659091	0.05
Svil	4.88114	3.49909	1.05474e-06	9.36461e-05	0.886364	0.45
Cdkn1c	4.87218	6.58572	1.10371e-06	9.73151e-05	0.636364	0.025
Plod2	4.87218	7.21054	1.10371e-06	9.73151e-05	0.636364	0.025
Pdzd2	4.86771	4.04605	1.12901e-06	9.88608e-05	0.795455	0.275
Tmem59	4.86771	4.03358	1.12901e-06	9.88608e-05	0.931818	0.475
Tspan3	4.86771	4.0306	1.12901e-06	9.88608e-05	0.840909	0.375
Hivep2	4.86323	4.06007	1.15487e-06	0.000100893	0.863636	0.375
Rpn2	4.85875	3.67601	1.18129e-06	0.000102498	0.840909	0.475
Lzts2	4.85427	6.49582	1.2083e-06	0.000104132	0.636364	0.025
Nt5c3b	4.85427	4.98306	1.2083e-06	0.000104132	0.681818	0.05
Slc39a7	4.85427	4.31649	1.2083e-06	0.000104132	0.772727	0.275
Creb3l2	4.84979	4.49897	1.2359e-06	0.000106032	0.75	0.175
Lmna	4.84532	3.11674	1.2641e-06	0.000107966	0.954545	0.65
Ptms	4.84532	2.90191	1.2641e-06	0.000107966	0.954545	0.625
Dkk3	4.83636	34.037	1.32239e-06	0.000112441	0.613636	0
Fscn1	4.83636	5.21534	1.32239e-06	0.000112441	0.659091	0.1
Map4	4.83188	4.05658	1.35249e-06	0.000114745	0.931818	0.425
Pmepa1	4.80949	4.44891	1.51315e-06	0.000127526	0.75	0.15
Boc	4.7871	5.70257	1.69208e-06	0.000141667	0.659091	0.075
Rarres2	4.77814	5.77891	1.76921e-06	0.000147478	0.659091	0.075
Nr1d1	4.76471	4.97046	1.89126e-06	0.000156966	0.681818	0.1
Rpl4	4.76471	2.85242	1.89126e-06	0.000156966	0.931818	0.7
Gaa	4.75575	4.40307	1.97707e-06	0.000163733	0.772727	0.275
Ssr3	4.75128	3.78766	2.02137e-06	0.000167039	0.886364	0.375
Palld	4.7468	3.64111	2.06663e-06	0.000170042	0.840909	0.4
Ptov1	4.7468	3.92203	2.06663e-06	0.000170042	0.772727	0.275
Htra3	4.74232	5.00205	2.11285e-06	0.0001731	0.704545	0.225
Ndrg1	4.74232	5.13114	2.11285e-06	0.0001731	0.704545	0.125
Pkd1	4.73784	3.87221	2.16007e-06	0.000176589	0.909091	0.55
Tmem47	4.72441	5.29824	2.30788e-06	0.000186674	0.659091	0.075
Aig1	4.71993	5.00997	2.35927e-06	0.000189228	0.772727	0.225
Eva1b	4.71993	4.54773	2.35927e-06	0.000189228	0.681818	0.125
Phldb1	4.71993	4.53629	2.35927e-06	0.000189228	0.681818	0.175
Sulf2	4.71993	3.53117	2.35927e-06	0.000189228	0.886364	0.55
C1qtnf5	4.71545	7.0555	2.41176e-06	0.000191826	0.613636	0.025
Mfrp	4.71545	7.05565	2.41176e-06	0.000191826	0.613636	0.025
Smarca2	4.71545	4.1717	2.41176e-06	0.000191826	0.795455	0.325
Ptprd	4.71097	4.01103	2.46537e-06	0.000195276	0.818182	0.425
Cygb	4.70202	6.15223	2.57605e-06	0.000203199	0.636364	0.05
Gtf2i	4.6841	3.45831	2.81187e-06	0.000220435	0.863636	0.4
Colec12	4.67963	4.62331	2.87399e-06	0.000223925	0.75	0.225
Dag1	4.67963	3.66567	2.87399e-06	0.000223925	0.840909	0.275
Actn1	4.67515	3.77722	2.93742e-06	0.000228401	0.772727	0.15
Ckap4	4.66171	4.54474	3.13588e-06	0.000242843	0.704545	0.125
Ccn2	4.65724	33.653	3.20484e-06	0.000246186	0.590909	0
Lrrc61	4.64828	5.34628	3.34716e-06	0.000255576	0.659091	0.05
Myo1e	4.64828	3.47837	3.34716e-06	0.000255576	0.840909	0.45
9530068E07Rik	4.63932	4.05335	3.49553e-06	0.000266372	0.863636	0.3
Eef1g	4.63037	2.84999	3.65019e-06	0.000276502	0.840909	0.25
Rer1	4.63037	3.87768	3.65019e-06	0.000276502	0.840909	0.35
Rcn2	4.61693	3.76843	3.89454e-06	0.000294428	0.795455	0.375
Cryab	4.61245	5.70564	3.97942e-06	0.00030025	0.636364	0.05
Ulk4	4.60798	2.97498	4.06608e-06	0.000306183	0.931818	0.575
Ikbip	4.59902	4.32336	4.24484e-06	0.000318388	0.75	0.125
P3h1	4.59902	4.24388	4.24484e-06	0.000318388	0.704545	0.125
Pdgfrl	4.59454	5.83819	4.33702e-06	0.000324029	0.636364	0.1
Copa	4.58559	3.5348	4.52716e-06	0.000335608	0.909091	0.55
Ostc	4.56767	3.71755	4.93169e-06	0.000364182	0.795455	0.3
Tle5	4.56767	3.28352	4.93169e-06	0.000364182	0.818182	0.35
Impad1	4.54976	3.96891	5.3707e-06	0.000393556	0.727273	0.225
Medag	4.54976	5.26929	5.3707e-06	0.000393556	0.659091	0.1
Rbbp7	4.54976	3.73717	5.3707e-06	0.000393556	0.772727	0.225
P3h3	4.5408	5.12616	5.604e-06	0.000408301	0.636364	0.1
Ptn	4.5408	5.15164	5.604e-06	0.000408301	0.681818	0.175
Gas6	4.53633	3.96914	5.72426e-06	0.000414689	0.840909	0.425
Hnrnph1	4.53633	3.76007	5.72426e-06	0.000414689	0.840909	0.375
Ywhaq	4.53633	3.28	5.72426e-06	0.000414689	0.840909	0.225
Hdac7	4.53185	3.90692	5.84699e-06	0.000421978	0.727273	0.15
Maged2	4.53185	5.24918	5.84699e-06	0.000421978	0.636364	0.1
Pdia6	4.52737	3.58693	5.97223e-06	0.000430204	0.795455	0.425
Chst12	4.51841	4.76254	6.23046e-06	0.000445443	0.659091	0.125
Cenpp	4.51394	4.58038	6.36355e-06	0.000451576	0.636364	0.05
Scube2	4.51394	4.75999	6.36355e-06	0.000451576	0.681818	0.225
Tm4sf1	4.51394	5.12014	6.36355e-06	0.000451576	0.636364	0.075
Mrfap1	4.50498	3.32128	6.63794e-06	0.000465851	0.886364	0.4
Pgrmc1	4.50498	4.45945	6.63794e-06	0.000465851	0.727273	0.175
Rhoc	4.50498	3.79128	6.63794e-06	0.000465851	0.75	0.25
Sdf4	4.50498	3.64604	6.63794e-06	0.000465851	0.909091	0.5
Sulf1	4.50498	5.10506	6.63794e-06	0.000465851	0.636364	0.1
Bet1l	4.49602	4.33239	6.92362e-06	0.000485009	0.681818	0.125
Emc10	4.49155	4.12912	7.07083e-06	0.000494414	0.75	0.225
Pdlim7	4.48707	5.78042	7.22104e-06	0.000503074	0.613636	0.05
Tsc22d1	4.48707	3.82537	7.22104e-06	0.000503074	0.795455	0.3
Tspan31	4.48259	4.20891	7.37429e-06	0.000512816	0.704545	0.225
Manf	4.46915	4.08631	7.85294e-06	0.000544119	0.681818	0.225
Col8a2	4.45124	6.46571	8.5375e-06	0.00058413	0.590909	0.05
Ifi27	4.45124	3.89294	8.5375e-06	0.00058413	0.772727	0.3
Pdap1	4.45124	3.25078	8.5375e-06	0.00058413	0.75	0.15
Rora	4.45124	4.14207	8.5375e-06	0.00058413	0.704545	0.15
Slc39a13	4.44229	4.29397	8.90082e-06	0.000605732	0.727273	0.175
Vapb	4.4199	3.82102	9.87487e-06	0.000670824	0.704545	0.225
Loxl3	4.41542	3.48093	1.00815e-05	0.000683646	0.772727	0.4
Clmp	4.40646	5.84281	1.05073e-05	0.000705006	0.590909	0.05
Ctdsp2	4.40646	3.39413	1.05073e-05	0.000705006	0.795455	0.45
Mest	4.40646	4.94696	1.05073e-05	0.000705006	0.659091	0.2
Nfatc4	4.40646	4.77392	1.05073e-05	0.000705006	0.636364	0.125
Rnf187	4.3975	4.42587	1.09502e-05	0.000728325	0.681818	0.175
Spcs1	4.3975	3.40923	1.09502e-05	0.000728325	0.75	0.3
Srsf6	4.3975	3.974	1.09502e-05	0.000728325	0.818182	0.3
Zfp521	4.3975	4.52428	1.09502e-05	0.000728325	0.659091	0.1
Gpm6b	4.38407	4.65551	1.16482e-05	0.000769386	0.659091	0.125
Myo1d	4.38407	4.07378	1.16482e-05	0.000769386	0.704545	0.225
Pcsk5	4.38407	4.24407	1.16482e-05	0.000769386	0.704545	0.225
Glg1	4.36616	3.40677	1.26451e-05	0.00083092	0.886364	0.475
Creb3l1	4.36168	4.46579	1.29068e-05	0.000845205	0.659091	0.1
Dnajc3	4.36168	3.53239	1.29068e-05	0.000845205	0.772727	0.4
Tbrg1	4.3572	3.70349	1.31736e-05	0.0008612	0.795455	0.225
Ogt	4.35272	3.21507	1.34457e-05	0.000877484	0.954545	0.65
Yipf5	4.34825	4.20718	1.37231e-05	0.000894062	0.659091	0.125
Ddx5	4.33481	2.34007	1.45885e-05	0.000944001	1	0.9
Tgfbr2	4.33481	3.76995	1.45885e-05	0.000944001	0.909091	0.475
Crispld1	4.33033	6.908	1.48884e-05	0.000960151	0.568182	0.025
Scd2	4.33033	4.23465	1.48884e-05	0.000960151	0.75	0.225
Vcp	4.3169	3.06212	1.58237e-05	0.00101875	0.795455	0.3
Nisch	4.30794	2.95722	1.6478e-05	0.00105553	0.954545	0.675
Ybx3	4.30794	3.76023	1.6478e-05	0.00105553	0.681818	0.15
Rdx	4.30346	3.99968	1.68148e-05	0.00107171	0.704545	0.175
Prrg3	4.29451	6.30418	1.75081e-05	0.00111219	0.568182	0.025
Serf1	4.29003	5.05794	1.78649e-05	0.00113297	0.590909	0.05
Septin2	4.28107	2.93119	1.85994e-05	0.00117564	0.863636	0.45
Adamtsl3	4.26316	3.87573	2.01555e-05	0.00126147	0.681818	0.2
Calhm5	4.26316	6.06247	2.01555e-05	0.00126147	0.568182	0.05
Sema3c	4.26316	4.36967	2.01555e-05	0.00126147	0.659091	0.2
Tm7sf3	4.26316	3.57293	2.01555e-05	0.00126147	0.727273	0.325
Rbms1	4.25868	2.77779	2.05635e-05	0.0012828	0.931818	0.625
Rftn2	4.2542	4.74905	2.09793e-05	0.00129394	0.613636	0.1
Vamp2	4.2542	3.34127	2.09793e-05	0.00129394	0.818182	0.325
Vasn	4.2542	5.93003	2.09793e-05	0.00129394	0.568182	0.05
Gpx7	4.24973	4.63698	2.14031e-05	0.00131583	0.613636	0.075
Cdh2	4.24525	4.15885	2.18351e-05	0.00133807	0.636364	0.125
Prnp	4.24525	4.63856	2.18351e-05	0.00133807	0.636364	0.125
Eif4a2	4.22734	3.1243	2.36474e-05	0.0014445	0.863636	0.475
Syde1	4.21838	4.61423	2.46064e-05	0.00150067	0.590909	0.05
Mbtps1	4.20942	3.46657	2.56022e-05	0.00154659	0.75	0.35
Srpr	4.20942	3.62908	2.56022e-05	0.00154659	0.75	0.2
Myadm	4.20495	3.01244	2.61144e-05	0.00157504	0.977273	0.725
Bace2	4.20047	6.94742	2.66364e-05	0.00159643	0.545455	0.025
Cdc42bpa	4.20047	3.49471	2.66364e-05	0.00159643	0.727273	0.3
Fads2	4.20047	4.66032	2.66364e-05	0.00159643	0.659091	0.1
Olfml1	4.20047	7.75795	2.66364e-05	0.00159643	0.545455	0.025
Atp5d	4.19151	3.01394	2.77102e-05	0.00165042	0.863636	0.4
H13	4.19151	3.97005	2.77102e-05	0.00165042	0.704545	0.2
Parva	4.19151	4.51226	2.77102e-05	0.00165042	0.659091	0.15
Wipi1	4.19151	3.32449	2.77102e-05	0.00165042	0.727273	0.175
Gadd45a	4.18256	7.35906	2.88251e-05	0.00171148	0.545455	0.025
Psmc3	4.18256	3.25933	2.88251e-05	0.00171148	0.795455	0.25
Scpep1	4.16912	3.44678	3.05776e-05	0.00179876	0.886364	0.575
Cttn	4.16017	4.16042	3.18018e-05	0.00186789	0.659091	0.225
Cxcl12	4.15569	4.0575	3.24312e-05	0.00189321	0.681818	0.2
Ski	4.15569	3.56215	3.24312e-05	0.00189321	0.818182	0.325
Tmem184b	4.15121	4.42007	3.30724e-05	0.00192475	0.613636	0.125
Emp2	4.13777	4.06386	3.50691e-05	0.0020073	0.636364	0.15
Mtx1	4.13777	4.33746	3.50691e-05	0.0020073	0.636364	0.1
Ndufb10	4.13777	3.1504	3.50691e-05	0.0020073	0.795455	0.3
Smim27	4.13777	3.05836	3.50691e-05	0.0020073	0.727273	0.175
Selenof	4.12434	3.1137	3.71799e-05	0.00212493	0.886364	0.525
Amotl2	4.11986	5.10164	3.791e-05	0.00214737	0.590909	0.1
Cnbp	4.11986	3.15203	3.791e-05	0.00214737	0.909091	0.55
Rbp1	4.11986	32.6485	3.791e-05	0.00214737	0.522727	0
Rgmb	4.11986	3.88067	3.791e-05	0.00214737	0.681818	0.2
Ypel3	4.11986	2.89943	3.791e-05	0.00214737	0.931818	0.55
Ndufc1	4.11091	3.14552	3.9411e-05	0.0022225	0.681818	0.175
Sptan1	4.11091	3.46068	3.9411e-05	0.0022225	0.772727	0.375
Tm2d2	4.10643	4.10582	4.01825e-05	0.00226267	0.659091	0.125
Obsl1	4.10195	4.44628	4.09684e-05	0.00230013	0.590909	0.075
Nox4	4.09747	5.22503	4.17688e-05	0.00234163	0.568182	0.075
Itga8	4.09299	4.35638	4.2584e-05	0.00238034	0.613636	0.15
Arglu1	4.08404	2.84709	4.426e-05	0.00245604	0.909091	0.45
Lama4	4.08404	3.52071	4.426e-05	0.00245604	0.704545	0.25
Xbp1	4.08404	3.65424	4.426e-05	0.00245604	0.795455	0.3
Yap1	4.08404	4.00999	4.426e-05	0.00245604	0.613636	0.1
Dsel	4.07508	4.95495	4.59984e-05	0.00252317	0.568182	0.05
H2az2	4.07508	3.78473	4.59984e-05	0.00252317	0.636364	0.15
Map1lc3b	4.07508	2.92815	4.59984e-05	0.00252317	0.863636	0.525
Oaf	4.07508	4.12316	4.59984e-05	0.00252317	0.727273	0.2
Pdzrn3	4.07508	4.85261	4.59984e-05	0.00252317	0.590909	0.125
Zeb1	4.06612	3.69136	4.78014e-05	0.00261456	0.75	0.25
Rbm3	4.05717	2.81624	4.96713e-05	0.00270521	0.772727	0.225
Smtn	4.04821	4.01744	5.16104e-05	0.00279487	0.636364	0.15
Skp1a	4.04373	3.37693	5.26066e-05	0.00284076	0.795455	0.275
Zfr	4.04373	3.34573	5.26066e-05	0.00284076	0.795455	0.325
Csrp1	4.03926	4.14609	5.3621e-05	0.00288737	0.613636	0.15
Gabarapl1	4.03926	3.6093	5.3621e-05	0.00288737	0.772727	0.275
Ccdc102a	4.0303	4.50282	5.57058e-05	0.0029828	0.590909	0.125
Sgce	4.0303	3.54318	5.57058e-05	0.0029828	0.75	0.25
Stt3a	4.0303	2.87452	5.57058e-05	0.0029828	0.840909	0.45
Col18a1	4.02582	3.69598	5.67767e-05	0.00301897	0.659091	0.275
Marcks	4.02582	2.78833	5.67767e-05	0.00301897	0.977273	0.725
Numbl	4.02582	4.45117	5.67767e-05	0.00301897	0.568182	0.075
Rrbp1	4.02582	3.19082	5.67767e-05	0.00301897	0.977273	0.575
Btbd3	4.02134	4.58698	5.78672e-05	0.00306415	0.568182	0.05
Chad	4.01687	6.59097	5.89774e-05	0.00311	0.568182	0.125
P3h4	4.01687	5.01803	5.89774e-05	0.00311	0.568182	0.075
Bmp5	4.00343	4.60767	6.24304e-05	0.00327399	0.590909	0.1
Spry2	4.00343	5.22947	6.24304e-05	0.00327399	0.545455	0.05
Cd63	3.99447	2.4026	6.48378e-05	0.00338629	0.954545	0.7
Sec62	3.99447	2.70733	6.48378e-05	0.00338629	0.909091	0.5
Spon2	3.99447	6.18406	6.48378e-05	0.00338629	0.545455	0.075
Eef2	3.99	2.13007	6.60742e-05	0.00343676	0.977273	0.825
Prg4	3.99	3.79908	6.60742e-05	0.00343676	0.704545	0.475
Flna	3.98552	3.45549	6.73329e-05	0.00348797	0.931818	0.6
Pxdn	3.98552	4.50771	6.73329e-05	0.00348797	0.590909	0.125
Krtcap2	3.97656	2.97615	6.99187e-05	0.00361212	0.818182	0.35
Tnfaip6	3.97208	4.90684	7.12465e-05	0.00367574	0.568182	0.075
Adgrg2	3.96761	4.41871	7.25982e-05	0.00371535	0.590909	0.125
Fhl1	3.96761	4.8435	7.25982e-05	0.00371535	0.568182	0.1
Lrrc58	3.96761	2.33626	7.25982e-05	0.00371535	0.909091	0.675
Nupr1	3.95865	3.19237	7.53746e-05	0.00384713	0.772727	0.375
Ubtd2	3.95865	5.51121	7.53746e-05	0.00384713	0.545455	0.075
Pdia4	3.94969	3.59403	7.82513e-05	0.00398862	0.681818	0.2
Ccnd3	3.94074	4.48916	8.12315e-05	0.00410762	0.568182	0.1
Tprgl	3.94074	3.82099	8.12315e-05	0.00410762	0.704545	0.2
Enpp2	3.93178	4.10422	8.43188e-05	0.00423012	0.636364	0.25
Fndc4	3.93178	6.1978	8.43188e-05	0.00423012	0.522727	0.05
Grb10	3.93178	4.17265	8.43188e-05	0.00423012	0.590909	0.125
Rps2	3.93178	2.01416	8.43188e-05	0.00423012	0.886364	0.6
Atp5h	3.9273	2.23633	8.59037e-05	0.00429834	0.886364	0.425
Mylk	3.92283	3.27224	8.75167e-05	0.00437332	0.727273	0.275
Rab6a	3.91835	3.25873	8.91583e-05	0.00444372	0.704545	0.275
Srrm1	3.91835	2.96941	8.91583e-05	0.00444372	0.886364	0.475
Eif4h	3.91387	3.21446	9.0829e-05	0.00450932	0.772727	0.325
Nlgn2	3.90491	3.34728	9.42595e-05	0.00466749	0.613636	0.1
Tmem263	3.89596	5.05605	9.7812e-05	0.00483713	0.545455	0.05
Neo1	3.89148	3.39982	9.96353e-05	0.00491457	0.659091	0.175
Lims1	3.887	3.57162	0.000101491	0.00498676	0.772727	0.275
Rab34	3.887	4.60525	0.000101491	0.00498676	0.568182	0.1
Cd200	3.88252	4.61759	0.000103379	0.00507299	0.568182	0.125
Tns3	3.87357	2.79465	0.000107254	0.00524969	0.886364	0.425
Sec13	3.86909	4.52631	0.000109243	0.00531298	0.590909	0.125
Tbca	3.86909	3.05549	0.000109243	0.00531298	0.681818	0.175
Dstn	3.86461	3.00555	0.000111267	0.00538397	0.840909	0.375
Rhoj	3.86461	4.08611	0.000111267	0.00538397	0.613636	0.175
Sox4	3.86461	3.48842	0.000111267	0.00538397	0.613636	0.125
Adgrl1	3.86013	2.80193	0.000113326	0.00544907	0.681818	0.125
Rpl13	3.86013	1.88591	0.000113326	0.00544907	0.954545	0.525
Tax1bp3	3.86013	3.68337	0.000113326	0.00544907	0.545455	0.05
Tusc3	3.85565	3.86964	0.000115421	0.00554282	0.613636	0.125
Septin7	3.8467	3.07611	0.000119721	0.00571338	0.931818	0.525
Dcaf6	3.84222	2.63624	0.000121927	0.00579692	0.681818	0.15
Fto	3.84222	3.8013	0.000121927	0.00579692	0.636364	0.2
Pcbp1	3.84222	2.57316	0.000121927	0.00579692	0.863636	0.525
Septin5	3.83774	5.07219	0.000124171	0.00589629	0.522727	0.025
Arl3	3.83326	3.78206	0.000126455	0.00598981	0.590909	0.1
Vmac	3.83326	3.51252	0.000126455	0.00598981	0.590909	0.1
Mpzl1	3.82878	4.51889	0.000128778	0.00608474	0.568182	0.125
Psip1	3.82878	3.33591	0.000128778	0.00608474	0.659091	0.175
Cd109	3.82431	3.89316	0.000131141	0.00616587	0.590909	0.225
Plod1	3.82431	3.09208	0.000131141	0.00616587	0.772727	0.425
Prkcg	3.82431	2.79286	0.000131141	0.00616587	0.704545	0.2
Mbnl2	3.81983	2.65864	0.000133545	0.00627117	0.931818	0.575
Fam162a	3.81535	3.54817	0.00013599	0.00637033	0.613636	0.15
Meox1	3.81535	6.85392	0.00013599	0.00637033	0.5	0.025
Serinc5	3.81087	3.88065	0.000138477	0.00647891	0.613636	0.125
Arcn1	3.80639	3.02788	0.000141008	0.00657312	0.772727	0.375
Svep1	3.80639	2.96907	0.000141008	0.00657312	0.75	0.45
Calm2	3.79744	3.0607	0.000146199	0.00679854	0.977273	0.6
Srebf1	3.79744	3.02525	0.000146199	0.00679854	0.75	0.3
Txn1	3.79296	2.78346	0.000148862	0.00691395	0.886364	0.425
Fndc3b	3.78848	2.95227	0.000151571	0.00701414	0.818182	0.35
Pter	3.78848	4.06499	0.000151571	0.00701414	0.568182	0.1
Tpbg	3.78848	4.96986	0.000151571	0.00701414	0.522727	0.05
Atp5b	3.784	2.94591	0.000154326	0.00712436	0.931818	0.625
Stk25	3.784	3.3202	0.000154326	0.00712436	0.704545	0.275
Bmp6	3.77953	3.44428	0.000157128	0.00723621	0.590909	0.1
Erlec1	3.77953	3.0292	0.000157128	0.00723621	0.636364	0.125
Anxa1	3.77057	3.16489	0.000162876	0.00747388	0.931818	0.55
Cntfr	3.77057	4.7184	0.000162876	0.00747388	0.522727	0.05
Edil3	3.77057	4.02913	0.000162876	0.00747388	0.590909	0.2
Atraid	3.76161	3.50803	0.000168821	0.00769123	0.727273	0.225
Pofut2	3.76161	2.98797	0.000168821	0.00769123	0.818182	0.4
Timp1	3.76161	32.7856	0.000168821	0.00769123	0.477273	0
Trib2	3.75266	5.02672	0.00017497	0.0079524	0.522727	0.05
Fermt2	3.74818	3.27676	0.000178123	0.00808608	0.659091	0.225
Dst	3.7437	2.36866	0.00018133	0.00812536	0.977273	0.75
Eri3	3.7437	3.50533	0.00018133	0.00812536	0.636364	0.175
Plec	3.7437	2.92693	0.00018133	0.00812536	0.863636	0.5
Surf4	3.7437	3.11559	0.00018133	0.00812536	0.863636	0.525
Puf60	3.73474	3.29132	0.000187906	0.0083905	0.681818	0.275
Rad21	3.73474	2.83271	0.000187906	0.0083905	0.681818	0.225
Six1	3.73474	4.01848	0.000187906	0.0083905	0.568182	0.1
Fam168a	3.73027	3.95769	0.000191278	0.00853107	0.613636	0.175
Ccser2	3.72579	2.97672	0.000194706	0.00864358	0.75	0.25
Rabac1	3.72579	2.5886	0.000194706	0.00864358	0.931818	0.65
Sec61a1	3.72579	3.02018	0.000194706	0.00864358	0.795455	0.45
Myoc	3.72131	4.51717	0.000198192	0.00877793	0.568182	0.125
Sntb2	3.72131	3.51053	0.000198192	0.00877793	0.659091	0.225
Dctn2	3.71683	3.16669	0.000201737	0.00887315	0.772727	0.375
Klf7	3.71683	3.38948	0.000201737	0.00887315	0.727273	0.2
Nckap1	3.71683	4.26071	0.000201737	0.00887315	0.590909	0.175
Pcmt1	3.71683	3.05804	0.000201737	0.00887315	0.636364	0.275
Copb1	3.71235	3.03129	0.000205341	0.00902128	0.840909	0.325
Adgrl2	3.70788	2.9554	0.000209005	0.00912975	0.772727	0.375
Atxn10	3.70788	3.97214	0.000209005	0.00912975	0.590909	0.15
Rasl11b	3.70788	6.26548	0.000209005	0.00912975	0.5	0.05
Ndufa13	3.69892	2.48971	0.000216519	0.00942562	0.886364	0.45
Plp2	3.69892	3.33577	0.000216519	0.00942562	0.590909	0.15
Pcnp	3.69444	2.39601	0.000220371	0.00958236	0.704545	0.225
Calm3	3.68996	2.94316	0.000224286	0.0096974	0.727273	0.275
Gulp1	3.68996	4.40898	0.000224286	0.0096974	0.522727	0.05
Hspa5	3.68996	2.78137	0.000224286	0.0096974	0.931818	0.7
Sobp	3.68996	4.06855	0.000224286	0.0096974	0.545455	0.075
Tgfb2	3.68996	4.42273	0.000224286	0.0096974	0.545455	0.075
Rab2a	3.68549	2.82628	0.000228267	0.00983611	0.795455	0.375
Tubb2a	3.68549	3.16982	0.000228267	0.00983611	0.704545	0.325
Camk2n1	3.68101	3.17813	0.000232315	0.00997672	0.590909	0.1
Dync1i2	3.68101	2.3514	0.000232315	0.00997672	0.863636	0.375
Cmtm3	3.67653	3.09467	0.000236429	0.010142	0.704545	0.275
Ssr1	3.67205	2.73305	0.000240612	0.0102753	0.795455	0.5
Rpl7a	3.66309	2.15893	0.000249186	0.0106295	0.863636	0.4
Arhgap42	3.65862	3.27284	0.00025358	0.0107929	0.613636	0.175
Gp1bb	3.65414	4.38863	0.000258047	0.0109342	0.5	0.025
Lysmd2	3.65414	4.09535	0.000258047	0.0109342	0.545455	0.1
Dpysl2	3.64966	2.32215	0.000262587	0.0110897	0.931818	0.675
Ank	3.63623	3.19161	0.000276662	0.011607	0.681818	0.35
Tram2	3.63623	3.75429	0.000276662	0.011607	0.590909	0.15
Eprs	3.62279	2.69951	0.000291441	0.012147	0.795455	0.425
Gstm5	3.62279	6.47768	0.000291441	0.012147	0.477273	0.025
Ndufs6	3.62279	3.48989	0.000291441	0.012147	0.568182	0.125
Rmi1	3.62279	1.89353	0.000291441	0.012147	0.704545	0.175
Tspan6	3.62279	4.682	0.000291441	0.012147	0.522727	0.125
Dynll1	3.61831	2.34242	0.000296529	0.0123456	0.886364	0.55
Ctdspl	3.60936	3.58989	0.000306957	0.012738	0.590909	0.175
Prdx4	3.60488	3.18613	0.000312298	0.0129456	0.659091	0.275
Pa2g4	3.6004	3.37551	0.000317727	0.0131279	0.636364	0.175
Phpt1	3.6004	3.82197	0.000317727	0.0131279	0.545455	0.075
Ywhaz	3.6004	2.6611	0.000317727	0.0131279	0.795455	0.4
Atp6v0a4	3.59144	4.1527	0.00032885	0.0134853	0.545455	0.125
Cd81	3.59144	2.4411	0.00032885	0.0134853	0.977273	0.8
Lamp2	3.59144	2.02273	0.00032885	0.0134853	0.909091	0.8
Rnd2	3.59144	2.25718	0.00032885	0.0134853	0.681818	0.175
Setbp1	3.59144	4.02521	0.00032885	0.0134853	0.522727	0.05
Wls	3.59144	3.08101	0.00032885	0.0134853	0.772727	0.425
Ddx17	3.58697	2.39033	0.000334547	0.0136895	0.886364	0.625
Trip6	3.58697	4.24439	0.000334547	0.0136895	0.522727	0.125
Adamtsl4	3.58249	4.5347	0.000340336	0.0138227	0.522727	0.1
Fkbp14	3.58249	32.2964	0.000340336	0.0138227	0.454545	0
Itm2a	3.58249	32.8782	0.000340336	0.0138227	0.454545	0
Yipf3	3.58249	3.28069	0.000340336	0.0138227	0.659091	0.25
Cybrd1	3.56458	3.6388	0.000364445	0.0147705	0.545455	0.075
Psmc4	3.56458	3.19929	0.000364445	0.0147705	0.659091	0.25
4833439L19Rik	3.55562	3.4024	0.000377089	0.0152022	0.590909	0.15
Socs2	3.55562	3.42074	0.000377089	0.0152022	0.590909	0.15
Srpx	3.55562	4.46226	0.000377089	0.0152022	0.522727	0.1
Dnajb11	3.54666	3.26037	0.000390142	0.0156459	0.659091	0.25
Cxxc5	3.53771	4.52066	0.000403617	0.0161354	0.5	0.075
Fam92a	3.53771	3.59964	0.000403617	0.0161354	0.545455	0.1
Frmd6	3.53771	3.38227	0.000403617	0.0161354	0.590909	0.175
Ehd1	3.53323	3.30601	0.000410516	0.0163598	0.613636	0.175
Hbp1	3.53323	2.89464	0.000410516	0.0163598	0.704545	0.375
2700081O15Rik	3.52875	3.57759	0.000417525	0.0166045	0.545455	0.1
Pebp1	3.52875	2.81243	0.000417525	0.0166045	0.613636	0.2
Cetn3	3.52427	3.43773	0.000424646	0.0168701	0.568182	0.175
1810058I24Rik	3.51979	2.52148	0.00043188	0.0170687	0.727273	0.425
Cog5	3.51979	2.22202	0.00043188	0.0170687	0.818182	0.45
Serinc1	3.51979	2.87593	0.00043188	0.0170687	0.818182	0.425
Adamts10	3.51532	3.57936	0.000439229	0.0173232	0.568182	0.125
Zcchc24	3.51532	3.38546	0.000439229	0.0173232	0.613636	0.175
Bloc1s1	3.51084	2.08473	0.000446695	0.0175814	0.840909	0.45
Tmem109	3.50636	2.56341	0.000454279	0.0178615	0.75	0.425
Mtrex	3.50188	2.6725	0.000461983	0.018127	0.75	0.35
Telo2	3.50188	3.61726	0.000461983	0.018127	0.568182	0.15
Mcrip1	3.49293	3.36223	0.000477758	0.0186884	0.659091	0.25
Surf1	3.49293	5.16044	0.000477758	0.0186884	0.477273	0.05
Ranbp1	3.48845	2.93053	0.000485833	0.0189848	0.659091	0.225
Igf1	3.48397	2.67456	0.000494035	0.0192462	0.909091	0.65
Nucb2	3.48397	2.80856	0.000494035	0.0192462	0.681818	0.3
Tmed2	3.48397	2.34979	0.000494035	0.0192462	0.818182	0.325
Inf2	3.47949	3.35858	0.000502365	0.019511	0.568182	0.125
Bhlhe40	3.47501	3.49446	0.000510827	0.0197793	0.613636	0.2
Pbx1	3.47054	2.87407	0.000519421	0.0200916	0.613636	0.175
Col5a3	3.46606	3.69532	0.00052815	0.0203468	0.590909	0.25
Gpr153	3.46606	4.17995	0.00052815	0.0203468	0.522727	0.1
Serpinb6a	3.46606	2.53499	0.00052815	0.0203468	0.840909	0.5
Ssr2	3.46606	2.90445	0.00052815	0.0203468	0.659091	0.25
Mat2b	3.46158	3.32496	0.000537015	0.0206467	0.613636	0.225
Rhoq	3.46158	3.36889	0.000537015	0.0206467	0.613636	0.175
Emb	3.4571	2.9974	0.000546019	0.0209086	0.727273	0.325
Ggcx	3.4571	3.68227	0.000546019	0.0209086	0.545455	0.125
Mlec	3.4571	2.99728	0.000546019	0.0209086	0.727273	0.275
Prrc2b	3.4571	2.87947	0.000546019	0.0209086	0.704545	0.35
Sec22b	3.45262	3.08675	0.000555163	0.0212162	0.75	0.325
Zcchc14	3.45262	3.18128	0.000555163	0.0212162	0.659091	0.225
Palm	3.44815	3.19492	0.00056445	0.0213998	0.636364	0.225
Sec23a	3.44815	3.1326	0.00056445	0.0213998	0.590909	0.25
Tmem39a	3.44815	3.41702	0.00056445	0.0213998	0.568182	0.15
Arf1	3.43919	2.27904	0.00058346	0.0219895	0.863636	0.55
Chtop	3.43919	4.06931	0.00058346	0.0219895	0.5	0.075
Gpsm1	3.43919	3.78721	0.00058346	0.0219895	0.545455	0.125
Cacna1g	3.43471	3.53055	0.000593186	0.022334	0.568182	0.225
Atf5	3.43023	5.69611	0.000603064	0.0225945	0.454545	0.025
Gorasp2	3.43023	2.47087	0.000603064	0.0225945	0.772727	0.5
Sertad4	3.43023	3.98459	0.000603064	0.0225945	0.5	0.05
Ang	3.42575	2.19699	0.000613094	0.0229253	0.795455	0.325
Ano6	3.42128	2.49248	0.000623279	0.0232152	0.818182	0.475
Lum	3.42128	4.37045	0.000623279	0.0232152	0.590909	0.275
Aqp1	3.4168	5.24763	0.000633622	0.0235774	0.477273	0.075
Arhgef10	3.41232	2.61047	0.000644124	0.0238519	0.636364	0.225
Pigk	3.41232	3.6077	0.000644124	0.0238519	0.545455	0.15
Wdr6	3.41232	3.23182	0.000644124	0.0238519	0.590909	0.2
Actg1	3.40784	1.88912	0.000654787	0.0241999	0.75	0.275
Npcd	3.40336	30.3898	0.000665615	0.0244815	0.431818	0
Plcb4	3.40336	2.94316	0.000665615	0.0244815	0.636364	0.225
1700022I11Rik	3.39441	2.35207	0.000687772	0.025127	0.636364	0.175
Atp5j	3.39441	2.45429	0.000687772	0.025127	0.863636	0.5
Erp44	3.39441	3.19714	0.000687772	0.025127	0.613636	0.2
Prelid1	3.39441	2.87728	0.000687772	0.025127	0.795455	0.4
Sel1l	3.39441	2.40149	0.000687772	0.025127	0.863636	0.5
Tgfb1i1	3.39441	2.88967	0.000687772	0.025127	0.681818	0.225
Ghr	3.38993	3.33456	0.000699105	0.0255167	0.568182	0.175
1110051M20Rik	3.38545	2.77834	0.000710612	0.0257398	0.613636	0.25
Eif6	3.38545	3.44312	0.000710612	0.0257398	0.545455	0.15
Psmd7	3.38545	2.9722	0.000710612	0.0257398	0.636364	0.225
Rps21	3.38545	2.04168	0.000710612	0.0257398	0.954545	0.475
Rps5	3.38545	2.47656	0.000710612	0.0257398	0.977273	0.75
Tm9sf3	3.38545	2.35924	0.000710612	0.0257398	0.863636	0.525
Tmed10	3.38545	2.18452	0.000710612	0.0257398	0.818182	0.55
Copg1	3.3765	2.93066	0.000734156	0.026467	0.727273	0.3
Mtss2	3.3765	5.00366	0.000734156	0.026467	0.454545	0.025
Pcbp4	3.3765	4.50331	0.000734156	0.026467	0.477273	0.05
Tpt1	3.3765	1.73566	0.000734156	0.026467	0.909091	0.4
Arl6ip5	3.36754	3.11398	0.000758422	0.0272903	0.636364	0.2
Ahcyl1	3.36306	2.94574	0.000770833	0.0276847	0.613636	0.275
Tenm3	3.36306	2.47316	0.000770833	0.0276847	0.75	0.375
Fap	3.35858	3.51254	0.000783432	0.028058	0.545455	0.175
Gask1a	3.35858	4.25689	0.000783432	0.028058	0.5	0.075
Esyt2	3.34963	2.88176	0.000809205	0.0285789	0.636364	0.275
Lurap1l	3.34963	3.73579	0.000809205	0.0285789	0.5	0.1
Tbx2	3.34515	4.22066	0.000822385	0.0289908	0.477273	0.075
Arhgef40	3.34067	2.87044	0.000835763	0.029327	0.636364	0.225
Topors	3.34067	1.74813	0.000835763	0.029327	0.727273	0.225
Eif1	3.33171	1.81198	0.000863128	0.0301487	0.954545	0.65
Eny2	3.33171	2.68485	0.000863128	0.0301487	0.590909	0.15
Btf3l4	3.32724	3.22705	0.00087712	0.0306094	0.522727	0.125
Pcgf2	3.32276	3.94971	0.000891321	0.0309917	0.477273	0.05
Tmod2	3.32276	3.92379	0.000891321	0.0309917	0.522727	0.1
Nme2	3.31828	2.33723	0.000905736	0.0314642	0.840909	0.425
Spats2l	3.3138	2.99288	0.000920367	0.0318565	0.636364	0.175
Srr	3.3138	3.64063	0.000920367	0.0318565	0.5	0.075
Zfp512b	3.3138	5.17405	0.000920367	0.0318565	0.454545	0.05
Mlf2	3.30485	2.62123	0.000950287	0.0326259	0.681818	0.3
Pdzd7	3.30485	2.36287	0.000950287	0.0326259	0.568182	0.1
Rela	3.30485	2.93581	0.000950287	0.0326259	0.590909	0.225
Sfr1	3.30485	2.83456	0.000950287	0.0326259	0.727273	0.3
Slc35a2	3.30485	3.33538	0.000950287	0.0326259	0.545455	0.15
Epas1	3.29589	3.90407	0.000981106	0.0335333	0.5	0.1
Klf13	3.29589	2.34282	0.000981106	0.0335333	0.727273	0.475
Lamb1	3.29589	2.70784	0.000981106	0.0335333	0.681818	0.3
P3h2	3.29589	2.75533	0.000981106	0.0335333	0.659091	0.3
Rhoa	3.29589	1.65532	0.000981106	0.0335333	1	0.825
Arfgap1	3.29141	3.52317	0.00099686	0.0340108	0.522727	0.125
Kank2	3.28693	3.10641	0.00101285	0.0344639	0.590909	0.2
Plekhf1	3.28693	3.90446	0.00101285	0.0344639	0.522727	0.1
Dnlz	3.27798	2.57213	0.00104554	0.0354499	0.590909	0.15
Ubr5	3.27798	2.63045	0.00104554	0.0354499	0.704545	0.35
Wdr5b	3.27798	1.93603	0.00104554	0.0354499	0.590909	0.15
Srrm2	3.2735	2.552	0.00106225	0.0359526	0.977273	0.675
Tomm5	3.2735	2.60988	0.00106225	0.0359526	0.613636	0.175
Col22a1	3.26902	4.25402	0.0010792	0.0363974	0.5	0.125
Leprot	3.26902	2.48971	0.0010792	0.0363974	0.772727	0.425
Psmb7	3.26902	2.81273	0.0010792	0.0363974	0.590909	0.25
Anxa6	3.26454	2.15947	0.00109641	0.0369124	0.795455	0.625
Lmf2	3.26454	3.07551	0.00109641	0.0369124	0.568182	0.175
Cope	3.26006	2.96301	0.00111387	0.0374013	0.772727	0.3
Rdh5	3.26006	2.01787	0.00111387	0.0374013	0.840909	0.45
Cxcl14	3.25559	5.77728	0.00113158	0.0379294	0.431818	0.025
Chst14	3.24663	6.03036	0.0011678	0.0389042	0.431818	0.025
Kazald1	3.24663	5.79476	0.0011678	0.0389042	0.431818	0.025
Man1a2	3.24215	2.91502	0.00118631	0.0393491	0.568182	0.25
Rraga	3.24215	3.77495	0.00118631	0.0393491	0.5	0.1
Copb2	3.23767	3.05165	0.00120508	0.039868	0.659091	0.275
Slc38a10	3.23767	2.58747	0.00120508	0.039868	0.704545	0.375
Srsf5	3.23767	1.81158	0.00120508	0.039868	0.931818	0.675
Adrm1	3.2332	3.01032	0.00122414	0.0403584	0.5	0.1
Ech1	3.2332	3.12458	0.00122414	0.0403584	0.727273	0.25
Npas2	3.2332	4.21425	0.00122414	0.0403584	0.477273	0.1
Wasl	3.22872	2.4867	0.00124347	0.0409603	0.704545	0.325
Clec3b	3.22424	31.4497	0.00126308	0.0412151	0.409091	0
Eif2s2	3.22424	2.26481	0.00126308	0.0412151	0.681818	0.275
Pigb	3.22424	2.49663	0.00126308	0.0412151	0.772727	0.325
Pik3r2	3.22424	3.20979	0.00126308	0.0412151	0.545455	0.15
Thoc7	3.22424	2.92124	0.00126308	0.0412151	0.545455	0.15
Tmed9	3.22424	2.66511	0.00126308	0.0412151	0.636364	0.375
Txnip	3.22424	1.95832	0.00126308	0.0412151	0.909091	0.8
Ylpm1	3.22424	2.16533	0.00126308	0.0412151	0.681818	0.225
Snrpb	3.21976	2.61434	0.00128297	0.0417929	0.75	0.375
Etfa	3.21528	2.65109	0.00130316	0.0423061	0.613636	0.3
Fzd1	3.21528	3.52795	0.00130316	0.0423061	0.545455	0.175
Tmem50a	3.21528	2.55048	0.00130316	0.0423061	0.840909	0.5
Tram1	3.21528	2.09739	0.00130316	0.0423061	0.863636	0.55
Mrpl52	3.21081	2.67856	0.00132364	0.0429344	0.568182	0.175
Atp6v1g1	3.20633	2.10001	0.00134441	0.0435342	0.681818	0.35
Fat4	3.20185	3.01528	0.00136548	0.04403	0.613636	0.275
Gfm2	3.20185	2.524	0.00136548	0.04403	0.977273	0.575
Mdh2	3.20185	2.68728	0.00136548	0.04403	0.704545	0.375
Mn1	3.20185	2.45544	0.00136548	0.04403	0.659091	0.275
Acta2	3.19737	3.31604	0.00138686	0.0445313	0.545455	0.2
Csnk1a1	3.19737	2.76563	0.00138686	0.0445313	0.954545	0.5
Fam114a2	3.19737	2.79986	0.00138686	0.0445313	0.636364	0.25
Golga2	3.19737	3.01228	0.00138686	0.0445313	0.590909	0.175
Spop	3.19737	2.39843	0.00138686	0.0445313	0.795455	0.45
Phgdh	3.19289	4.77136	0.00140855	0.0451138	0.431818	0.025
Rab5a	3.19289	3.71609	0.00140855	0.0451138	0.477273	0.075
Eif4g1	3.18841	2.4282	0.00143055	0.0456652	0.727273	0.35
Klhdc2	3.18841	3.51471	0.00143055	0.0456652	0.545455	0.15
Rbfox2	3.18841	2.97347	0.00143055	0.0456652	0.568182	0.2
Vim	3.18841	1.77324	0.00143055	0.0456652	0.977273	0.9
Arf5	3.18394	2.12035	0.00145287	0.0463001	0.886364	0.525
Strbp	3.18394	2.39602	0.00145287	0.0463001	0.704545	0.325
Aldoa	3.17946	2.35778	0.0014755	0.0468261	0.886364	0.6
Atxn2l	3.17946	2.0903	0.0014755	0.0468261	0.795455	0.4
Rpl13a	3.17946	1.86321	0.0014755	0.0468261	0.954545	0.7
Tns1	3.17946	2.45831	0.0014755	0.0468261	0.954545	0.625
Naalad2	3.17498	3.18767	0.00149847	0.0474759	0.568182	0.225
Rhbdf1	3.17498	3.42976	0.00149847	0.0474759	0.522727	0.125
Akt3	3.1705	2.52837	0.00152176	0.0478958	0.568182	0.15
C1qtnf3	3.1705	5.13848	0.00152176	0.0478958	0.454545	0.075
Matn4	3.1705	5.91321	0.00152176	0.0478958	0.431818	0.05
Ndufb6	3.1705	3.30936	0.00152176	0.0478958	0.545455	0.125
Rbis	3.1705	2.42848	0.00152176	0.0478958	0.590909	0.175
Rfng	3.1705	4.14641	0.00152176	0.0478958	0.454545	0.05
Tnfrsf1a	3.1705	2.44242	0.00152176	0.0478958	0.772727	0.375
Zfand3	3.1705	2.61218	0.00152176	0.0478958	0.613636	0.2
Npr1	3.16602	5.0168	0.00154538	0.0485992	0.431818	0.025
Cdk16	3.16155	3.46474	0.00156934	0.0490698	0.545455	0.175
Copg2	3.16155	2.61808	0.00156934	0.0490698	0.636364	0.3
Morf4l1	3.16155	1.89912	0.00156934	0.0490698	0.727273	0.3
Ubb	3.16155	1.81223	0.00156934	0.0490698	0.931818	0.7
Jam2	3.15707	3.33652	0.00159364	0.0497482	0.522727	0.175
Vcl	3.15707	2.85012	0.00159364	0.0497482	0.613636	0.275
Galc	-3.16155	-3.6893	0.00156934	0.0490698	0.136364	0.5
Skap2	-3.16155	-3.67561	0.00156934	0.0490698	0.0909091	0.5
Grk3	-3.17946	-4.9777	0.0014755	0.0468261	0.0681818	0.45
Lgals3	-3.19289	-3.8585	0.00140855	0.0451138	0.295455	0.575
Bdp1	-3.20633	-3.14079	0.00134441	0.0435342	0.181818	0.575
Dpep2	-3.22424	-6.38909	0.00126308	0.0412151	0.0681818	0.45
St6gal1	-3.2332	-4.66228	0.00122414	0.0403584	0.0454545	0.45
Patj	-3.24215	-3.61456	0.00118631	0.0393491	0.136364	0.525
Prkcd	-3.24215	-2.88443	0.00118631	0.0393491	0.340909	0.7
Cd300a	-3.24663	-8.41375	0.0011678	0.0389042	0.0227273	0.425
Clec10a	-3.24663	-8.44025	0.0011678	0.0389042	0.0227273	0.425
Hydin	-3.25111	-5.90809	0.00114956	0.0384982	0.0681818	0.45
Mroh2a	-3.25559	-4.89489	0.00113158	0.0379294	0.113636	0.475
5031439G07Rik	-3.26902	-3.67303	0.0010792	0.0363974	0.136364	0.525
Lcp2	-3.27798	-5.01194	0.00104554	0.0354499	0.0454545	0.45
Ftl1	-3.29141	-0.858616	0.00099686	0.0340108	0.977273	0.875
Ifi27l2a	-3.30485	-3.97597	0.000950287	0.0326259	0.136364	0.525
Man1a	-3.30485	-2.90637	0.000950287	0.0326259	0.227273	0.675
Pltp	-3.30485	-2.23263	0.000950287	0.0326259	0.818182	0.825
Slamf9	-3.30485	-5.87359	0.000950287	0.0326259	0.0454545	0.45
Cd36	-3.32276	-5.01182	0.000891321	0.0309917	0.227273	0.55
Plbd1	-3.33171	-6.51063	0.000863128	0.0301487	0.0454545	0.45
Rnf130	-3.33171	-2.93678	0.000863128	0.0301487	0.409091	0.625
Sp100	-3.33619	-4.74209	0.000849343	0.0297761	0.0681818	0.475
Acer3	-3.34067	-4.4779	0.000835763	0.029327	0.113636	0.5
Cxcl16	-3.34067	-3.4317	0.000835763	0.029327	0.227273	0.6
Sorl1	-3.34067	-3.8177	0.000835763	0.029327	0.136364	0.525
Lpcat2	-3.34515	-4.7697	0.000822385	0.0289908	0.0681818	0.475
Cd86	-3.34963	-32.1131	0.000809205	0.0285789	0	0.425
Csf2rb	-3.34963	-32.2159	0.000809205	0.0285789	0	0.425
Evi2b	-3.34963	-31.81	0.000809205	0.0285789	0	0.425
Gda	-3.34963	-31.4359	0.000809205	0.0285789	0	0.425
Lpxn	-3.34963	-31.9938	0.000809205	0.0285789	0	0.425
Lrmp	-3.34963	-32.2622	0.000809205	0.0285789	0	0.425
Mgl2	-3.34963	-32.2964	0.000809205	0.0285789	0	0.425
P2ry6	-3.34963	-31.982	0.000809205	0.0285789	0	0.425
Slc43a2	-3.34963	-32.0104	0.000809205	0.0285789	0	0.425
Vav1	-3.34963	-32.005	0.000809205	0.0285789	0	0.425
Vmn2r76	-3.34963	-31.9709	0.000809205	0.0285789	0	0.425
Wdfy4	-3.34963	-31.5746	0.000809205	0.0285789	0	0.425
Gpr34	-3.35858	-4.66568	0.000783432	0.028058	0.0909091	0.5
Man2b1	-3.36754	-3.1045	0.000758422	0.0272903	0.477273	0.7
Kctd12	-3.38097	-3.53117	0.000722295	0.0261382	0.340909	0.625
Snx8	-3.38545	-3.33269	0.000710612	0.0257398	0.227273	0.6
Ntrk3	-3.40784	-5.50753	0.000654787	0.0241999	0.0681818	0.475
Slc34a2	-3.41232	-1.55734	0.000644124	0.0238519	0.977273	1
Cndp2	-3.42128	-3.26138	0.000623279	0.0232152	0.181818	0.6
Arhgap9	-3.43023	-6.42234	0.000603064	0.0225945	0.0227273	0.45
Snx5	-3.43023	-2.74153	0.000603064	0.0225945	0.522727	0.75
Prkcb	-3.43919	-5.29539	0.00058346	0.0219895	0.0454545	0.475
Tcirg1	-3.43919	-4.06557	0.00058346	0.0219895	0.204545	0.55
Ugt1a10	-3.43919	-6.61862	0.00058346	0.0219895	0.0227273	0.45
Atf3	-3.44815	-3.50926	0.00056445	0.0213998	0.545455	0.775
Neurl3	-3.44815	-8.43096	0.00056445	0.0213998	0.0227273	0.45
Slfn2	-3.44815	-7.96444	0.00056445	0.0213998	0.0227273	0.45
Trem2	-3.44815	-8.9915	0.00056445	0.0213998	0.0227273	0.45
Slco2b1	-3.47501	-4.12495	0.000510827	0.0197793	0.136364	0.55
Nabp1	-3.51979	-4.77884	0.00043188	0.0170687	0.0681818	0.5
Ugt1a2	-3.54666	-31.8508	0.000390142	0.0156459	0	0.45
Ugt1a5	-3.54666	-31.8508	0.000390142	0.0156459	0	0.45
Ugt1a8	-3.54666	-31.8718	0.000390142	0.0156459	0	0.45
Ugt1a9	-3.54666	-31.9104	0.000390142	0.0156459	0	0.45
Otulinl	-3.55562	-7.85169	0.000377089	0.0152022	0.0454545	0.475
Ptpro	-3.58249	-5.35737	0.000340336	0.0138227	0.0681818	0.5
Tep1	-3.59144	-3.63014	0.00032885	0.0134853	0.272727	0.625
Vsir	-3.61384	-3.63018	0.000301701	0.0125472	0.25	0.625
Fgd2	-3.63623	-5.12093	0.000276662	0.011607	0.0454545	0.5
St8sia4	-3.63623	-4.51695	0.000276662	0.011607	0.159091	0.55
Dnah8	-3.64966	-7.42203	0.000262587	0.0110897	0.0227273	0.475
Dok2	-3.64966	-8.30865	0.000262587	0.0110897	0.0227273	0.475
Sirpa	-3.65414	-3.81845	0.000258047	0.0109342	0.25	0.65
Evi2a	-3.65862	-5.44635	0.00025358	0.0107929	0.113636	0.525
Cd33	-3.67205	-7.85663	0.000240612	0.0102753	0.0681818	0.5
Tmem106a	-3.67205	-6.91945	0.000240612	0.0102753	0.0681818	0.5
Blnk	-3.70788	-6.24937	0.000209005	0.00912975	0.0454545	0.5
Nav2	-3.70788	-3.87724	0.000209005	0.00912975	0.136364	0.575
Arrb2	-3.71683	-4.87046	0.000201737	0.00887315	0.0909091	0.525
Dip2b	-3.71683	-3.51558	0.000201737	0.00887315	0.227273	0.675
Fli1	-3.72579	-3.87848	0.000194706	0.00864358	0.181818	0.6
Arhgap15	-3.7437	-32.6528	0.00018133	0.00812536	0	0.475
Ms4a6d	-3.7437	-32.5452	0.00018133	0.00812536	0	0.475
Ncf4	-3.7437	-32.1351	0.00018133	0.00812536	0	0.475
Ugt1a1	-3.7437	-32.0606	0.00018133	0.00812536	0	0.475
Ugt1a6b	-3.7437	-31.9352	0.00018133	0.00812536	0	0.475
Selplg	-3.80639	-6.36792	0.000141008	0.00657312	0.0227273	0.5
Wwp1	-3.82431	-3.67592	0.000131141	0.00616587	0.454545	0.7
Atp2b1	-3.85118	-2.74091	0.000117552	0.00562395	0.545455	0.825
Clec4a3	-3.85118	-9.59365	0.000117552	0.00562395	0.0227273	0.5
Ms4a6b	-3.85118	-7.78738	0.000117552	0.00562395	0.0227273	0.5
B2m	-3.86013	-1.51342	0.000113326	0.00544907	0.954545	1
Pla2g7	-3.86013	-4.17849	0.000113326	0.00544907	0.181818	0.625
Adap2	-3.86461	-6.44876	0.000111267	0.00538397	0.0681818	0.525
Nt5dc2	-3.86909	-3.64332	0.000109243	0.00531298	0.136364	0.625
Selenop	-3.86909	-1.67904	0.000109243	0.00531298	0.954545	0.975
Wfdc17	-3.87357	-7.48781	0.000107254	0.00524969	0.0681818	0.525
Fth1	-3.90491	-1.28142	9.42595e-05	0.00466749	0.954545	0.975
Efhd2	-3.91387	-4.31909	9.0829e-05	0.00450932	0.181818	0.625
Ankrd44	-3.9273	-3.46636	8.59037e-05	0.00429834	0.295455	0.725
Tmsb4x	-3.93178	-1.20389	8.43188e-05	0.00423012	0.954545	0.95
Prcp	-3.93626	-3.56637	8.27615e-05	0.00417946	0.25	0.675
Tmem176b	-3.94074	-3.16273	8.12315e-05	0.00410762	0.636364	0.875
Ugt1a6a	-3.94074	-32.7211	8.12315e-05	0.00410762	0	0.5
Csmd2	-3.96761	-7.28518	7.25982e-05	0.00371535	0.0454545	0.525
Lair1	-3.96761	-7.80792	7.25982e-05	0.00371535	0.0454545	0.525
Slc11a1	-3.96761	-6.89134	7.25982e-05	0.00371535	0.0909091	0.55
Iqgap2	-3.98104	-6.28388	6.86143e-05	0.00354953	0.0227273	0.525
AW822073	-3.98552	-4.91672	6.73329e-05	0.00348797	0.0681818	0.55
Serinc3	-4.00791	-1.64372	6.12587e-05	0.0032214	0.931818	0.925
Plek	-4.01687	-4.57421	5.89774e-05	0.00311	0.25	0.625
D10Wsu102e	-4.02134	-3.98356	5.78672e-05	0.00306415	0.272727	0.675
Cacna1d	-4.02582	-6.82482	5.67767e-05	0.00301897	0.0227273	0.525
Lyz1	-4.0303	-5.49454	5.57058e-05	0.0029828	0.0454545	0.55
Baz1a	-4.05269	-8.37273	5.0632e-05	0.00274578	0.0227273	0.525
Hpgds	-4.05269	-7.73798	5.0632e-05	0.00274578	0.0227273	0.525
Sema4a	-4.05269	-8.31823	5.0632e-05	0.00274578	0.0227273	0.525
Csf2ra	-4.05717	-5.59331	4.96713e-05	0.00270521	0.0454545	0.55
Lst1	-4.06612	-6.19857	4.78014e-05	0.00261456	0.0681818	0.55
Mef2c	-4.07508	-3.60612	4.59984e-05	0.00252317	0.227273	0.7
Cfp	-4.09299	-6.03945	4.2584e-05	0.00238034	0.0454545	0.55
Tbxas1	-4.10195	-5.90537	4.09684e-05	0.00230013	0.0454545	0.55
Ubxn11	-4.11986	-2.27078	3.791e-05	0.00214737	0.75	0.8
Arhgap30	-4.13777	-33.0827	3.50691e-05	0.0020073	0	0.525
Ctsh	-4.13777	-3.32162	3.50691e-05	0.0020073	0.431818	0.8
Dennd1c	-4.13777	-32.2005	3.50691e-05	0.0020073	0	0.525
Ncf2	-4.13777	-6.15044	3.50691e-05	0.0020073	0.0227273	0.55
Ugt1a7c	-4.13777	-32.2885	3.50691e-05	0.0020073	0	0.525
Nfkbiz	-4.14673	-3.92355	3.37257e-05	0.00195978	0.272727	0.725
C5ar1	-4.15121	-7.17966	3.30724e-05	0.00192475	0.113636	0.575
Aif1	-4.15569	-6.66269	3.24312e-05	0.00189321	0.0454545	0.55
Fcrls	-4.1736	-8.54449	2.99825e-05	0.00176647	0.0454545	0.55
Ifi207	-4.1736	-8.43085	2.99825e-05	0.00176647	0.0454545	0.55
Prune2	-4.17808	-5.4418	2.93984e-05	0.00174011	0.0681818	0.575
Cotl1	-4.20942	-3.85476	2.56022e-05	0.00154659	0.181818	0.725
Neb	-4.20942	-5.08636	2.56022e-05	0.00154659	0.0681818	0.6
Tm6sf1	-4.20942	-4.62257	2.56022e-05	0.00154659	0.113636	0.6
Dab2	-4.22734	-3.19059	2.36474e-05	0.0014445	0.545455	0.8
Ccdc152	-4.24973	-2.17823	2.14031e-05	0.00131583	0.931818	0.875
Cd48	-4.2542	-9.51722	2.09793e-05	0.00129394	0.0227273	0.55
Clec12a	-4.2542	-9.64776	2.09793e-05	0.00129394	0.0227273	0.55
Pik3ap1	-4.2542	-8.73451	2.09793e-05	0.00129394	0.0227273	0.55
Sla	-4.2542	-9.12864	2.09793e-05	0.00129394	0.0227273	0.55
Evi2	-4.27212	-5.43106	1.93625e-05	0.00121984	0.0909091	0.6
Ptafr	-4.28107	-6.7345	1.85994e-05	0.00117564	0.0454545	0.575
Rac2	-4.30346	-7.85438	1.68148e-05	0.00107171	0.0681818	0.575
Syk	-4.30346	-7.16206	1.68148e-05	0.00107171	0.0681818	0.575
Itga4	-4.40646	-5.92124	1.05073e-05	0.000705006	0.0681818	0.6
Il6ra	-4.44676	-8.32219	8.71735e-06	0.000594306	0.0227273	0.575
Myo1f	-4.45124	-6.21614	8.5375e-06	0.00058413	0.0681818	0.6
Folr2	-4.45572	-10.0994	8.3612e-06	0.00057724	0.0227273	0.575
Itgb2	-4.45572	-8.92699	8.3612e-06	0.00057724	0.0227273	0.575
Fermt3	-4.50498	-7.20154	6.63794e-06	0.000465851	0.0681818	0.6
Duxf3	-4.51394	-5.3073	6.36355e-06	0.000451576	0.0681818	0.6
Fam49b	-4.52289	-5.2259	6.10004e-06	0.000437758	0.113636	0.65
Pip4k2a	-4.5408	-4.7551	5.604e-06	0.000408301	0.136364	0.675
Psmb8	-4.54976	-7.31998	5.3707e-06	0.000393556	0.0454545	0.6
Apoe	-4.58559	-2.86945	4.52716e-06	0.000335608	1	1
Cd52	-4.58559	-8.32893	4.52716e-06	0.000335608	0.0454545	0.6
Nfam1	-4.59454	-6.2197	4.33702e-06	0.000324029	0.159091	0.65
Cd83	-4.63037	-6.5127	3.65019e-06	0.000276502	0.159091	0.65
Cd93	-4.64828	-6.78248	3.34716e-06	0.000255576	0.0454545	0.625
Cd14	-4.65724	-8.33297	3.20484e-06	0.000246186	0.0909091	0.625
Cd300c2	-4.65724	-9.23396	3.20484e-06	0.000246186	0.0227273	0.6
Ciita	-4.65724	-10.0601	3.20484e-06	0.000246186	0.0227273	0.6
Ttn	-4.66619	-5.13991	3.06834e-06	0.000238096	0.181818	0.7
Coro1a	-4.67963	-6.81189	2.87399e-06	0.000223925	0.0681818	0.625
H2-D1	-4.71097	-2.01326	2.46537e-06	0.000195276	0.909091	0.925
Cd300ld	-4.72441	-8.116	2.30788e-06	0.000186674	0.0681818	0.625
Unc93b1	-4.72441	-4.69808	2.30788e-06	0.000186674	0.340909	0.775
Dock8	-4.72889	-6.3897	2.25756e-06	0.000183772	0.113636	0.65
F13a1	-4.72889	-33.2464	2.25756e-06	0.000183772	0	0.6
P2rx4	-4.78262	-4.46122	1.73023e-06	0.000144544	0.272727	0.75
Fxyd5	-4.79158	-5.07638	1.65474e-06	0.000138846	0.159091	0.7
Ifi203	-4.81845	-6.10139	1.4468e-06	0.000122203	0.0909091	0.65
Srgn	-4.84979	-6.12359	1.2359e-06	0.000106032	0.113636	0.675
Clec4a2	-4.85875	-9.25236	1.18129e-06	0.000102498	0.0227273	0.625
Cybb	-4.85875	-10.2924	1.18129e-06	0.000102498	0.0227273	0.625
Mpeg1	-4.87218	-8.82238	1.10371e-06	9.73151e-05	0.0909091	0.65
Inpp5d	-4.89905	-6.54056	9.62996e-07	8.67105e-05	0.0909091	0.675
Arhgap18	-4.90353	-6.0881	9.41289e-07	8.51577e-05	0.0681818	0.675
Clec4a1	-4.92592	-33.5926	8.39636e-07	7.70568e-05	0	0.625
Il10ra	-4.92592	-33.0024	8.39636e-07	7.70568e-05	0	0.625
Nrros	-4.92592	-33.9246	8.39636e-07	7.70568e-05	0	0.625
Entpd1	-4.93488	-7.64419	8.02009e-07	7.43182e-05	0.0681818	0.65
Lyn	-4.93488	-8.03934	8.02009e-07	7.43182e-05	0.0681818	0.65
Arhgdib	-4.9707	-6.20055	6.67106e-07	6.30415e-05	0.0909091	0.7
Itgam	-4.99757	-8.60662	5.80568e-07	5.54123e-05	0.0454545	0.65
Ucp2	-5.01101	-5.12804	5.41462e-07	5.23341e-05	0.204545	0.775
Pde6h	-5.07818	-5.55431	3.81072e-07	3.84883e-05	0.0909091	0.7
Nckap1l	-5.10952	-6.99594	3.22971e-07	3.35065e-05	0.0681818	0.675
Ms4a6c	-5.12296	-33.5874	3.00778e-07	3.1547e-05	0	0.65
Rgs10	-5.12296	-5.11237	3.00778e-07	3.1547e-05	0.227273	0.75
Spi1	-5.12296	-32.8874	3.00778e-07	3.1547e-05	0	0.65
H2-DMb1	-5.14535	-8.31995	2.67024e-07	2.83178e-05	0.0681818	0.675
AC149090.1	-5.14983	-3.69371	2.60726e-07	2.78045e-05	0.5	0.85
Pirb	-5.20356	-9.47892	1.95502e-07	2.16973e-05	0.0454545	0.675
C3ar1	-5.23043	-7.64379	1.69113e-07	1.91585e-05	0.113636	0.7
H2-DMa	-5.24387	-6.81372	1.57245e-07	1.79203e-05	0.204545	0.725
Cd68	-5.2573	-7.89123	1.46184e-07	1.68103e-05	0.0909091	0.7
Gas7	-5.27969	-7.00757	1.29401e-07	1.52477e-05	0.159091	0.725
Maf	-5.30208	-4.66661	1.14489e-07	1.3702e-05	0.454545	0.875
Arhgap45	-5.32	-33.4599	1.0377e-07	1.26573e-05	0	0.675
Cd53	-5.32	-34.3349	1.0377e-07	1.26573e-05	0	0.675
Ly86	-5.35582	-9.22922	8.5169e-08	1.05571e-05	0.0681818	0.7
Rassf4	-5.35582	-9.23231	8.5169e-08	1.05571e-05	0.0681818	0.7
Sfi1	-5.3603	-4.88792	8.30845e-08	1.0366e-05	0.204545	0.775
Ms4a7	-5.38269	-8.51727	7.33812e-08	9.21562e-06	0.0454545	0.7
Ptpn18	-5.39165	-7.64218	6.98155e-08	8.82588e-06	0.0454545	0.7
H2-K1	-5.40956	-3.76327	6.31806e-08	8.12157e-06	0.75	0.95
Ehd4	-5.4409	-6.73004	5.30107e-08	6.90731e-06	0.0681818	0.725
Lilrb4a	-5.56629	-9.1556	2.60218e-08	3.59949e-06	0.0681818	0.725
Stab1	-5.57077	-7.49644	2.53616e-08	3.52093e-06	0.159091	0.75
Ptpn6	-5.57973	-7.77277	2.40898e-08	3.35657e-06	0.0454545	0.725
Ccl9	-5.60659	-7.54448	2.06346e-08	2.91773e-06	0.136364	0.75
Lgmn	-5.61555	-5.6458	1.95937e-08	2.79122e-06	0.318182	0.85
Cd84	-5.66481	-10.3918	1.47187e-08	2.18651e-06	0.0227273	0.725
Camk2a	-5.67824	-5.74124	1.36084e-08	2.04544e-06	0.159091	0.8
Cyth4	-5.73198	-8.65878	9.92639e-09	1.55316e-06	0.0909091	0.75
Alox5ap	-5.83498	-7.40791	5.37976e-09	8.96892e-07	0.113636	0.775
Fyb	-5.98276	-7.20092	2.19393e-09	3.96967e-07	0.159091	0.8
Trf	-6.02754	-8.65947	1.66477e-09	3.19385e-07	0.159091	0.8
Ptprc	-6.14845	-7.60757	7.82457e-10	1.63239e-07	0.159091	0.825
Pf4	-6.15292	-10.3124	7.60672e-10	1.59566e-07	0.0909091	0.8
Ccl6	-6.16188	-9.86507	7.18861e-10	1.51628e-07	0.0909091	0.8
C1qc	-6.18875	-9.86609	6.06435e-10	1.30805e-07	0.227273	0.825
Lcp1	-6.19771	-10.1935	5.72923e-10	1.24989e-07	0.0681818	0.8
Dock2	-6.30518	-34.5951	2.87859e-10	6.78388e-08	0	0.8
Fcgr3	-6.40818	-9.8032	1.4727e-10	3.74833e-08	0.0681818	0.825
C1qa	-6.51117	-9.3158	7.45662e-11	2.03342e-08	0.136364	0.85
Pld4	-6.57387	-9.73446	4.90252e-11	1.43976e-08	0.0909091	0.85
Fcgr2b	-6.64552	-11.4818	3.02156e-11	9.22857e-09	0.0454545	0.85
Lilr4b	-6.67239	-12.3458	2.51679e-11	7.87591e-09	0.0227273	0.85
Ctsc	-6.69925	-9.17586	2.09487e-11	6.72082e-09	0.181818	0.875
Adgre1	-6.71717	-9.04762	1.85293e-11	5.995e-09	0.136364	0.875
Laptm5	-6.72612	-9.33318	1.74244e-11	5.7846e-09	0.136364	0.875
Mrc1	-6.74851	-9.59607	1.49368e-11	5.09159e-09	0.113636	0.875
Ctss	-6.76195	-9.17157	1.36149e-11	4.6828e-09	0.272727	0.9
Fcer1g	-6.80673	-11.0286	9.98432e-12	3.6303e-09	0.0909091	0.875
C1qb	-6.96794	-9.30728	3.21615e-12	1.30623e-09	0.454545	0.925
Tyrobp	-6.9769	-9.71926	3.01772e-12	1.23882e-09	0.136364	0.9
Zeb2	-7.04855	-6.88451	1.80797e-12	7.93385e-10	0.295455	0.95
Csf1r	-7.07541	-8.67692	1.49002e-12	7.02297e-10	0.568182	0.95
H2-Aa	-7.27693	-9.32335	3.41502e-13	2.28735e-10	0.795455	0.975
H2-Eb1	-7.3441	-9.35147	2.07146e-13	1.68264e-10	0.636364	0.975
Lyz2	-7.3441	-9.30111	2.07146e-13	1.68264e-10	0.931818	1
Cd74	-7.53218	-9.58892	4.98992e-14	6.42619e-11	0.886364	1
H2-Ab1	-7.74713	-9.54444	9.39915e-15	2.39227e-11	0.795455	1

## Sheet: FAPs vs 2
names	scores	logfoldchanges	pvals	pvals_adj	pct_FAPs	pct_2
Col3a1	9.95433	11.1948	2.41446e-23	2.70258e-19	1	0.55
Gsn	9.93654	9.78722	2.88681e-23	2.70258e-19	1	0.75
Col1a1	9.92129	10.3201	3.36374e-23	2.70258e-19	1	0.375
Col1a2	9.91621	9.90412	3.53944e-23	2.70258e-19	1	0.5
Ltbp4	9.91621	10.6389	3.53944e-23	2.70258e-19	1	0.125
Dcn	9.87174	11.9738	5.52007e-23	2.8423e-19	0.994898	0.425
Col5a1	9.86538	8.8702	5.88096e-23	2.8423e-19	0.994898	0.35
Sparc	9.86411	10.3358	5.95589e-23	2.8423e-19	0.994898	0.425
Mmp2	9.82472	11.0275	8.81169e-23	3.45004e-19	0.989796	0.2
Fstl1	9.82218	10.066	9.03672e-23	3.45004e-19	0.989796	0.3
Col6a2	9.78025	11.1038	1.36873e-22	4.38873e-19	0.984694	0.125
Igfbp7	9.77771	10.76	1.40353e-22	4.38873e-19	0.984694	0.125
Fbn1	9.77135	7.71683	1.49441e-22	4.38873e-19	0.989796	0.425
Serping1	9.75992	10.4971	1.6729e-22	4.53304e-19	0.984694	0.225
C1s1	9.75357	12.7128	1.78101e-22	4.53304e-19	0.979592	0.025
Col5a2	9.73323	10.6043	2.17562e-22	5.19131e-19	0.979592	0.125
Fbln2	9.71799	10.8396	2.52729e-22	5.67569e-19	0.979592	0.075
Clec3b	9.657	36.3734	4.59133e-22	8.52496e-19	0.969388	0
Igfbp6	9.64937	9.70243	4.9458e-22	8.52496e-19	0.979592	0.125
Nid1	9.64937	9.76448	4.9458e-22	8.52496e-19	0.979592	0.25
Cd34	9.64429	9.12914	5.19703e-22	8.52496e-19	0.984694	0.15
Col6a1	9.64302	9.88173	5.26178e-22	8.52496e-19	0.97449	0.225
Tnxb	9.63666	7.84159	5.59772e-22	8.52496e-19	0.989796	0.325
Pcolce	9.63412	9.97672	5.73797e-22	8.52496e-19	0.97449	0.15
Lum	9.62904	9.63913	6.02897e-22	8.52496e-19	0.979592	0.275
Serpinh1	9.62904	9.83968	6.02897e-22	8.52496e-19	0.969388	0.075
Fndc1	9.596	9.39058	8.31043e-22	1.10762e-18	0.979592	0.175
Entpd2	9.59473	12.4648	8.41347e-22	1.10762e-18	0.964286	0.025
Col6a3	9.59092	8.88725	8.73022e-22	1.11101e-18	0.979592	0.275
Abca8a	9.57822	9.42301	9.87371e-22	1.216e-18	0.969388	0.125
Htra3	9.57313	9.22518	1.03715e-21	1.23739e-18	0.969388	0.225
Mfap5	9.53628	10.0898	1.48044e-21	1.71273e-18	0.964286	0.175
Loxl1	9.5312	9.22754	1.55475e-21	1.7458e-18	0.964286	0.125
Serpinf1	9.51722	9.4876	1.77869e-21	1.94019e-18	0.969388	0.225
Mmp14	9.49943	7.06036	2.11035e-21	2.17754e-18	0.989796	0.3
C1ra	9.48165	9.24213	2.50307e-21	2.51479e-18	0.964286	0.05
Npdc1	9.4664	8.42014	2.89664e-21	2.7647e-18	0.97449	0.1
Hspg2	9.41049	7.31079	4.9384e-21	4.48901e-18	0.979592	0.3
Itm2a	9.40286	38.0979	5.30978e-21	4.71435e-18	0.943878	0
Apod	9.40032	10.16	5.43961e-21	4.71985e-18	0.954082	0.1
Rcn3	9.37491	9.75805	6.92353e-21	5.87392e-18	0.94898	0.075
Col5a3	9.36729	8.06042	7.4422e-21	6.1767e-18	0.969388	0.25
Nfix	9.35839	6.19756	8.09603e-21	6.43938e-18	0.984694	0.275
Itih5	9.3495	9.92198	8.80663e-21	6.86162e-18	0.94898	0.125
Gnas	9.34187	5.22677	9.46455e-21	7.22675e-18	1	0.75
Gas1	9.33679	8.64758	9.92994e-21	7.43343e-18	0.954082	0.1
Htra1	9.29867	9.783	1.42214e-20	1.00545e-17	0.938776	0.075
Dpt	9.28342	9.16066	1.64121e-20	1.13924e-17	0.943878	0.15
Islr	9.24657	10.8346	2.31806e-20	1.49998e-17	0.933673	0.075
Col4a1	9.23514	7.547	2.57956e-20	1.61446e-17	0.969388	0.35
Bgn	9.22751	9.52582	2.76988e-20	1.70562e-17	0.959184	0.2
Col4a2	9.20464	7.60219	3.42815e-20	2.045e-17	0.964286	0.25
Cavin3	9.19956	35.8132	3.59423e-20	2.11109e-17	0.923469	0
Pdgfra	9.19702	7.1475	3.68023e-20	2.12885e-17	0.969388	0.25
Igfbp4	9.19194	6.96754	3.85839e-20	2.19859e-17	0.979592	0.375
Ccdc80	9.17415	8.38221	4.5517e-20	2.4825e-17	0.954082	0.2
Sparcl1	9.15	9.88988	5.6932e-20	3.06134e-17	0.933673	0.175
Mgp	9.13857	9.7432	6.32853e-20	3.3557e-17	0.938776	0.1
Rarres2	9.12586	8.81499	7.11686e-20	3.72202e-17	0.938776	0.075
Sdc2	9.12078	8.30584	7.45871e-20	3.84809e-17	0.938776	0.1
Ogn	9.09028	9.151	9.87825e-20	4.95539e-17	0.933673	0.15
Lamc1	9.08901	7.64657	9.99436e-20	4.95539e-17	0.943878	0.225
Lama2	9.0547	6.68165	1.36939e-19	6.70264e-17	0.959184	0.325
Cygb	9.05216	9.09519	1.40165e-19	6.77368e-17	0.928571	0.05
Mxra8	9.042	8.58771	1.53835e-19	7.3414e-17	0.94898	0.1
Ly6a	9.03692	9.31942	1.61156e-19	7.58708e-17	0.954082	0.1
Tuba1a	9.03437	6.1871	1.64945e-19	7.58708e-17	0.964286	0.3
Fxyd1	9.02421	7.22672	1.81e-19	8.22645e-17	0.94898	0.075
Abi3bp	9.01404	6.57691	1.98597e-19	8.92006e-17	0.97449	0.35
Ctsl	9.00134	6.57435	2.22987e-19	9.89908e-17	0.994898	0.45
Plpp3	8.96322	8.74182	3.15343e-19	1.35272e-16	0.918367	0.075
Cavin1	8.95051	7.38325	3.53845e-19	1.48451e-16	0.923469	0.15
Ppic	8.9378	8.96309	3.96983e-19	1.64739e-16	0.908163	0.075
Prelp	8.92001	9.58761	4.66229e-19	1.87365e-16	0.908163	0.075
Pdgfrb	8.90858	5.53834	5.16912e-19	2.0557e-16	0.97449	0.425
Rnase4	8.90095	6.08902	5.53686e-19	2.17924e-16	0.964286	0.575
Lama4	8.87935	6.74234	6.72504e-19	2.61988e-16	0.94898	0.25
Laptm4a	8.87173	4.69838	7.20189e-19	2.77731e-16	0.979592	0.625
Adamts2	8.86665	6.38754	7.53818e-19	2.87793e-16	0.943878	0.35
Nedd4	8.84632	5.90922	9.0456e-19	3.38571e-16	0.989796	0.55
Lrrc61	8.84378	7.99457	9.25382e-19	3.43002e-16	0.928571	0.05
Ebf1	8.83107	7.01145	1.03681e-18	3.80609e-16	0.97449	0.1
Pcdhgc4	8.82726	7.319	1.07275e-18	3.90052e-16	0.913265	0.125
Aebp1	8.80438	8.23812	1.31573e-18	4.73886e-16	0.913265	0.075
Axl	8.74339	5.33808	2.26213e-18	7.99662e-16	0.984694	0.575
Fkbp9	8.69892	7.99056	3.35059e-18	1.1629e-15	0.908163	0.125
Sptbn1	8.67859	5.10063	4.00709e-18	1.37822e-15	0.989796	0.525
Ctsk	8.67732	8.51532	4.05209e-18	1.38126e-15	0.892857	0.075
Akap12	8.67351	9.52408	4.19013e-18	1.41567e-15	0.877551	0.025
S100a6	8.61506	6.52898	6.99073e-18	2.3208e-15	0.989796	0.375
Pcdhgc3	8.61251	7.67552	7.1475e-18	2.35239e-15	0.887755	0.1
Fn1	8.59981	7.01112	7.98493e-18	2.60554e-15	0.959184	0.55
Spry2	8.59473	7.82331	8.34639e-18	2.70041e-15	0.882653	0.05
Plxdc2	8.56677	6.67026	1.06427e-17	3.38598e-15	0.923469	0.25
Pcdhga5	8.56423	7.2547	1.08801e-17	3.43288e-15	0.887755	0.125
Pcdhga4	8.55152	7.46576	1.21474e-17	3.80135e-15	0.882653	0.1
Pcdhga10	8.54644	7.45446	1.26943e-17	3.94017e-15	0.882653	0.1
Pcdhga9	8.5439	7.44578	1.29767e-17	3.9634e-15	0.882653	0.1
Calu	8.53628	6.43823	1.38618e-17	4.20011e-15	0.94898	0.3
Pcdhga1	8.50197	7.17993	1.86404e-17	5.51668e-15	0.882653	0.125
Pcdhga6	8.5007	7.28556	1.88456e-17	5.5345e-15	0.887755	0.1
Smoc2	8.49943	8.41485	1.9053e-17	5.55271e-15	0.903061	0.225
Gstm2	8.48799	34.8257	2.10241e-17	6.08074e-15	0.852041	0
Lrp1	8.48545	4.85818	2.14887e-17	6.16839e-15	0.994898	0.65
Lamb1	8.48291	6.48311	2.19635e-17	6.25762e-15	0.933673	0.3
Pcdhga8	8.47782	6.91292	2.29442e-17	6.48863e-15	0.882653	0.15
Pcdhgb7	8.46893	6.99009	2.47656e-17	6.95222e-15	0.882653	0.125
Lamb2	8.46639	7.73355	2.53117e-17	7.05365e-15	0.882653	0.075
Bmp1	8.46258	6.48352	2.61532e-17	7.23534e-15	0.943878	0.25
Tmsb10	8.44606	4.39595	3.01302e-17	8.27561e-15	0.954082	0.225
Pcdhgb2	8.43844	6.99123	3.21615e-17	8.77044e-15	0.882653	0.125
Pcdhgb1	8.41429	6.66047	3.95274e-17	1.07027e-14	0.887755	0.15
Nbl1	8.37871	7.86688	5.35091e-17	1.43864e-14	0.867347	0.1
Selenom	8.3749	5.68992	5.52698e-17	1.47559e-14	0.923469	0.175
Mfap2	8.34568	7.75002	7.08071e-17	1.86433e-14	0.867347	0.075
Pcdhgb4	8.34314	6.60433	7.23461e-17	1.8918e-14	0.897959	0.15
Pcdhga2	8.33932	6.84949	7.47167e-17	1.9405e-14	0.882653	0.125
Dtx3	8.3317	6.35222	7.96899e-17	2.04188e-14	0.903061	0.125
Mxra7	8.32916	7.37221	8.14191e-17	2.07228e-14	0.862245	0.075
Lhfp	8.32026	7.36179	8.77678e-17	2.21907e-14	0.882653	0.1
Gpx3	8.2796	8.97941	1.23587e-16	3.08386e-14	0.857143	0.125
Pcdhgb6	8.27198	6.52925	1.31754e-16	3.2663e-14	0.887755	0.15
Maged1	8.25419	8.43213	1.52936e-16	3.74283e-14	0.862245	0.05
Grb10	8.25292	6.69508	1.54572e-16	3.75876e-14	0.872449	0.125
Egfr	8.2453	7.0517	1.64753e-16	3.98098e-14	0.872449	0.125
Fgfr1	8.23513	5.29552	1.79363e-16	4.30675e-14	0.964286	0.425
Ddr2	8.22369	6.02008	1.97329e-16	4.6504e-14	0.913265	0.25
Ace	8.21861	6.91511	2.05873e-16	4.82198e-14	0.887755	0.15
Cd9	8.21607	5.688	2.10281e-16	4.89519e-14	0.94898	0.35
Pcdhgc5	8.2059	6.13473	2.28861e-16	5.29543e-14	0.887755	0.2
Pcdhga3	8.20336	6.51797	2.33753e-16	5.34386e-14	0.892857	0.15
Sh3d19	8.20336	5.78408	2.33753e-16	5.34386e-14	0.933673	0.2
Abca8b	8.18049	6.60068	2.82689e-16	6.38608e-14	0.872449	0.15
Pcdhgb5	8.18049	6.51486	2.82689e-16	6.38608e-14	0.882653	0.15
Ccl11	8.17541	10.496	2.94864e-16	6.58323e-14	0.826531	0.025
Steap3	8.17541	5.63588	2.94864e-16	6.58323e-14	0.908163	0.325
Txndc5	8.17287	6.3836	3.01145e-16	6.68436e-14	0.892857	0.2
Pam	8.16524	5.18024	3.20787e-16	7.0792e-14	0.979592	0.425
Cd248	8.16016	9.54615	3.34578e-16	7.34111e-14	0.826531	0.025
Selenow	8.14364	4.54246	3.83561e-16	8.36777e-14	0.97449	0.425
Kdelr2	8.12458	5.52171	4.48905e-16	9.73766e-14	0.94898	0.275
Pcdhga11	8.10552	6.33141	5.25192e-16	1.13281e-13	0.892857	0.175
Mtch1	8.10171	5.86965	5.41917e-16	1.16232e-13	0.903061	0.25
Il6st	8.10044	5.32433	5.47607e-16	1.16796e-13	0.933673	0.375
Bicc1	8.0979	6.11098	5.59166e-16	1.18599e-13	0.892857	0.175
Ddah2	8.0763	6.51663	6.67629e-16	1.40048e-13	0.867347	0.1
Ecm2	8.06867	7.24703	7.1066e-16	1.4826e-13	0.857143	0.125
Thbs3	8.04072	7.46389	8.93127e-16	1.83322e-13	0.852041	0.1
Cnn3	8.03818	7.59914	9.11842e-16	1.86162e-13	0.826531	0.05
Bsg	8.03055	4.60503	9.70336e-16	1.94976e-13	0.933673	0.45
G430095P16Rik	7.99752	6.45034	1.26953e-15	2.53761e-13	0.846939	0.025
Col15a1	7.98227	6.55033	1.43668e-15	2.85674e-13	0.852041	0.15
Dpep1	7.96194	9.07972	1.69365e-15	3.35026e-13	0.816327	0.075
Medag	7.95431	7.23638	1.80126e-15	3.52659e-13	0.857143	0.1
Sod3	7.95177	6.58301	1.83861e-15	3.58134e-13	0.877551	0.175
Nfia	7.94288	5.16859	1.97542e-15	3.80898e-13	0.97449	0.325
Tmed3	7.94161	6.3357	1.99577e-15	3.82887e-13	0.877551	0.175
Nfib	7.9289	5.09432	2.21093e-15	4.22045e-13	0.979592	0.35
Rhoj	7.92382	6.14698	2.30325e-15	4.37481e-13	0.877551	0.175
Fhl1	7.92128	7.09761	2.35083e-15	4.44307e-13	0.831633	0.1
Tppp3	7.9162	5.13462	2.4489e-15	4.60562e-13	0.943878	0.55
Prss23	7.91365	9.64787	2.49943e-15	4.67762e-13	0.806122	0.05
Ltbp3	7.89586	5.32736	2.8831e-15	5.36932e-13	0.928571	0.3
Angptl2	7.8857	6.6448	3.1278e-15	5.79675e-13	0.872449	0.15
S100a11	7.84504	3.93426	4.32823e-15	7.94438e-13	0.94898	0.325
Slc25a4	7.83996	5.75387	4.50707e-15	8.19385e-13	0.928571	0.2
Hmcn2	7.80946	5.81553	5.74337e-15	1.03429e-12	0.887755	0.575
Fbln5	7.80438	6.01157	5.97962e-15	1.07178e-12	0.857143	0.225
P4hb	7.79167	5.07141	6.61291e-15	1.17976e-12	0.969388	0.525
S100a16	7.78786	7.06996	6.81545e-15	1.21023e-12	0.811224	0.075
Polr2b	7.77896	4.54922	7.3121e-15	1.28646e-12	0.97449	0.35
Pdpn	7.75609	6.14244	8.75865e-15	1.51995e-12	0.836735	0.125
Loxl2	7.74084	5.99266	9.8759e-15	1.69839e-12	0.862245	0.1
Aspn	7.73195	8.02365	1.05912e-14	1.81323e-12	0.80102	0.075
Ar	7.72814	6.96394	1.09131e-14	1.86001e-12	0.811224	0.05
Phldb1	7.7256	5.47851	1.11331e-14	1.88907e-12	0.857143	0.175
Fap	7.7167	6.1173	1.19379e-14	2.01666e-12	0.841837	0.175
Podn	7.71289	6.7676	1.23001e-14	2.06868e-12	0.826531	0.15
Tns2	7.69256	8.18239	1.44221e-14	2.41494e-12	0.785714	0.025
Zbtb20	7.67477	3.72492	1.65716e-14	2.75074e-12	1	0.775
Cald1	7.67223	4.99742	1.69033e-14	2.78162e-12	0.964286	0.35
Maged2	7.67223	7.05444	1.69033e-14	2.78162e-12	0.806122	0.1
Myoc	7.64809	8.69365	2.03993e-14	3.32822e-12	0.80102	0.125
Lbp	7.64173	6.54591	2.14318e-14	3.4818e-12	0.831633	0.15
Prnp	7.63538	6.60528	2.25156e-14	3.64238e-12	0.821429	0.125
Ndn	7.60743	9.45952	2.79611e-14	4.50421e-12	0.770408	0.025
Mrc2	7.60107	6.804	2.93688e-14	4.7111e-12	0.816327	0.075
Nfic	7.58964	3.90655	3.20806e-14	5.12457e-12	0.923469	0.475
Prrx1	7.57566	6.32686	3.5731e-14	5.68391e-12	0.821429	0.1
Crip2	7.56549	7.98576	3.86395e-14	6.09579e-12	0.77551	0.05
Ddost	7.56549	4.67818	3.86395e-14	6.09579e-12	0.897959	0.4
Angptl1	7.56041	6.50672	4.01799e-14	6.28683e-12	0.852041	0.15
Timp2	7.54008	4.16563	4.69683e-14	7.319e-12	0.989796	0.65
Vkorc1	7.52991	4.75657	5.07734e-14	7.87978e-12	0.908163	0.325
Gpx8	7.52229	34.1971	5.38246e-14	8.21967e-12	0.755102	0
Tgfbr3	7.52229	5.13687	5.38246e-14	8.21967e-12	0.897959	0.275
Gstm1	7.49942	5.23065	6.41012e-14	9.75003e-12	0.959184	0.375
Scara5	7.48671	7.12427	7.06201e-14	1.06989e-11	0.795918	0.175
Dpysl3	7.48036	5.8753	7.41197e-14	1.11847e-11	0.862245	0.175
Ms4a4d	7.47782	6.91355	7.55668e-14	1.13582e-11	0.780612	0.075
Kdelr3	7.46511	6.82236	8.32292e-14	1.24609e-11	0.80102	0.075
Pttg1ip	7.4308	4.92675	1.0794e-13	1.60347e-11	0.928571	0.375
Atf5	7.42953	7.32997	1.08982e-13	1.61268e-11	0.760204	0.025
Anxa2	7.41301	4.5687	1.2346e-13	1.81987e-11	0.97449	0.6
Cpq	7.40285	5.49317	1.33293e-13	1.95726e-11	0.862245	0.25
Crtap	7.38887	5.83246	1.4808e-13	2.16605e-11	0.862245	0.175
Ehd2	7.38252	6.85219	1.55323e-13	2.26332e-11	0.780612	0.1
Timp3	7.37235	6.2697	1.67642e-13	2.42433e-11	0.826531	0.2
Ifitm3	7.36981	4.62819	1.70869e-13	2.46167e-11	0.964286	0.5
Ang	7.35329	4.09844	1.93382e-13	2.76514e-11	0.954082	0.325
Rgmb	7.33678	5.65525	2.18802e-13	3.10536e-11	0.836735	0.2
Eln	7.32407	6.43488	2.40564e-13	3.40157e-11	0.806122	0.15
Ly6c1	7.32153	7.50494	2.45165e-13	3.45384e-11	0.765306	0.05
Amotl1	7.31009	5.64157	2.66961e-13	3.74707e-11	0.831633	0.175
Lrrn4cl	7.30247	10.227	2.82538e-13	3.95119e-11	0.739796	0.025
Plat	7.29866	6.41413	2.90658e-13	4.0499e-11	0.785714	0.1
Ssc5d	7.29738	6.47277	2.93415e-13	4.07345e-11	0.790816	0.125
Adamts5	7.28849	6.19997	3.13448e-13	4.3358e-11	0.826531	0.175
Myocos	7.28722	8.20987	3.16417e-13	4.36108e-11	0.739796	0.025
Oat	7.27578	4.7714	3.44416e-13	4.72989e-11	0.897959	0.375
Rgma	7.27197	5.64787	3.54278e-13	4.8479e-11	0.780612	0.075
Oaf	7.23004	5.61929	4.82852e-13	6.58369e-11	0.877551	0.2
Lpar1	7.2275	5.39429	4.91972e-13	6.68416e-11	0.816327	0.2
Scara3	7.21733	7.51514	5.30169e-13	7.12705e-11	0.75	0.05
Hsp90b1	7.21225	3.7449	5.50346e-13	7.37231e-11	0.979592	0.65
Map1lc3a	7.21098	5.4474	5.55506e-13	7.41543e-11	0.841837	0.125
Anxa5	7.19446	3.35151	6.27078e-13	8.28394e-11	0.969388	0.775
Cilp	7.19446	7.37604	6.27078e-13	8.28394e-11	0.816327	0.225
Pcdhga12	7.1843	4.14239	6.75543e-13	8.86284e-11	0.928571	0.525
Ifi27	7.14364	5.02142	9.08945e-13	1.17633e-10	0.882653	0.3
Scyl1	7.14364	4.29738	9.08945e-13	1.17633e-10	0.918367	0.3
Rpl4	7.13855	3.45743	9.43188e-13	1.21652e-10	0.984694	0.7
C1qtnf6	7.13601	5.41052	9.60782e-13	1.2309e-10	0.806122	0.1
Fcgrt	7.13601	4.93988	9.60782e-13	1.2309e-10	0.943878	0.4
Hdac7	7.13093	5.01491	9.96941e-13	1.26449e-10	0.852041	0.15
Rhoc	7.13093	4.69813	9.96941e-13	1.26449e-10	0.857143	0.25
Igsf10	7.12839	6.36445	1.01552e-12	1.28379e-10	0.806122	0.1
Mgst1	7.12331	4.96858	1.0537e-12	1.32766e-10	0.857143	0.275
Pamr1	7.11822	5.85601	1.09328e-12	1.373e-10	0.806122	0.25
Rbp1	7.11568	33.9342	1.11362e-12	1.3894e-10	0.714286	0
Sar1a	7.11187	4.82653	1.14482e-12	1.42368e-10	0.872449	0.325
Rplp0	7.1106	3.39982	1.15541e-12	1.43219e-10	0.969388	0.625
Svep1	7.10806	4.41342	1.17688e-12	1.45408e-10	0.887755	0.45
Twsg1	7.08264	5.52757	1.4143e-12	1.73061e-10	0.821429	0.15
Il11ra1	7.0801	4.98477	1.44048e-12	1.75702e-10	0.867347	0.225
Prcd	7.0674	5.69369	1.57868e-12	1.91336e-10	0.744898	0.05
Hmgn1	7.05215	6.03532	1.76177e-12	2.12851e-10	0.734694	0.05
Scn7a	7.04452	5.64979	1.86097e-12	2.23421e-10	0.77551	0.125
Itgb1	7.04198	3.99104	1.89524e-12	2.26113e-10	0.959184	0.55
Srpx2	7.04198	6.22159	1.89524e-12	2.26113e-10	0.755102	0.075
Clstn1	7.0369	5.18159	1.96564e-12	2.33782e-10	0.806122	0.175
Adamts10	7.03182	5.54052	2.03861e-12	2.4096e-10	0.816327	0.125
Cxcl12	7.02165	5.63785	2.1926e-12	2.57566e-10	0.816327	0.2
[truncated: 1,902 more rows]

## Sheet: ECs vs 2
names	scores	logfoldchanges	pvals	pvals_adj	pct_Ecs	pct_2
[truncated: 452 more rows]
