# Supplementary material for: Macrophages upregulate mural cell-like markers and support healing of ischemic injury by adopting functions important for vascular support
Source: Nat Cardiovasc Res. 2024 Jun 6;3(6):685–700. doi: 10.1038/s44161-024-00478-0 (PMC11358018; doi:10.1038/s44161-024-00478-0)
Supplement: Supplementary file 4 — Supplementary Table 3. [file 44161_2024_478_MOESM4_ESM.xlsx]

## Sheet: 2 vs 0_downregulated
Enrichment FDR	Genes in list	Total genes	Functional Category	Genes
4.18e-53	293	2299	Immune system process	RAC1 AXL FCGRT DUSP3 TNFAIP8L2 H2-M3 MAPKAPK2 IRF1 CXCL16 CCL9 SYK FYB IFNAR2 NDFIP1 CSF1R IFITM3 CASP8 SAMHD1 IL6RA IRF5 LTBR IRF2 ANXA2 CSK TLR13 GPSM3 C3AR1 IRF8 CMKLR1 LYN TLR7 TLR1 BST2 CCR2 C5AR1 CD14 PLD4 CX3CR1 NRROS FES FCER1G H2-Q7 IFITM2 H2-K1 HMGB1 H2-T23 H2-Q6 H2-D1 CCR5 GM45717 TREM2 CD74 TRIM25 SPI1 CDC42 CTNNB1 CD48 MYO1C CD68 VSIR NFKBIA FOS FAM49B ROGDI IFNAR1 CLEC4N PIM1 TAPBP …
6.83e-34	296	2906	Cellular response to chemical stimulus	HSPA8 NFE2L2 MAPKAPK2 CXCL16 CCL9 IFNGR1 XBP1 IFNAR1 IFNAR2 SOD1 NR4A1 PRDX5 IFITM3 HSPA5 SKIL ANXA5 SERP1 IL6RA SDCBP VCP LAMTOR1 IL10RA PKM TGFBR2 GPSM3 LEPROT ACAA1A RAB8B PTGER4 CMKLR1 ATF4 GNG2 CCR2 CD14 CX3CR1 JUN JUNB SOCS3 FCER1G IRAK2 IFITM2 NR1H2 HMGB1 JUND DNAJB14 CCR5 GM21970 GM45717 CD36 TREM2 FOSB BAX PSAP HMOX1 MEF2C CDC42 CDK4 RHOA HNRNPH1 SIRT2 MYO1C CD68 LSP1 NFKBIA FOS LY86 TUB…
1.17e-32	174	1281	Regulation of immune system process	RAC1 DUSP3 TNFAIP8L2 H2-M3 MAPKAPK2 SYK FYB NDFIP1 SAMHD1 IL6RA CSK TLR13 GPSM3 C3AR1 CMKLR1 LYN TLR7 TLR1 C5AR1 CD14 FES FCER1G H2-Q7 H2-K1 HMGB1 H2-T23 H2-Q6 H2-D1 CD74 CCR2 VSIR NFKBIA FOS FAM49B PIM1 CTSC TYROBP TSC22D3 CMTM3 CD300A P2RY12 H2-AA NFKBID CD81 GPR183 LGALS1 H2-AB1 SPI1 AXL LCP2 CD36 CALR BAX HMOX1 CYBA HFE RHOA CD48 FCGR1 SDC4 IRF1 CDC37 STX7 XBP1 PRKAR1A SEC14L1 NME2 LGMN PRELI…
1.3e-32	312	3205	Response to organic substance	HSPA8 MAPKAPK2 CCL9 IFNGR1 XBP1 IFNAR1 IFNAR2 NR4A1 RELA IFITM3 SLC11A1 HSPA5 SKIL ANXA5 SERP1 IL6RA SDCBP VCP LAMTOR1 IL10RA PKM TGFBR2 LEPROT RAB8B PTGER4 GNG2 TLR1 CD14 JUN JUNB SOCS3 IRAK2 IFITM2 NR1H2 JUND DNAJB14 GM21970 GM45717 TREM2 CD36 BAX MEF2C CDC42 CDK4 RHOA HNRNPH1 SIRT2 NFE2L2 H2-M3 MYO1C CD68 LSP1 CXCL16 PER1 NFKBIA LY86 SYK HCLS1 TUBA1B HSP90AB1 CD74 CSF1R FAM89B P4HB ATP5B ITGB1…
3.23e-31	249	2325	Cellular response to organic substance	HSPA8 MAPKAPK2 CCL9 IFNGR1 XBP1 IFNAR1 IFNAR2 NR4A1 IFITM3 HSPA5 SKIL ANXA5 SERP1 IL6RA SDCBP VCP LAMTOR1 IL10RA PKM TGFBR2 LEPROT RAB8B PTGER4 GNG2 CD14 JUN JUNB SOCS3 IRAK2 IFITM2 NR1H2 JUND DNAJB14 GM21970 GM45717 TREM2 BAX MEF2C CDC42 CDK4 RHOA HNRNPH1 SIRT2 NFE2L2 MYO1C CD68 LSP1 CXCL16 NFKBIA LY86 TUBA1B HSP90AB1 CD74 CSF1R RELA FAM89B P4HB ATP5B PTPRC MRC1 VIM PDIA3 EIF4E YBX1 PXN RAB43 NF…
6.99e-31	177	1367	Immune response	FCGRT DUSP3 H2-M3 MAPKAPK2 CCL9 SYK FYB IFNAR2 NDFIP1 IFITM3 SAMHD1 IL6RA CSK TLR13 C3AR1 CMKLR1 LYN TLR7 TLR1 BST2 CCR2 C5AR1 CD14 CX3CR1 NRROS FES FCER1G H2-Q7 IFITM2 H2-K1 HMGB1 H2-T23 H2-Q6 H2-D1 CCR5 GM45717 TREM2 CD74 TRIM25 CDC42 MYO1C CD68 VSIR NFKBIA FAM49B IFNAR1 CLEC4N SLC11A1 MRC1 VIM RAB43 FOXP1 CMTM3 CD300A H2-AA PTGER4 RAB11FIP5 RAB7B ACTG1 LGALS1 H2-AB1 RPL13A DDX3X AXL LCP2 CD36 …
7.88e-29	322	3522	Response to stress	UBA1 AXL DUSP3 BAX HMOX2 HMOX1 HFE TNFAIP8L2 CYBB HSPA8 NFE2L2 MAPKAPK2 CCL9 HSP90B1 XBP1 DEK SYK IFNAR2 SOD1 MAP3K8 NDFIP1 RAD9A RELA PRDX5 P4HB DDIT3 ATP5A1 IFITM3 DCLRE1C HSPA5 PDIA3 PCNA SAMHD1 ANXA5 SERP1 VCP LTBR TNFRSF1A RPS3 RRP8 RBM3 MAP1LC3B HSBP1 ANXA2 UCP2 TLR13 TMEM109 GPSM3 ZBTB7A RMI1 MCL1 PIK3CD PTGER4 C3AR1 CMKLR1 LYN ATF4 SEM1 TLR7 TLR1 BST2 CCR2 C5AR1 CD14 CD47 FCER1G IFITM2 PR…
1.16e-27	133	911	Cell activation	AXL DUSP3 TNFAIP8L2 SYK NDFIP1 IL6RA LTBR PIK3CD LYN FES FCER1G CCR2 SPI1 CD48 VSIR FAM49B SLC11A1 FOXP1 CTSC TYROBP CD300A H2-AA NFKBID PTGER4 GPR183 LGALS1 H2-AB1 ITGB2 PDGFB APOE RPS6KA1 CD44 HMOX1 HFE SDC4 IKZF1 XBP1 NAMPT PRKAR1A PRELID1 PRKCD LCP1 NCKAP1L APP AIF1 CD74 PTPRC SNAP23 CST3 TPD52 GNAS NFATC2 TLR2 DDOST CORO1A RPS3 MSN LAMP1 GAS6 TGFBR2 CBL GRN P2RY12 RAP2B CD81 TLR7 TLR1 LGALS3…
1.16e-27	123	798	Leukocyte activation	AXL DUSP3 TNFAIP8L2 SYK NDFIP1 IL6RA LTBR LYN FES FCER1G CCR2 SPI1 CD48 VSIR FAM49B SLC11A1 FOXP1 CTSC TYROBP CD300A H2-AA NFKBID PTGER4 GPR183 LGALS1 H2-AB1 ITGB2 CD44 HMOX1 HFE SDC4 IKZF1 XBP1 NAMPT PRKAR1A PRELID1 PRKCD LCP1 NCKAP1L APP AIF1 CD74 PTPRC SNAP23 TPD52 NFATC2 TLR2 DDOST CORO1A RPS3 MSN LAMP1 GAS6 TGFBR2 CBL GRN CD81 TLR7 TLR1 LGALS3 IRF2BP2 DOCK8 ADAM10 CD47 PTAFR SKAP2 BLNK TNFSF…
1.51e-27	224	2100	Cell death	AXL APOE DNASE2A BAX DUSP6 FTH1 DDIT3 CASP8 ANXA5 LTBR RPS3 TMEM109 MCL1 LYN BCL2A1B GM29094 PSAP MEF2C PEA15A SERINC3 SGPP1 PRKCD SOD1 TMBIM6 NR4A1 RELA SHISA5 VCP TYROBP TSC22D3 GAS6 TGFBR2 NDUFA13 NFKBID CAMK1D RHOB FCER1G EIF5A CCR5 TNFSF12 DDX3X PUF60 CD36 IER3 RPS6KA1 CDIP1 PHB2 CD44 HMOX1 CDC42 CDK4 CTNNB1 RHOA PTTG1IP TNFAIP8L2 GADD45B NFE2L2 NCF1 CTSZ IRF1 ARRB1 UBB HSP90B1 SRGN SGPL1 TM…
6.21e-27	266	2740	Regulation of localization	ADAM10 RAC1 APOE RHOA FXYD5 RAB5A CXCL16 RAB5C SEMA4D SYK HSP90AB1 NDFIP1 MSR1 CD63 SRGAP2 ANXA5 SEMA4A PLXND1 ANXA2 GPSM3 LEPROT PLXNB2 RAB8B CMKLR1 LYN TMSB4X CD14 FES RHOB CD47 FCER1G PRCP HMGB1 TMSB10 FLNA CD36 RALA NFE2L2 MYO1C NISCH CLEC4N CD74 CAMK2A ARHGDIA NRP1 PTPRC STOM TXN1 CLEC4B1 CAMK1 ARL6IP1 TRF FKBP1A CD300A ARL6IP5 OAZ1 PKIG P2RY12 RAP2B CD81 CTSS PTGER4 CD300C2 BST2 CCR2 NR1H2 …
2.73e-26	240	2378	Response to external stimulus	RAC1 HFE TNFAIP8L2 CXCL16 CCL9 PER1 SEMA4D SYK BSG NDFIP1 IFITM3 SLC11A1 SAMHD1 ANXA5 SEMA4A PLXND1 LTBR CYFIP1 RRP8 MAP1LC3B ANXA2 NPTN GPSM3 PLXNB2 PPP1CA CMKLR1 LYN TLR7 TLR1 BST2 CCR2 CD14 CX3CR1 JUN JUNB FES CD47 FCER1G IFITM2 NR1H2 HMGB1 LYZ2 JUND CCR5 GM45717 TREM2 AXL CD36 MEF2C CDK4 SIRT2 H2-M3 CD68 XBP1 NFKBIA FOS LY86 CLEC4N CD74 RELA DDIT3 NRP1 PTPRC MRC1 CTSC NFKBIB GAS6 COTL1 PTGER4…
4.24e-26	364	4346	Transport	CHMP1A AXL KDELR1 ADPRH APOE ATP5D ERGIC3 HFE CDC42 M6PR PTTG1IP FXYD5 GLTP GOLGA7 HSPA8 RAB5A RAB5C AP3D1 ARF5 TMED10 SYK PRELID1 ARF4 SPCS1 ZDHHC20 SLC7A8 SLC29A1 NDFIP1 RAB1B CD63 ATP5A1 ATP5C1 SNAP23 EIF6 ANXA5 MCUB VCP PPT1 TMEM50A RER1 SDF4 SNX17 ANTXR2 RAB43 SLC6A6 SEC13 ARL6IP1 RAB6A SLCO2B1 ARHGAP17 ANXA2 ANP32A TMED3 ATP1B3 RPSA ATP1A1 DNM2 UCP2 CHMP2A ATP5H LEPROT SPCS2 RAB8B GRTP1 PIC…
4.24e-26	104	623	Endocytosis	AXL CDC42 RAB5A RAB5C CD63 PPT1 ANXA2 DNM2 PICALM CLTC PLD4 RAB7B CD47 FCER1G WIPF1 RAB7 CCR2 RAC1 CD36 CANX SYK TREM2 ITGB1 WASF2 SNX17 ACTB GAS6 CD300A CD81 ACTG1 AP2A2 APOE HCK CYBA HFE AP2S1 FCRLS ARRB1 CXCL16 CALM3 SNX3 RACK1 HNRNPK DAB2 LRP10 SH3BP1 APP BIN1 MSR1 PTPRC NCF2 MRC1 ITGA4 EHD4 SNX5 PTPN1 CLTA NECAP2 LRPAP1 CORO1A IL10RA CSK SNX1 TGFBR2 LGALS3BP CBL EPN1 CAMK1D LRP1 CDC42SE1 ARF…
1.1e-25	117	773	Peptide metabolic process	CYFIP1 RPL8 RPS9 RPLP1 MRPL52 HSPA8 H13 RACK1 SPCS1 EIF3E RPS14 RPS6KB2 EIF3M RPL6 EIF3F RBM3 RPS4X RPSA EEF2 SPCS2 EEF1A1 EIF4H ZFP36 ZFP36L2 RPL29 EIF4B RPL35A RPL26 GPX1 RPLP0 EEF1G RPL13A RPL19 RPL7 RPL32 EIF3H APP EIF4E EIF3K GAPDH RPL13 DDX3X APOE RPS11 NCSTN CALR EIF4G2 CDK4 RHOA RPS18 RPL10 RPS5 HNRNPL LAMP2 BTG2 TMED10 EIF5 GFM2 EIF4A2 BIN1 RPS24 RPS26 RPLP2 RPL14 EEF1B2 RGS2 VIM EIF6 RP…
1.36e-25	187	1654	Positive regulation of molecular function	ADPRH APOE GADD45B CCL9 PSME1 MAP3K8 CASP8 IL6RA ANXA2 GRTP1 IRAK2 TAOK3 PSME2B PSME2 TRIB1 ARRB2 DAZAP2 CALM1 BAX MEF2C CTNNB1 SIRT2 CALM3 SYK SH3BP1 SOD1 RELA SRGAP2 VCP PXN LFNG PLXND1 TGFBR2 MYD88 TRF CALM2 CTSS NPM1 PTGES3 TRIM25 ITGB2 PDGFB GM2A CHTOP LCP2 CD36 NCSTN PHB2 RASA4 CYBA HFE CDC42 CCT4 RHOA RPLP1 UBE2I HNRNPL GDI1 TAB2 NCF1 SDC4 TIMP2 PFN1 ARRB1 SERINC1 VSIR PLEK RACK1 ADAP2 LGM…
1.21e-24	164	1375	Vesicle-mediated transport	CHMP1A AXL KDELR1 ERGIC3 CDC42 GOLGA7 HSPA8 RAB5A RAB5C AP3D1 ARF5 TMED10 SYK ARF4 CD63 SNAP23 PPT1 TMEM50A RER1 SDF4 SNX17 RAB43 SEC13 RAB6A ARHGAP17 ANXA2 TMED3 DNM2 CHMP2A LEPROT RAB8B PICALM LYN CLTC ARF1 ARL4C RAB11FIP5 PLD4 RAB7B FES CD47 TMED9 FCER1G TMED5 WIPF1 RAB11B RAB7 GM20538 VPS28 CCR2 RAC1 CD36 RALA CANX TREM2 CAMK2A ITGB1 WASF2 ACTB FLNA GAS6 CD300A CD81 ACTG1 PRKCG USE1 AP2A2 APO…
1.32e-24	126	901	Positive regulation of immune system process	DUSP3 H2-M3 MAPKAPK2 SYK FYB IL6RA CSK TLR13 GPSM3 C3AR1 CMKLR1 LYN TLR7 TLR1 C5AR1 CD14 FES FCER1G H2-Q7 H2-K1 HMGB1 H2-T23 H2-Q6 H2-D1 CD74 CCR2 NFKBIA FOS FAM49B CTSC TYROBP CMTM3 CD300A H2-AA GPR183 LGALS1 H2-AB1 RAC1 AXL LCP2 CD36 CALR BAX HMOX1 CYBA RHOA STX7 VSIR XBP1 SEC14L1 LGMN NCKAP1L HCLS1 APP RUNX1 PLA2G7 TREM2 AIF1 RELA PTPRJ CASP8 PTPRC IFI211 ITGA4 NFATC2 TLR2 RPS3 LAMP1 GAS6 TGFB…
1.63e-24	327	3818	Regulation of response to stimulus	AXL DUSP3 TNFAIP8L2 GADD45B H2-M3 MAPKAPK2 IGFBP4 CCL9 DUSP6 XBP1 DEK SEMA4D SYK FYB DUSP1 NDFIP1 CSF1R SAMHD1 SKIL ANXA5 IL6RA SEMA4A SDCBP LFNG LTBR RPS3 LAMTOR1 ANXA2 CSK TRIB1 TLR13 CBL GPSM3 LEPROT MCL1 C3AR1 CMKLR1 LYN TLR7 TLR1 TMEM88 C5AR1 CD14 SOCS3 FES CD47 FCER1G H2-Q7 H2-K1 TAOK3 DHRS3 HMGB1 H2-T23 H2-Q6 H2-D1 BCL2A1B GM29094 CD74 CCR2 PSAP CDC42 RHOA PEA15A UBE2I SERINC3 MYO1C VSIR N…
1.65e-24	127	916	Response to cytokine	MAPKAPK2 CCL9 IFNGR1 IFNAR1 IFNAR2 RELA IFITM3 IL6RA IL10RA JUN JUNB IRAK2 IFITM2 JUND GM21970 GM45717 CDC42 CDK4 HNRNPH1 MYO1C LSP1 XBP1 NFKBIA TUBA1B HSP90AB1 CD74 CSF1R P4HB ATP5B SLC11A1 PTPRC MRC1 VIM HSPA5 PDIA3 YBX1 RAB43 CORO1A ASAH1 CEBPA H2-AA HNRNPU SH2B3 RPS2 ZFP36 PID1 BST2 TREX1 RAB11FIP5 RAB7B RPL3 H2-Q7 ACTG1 ENO1 HMGB1 RPLP0 H2-AB1 IFI204 RPL13A PDGFB SPI1 AXL CDIP1 CD44 CYBA RHO…
2.39e-24	205	1949	Programmed cell death	AXL APOE DNASE2A BAX DUSP6 DDIT3 CASP8 ANXA5 LTBR RPS3 TMEM109 MCL1 LYN BCL2A1B GM29094 MEF2C PEA15A SERINC3 SGPP1 PRKCD SOD1 TMBIM6 NR4A1 RELA SHISA5 VCP TYROBP TSC22D3 GAS6 TGFBR2 NDUFA13 NFKBID CAMK1D RHOB FCER1G EIF5A CCR5 TNFSF12 DDX3X PUF60 IER3 RPS6KA1 CDIP1 PHB2 CD44 HMOX1 CDC42 CDK4 CTNNB1 RHOA PTTG1IP TNFAIP8L2 GADD45B NFE2L2 NCF1 CTSZ IRF1 ARRB1 UBB HSP90B1 SRGN SGPL1 TMBIM4 HINT1 RACK…
3.31e-24	388	4863	Cellular protein metabolic process	CYFIP1 SCPEP1 UBA1 ADPRH HCK NCSTN DUSP3 RPL8 MAN2B1 PSMD4 PSMB4 RPS9 CDK4 RPLP1 UBC NEDD8 MRPL52 UBXN11 PSMB1 UBE2I GADD45B GOLGA7 PSMA2 CTSZ MAPKAPK2 CTSA CCL9 H13 UBB DUSP6 SUMO3 RACK1 NMT1 LGMN CTSL SPCS1 CTSB PRKCD ZDHHC20 PSMB5 PSME1 EIF3E RBX1 HSP90AB1 STK38 PIM1 DUSP1 MAP3K8 NDFIP1 RPS14 CSF1R RPS6KB2 PSMD13 CASP8 HSPA5 EIF3M PSMA7 RPN2 SERP1 IL6RA SDCBP VCP PPT1 DDOST LFNG RPL6 RPN1 LTBR…
3.62e-24	365	4473	Establishment of localization	MYO5A CHMP1A AXL KDELR1 ADPRH APOE ATP5D ERGIC3 HFE CDC42 M6PR PTTG1IP FXYD5 GLTP GOLGA7 HSPA8 RAB5A RAB5C AP3D1 ARF5 TMED10 SYK PRELID1 ARF4 SPCS1 ZDHHC20 SLC7A8 SLC29A1 NDFIP1 RAB1B CD63 ATP5A1 ATP5C1 SNAP23 EIF6 ANXA5 MCUB VCP PPT1 TMEM50A RER1 SDF4 SNX17 ANTXR2 RAB43 SLC6A6 SEC13 ARL6IP1 RAB6A SLCO2B1 ARHGAP17 ANXA2 ANP32A TMED3 ATP1B3 RPSA ATP1A1 DNM2 UCP2 CHMP2A ATP5H LEPROT SPCS2 RAB8B GRT…
5.94e-24	378	4707	Negative regulation of cellular process	TCF25 AXL APOE DUSP3 TNFAIP8L2 CAPZA2 DUSP6 BTG2 PER1 SEMA4D ITM2B HSP90AB1 DUSP1 NDFIP1 FTH1 RAD9A RELA ITM2C SRGAP2 SKIL ANXA5 SEMA4A CAPZB PLXND1 RRP8 ANXA2 CBL TMEM109 LEPROT PKIG BTG1 PLXNB2 MCL1 ENSA RBPJ LYN ZFP36 TMEM88 ZFP36L2 TMSB4X JUN JUNB SOCS3 NFIC SERPINB6A NR1H2 GMFG MORF4L1 JUND RPL13A TMSB10 BCL2A1B GM29094 HFE ACTB SPI1 BAX PSAP PHB2 HNRNPA2B1 MEF2C CTNNB1 RHOA PEA15A GADD45B I…
6.88e-24	111	745	Import into cell	AXL HFE CDC42 RAB5A RAB5C CD63 PPT1 ANXA2 ATP1B3 ATP1A1 DNM2 PICALM CLTC PLD4 RAB7B CD47 FCER1G WIPF1 RAB7 CCR2 RAC1 CD36 CANX SYK TREM2 ITGB1 WASF2 SNX17 ACTB ARL6IP1 GAS6 CD300A ARL6IP5 CD81 ACTG1 AP2A2 APOE HCK CYBA AP2S1 FCRLS ARRB1 CXCL16 CALM3 SNX3 RACK1 HNRNPK DAB2 LRP10 SH3BP1 APP BIN1 MSR1 RGS2 PTPRC NCF2 MRC1 ITGA4 EHD4 SNX5 PTPN1 CLTA NECAP2 LRPAP1 CORO1A IL10RA CSK SNX1 TGFBR2 LGALS3B…
1.44e-23	247	2601	Intracellular signal transduction	CALM1 RAC1 AXL LCP2 DUSP3 BAX ADGRE1 CDC42 RHOA GADD45B MAPKAPK2 RAB5A CCL9 RAB5C CALM3 DUSP6 PRKAR1A PRKCD STK38 DUSP1 MAP3K8 CSF1R RPS6KB2 RAB1B RELA ARHGDIA DDIT3 GNAS NFATC2 IL6RA RAB43 ARHGDIB LTBR RAB6A LAMTOR1 ILK ADCY7 TRIB1 TMEM109 LEPROT CALM2 RAB8B MCL1 PPP1R9B PIK3CD PTGER4 CMKLR1 SH2B3 GNG2 TLR7 CCR2 CD14 CX3CR1 RAB7B RHOB IRAK2 BLNK TAOK3 TANK HMGB1 RHOG RAB11B PRKCG CCR5 RAB7 BCL2A…
1.48e-23	200	1909	Apoptotic process	AXL APOE DNASE2A BAX DUSP6 DDIT3 CASP8 ANXA5 LTBR RPS3 TMEM109 MCL1 LYN BCL2A1B GM29094 MEF2C PEA15A SERINC3 SGPP1 PRKCD SOD1 TMBIM6 NR4A1 RELA SHISA5 VCP TYROBP TSC22D3 GAS6 TGFBR2 NDUFA13 NFKBID CAMK1D RHOB FCER1G EIF5A CCR5 TNFSF12 DDX3X PUF60 IER3 RPS6KA1 CDIP1 PHB2 CD44 HMOX1 CDC42 CDK4 CTNNB1 RHOA PTTG1IP TNFAIP8L2 GADD45B NFE2L2 NCF1 CTSZ IRF1 ARRB1 UBB HSP90B1 SRGN SGPL1 TMBIM4 HINT1 RACK…
2.99e-23	131	997	Cellular amide metabolic process	CYFIP1 RPL8 RPS9 RPLP1 MRPL52 HSPA8 H13 RACK1 SPCS1 EIF3E RPS14 RPS6KB2 EIF3M RPL6 EIF3F RBM3 RPS4X RPSA EEF2 SPCS2 EEF1A1 DEGS1 EIF4H ZFP36 ZFP36L2 RPL29 EIF4B RPL35A RPL26 GPX1 RPLP0 EEF1G RPL13A RPL19 RPL7 RPL32 EIF3H APP EIF4E ASAH1 PLA2G15 CEBPA EIF3K GAPDH FAM57B GM2A RPL13 DDX3X APOE RPS11 NCSTN CALR EIF4G2 CDK4 RHOA RPS18 RPL10 RPS5 HNRNPL LAMP2 SGPL1 BTG2 TMED10 EIF5 GFM2 PRKCD EIF4A2 BI…
3.42e-23	322	3810	Regulation of biological quality	TUBB5 HSPA8 ARF4 PTPRO MYO5A ADAM10 CD52 TCIRG1 AXL KDELR1 APOE HMOX2 HMOX1 ARPC2 RPS9 CDC42 RHOA ARPC5 CAPZA2 RAB5A PFN1 ATP6AP1 CDC37 ATP2B1 SEMA4D SYK ROGDI NDFIP1 FTH1 PRDX5 MSR1 SLC11A1 DCLRE1C SNAP23 ANXA5 MCUB SEMA4A CAPZB RER1 ARPC3 ARPC1B PLXND1 ANXA2 ATP1B3 ATP1A1 DNM2 BRK1 ACAA1A PLXNB2 DAGLB FBXL5 PIK3CD PTGER4 C3AR1 CMKLR1 LYN SELENOK ZFP36 ZFP36L2 CCR2 C5AR1 TMSB4X CX3CR1 RHOB FCER1…
6.85e-23	240	2525	Protein localization	ADAM10 CHMP1A KDELR1 ADPRH M6PR PTTG1IP GOLGA7 HSPA8 RAB5A RAB5C AP3D1 ARF5 TMED10 ARF4 SPCS1 ZDHHC20 FYB HSP90AB1 NDFIP1 RAB1B TM9SF2 EIF6 ANXA5 VCP RER1 SNX17 RAB43 ARL6IP1 RAB6A LAMTOR1 ANXA2 TMED3 RPSA CHMP2A LEPROT SPCS2 RAB8B GRTP1 SCAMP2 ARF1 TMSB4X ARL4C CD14 RAB7B NPM1 TMED9 TMED5 HMGB1 RAB11B RAB7 TMSB10 GM20538 VPS28 RAC1 CD36 NEDD8 MYO1C YWHAH SUMO3 YWHAE NFKBIA YWHAZ CLEC4N CD74 ARHG…
1.05e-22	185	1728	Regulation of cell death	AXL APOE BAX DUSP6 FTH1 CASP8 ANXA5 LTBR RPS3 TMEM109 MCL1 LYN BCL2A1B GM29094 PSAP MEF2C PEA15A SERINC3 PRKCD SOD1 NR4A1 RELA VCP TYROBP TSC22D3 GAS6 NFKBID CAMK1D RHOB FCER1G EIF5A CCR5 CD36 IER3 RPS6KA1 PHB2 CD44 HMOX1 CDC42 CDK4 CTNNB1 RHOA PTTG1IP TNFAIP8L2 GADD45B NFE2L2 CTSZ ARRB1 UBB HSP90B1 RACK1 BTG2 XBP1 NME2 LGMN FOS PRELID1 HNRNPK ARF4 DAB2 MTDH NCKAP1L HCLS1 TMBIM6 CDKN1A HSP90AB1 P…
1.19e-22	261	2860	Macromolecule localization	ADAM10 CHMP1A KDELR1 ADPRH APOE M6PR PTTG1IP GLTP GOLGA7 HSPA8 RAB5A RAB5C AP3D1 ARF5 TMED10 PRELID1 ARF4 SPCS1 ZDHHC20 FYB HSP90AB1 NDFIP1 RAB1B MSR1 TM9SF2 EIF6 ANXA5 VCP RER1 SNX17 RAB43 ARL6IP1 RAB6A SLCO2B1 LAMTOR1 ANXA2 TMED3 RPSA CHMP2A LEPROT SPCS2 RAB8B GRTP1 SCAMP2 ARF1 TMSB4X ARL4C CD14 RAB7B NPM1 TMED9 TMED5 HMGB1 RAB11B RAB7 TMSB10 GM20538 VPS28 RAC1 CD36 NEDD8 MYO1C YWHAH SUMO3 YWHA…
1.19e-22	254	2751	Regulation of protein metabolic process	CYFIP1 DUSP3 RPS9 NEDD8 GADD45B CCL9 DUSP6 RACK1 ITM2B PSME1 HSP90AB1 DUSP1 MAP3K8 NDFIP1 CSF1R RPS6KB2 CASP8 ITM2C IL6RA SDCBP LTBR LAMTOR1 RBM3 ANXA2 TRIB1 CBL OAZ1 PKIG ENSA WWP1 TLR7 ZFP36 ZFP36L2 SERPINB6A TAOK3 HMGB1 RPL13A PSME2B PSME2 HFE ACTB ARRB2 DAZAP2 CD36 BAX PSAP CDC42 IRF1 CDC37 SUMO3 YWHAE SEMA4D SYK APP SOD1 NR4A1 CDKN1A RELA PTPRC EIF4E VCP PXN TGFBR2 TRF FKBP1A RHBDD3 RAP2B LY…
1.46e-22	97	617	Translation	CYFIP1 RPL8 RPS9 RPLP1 MRPL52 RACK1 EIF3E RPS14 RPS6KB2 EIF3M RPL6 EIF3F RBM3 RPS4X RPSA EEF2 EEF1A1 EIF4H ZFP36 ZFP36L2 RPL29 EIF4B RPL35A RPL26 RPLP0 EEF1G RPL13A RPL19 RPL7 RPL32 EIF3H APP EIF4E EIF3K GAPDH RPL13 DDX3X RPS11 CALR EIF4G2 CDK4 RHOA RPS18 RPL10 RPS5 HNRNPL BTG2 EIF5 GFM2 EIF4A2 RPS24 RPS26 RPLP2 RPL14 EEF1B2 RGS2 VIM EIF6 RPS3A1 RPS3 RPL4 EIF1 RPS27L RPS16 RPL10A FAU RBM8A RPS21 …
3.68e-22	98	636	Peptide biosynthetic process	CYFIP1 RPL8 RPS9 RPLP1 MRPL52 RACK1 EIF3E RPS14 RPS6KB2 EIF3M RPL6 EIF3F RBM3 RPS4X RPSA EEF2 EEF1A1 EIF4H ZFP36 ZFP36L2 RPL29 EIF4B RPL35A RPL26 RPLP0 EEF1G RPL13A RPL19 RPL7 RPL32 EIF3H APP EIF4E EIF3K GAPDH RPL13 DDX3X RPS11 CALR EIF4G2 CDK4 RHOA RPS18 RPL10 RPS5 HNRNPL BTG2 EIF5 GFM2 EIF4A2 RPS24 RPS26 RPLP2 RPL14 EEF1B2 RGS2 VIM EIF6 RPS3A1 RPS3 RPL4 EIF1 RPS27L RPS16 RPL10A FAU RBM8A RPS21 …
3.68e-22	212	2138	Positive regulation of response to stimulus	AXL DUSP3 GADD45B H2-M3 MAPKAPK2 CCL9 XBP1 SYK FYB CSF1R IL6RA SDCBP LTBR RPS3 LAMTOR1 CSK TLR13 GPSM3 C3AR1 CMKLR1 LYN TLR7 TLR1 C5AR1 CD14 CD47 FCER1G H2-Q7 H2-K1 TAOK3 HMGB1 H2-T23 H2-Q6 H2-D1 CD74 CCR2 PSAP CDC42 PEA15A UBE2I SERINC3 MYO1C NFKBIA LY86 PRKCD FAM49B SOD1 CLEC4N RELA PXN LFNG CTSC ARL6IP1 CMTM3 TRF PTGER4 H2-AB1 TRIM25 PDGFB RAC1 LCP2 CD36 APOE CALR BAX PHB2 PTPN6 CD44 CYBA HFE …
7.36e-22	177	1647	Positive regulation of protein metabolic process	RPS9 GADD45B CCL9 RACK1 PSME1 MAP3K8 NDFIP1 CSF1R RPS6KB2 CASP8 IL6RA SDCBP LTBR LAMTOR1 RBM3 ANXA2 TRIB1 OAZ1 WWP1 TLR7 TAOK3 HMGB1 PSME2B PSME2 ARRB2 DAZAP2 CD36 BAX PSAP CDC42 IRF1 SUMO3 SEMA4D SYK SOD1 RELA VCP PXN TGFBR2 TRF RHBDD3 RAP2B LYN NPM1 PDGFB CHTOP RAC1 PSMC3 LCP2 APOE PHB2 CD44 EIF4G2 HFE CDK4 CTNNB1 RHOA RPLP1 PTTG1IP UBE2I SIRT2 HNRNPL CYBB TAB2 NCF1 SDC4 TIMP2 ARRB1 CALM3 UBB V…
1.03e-21	210	2127	Nitrogen compound transport	CHMP1A ADPRH M6PR PTTG1IP GLTP GOLGA7 HSPA8 RAB5A RAB5C AP3D1 ARF5 TMED10 ARF4 SPCS1 ZDHHC20 SLC7A8 SLC29A1 NDFIP1 RAB1B EIF6 ANXA5 VCP SNX17 RAB43 SLC6A6 ARL6IP1 RAB6A TMED3 RPSA CHMP2A SPCS2 RAB8B GRTP1 SCAMP2 ARF1 ARL4C CD14 RAB7B NPM1 TMED9 TMED5 HMGB1 RAB11B RAB7 GM20538 VPS28 CD36 MYO1C YWHAH YWHAE NFKBIA YWHAZ CLEC4N CD74 SLC11A1 TXN1 FOXP1 CAMK1 CD300A ARL6IP5 OAZ1 PKIG HNRNPU PTGER4 CD30…
1.39e-21	189	1827	Establishment of protein localization	CHMP1A ADPRH M6PR PTTG1IP GOLGA7 HSPA8 RAB5A RAB5C AP3D1 ARF5 TMED10 ARF4 SPCS1 ZDHHC20 NDFIP1 RAB1B EIF6 ANXA5 VCP SNX17 RAB43 ARL6IP1 RAB6A TMED3 RPSA CHMP2A SPCS2 RAB8B GRTP1 SCAMP2 ARF1 ARL4C CD14 RAB7B NPM1 TMED9 TMED5 HMGB1 RAB11B RAB7 GM20538 VPS28 CD36 MYO1C YWHAH YWHAE NFKBIA YWHAZ CLEC4N CD74 DDIT3 TXN1 FOXP1 CAMK1 OAZ1 PKIG HNRNPU PTGER4 CD300C2 YWHAQ CHTOP USE1 KDELR1 AP2A2 APOE CALR …
1.66e-21	161	1439	Defense response	TNFAIP8L2 CYBB MAPKAPK2 CCL9 IFNAR2 NDFIP1 RELA IFITM3 SAMHD1 TNFRSF1A TLR13 GPSM3 PTGER4 C3AR1 CMKLR1 TLR7 TLR1 BST2 CCR2 C5AR1 CD14 CD47 FCER1G IFITM2 HMGB1 LYZ2 CCR5 GM45717 TREM2 CD74 CX3CR1 TRIM25 CDC42 H2-M3 MYO1C CD68 NFKBIA IFNAR1 CLEC4N SLC11A1 DBI PTPRC MRC1 VIM RAB43 CTSC COTL1 CD300A NFKBIZ H2-AA RAB11FIP5 RAB7B H2-Q7 H2-K1 ACTG1 H2-AB1 RPL13A ITGB2 DDX3X AXL CD36 APOE HCK HMOX1 CYBA …
3.85e-21	178	1687	Response to oxygen-containing compound	SOD1 NR4A1 SLC11A1 ANXA5 LAMTOR1 PKM LEPROT RAB8B PTGER4 GNG2 CD14 JUN JUNB SOCS3 NR1H2 GPX1 JUND TREM2 CD36 PSAP MEF2C CDK4 SIRT2 MYO1C CD68 CXCL16 XBP1 PER1 NFKBIA LY86 RELA MRC1 EIF4E NFKBIB CTSH TGFBR2 ZFP36 PID1 P2RY6 CFL1 IRAK2 HMGB1 TRIM25 SPI1 AXL FOSB CALR PHB2 HMOX1 CYBA CNP CTNNB1 RHOA HNRNPL CYBB TAB2 NFE2L2 NCF1 CALM3 ATP2B1 HSP90B1 RACK1 BTG2 NAMPT NME2 SRSF5 LGMN FOS PRKCD DPYSL2 M…
3.94e-21	272	3108	Regulation of molecular function	ADPRH APOE FXYD5 GADD45B CCL9 PSME1 DUSP1 MAP3K8 NDFIP1 CASP8 IL6RA PLXND1 ANXA2 TRIB1 CBL PKIG PLXNB2 GRTP1 ATPIF1 SERPINB6A IRAK2 TAOK3 HMGB1 PSME2B PSME2 ACTB ARRB2 DAZAP2 CALM1 BAX MEF2C CDC42 CTNNB1 SIRT2 CALM3 CDC37 SEMA4D SYK SH3BP1 SOD1 NR4A1 CDKN1A RELA PTPRC SRGAP2 STOM VCP PXN LFNG TGFBR2 MYD88 TRF CALM2 RAP2B NFKBID CTSS NPM1 PTGES3 TRIM25 ITGB2 PDGFB GM2A CHTOP LCP2 CD36 SRI NCSTN RP…
5.8e-21	98	661	Lymphocyte activation	AXL DUSP3 TNFAIP8L2 SYK NDFIP1 IL6RA LYN FCER1G CCR2 SPI1 CD48 VSIR FAM49B FOXP1 TYROBP H2-AA NFKBID PTGER4 GPR183 LGALS1 H2-AB1 ITGB2 CD44 HFE SDC4 IKZF1 XBP1 PRKAR1A PRELID1 LCP1 NCKAP1L AIF1 CD74 PTPRC TPD52 NFATC2 DDOST CORO1A RPS3 MSN LAMP1 GAS6 TGFBR2 CD81 LGALS3 IRF2BP2 DOCK8 CD47 SKAP2 BLNK TNFSF13 BAX IFNAR1 CDKN1A VAV1 PREX1 ZFP36L2 TREX1 B2M TCIRG1 KDELR1 CLPTM1 NCSTN PTPN6 MEF2C CTNNB…
8.1e-21	105	745	Amide biosynthetic process	CYFIP1 RPL8 RPS9 RPLP1 MRPL52 RACK1 EIF3E RPS14 RPS6KB2 EIF3M RPL6 EIF3F RBM3 RPS4X RPSA EEF2 EEF1A1 DEGS1 EIF4H ZFP36 ZFP36L2 RPL29 EIF4B RPL35A RPL26 RPLP0 EEF1G RPL13A RPL19 RPL7 RPL32 EIF3H APP EIF4E CEBPA EIF3K GAPDH FAM57B RPL13 DDX3X RPS11 CALR EIF4G2 CDK4 RHOA RPS18 RPL10 RPS5 HNRNPL BTG2 EIF5 GFM2 PRKCD EIF4A2 RPS24 RPS26 RPLP2 RPL14 EEF1B2 RGS2 VIM EIF6 RPS3A1 RPS3 ASAH1 ACAT1 RPL4 EIF1…
8.61e-21	180	1729	Protein transport	CHMP1A ADPRH M6PR PTTG1IP GOLGA7 HSPA8 RAB5A RAB5C AP3D1 ARF5 TMED10 ARF4 SPCS1 ZDHHC20 NDFIP1 RAB1B EIF6 ANXA5 VCP SNX17 RAB43 ARL6IP1 RAB6A TMED3 RPSA CHMP2A SPCS2 RAB8B GRTP1 SCAMP2 ARF1 ARL4C CD14 RAB7B NPM1 TMED9 TMED5 HMGB1 RAB11B RAB7 GM20538 VPS28 CD36 MYO1C YWHAH YWHAE NFKBIA YWHAZ CLEC4N CD74 TXN1 FOXP1 CAMK1 OAZ1 PKIG HNRNPU PTGER4 CD300C2 YWHAQ CHTOP USE1 KDELR1 AP2A2 APOE CALR PHB2 H…
1.09e-20	174	1648	Organonitrogen compound biosynthetic process	CYFIP1 ATP5D RPL8 RPS9 RPLP1 MRPL52 GOLGA7 RACK1 NMT1 ZDHHC20 ITM2B EIF3E RPS14 RPS6KB2 ATP5A1 HPRT ATP5C1 ITM2C EIF3M GATM RPN2 SERP1 HACD4 DDOST LFNG RPL6 RPN1 EIF3F RBM3 RPS4X PKM RPSA ATP5H EEF2 GPI1 EEF1A1 DEGS1 EIF4H DPM3 TLR7 ZFP36 ZFP36L2 RPL29 ATPIF1 GAPDH EIF4B RPL35A RPL26 RPLP0 EEF1G RPL13A RPL19 ALDOA RPL7 RPL32 NAMPT EIF3H ST6GAL1 APP EIF4E ASAH1 LPCAT2 CEBPA SELENOK EIF3K FAM57B EN…
2.9e-20	184	1806	Amide transport	CHMP1A ADPRH M6PR PTTG1IP GLTP GOLGA7 HSPA8 RAB5A RAB5C AP3D1 ARF5 TMED10 ARF4 SPCS1 ZDHHC20 NDFIP1 RAB1B EIF6 ANXA5 VCP SNX17 RAB43 ARL6IP1 RAB6A TMED3 RPSA CHMP2A SPCS2 RAB8B GRTP1 SCAMP2 ARF1 ARL4C CD14 RAB7B NPM1 TMED9 TMED5 HMGB1 RAB11B RAB7 GM20538 VPS28 CD36 MYO1C YWHAH YWHAE NFKBIA YWHAZ CLEC4N CD74 TXN1 FOXP1 CAMK1 OAZ1 PKIG HNRNPU PTGER4 CD300C2 YWHAQ CHTOP USE1 KDELR1 AP2A2 APOE CALR P…
5.06e-20	174	1672	Cellular macromolecule localization	ADAM10 KDELR1 ADPRH M6PR PTTG1IP GOLGA7 HSPA8 RAB5A RAB5C AP3D1 ARF5 TMED10 ARF4 SPCS1 ZDHHC20 FYB HSP90AB1 RAB1B TM9SF2 EIF6 VCP RER1 SNX17 RAB43 ARL6IP1 RAB6A LAMTOR1 ANXA2 TMED3 RPSA LEPROT SPCS2 RAB8B GRTP1 ARF1 TMSB4X ARL4C RAB7B NPM1 TMED9 TMED5 RAB11B RAB7 TMSB10 GM20538 VPS28 RAC1 MYO1C YWHAH SUMO3 YWHAE NFKBIA YWHAZ CD74 DDIT3 TXN1 CAMK1 OAZ1 PKIG HNRNPU FCER1G DDRGK1 YWHAQ CHTOP AP2A2 A…
5.58e-20	168	1589	Regulation of programmed cell death	AXL APOE BAX DUSP6 CASP8 ANXA5 LTBR RPS3 MCL1 LYN BCL2A1B GM29094 MEF2C PEA15A SERINC3 PRKCD SOD1 NR4A1 RELA VCP TYROBP TSC22D3 GAS6 NFKBID CAMK1D RHOB FCER1G EIF5A CCR5 IER3 RPS6KA1 PHB2 CD44 HMOX1 CDC42 CDK4 CTNNB1 RHOA PTTG1IP TNFAIP8L2 GADD45B NFE2L2 CTSZ ARRB1 UBB HSP90B1 RACK1 BTG2 XBP1 NME2 LGMN PRELID1 HNRNPK ARF4 DAB2 MTDH NCKAP1L HCLS1 TMBIM6 CDKN1A HSP90AB1 PIM1 DUSP1 BIN1 AIF1 CD74 PR…
6.25e-20	173	1662	Cellular protein localization	ADAM10 KDELR1 ADPRH M6PR PTTG1IP GOLGA7 HSPA8 RAB5A RAB5C AP3D1 ARF5 TMED10 ARF4 SPCS1 ZDHHC20 FYB HSP90AB1 RAB1B TM9SF2 EIF6 VCP RER1 SNX17 RAB43 ARL6IP1 RAB6A LAMTOR1 ANXA2 TMED3 RPSA LEPROT SPCS2 RAB8B GRTP1 ARF1 TMSB4X ARL4C RAB7B NPM1 TMED9 TMED5 RAB11B RAB7 TMSB10 GM20538 VPS28 RAC1 MYO1C YWHAH SUMO3 YWHAE NFKBIA YWHAZ CD74 DDIT3 TXN1 CAMK1 OAZ1 PKIG HNRNPU FCER1G DDRGK1 YWHAQ CHTOP AP2A2 A…
6.25e-20	108	802	Cellular response to cytokine stimulus	CCL9 IFNGR1 IFNAR1 IFNAR2 IFITM3 IL6RA IL10RA IRAK2 IFITM2 GM21970 GM45717 CDC42 CDK4 HNRNPH1 MYO1C LSP1 XBP1 NFKBIA TUBA1B HSP90AB1 CD74 CSF1R P4HB ATP5B PTPRC MRC1 VIM HSPA5 PDIA3 YBX1 RAB43 CORO1A ASAH1 CEBPA HNRNPU SH2B3 RPS2 ZFP36 PID1 TREX1 RAB11FIP5 RAB7B RPL3 H2-Q7 ACTG1 ENO1 HMGB1 RPLP0 H2-AB1 IFI204 RPL13A PDGFB SPI1 AXL CDIP1 CD44 CYBA RHOA NFE2L2 IRF1 CDC37 SYK HCLS1 ATP5O TREM2 DUSP1…
6.37e-20	181	1777	Peptide transport	CHMP1A ADPRH M6PR PTTG1IP GOLGA7 HSPA8 RAB5A RAB5C AP3D1 ARF5 TMED10 ARF4 SPCS1 ZDHHC20 NDFIP1 RAB1B EIF6 ANXA5 VCP SNX17 RAB43 ARL6IP1 RAB6A TMED3 RPSA CHMP2A SPCS2 RAB8B GRTP1 SCAMP2 ARF1 ARL4C CD14 RAB7B NPM1 TMED9 TMED5 HMGB1 RAB11B RAB7 GM20538 VPS28 CD36 MYO1C YWHAH YWHAE NFKBIA YWHAZ CLEC4N CD74 TXN1 FOXP1 CAMK1 OAZ1 PKIG HNRNPU PTGER4 CD300C2 YWHAQ CHTOP USE1 KDELR1 AP2A2 APOE CALR PHB2 H…
1.08e-19	112	857	Hemopoiesis	AXL SYK NDFIP1 CSF1R CASP8 LTBR ANXA2 LYN PLD4 FCER1G CCR2 SPI1 CTNNB1 FOS ROGDI PIM1 FOXP1 TYROBP TRF CEBPA H2-AA NFKBID PTGER4 SH2B3 HMGB1 LGALS1 H2-AB1 IKZF1 VSIR PLEK XBP1 NME2 PRELID1 NCKAP1L HCLS1 APP RUNX1 TREM2 CD74 PTPRC TPD52 PTBP3 GAS6 ZBTB7A C1QC IRF2BP2 JUN RAB7B FES ATPIF1 PRMT1 BAX PTPN6 SP3 CSF3R LMO2 VAV1 PREX1 ZFP36L2 B2M TCIRG1 KDELR1 CLPTM1 DNASE2A MEF2C RHOA ZMIZ1 CD83 NFE2L2…
1.39e-19	229	2509	Organic substance transport	CHMP1A ADPRH APOE M6PR PTTG1IP GLTP GOLGA7 HSPA8 RAB5A RAB5C AP3D1 ARF5 TMED10 PRELID1 ARF4 SPCS1 ZDHHC20 SLC7A8 SLC29A1 NDFIP1 RAB1B EIF6 ANXA5 VCP SNX17 RAB43 SLC6A6 ARL6IP1 RAB6A SLCO2B1 ANXA2 TMED3 RPSA CHMP2A SPCS2 RAB8B GRTP1 SCAMP2 ARF1 ARL4C CD14 RAB7B NPM1 TMED9 TMED5 HMGB1 RAB11B RAB7 GM20538 VPS28 CD36 NFE2L2 MYO1C YWHAH YWHAE NFKBIA LRP10 YWHAZ CLEC4N CD74 SLC11A1 TXN1 PLIN2 FOXP1 CAM…
1.77e-19	165	1566	Regulation of apoptotic process	AXL APOE BAX DUSP6 CASP8 ANXA5 LTBR RPS3 MCL1 LYN BCL2A1B GM29094 MEF2C PEA15A SERINC3 PRKCD SOD1 NR4A1 RELA VCP TYROBP TSC22D3 GAS6 NFKBID CAMK1D RHOB FCER1G EIF5A CCR5 IER3 RPS6KA1 PHB2 CD44 HMOX1 CDC42 CDK4 CTNNB1 RHOA PTTG1IP TNFAIP8L2 GADD45B NFE2L2 CTSZ ARRB1 UBB HSP90B1 RACK1 BTG2 XBP1 NME2 LGMN PRELID1 HNRNPK ARF4 DAB2 MTDH NCKAP1L HCLS1 TMBIM6 CDKN1A HSP90AB1 PIM1 DUSP1 BIN1 AIF1 CD74 PR…
2.34e-19	145	1294	Positive regulation of catalytic activity	ADPRH APOE GADD45B CCL9 PSME1 MAP3K8 CASP8 IL6RA GRTP1 TAOK3 PSME2B PSME2 TRIB1 ARRB2 DAZAP2 BAX SYK SH3BP1 SOD1 SRGAP2 VCP PXN TGFBR2 TRF NPM1 PTGES3 PDGFB GM2A CHTOP LCP2 NCSTN RASA4 CYBA CDC42 CCT4 RHOA RPLP1 UBE2I GDI1 TAB2 NCF1 SDC4 TIMP2 PFN1 ARRB1 CALM3 SERINC1 VSIR PLEK RACK1 ADAP2 LGMN GDI2 EIF5 SEMA4D PRELID1 ARF4 GPR65 PRKCD NCKAP1L APP CDKN1A HSP90AB1 CD74 CSF1R ARHGDIA ITGB1 NRP1 RGS…
3.47e-19	186	1879	Regulation of transport	APOE FXYD5 RAB5A RAB5C SYK NDFIP1 CD63 ANXA5 ANXA2 RAB8B LYN CD14 FES CD47 FCER1G HMGB1 FLNA CD36 RALA NFE2L2 MYO1C CLEC4N CAMK2A STOM TXN1 CLEC4B1 CAMK1 ARL6IP1 CD300A ARL6IP5 OAZ1 PKIG CTSS PTGER4 CD300C2 BST2 NR1H2 PRKCG PDGFB AXL SRI HMOX1 CYBA HFE CDC42 CTNNB1 CLIC1 RHOA PEA15A GDI1 CYBB SDC4 PLTP ARRB1 YWHAH CALM3 SNX3 RACK1 YWHAE NFKBIA PRELID1 HNRNPK PRKCD LCP1 DPYSL2 DAB2 SREBF2 HCLS1 TM…
5.12e-19	131	1118	Cellular response to oxygen-containing compound	SOD1 NR4A1 ANXA5 LAMTOR1 PKM LEPROT RAB8B PTGER4 GNG2 CD14 SOCS3 NR1H2 TREM2 CD36 PSAP MEF2C CDK4 SIRT2 MYO1C CD68 CXCL16 XBP1 NFKBIA LY86 MRC1 EIF4E NFKBIB ZFP36 PID1 P2RY6 IRAK2 HMGB1 SPI1 AXL PHB2 CYBA CTNNB1 RHOA CYBB NFE2L2 NCF1 ATP2B1 HSP90B1 RACK1 NAMPT NME2 SRSF5 LGMN FOS PRKCD MTDH APP ATP5O SLC29A1 PIM1 AIF1 NR3C1 CAMK2A RELA PRDX5 VIM HSPA5 ITGA4 PCNA CST3 PTPN1 TLR2 ARHGEF2 TXN1 VCP T…
5.13e-19	230	2552	Cellular localization	MYO5A ADAM10 CHMP1A KDELR1 ADPRH ERGIC3 M6PR PTTG1IP GOLGA7 HSPA8 RAB5A RAB5C AP3D1 ARF5 TMED10 SYK ARF4 SPCS1 ZDHHC20 FYB HSP90AB1 FTH1 RAB1B TM9SF2 SNAP23 EIF6 VCP TMEM50A RER1 SNX17 RAB43 SEC13 ARL6IP1 RAB6A LAMTOR1 ANXA2 ANP32A TMED3 RPSA DNM2 CHMP2A LEPROT SPCS2 RAB8B GRTP1 PICALM LYN ARF1 TMSB4X ARL4C RAB7B FES NPM1 TMED9 TMED5 WIPF1 RAB11B RAB7 TMSB10 GM20538 VPS28 RAC1 CTNNB1 RALA MYO1C Y…
7.9e-19	114	905	Hematopoietic or lymphoid organ development	AXL SYK NDFIP1 CSF1R CASP8 LTBR ANXA2 LYN PLD4 FCER1G CCR2 SPI1 CTNNB1 FOS ROGDI PIM1 FOXP1 TYROBP TRF CEBPA H2-AA NFKBID PTGER4 SH2B3 HMGB1 LGALS1 H2-AB1 IKZF1 VSIR PLEK XBP1 NME2 PRELID1 NCKAP1L HCLS1 APP RUNX1 TREM2 CD74 SBDS PTPRC TPD52 PTBP3 GAS6 ZBTB7A C1QC IRF2BP2 JUN RAB7B FES ATPIF1 PRMT1 BAX PTPN6 SP3 CSF3R LMO2 VAV1 PREX1 ZFP36L2 B2M TCIRG1 KDELR1 CLPTM1 DNASE2A MEF2C RHOA ZMIZ1 CD83 N…
1.04e-18	118	959	Immune system development	AXL SYK NDFIP1 CSF1R CASP8 LTBR ANXA2 LYN PLD4 FCER1G CCR2 SPI1 CTNNB1 FOS ROGDI PIM1 FOXP1 TYROBP TRF CEBPA H2-AA NFKBID PTGER4 SH2B3 HMGB1 LGALS1 H2-AB1 IKZF1 VSIR PLEK XBP1 NME2 PRELID1 NCKAP1L HCLS1 APP RUNX1 TREM2 CD74 SBDS PTPRC TPD52 PTBP3 GAS6 ZBTB7A C1QC IRF2BP2 JUN RAB7B FES ATPIF1 TNFSF13 PRMT1 BAX PTPN6 SP3 CSF3R LMO2 VAV1 PREX1 ZFP36L2 B2M TCIRG1 KDELR1 CLPTM1 DNASE2A MEF2C RHOA ZMIZ…
1.19e-18	261	3062	Regulation of multicellular organismal process	APOE DUSP6 SRGN SEMA4D SYK NDFIP1 ANXA5 IL6RA SEMA4A PLXND1 ANXA2 BMP2K GPSM3 PLXNB2 LYN TLR7 CD14 FCER1G PRCP HMGB1 FLNA RBPJ CCR2 MEF2C CTNNB1 CLIC1 RHOA IRF1 YWHAH VSIR FOS FAM49B APP CLEC4N PIM1 CD74 RELA DDIT3 NRP1 CTSC TRF CD300LD CEBPA P2RY12 H2-AA NFKBID PTGER4 CD300C2 TGIF1 ARRB2 NR1H2 H2-K1 H2-D1 ITGB2 PDGFB RAC1 SPI1 AXL SRI CALR HMOX1 EIF4G2 CYBA HFE EMC10 ATRAID SIRT2 GDI1 CYBB NFE2L…
1.37e-18	230	2573	Regulation of cellular protein metabolic process	CYFIP1 DUSP3 RPS9 GADD45B CCL9 DUSP6 RACK1 PSME1 HSP90AB1 DUSP1 MAP3K8 NDFIP1 CSF1R RPS6KB2 CASP8 IL6RA SDCBP LTBR LAMTOR1 RBM3 ANXA2 TRIB1 CBL PKIG ENSA ZFP36 ZFP36L2 SERPINB6A TAOK3 HMGB1 RPL13A PSME2B PSME2 HFE ACTB ARRB2 DAZAP2 CD36 BAX PSAP CDC42 CDC37 SUMO3 YWHAE SEMA4D SYK APP SOD1 NR4A1 CDKN1A RELA PTPRC EIF4E VCP PXN TGFBR2 TRF FKBP1A RAP2B LYN SOCS3 NPM1 GAPDH CTDSP2 PDGFB DDX3X CHTOP R…
2.23e-18	82	536	Leukocyte differentiation	AXL SYK NDFIP1 CSF1R CASP8 LTBR ANXA2 LYN FCER1G CCR2 SPI1 FOS FOXP1 TYROBP TRF CEBPA H2-AA NFKBID PTGER4 LGALS1 H2-AB1 IKZF1 VSIR XBP1 NME2 PRELID1 HCLS1 APP RUNX1 TREM2 CD74 TPD52 GAS6 C1QC IRF2BP2 JUN FES BAX VAV1 PREX1 ZFP36L2 B2M TCIRG1 KDELR1 CLPTM1 PTPN6 MEF2C CTNNB1 RHOA ZMIZ1 CD83 IRF1 ATP6AP1 AP3D1 NCKAP1L TMEM176A INPP5D PTPRC DCLRE1C SP3 RASSF2 GNAS SEMA4A LFNG TMEM176B CMTM7 TGFBR2 T…
3.76e-18	98	726	Regulation of immune response	DUSP3 H2-M3 MAPKAPK2 SYK FYB NDFIP1 SAMHD1 IL6RA CSK TLR13 C3AR1 CMKLR1 LYN TLR7 TLR1 C5AR1 CD14 FES FCER1G H2-Q7 H2-K1 HMGB1 H2-T23 H2-Q6 H2-D1 CD74 CCR2 VSIR NFKBIA FAM49B CMTM3 CD300A H2-AB1 LCP2 CD36 BAX HMOX1 CYBA HFE CD48 FCGR1 IRF1 CDC37 STX7 XBP1 SEC14L1 NCKAP1L HSP90AB1 RELA PTPRJ PTPRC IFI211 SPPL2A NFATC2 TLR2 RPS3 LAMP1 CTSH MYD88 GRN C1QA C1QC C1QB UNC93B1 CD81 TIFA PTAFR FCGR4 ARRB2…
3.98e-18	46	188	Phagocytosis	AXL PLD4 RAB7B CD47 FCER1G RAB7 CCR2 RAC1 CD36 TREM2 GAS6 HCK CYBA RAB5A SNX3 RACK1 SH3BP1 PTPRC NCF2 CORO1A CSK DNM2 CAMK1D LRP1 CDC42SE1 P2RY6 CD302 SOD1 MSR1 VAV1 CALR FCGR1 SYK NCKAP1L ATG3 AIF1 SLC11A1 TYROBP IRF8 TREX1 PRKCG HSPA8 ITGB1 CD300A CDC42 HMGB1
1.19e-17	95	702	Cytokine production	NDFIP1 NFATC2 IL6RA GPSM3 TLR7 CD14 HMGB1 CD36 IRF1 VSIR FAM49B CLEC4N CD74 RELA FOXP1 CD300LD PTGER4 CD300C2 NRROS FCER1G RAC1 AXL HMOX1 CYBA HFE CYBB MAPKAPK2 ARRB1 SEC14L1 APP RUNX1 SOD1 HSP90AB1 AIF1 CSF1R DDIT3 PTPRC TLR2 ARHGEF2 RPS3 ATP6AP2 GAS6 CSK CD81 LRP1 TSPO LYN ATF4 TLR1 CX3CR1 RAB7B KLF2 CD47 PTAFR B2M PTPN6 SYK IFNAR1 TREM2 TNFRSF1B MYD88 TREX1 CD2AP TCIRG1 LCP2 KDELR1 CD83 H2-M3 …
1.73e-17	259	3092	Positive regulation of nitrogen compound metabolic process	PSMC3 RPS9 CTNNB1 GADD45B NFE2L2 CCL9 RACK1 XBP1 SUB1 PSME1 MAP3K8 NDFIP1 CSF1R RPS6KB2 RELA CASP8 NFATC2 IL6RA SDCBP LTBR RPS3 LAMTOR1 RBM3 ANXA2 TRIB1 OAZ1 WWP1 ATF4 TLR7 ZFP36 ZFP36L2 JUN JUNB NFIC KLF2 NPM1 NR1H2 TAOK3 HMGB1 SSBP4 CHCHD2 JUND PSME2B PSME2 ARRB2 DAZAP2 SPI1 CD36 FOSB BAX PSAP MEF2C CDC42 IRF1 SUMO3 SEMA4D SYK SREBF2 APP SOD1 NR4A1 DDIT3 ATF6 VCP PXN CNBP TGFBR2 TRF RHBDD3 PBX2…
2.02e-17	161	1587	Response to endogenous stimulus	NR4A1 SKIL ANXA5 SDCBP LAMTOR1 PKM TGFBR2 LEPROT RAB8B PTGER4 GNG2 JUN JUNB SOCS3 JUND CD36 MEF2C RHOA SIRT2 MYO1C CD68 XBP1 SYK HCLS1 TREM2 FAM89B ITGB1 EIF4E PXN CD81 LYN ZFP36 PID1 ZFP36L2 P2RY6 NRROS FCER1G APOE FOSB CALR CD44 SNX6 CYBA HFE CDK4 CTNNB1 CYBB NFE2L2 H3F3B YWHAH CALM3 ATP2B1 HSP90B1 BTG2 NAMPT DDX5 NME2 SRSF5 LGMN FOS CTSB PRKCD DAB2 SREBF2 ITGB5 APP ATP5O SOD1 CDKN1A BSG HSP90A…
2.08e-17	118	997	Response to organonitrogen compound	NR4A1 HSPA5 ANXA5 VCP LAMTOR1 PKM LEPROT RAB8B GNG2 JUN JUNB SOCS3 JUND DNAJB14 CD36 MEF2C SIRT2 MYO1C CD68 XBP1 PER1 NFKBIA SYK TREM2 RELA ITGB1 CD81 CFL1 FCER1G TRIM25 APOE FOSB CYBA CTNNB1 RHOA PEA15A HNRNPL CYBB NFE2L2 H13 CALM3 ATP2B1 HSP90B1 BTG2 NAMPT NME2 SRSF5 LGMN TMED10 FOS PRKCD DPYSL2 DERL1 SREBF2 APP ATP5O SOD1 TMBIM6 CDKN1A BSG HSP90AB1 DUSP1 AIF1 CAMK2A UQCRC1 RGS2 VIM ITGA4 PCNA …
2.18e-17	200	2167	Regulation of catalytic activity	ADPRH APOE GADD45B CCL9 PSME1 DUSP1 MAP3K8 CASP8 IL6RA PLXND1 TRIB1 CBL PKIG PLXNB2 GRTP1 ATPIF1 SERPINB6A TAOK3 PSME2B PSME2 ACTB ARRB2 DAZAP2 BAX CDC37 SEMA4D SYK SH3BP1 SOD1 NR4A1 CDKN1A PTPRC SRGAP2 VCP PXN TGFBR2 TRF RAP2B NPM1 PTGES3 PDGFB GM2A CHTOP LCP2 NCSTN RPS6KA1 RASA4 CD44 CYBA CDC42 PPP2R1A CCT4 RHOA RPLP1 UBE2I GDI1 TAB2 NCF1 SDC4 TIMP2 PFN1 ARRB1 CALM3 SERINC1 DUSP6 HSP90B1 VSIR P…
2.19e-17	158	1546	Positive regulation of cellular protein metabolic process	RPS9 GADD45B CCL9 RACK1 PSME1 MAP3K8 NDFIP1 CSF1R RPS6KB2 CASP8 IL6RA SDCBP LTBR LAMTOR1 RBM3 ANXA2 TRIB1 TAOK3 HMGB1 PSME2B PSME2 ARRB2 DAZAP2 CD36 BAX PSAP CDC42 SUMO3 SEMA4D SYK SOD1 VCP PXN TGFBR2 TRF RAP2B LYN NPM1 PDGFB CHTOP RAC1 PSMC3 LCP2 APOE PHB2 CD44 EIF4G2 HFE CDK4 RHOA RPLP1 PTTG1IP UBE2I SIRT2 HNRNPL TAB2 NCF1 SDC4 TIMP2 ARRB1 CALM3 UBB VSIR NFKBIA LGMN PRELID1 PRKCD DAB2 EIF3E DER…
4.1e-17	171	1745	Protein-containing complex assembly	PSMC3 CELF2 APOE PSMD4 ARPC2 ARPC5 RPL10 CAPZA2 PFN1 SUB1 COX7A2L RPS14 PSMD13 NDUFB3 SNAP23 EIF6 ANXA5 CAPZB ARPC3 RPL6 ARPC1B ANXA2 RPSA ATXN2L RPS27L EIF4H RPS19 CLTC TMSB4X RPS10 EIF4B NDUFS8 RPL3 GMFG RPS15 RPLP0 PTGES3 WIPF1 TMSB10 PET100 GM20538 GM21987 GM45140 RAC1 CD36 BAX BIN1 CD74 SAMHD1 VCP MSN NPM1 NR1H2 MARCKS ATP5D HMOX1 CYBA PPP2R1A RHOA NDUFA2 SURF1 MYO1C IKZF1 LIMS1 SNRPF RACK1 …
4.42e-17	282	3495	Positive regulation of metabolic process	PSMC3 APOE RPS9 CTNNB1 GADD45B NFE2L2 CCL9 RACK1 XBP1 SUB1 PSME1 MAP3K8 NDFIP1 CSF1R RPS6KB2 RELA CASP8 NFATC2 IL6RA SDCBP LTBR RPS3 LAMTOR1 RBM3 ANXA2 TRIB1 OAZ1 WWP1 ATF4 TLR7 ZFP36 ZFP36L2 JUN JUNB NFIC KLF2 NPM1 NR1H2 TAOK3 HMGB1 SSBP4 CHCHD2 JUND PSME2B PSME2 ARRB2 DAZAP2 SPI1 CD36 FOSB BAX PSAP MEF2C CDC42 IRF1 CDC37 SUMO3 SEMA4D SYK SREBF2 APP SOD1 NR4A1 DDIT3 ATF6 VCP PXN CNBP TYROBP TGFB…
4.55e-17	230	2650	Regulation of developmental process	CDC42 RHOA DUSP6 SRGN SEMA4D SYK NDFIP1 SKIL SEMA4A PLXND1 ANXA2 BMP2K PLXNB2 JUN JUNB RHOB JUND RHOG RBPJ CCR2 MEF2C CTNNB1 CLIC1 PLEKHO1 YWHAH FOS APP PIM1 DDIT3 NRP1 YBX1 CTSC CEBPA P2RY12 H2-AA NFKBID CD53 ZFP36 ZFP36L2 TGIF1 SOCS3 ARRB2 H2-K1 HMGB1 H2-D1 ITGB2 PDGFB RAC1 SPI1 AXL CD36 APOE CALR CD44 HMOX1 EIF4G2 EMC10 ATRAID SIRT2 GDI1 CYBB NFE2L2 CTSZ TIMP2 VSIR XBP1 NAMPT NME2 NFKBIA PRELI…
6.12e-17	91	672	Positive regulation of cell death	BAX DUSP6 CASP8 ANXA5 LTBR RPS3 LYN PEA15A SERINC3 PRKCD NR4A1 VCP TYROBP NFKBID CAMK1D RHOB EIF5A CD36 CDC42 CDK4 CTNNB1 RHOA GADD45B CTSZ ARRB1 UBB RACK1 FOS PRELID1 SOD1 CDKN1A DUSP1 BIN1 DDIT3 ITGB1 STK17B ATF6 ITGA4 RASSF2 ANP32B IRF5 FOXP1 HPGD CTSH UCP2 ARL6IP5 NDUFA13 RPS27L TXNIP MCL1 PICALM PIK3CD LRP1 TSPO JUN ADAM10 ARRB2 RPS7 HTRA2 TNFSF12 RAD9A TNFRSF1B TNFRSF1A CTSC C1QA HMOX1 MEF2…
6.87e-17	132	1201	Macromolecule catabolic process	SCPEP1 APOE DNASE2A PSMD4 PSMB4 CTSD UBC NEDD8 UBXN11 PSMB1 HSPA8 PSMA2 CTSZ CTSA DNASE1L1 UBB LGMN CTSL CTSB PSMB5 PSME1 RBX1 HSP90AB1 NDFIP1 PSMD13 HSPA5 PSMA7 VCP PPT1 PNRC2 CTSC PSMB10 ANXA2 CTSH TRIB1 GNS OAZ1 RNF13 RBM8A CTSS UBE2L3 ADRM1 FBXL5 WWP1 ZFP36 ZFP36L2 PSMA5 DNAJB14 PSME2B UBE2D3 PSME2 UBA52 RNASET2B RNASET2A VPS28 GM49721 GM49673 HFE SUMO3 HERPUD1 ABHD12 RHBDD3 APOBEC1 TREX1 TRI…
7.19e-17	219	2487	Regulation of cellular component organization	TUBB5 HSPA8 ARF4 PTPRO PSMC3 ARPC2 CDC42 RHOA ARPC5 CAPZA2 RAB5A PFN1 RAB5C SEMA4D SUB1 SH3BP1 CD63 SEMA4A CAPZB ARPC3 ARPC1B PLXND1 ARHGAP17 ANXA2 ATXN2L BRK1 PLXNB2 TMSB4X RHOB CD47 NPM1 FCER1G GMFG RHOG WIPF1 TMSB10 RAC1 CD36 APOE CALR PLEKHO1 YWHAH CDC37 SRGN BIN1 NRP1 CYFIP1 MSN PTGER4 CD53 CFL1 NR1H2 H2-K1 H2-D1 PDGFB CHMP1A CHTOP SPI1 AXL BAX PHB2 CD44 EIF4G2 CYBA HFE CTNNB1 CCT4 RALA GDI1…
9.34e-17	144	1372	Cell migration	RAC1 AXL RHOA ARPC5 SDC4 CXCL16 CCL9 SGPL1 SEMA4D NCKAP1L CD63 SDC3 ITGB1 SRGAP2 SEMA4A PLXND1 GPSM3 PLXNB2 PIK3CD CMKLR1 CCR2 TMSB4X CX3CR1 RHOB FCER1G PRCP HMGB1 CCR5 TMSB10 NRP1 NISCH CD74 P2RY12 RAP2B CD81 GPR183 ITGB2 PDGFB APOE CALR CD44 HMOX1 MEF2C NFE2L2 MYO1C PFN1 VSIR RACK1 XBP1 LGMN SYK ARF4 PRKCD LCP1 DAB2 SH3BP1 APP PLA2G7 DUSP1 AIF1 CAMK2A CORO1B ARHGDIA PTPRJ SBDS ATP5B ATP5A1 PTPR…
1.07e-16	180	1897	Establishment of localization in cell	MYO5A CHMP1A KDELR1 ADPRH ERGIC3 M6PR PTTG1IP GOLGA7 HSPA8 RAB5A RAB5C AP3D1 ARF5 TMED10 SYK ARF4 SPCS1 ZDHHC20 RAB1B SNAP23 EIF6 VCP TMEM50A SNX17 RAB43 SEC13 ARL6IP1 RAB6A ANXA2 ANP32A TMED3 RPSA DNM2 CHMP2A LEPROT SPCS2 RAB8B GRTP1 PICALM LYN ARF1 ARL4C RAB7B FES NPM1 TMED9 TMED5 RAB11B RAB7 GM20538 VPS28 CTNNB1 MYO1C YWHAH CANX YWHAE NFKBIA YWHAZ CD74 CAMK2A PTPRC TXN1 ACTB CLEC4B1 CAMK1 FLNA…
1.31e-16	109	905	Regulation of cell motility	RAC1 RHOA CXCL16 SEMA4D SRGAP2 ANXA5 SEMA4A PLXND1 GPSM3 PLXNB2 CMKLR1 TMSB4X RHOB PRCP TMSB10 NISCH CD74 TRF P2RY12 RAP2B CD81 CCR2 PDGFB APOE CALR HMOX1 MEF2C NFE2L2 MYO1C PFN1 VSIR RACK1 XBP1 LGMN DAB2 SH3BP1 APP PLA2G7 DUSP1 AIF1 CAMK2A CSF1R CORO1B ARHGDIA PTPRJ ATP5B ATP5A1 NRP1 PTPRC HSPA5 ITGA4 ARHGDIB ILK MSN FLNA GAS6 CTSH TRIB1 GNAI2 GRN CAMK1D PREX1 PIK3CD PTGER4 LRP1 ARSB LYN P2RY6 L…
1.34e-16	87	633	Regulation of cytokine production	NDFIP1 IL6RA GPSM3 TLR7 CD14 HMGB1 IRF1 VSIR FAM49B CLEC4N CD74 RELA CD300LD PTGER4 CD300C2 FCER1G RAC1 AXL HMOX1 CYBA HFE CYBB MAPKAPK2 ARRB1 SEC14L1 APP RUNX1 SOD1 HSP90AB1 AIF1 CSF1R DDIT3 PTPRC TLR2 ARHGEF2 RPS3 ATP6AP2 GAS6 CSK CD81 LRP1 TSPO ATF4 TLR1 CX3CR1 RAB7B KLF2 CD47 PTAFR B2M PTPN6 SYK IFNAR1 TREM2 TNFRSF1B MYD88 TREX1 CD2AP CD36 CD83 H2-M3 ATP2B1 SRGN NCKAP1L LITAF SLC11A1 INPP5D T…
1.67e-16	105	857	Regulation of cell migration	RAC1 RHOA CXCL16 SEMA4D SRGAP2 SEMA4A PLXND1 GPSM3 PLXNB2 CMKLR1 TMSB4X RHOB PRCP TMSB10 NISCH CD74 P2RY12 RAP2B CD81 CCR2 PDGFB APOE CALR HMOX1 MEF2C NFE2L2 MYO1C PFN1 VSIR RACK1 XBP1 LGMN DAB2 SH3BP1 APP PLA2G7 DUSP1 AIF1 CAMK2A CORO1B ARHGDIA PTPRJ ATP5B ATP5A1 NRP1 PTPRC HSPA5 ITGA4 ARHGDIB ILK MSN FLNA GAS6 CTSH TRIB1 GNAI2 GRN CAMK1D PREX1 PIK3CD PTGER4 LRP1 ARSB LYN P2RY6 LGALS3 GPR183 DOC…
2.08e-16	118	1029	Positive regulation of transport	SYK CD63 ANXA2 CD14 CD47 FCER1G HMGB1 CD36 NFE2L2 MYO1C CLEC4N CLEC4B1 CAMK1 ARL6IP1 OAZ1 CTSS PTGER4 CD300C2 NR1H2 PDGFB AXL APOE CYBA HFE CDC42 SDC4 PLTP RAB5A ARRB1 CALM3 RACK1 YWHAE NFKBIA PRELID1 HNRNPK PRKCD DPYSL2 DAB2 HCLS1 TREM2 AIF1 CSF1R SNX5 TLR2 ANP32B PPT1 TOMM7 NADK MSN FLNA LAMP1 GAS6 ATP1B3 GNAI2 DNM2 CHMP2A CBL CALM2 ATP13A2 RAB8B CD81 CAMK1D LRP1 TSPO TLR1 ARF1 P2RY6 ORAI1 LGAL…
2.65e-16	177	1870	Organic substance catabolic process	SCPEP1 APOE DNASE2A HMOX2 HMOX1 PSMD4 PSMB4 CTSD UBC NEDD8 UBXN11 PSMB1 HSPA8 PSMA2 CTSZ CTSA DNASE1L1 UBB SGPL1 LGMN CTSL CTSB PSMB5 PSME1 RBX1 HSP90AB1 NDFIP1 PSMD13 GUSB HSPA5 PSMA7 SAMHD1 VCP PPT1 FUCA1 PNRC2 AKR1A1 CTSC PSMB10 ACAT1 ANXA2 PKM CTSH TRIB1 GNS OAZ1 ACAA1A GPI1 RNF13 RBM8A CTSS UBE2L3 ADRM1 DAGLB FBXL5 WWP1 ZFP36 ZFP36L2 GNPDA1 GAPDH PSMA5 DNAJB14 PSME2B UBE2D3 PSME2 UBA52 RNASE…
2.85e-16	249	3000	Cellular component biogenesis	RAC1 PSMC3 CELF2 APOE PSMD4 ARPC2 CDC42 RHOA ARPC5 RPL10 CAPZA2 RAB5A PFN1 LCP1 SUB1 NCKAP1L ATG3 COX7A2L AIF1 RPS14 PSMD13 RPL14 NDUFB3 NOP10 SNAP23 EIF6 ANXA5 CAPZB RILPL2 ARPC3 RPL6 ARPC1B CYFIP1 MAP1LC3B ANXA2 RPSA ATXN2L CTNND1 RPS27L RPS16 TRMT112 RPS21 EIF4H RPS19 RPL7 CLTC RPS8 TMSB4X RPS10 RAB7B RHOB NPM1 EIF4B NDUFS8 RPL3 RPL35A GMFG RPL26 RRP1 RPS7 RPL7A RPL35 RPS15 RPLP0 PTGES3 WIPF1 …
2.85e-16	174	1827	Positive regulation of multicellular organismal process	SYK IL6RA PLXND1 ANXA2 GPSM3 PLXNB2 TLR7 CD14 HMGB1 CCR2 MEF2C CTNNB1 CLIC1 IRF1 FOS SEMA4D FAM49B CLEC4N CD74 RELA TRF CEBPA H2-AA PTGER4 CD300C2 TGIF1 FCER1G ARRB2 NR1H2 ITGB2 PDGFB AXL APOE CALR HMOX1 EIF4G2 CYBA RHOA EMC10 ATRAID GDI1 CYBB NFE2L2 TIMP2 PFN1 VSIR XBP1 SEC14L1 NME2 LGMN DAB2 MTDH HCLS1 APP RUNX1 SOD1 PIM1 BIN1 AIF1 CSF1R ATP5B DDIT3 ATP5A1 ITGB1 NRP1 CASP8 RGS2 HSPA5 SNX5 SKIL …
3.3e-16	77	526	Regulation of cell activation	DUSP3 TNFAIP8L2 SYK NDFIP1 IL6RA LYN FES FCER1G CCR2 VSIR FAM49B CTSC TYROBP CD300A H2-AA NFKBID GPR183 LGALS1 H2-AB1 PDGFB AXL APOE RPS6KA1 HMOX1 HFE SDC4 XBP1 PRKAR1A PRELID1 NCKAP1L APP AIF1 CD74 PTPRC NFATC2 RPS3 LAMP1 GAS6 TGFBR2 GRN CD81 LGALS3 DOCK8 CD47 PTAFR TNFSF13 CDKN1A TREM2 CD37 C1QA SH2B3 C5AR1 TREX1 CLPTM1 PTPN6 MEF2C CTNNB1 RHOA ZMIZ1 CD83 IRF1 PLEK AP3D1 PRKCD INPP5D TNFRSF1B CO…
4.09e-16	211	2401	Cell surface receptor signaling pathway	AXL LCP2 HCK DUSP3 BAX TSPAN31 MAPKAPK2 IGFBP4 CCL9 IFNGR1 SEMA4D SYK FYB IFNAR1 IFNAR2 CSF1R CD63 IFITM3 ITGB1 CASP8 SKIL IL6RA SEMA4A SDCBP LFNG PLXND1 LTBR CD37 ILK IL10RA CSK TGFBR2 GNAI2 CBL LEPROT PLXNB2 CD81 TSPAN14 MCL1 RBPJ DAGLB C3AR1 CD53 CMKLR1 LYN TMEM88 C5AR1 CD14 SOCS3 FCER1G IRAK2 IFITM2 BLNK BCL2A1B GM21970 GM29094 GM45717 CTNNB1 TREM2 CD36 PEA15A NFKBIA SGPP1 LY86 SUB1 CD74 RELA…
4.21e-16	107	895	Intracellular protein transport	ADPRH M6PR PTTG1IP GOLGA7 HSPA8 RAB5A RAB5C AP3D1 ARF5 TMED10 ARF4 SPCS1 ZDHHC20 RAB1B EIF6 VCP SNX17 RAB43 ARL6IP1 RAB6A TMED3 RPSA SPCS2 RAB8B GRTP1 ARF1 ARL4C RAB7B NPM1 TMED9 TMED5 RAB11B RAB7 GM20538 VPS28 MYO1C YWHAH YWHAE NFKBIA YWHAZ CD74 TXN1 CAMK1 OAZ1 PKIG HNRNPU YWHAQ CHTOP AP2A2 CALR PHB2 HNRNPA2B1 DDX39 SNX6 CDC42 AP2S1 AP1B1 GDI1 NCF1 LAMP2 H13 STX7 HSP90B1 SYK PRKCD LCP1 DERL1 HCL…
4.21e-16	269	3340	Regulation of signaling	CYFIP1 AXL DUSP3 GADD45B IGFBP4 RAB5A CCL9 DUSP6 XBP1 DUSP1 CSF1R SKIL ANXA5 IL6RA SDCBP LFNG LTBR RPS3 LAMTOR1 ANXA2 CSK TRIB1 CBL LEPROT MCL1 CMKLR1 LYN TMEM88 CD14 SOCS3 TAOK3 DHRS3 HMGB1 BCL2A1B GM29094 FLNA PSAP CDC42 RHOA PEA15A UBE2I SERINC3 SRGN LY86 SYK PRKCD SOD1 CLEC4N CAMK2A RELA FAM89B DDIT3 DBI PTPRC ARHGEF2 EIF4E PXN PTPRO CMTM3 TRF NFKBID TAX1BP3 SH2B3 NRROS PRKCG TRIM25 PDGFB PFD…
4.25e-16	64	386	Myeloid cell differentiation	NDFIP1 CSF1R CASP8 LTBR ANXA2 SPI1 FOS TYROBP TRF CEBPA HMGB1 IKZF1 NME2 NCKAP1L HCLS1 APP RUNX1 TREM2 CD74 PTBP3 ZBTB7A C1QC SH2B3 JUN RAB7B FES ATPIF1 PRMT1 PTPN6 SP3 CSF3R TCIRG1 DNASE2A MEF2C CTNNB1 ATP6AP1 NFKBIA TMEM14C RPS14 INPP5D RASSF2 GNAS EIF6 WASF2 TGFBR2 TRIB1 LMO2 CD81 RBPJ IRF8 LYN ZFP36 TOB2 GPR183 KLF13 NRROS JUNB KLF2 FCER1G B2M EVI2 EVI2B RPS19 FOXP1
5.41e-16	114	990	Regulation of cellular component movement	RAC1 RHOA CXCL16 SEMA4D SRGAP2 ANXA5 SEMA4A PLXND1 GPSM3 PLXNB2 CMKLR1 TMSB4X RHOB PRCP TMSB10 FLNA NISCH CD74 NRP1 TRF P2RY12 RAP2B CD81 CCR2 PDGFB APOE SRI CALR HMOX1 MEF2C NFE2L2 MYO1C PFN1 VSIR RACK1 XBP1 LGMN DAB2 SH3BP1 APP PLA2G7 DUSP1 AIF1 CAMK2A CSF1R CORO1B ARHGDIA PTPRJ ATP5B ATP5A1 PTPRC HSPA5 ITGA4 ARHGDIB ILK MSN LAMP1 GAS6 CTSH TRIB1 GNAI2 ARAP1 ATP1A1 GRN CAMK1D PREX1 PIK3CD PTGER…
5.56e-16	121	1084	Negative regulation of cell death	AXL APOE FTH1 TMEM109 MCL1 BCL2A1B GM29094 BAX PSAP MEF2C PEA15A SOD1 NR4A1 RELA TSC22D3 GAS6 CAMK1D FCER1G CCR5 IER3 RPS6KA1 PHB2 CD44 HMOX1 CTNNB1 RHOA PTTG1IP NFE2L2 ARRB1 HSP90B1 RACK1 BTG2 XBP1 NME2 LGMN PRELID1 HNRNPK ARF4 PRKCD DAB2 MTDH NCKAP1L HCLS1 TMBIM6 CDKN1A HSP90AB1 PIM1 DUSP1 AIF1 CD74 PRDX5 ITGB1 PTMA HSPA5 CST3 TXN1 PPT1 LRPAP1 NDUFC2 ARL6IP1 ILK FLNA SLC25A4 HERPUD1 GNAI2 UCP2 …
5.6e-16	185	2007	Cell proliferation	BTG2 SYK NDFIP1 CSF1R FTH1 IL6RA ANXA2 BTG1 LYN FBRS GNG2 FES RPS6KA1 BAX CTNNB1 VSIR NFKBIA ROGDI IFNAR2 PIM1 IFITM3 TPD52 GNB1 CNBP CEBPA TAX1BP3 MARCKSL1 GPR183 JUN NPM1 HMGB1 SLFN2 PDGFB CHTOP RAC1 APOE CALR PTPN6 HMOX1 MEF2C RPS9 CYBA CDK4 EMC10 ATRAID SIRT2 CTSZ SDC4 TIMP2 IRF1 ARRB1 XBP1 NAMPT PRKAR1A NME2 LGMN NCKAP1L APP NR4A1 CDKN1A AIF1 CD74 RELA SF1 PTPRJ SBDS ATP5A1 PTPRC ITGA4 CST3 …
6.2e-16	113	979	Regulation of locomotion	RAC1 RHOA CXCL16 SEMA4D SRGAP2 ANXA5 SEMA4A PLXND1 GPSM3 PLXNB2 CMKLR1 TMSB4X RHOB PRCP TMSB10 TRIM25 NISCH CD74 NRP1 TRF P2RY12 RAP2B CD81 CCR2 PDGFB APOE CALR HMOX1 MEF2C NFE2L2 MYO1C PFN1 VSIR RACK1 XBP1 LGMN DAB2 SH3BP1 APP PLA2G7 VAPA DUSP1 AIF1 CAMK2A CSF1R CORO1B ARHGDIA PTPRJ ATP5B ATP5A1 PTPRC HSPA5 ITGA4 ARHGDIB ILK MSN FLNA GAS6 CTSH TRIB1 GNAI2 CHMP2A GRN CAMK1D PREX1 PIK3CD PTGER4 LR…
6.4e-16	262	3236	Positive regulation of cellular metabolic process	PSMC3 APOE RPS9 CTNNB1 GADD45B NFE2L2 CCL9 RACK1 XBP1 SUB1 PSME1 MAP3K8 NDFIP1 CSF1R RPS6KB2 RELA CASP8 NFATC2 IL6RA SDCBP LTBR RPS3 LAMTOR1 RBM3 ANXA2 TRIB1 ATF4 TLR7 ZFP36 ZFP36L2 JUN JUNB NFIC KLF2 NPM1 NR1H2 TAOK3 HMGB1 SSBP4 CHCHD2 JUND PSME2B PSME2 ARRB2 DAZAP2 SPI1 CD36 FOSB BAX PSAP MEF2C CDC42 IRF1 CDC37 SUMO3 SEMA4D SYK SREBF2 APP SOD1 NR4A1 DDIT3 ATF6 VCP PXN CNBP TYROBP TGFBR2 TRF PBX…
7.75e-16	64	391	Regulation of hemopoiesis	SYK NDFIP1 CCR2 FOS PIM1 H2-AA NFKBID HMGB1 SPI1 AXL VSIR XBP1 NME2 PRELID1 HCLS1 RUNX1 CD74 CASP8 GAS6 C1QC JUN RAB7B FES PRMT1 CSF3R TYROBP CLPTM1 PTPN6 MEF2C CTNNB1 RHOA ZMIZ1 CD83 NFE2L2 IRF1 ATP6AP1 AP3D1 NFKBIA NCKAP1L TMEM176A INPP5D PTPRC RASSF2 GNAS EIF6 TMEM176B TGFBR2 TRIB1 LMO2 NFKBIZ ADRM1 LYN ZFP36 ZFP36L2 TOB2 KLF13 B2M EVI2 EVI2B H2-M3 CSF1R ZBTB7A FOXP1 AP2A2
8.19e-16	53	280	Regulation of endocytosis	RAB5A RAB5C CD63 ANXA2 CD47 FCER1G CD36 AXL APOE CYBA HFE ARRB1 CALM3 SNX3 RACK1 HNRNPK DAB2 BIN1 PTPRC EHD4 PTPN1 PPT1 LRPAP1 GAS6 CSK DNM2 CBL CAMK1D PICALM LRP1 ARF1 LGALS3 ARRB2 B2M CD2AP VPS28 SOD1 CALR FCGR1 SYK NCKAP1L ATG3 SLC11A1 CD14 PRKCG HCK SIRT2 HSPA8 ITGB1 SDCBP TRF CD300A NR1H2
8.47e-16	200	2247	Catabolic process	SCPEP1 APOE DNASE2A HMOX2 HMOX1 PSMD4 PSMB4 CTSD UBC NEDD8 UBXN11 PSMB1 HSPA8 PSMA2 CTSZ CTSA VMP1 DNASE1L1 UBB SGPL1 LGMN CTSL CTSB PSMB5 PSME1 RBX1 ATG3 HSP90AB1 NDFIP1 PRDX5 PSMD13 GUSB HSPA5 PSMA7 SAMHD1 DRAM2 VCP PPT1 FUCA1 PNRC2 AKR1A1 CTSC MAP1LC3B PSMB10 ACAT1 ANXA2 PKM CTSH TRIB1 GNS OAZ1 ACAA1A GPI1 RNF13 RBM8A CTSS UBE2L3 ADRM1 DAGLB FBXL5 WWP1 ZFP36 ZFP36L2 GNPDA1 GAPDH GPX1 HMGB1 PSM…
8.5e-16	71	468	T cell activation	DUSP3 TNFAIP8L2 SYK NDFIP1 IL6RA FCER1G CCR2 CD48 VSIR FAM49B FOXP1 H2-AA NFKBID PTGER4 LGALS1 H2-AB1 CD44 HFE SDC4 XBP1 PRKAR1A PRELID1 LCP1 AIF1 DDOST RPS3 MSN TGFBR2 CD81 LGALS3 DOCK8 CD47 IFNAR1 VAV1 PREX1 ZFP36L2 TREX1 B2M TCIRG1 KDELR1 CLPTM1 NCSTN BAX PTPN6 CTNNB1 RHOA ZMIZ1 CD83 H2-M3 IRF1 AP3D1 NCKAP1L CD74 SLC11A1 PTPRC SP3 SEMA4A TNFRSF1B LFNG CORO1A PSMB10 FKBP1A NFKBIZ ADRM1 SELENOK …
9.2e-16	135	1285	Regulation of response to stress	DUSP3 TNFAIP8L2 MAPKAPK2 XBP1 DEK SYK NDFIP1 SAMHD1 ANXA5 LTBR RPS3 ANXA2 TLR13 GPSM3 LYN TLR7 TLR1 CD14 CD47 FCER1G HMGB1 CD74 PSAP SERINC3 NFKBIA RELA CTSC TRF PTGER4 CCR2 PDGFB CD36 APOE IER3 BAX CD44 CYBA CDC42 PTTG1IP SIRT2 GADD45B ATF6B NFE2L2 NCF1 CDC37 RACK1 NAMPT DDX5 SEC14L1 PRKCD NUDT16L1 APP SOD1 TMBIM6 HSP90AB1 DUSP1 P4HB IFI211 ATF6 RASSF2 PCNA PTPN1 TLR2 TXN1 FOXP1 TNFRSF1A NDUFC2 …
1.04e-15	151	1515	Cell motility	RAC1 AXL RHOA ARPC5 SDC4 CXCL16 CCL9 SGPL1 SEMA4D NCKAP1L CD63 SDC3 ITGB1 SRGAP2 ANXA5 SEMA4A PLXND1 BRK1 GPSM3 PLXNB2 PIK3CD CMKLR1 CCR2 TMSB4X CX3CR1 RHOB FCER1G PRCP HMGB1 CCR5 TMSB10 NRP1 NISCH CD74 TRF P2RY12 RAP2B CD81 GPR183 ITGB2 PDGFB APOE CALR CD44 HMOX1 MEF2C NFE2L2 MYO1C PFN1 VSIR RACK1 XBP1 LGMN SYK ARF4 PRKCD LCP1 DAB2 SH3BP1 APP PLA2G7 DUSP1 AIF1 CAMK2A CSF1R CORO1B ARHGDIA PTPRJ S…
1.04e-15	151	1515	Localization of cell	RAC1 AXL RHOA ARPC5 SDC4 CXCL16 CCL9 SGPL1 SEMA4D NCKAP1L CD63 SDC3 ITGB1 SRGAP2 ANXA5 SEMA4A PLXND1 BRK1 GPSM3 PLXNB2 PIK3CD CMKLR1 CCR2 TMSB4X CX3CR1 RHOB FCER1G PRCP HMGB1 CCR5 TMSB10 NRP1 NISCH CD74 TRF P2RY12 RAP2B CD81 GPR183 ITGB2 PDGFB APOE CALR CD44 HMOX1 MEF2C NFE2L2 MYO1C PFN1 VSIR RACK1 XBP1 LGMN SYK ARF4 PRKCD LCP1 DAB2 SH3BP1 APP PLA2G7 DUSP1 AIF1 CAMK2A CSF1R CORO1B ARHGDIA PTPRJ S…
1.04e-15	243	2938	Regulation of signal transduction	AXL DUSP3 GADD45B IGFBP4 CCL9 DUSP6 XBP1 DUSP1 CSF1R SKIL IL6RA SDCBP LFNG LTBR RPS3 LAMTOR1 CSK TRIB1 CBL LEPROT MCL1 CMKLR1 LYN TMEM88 CD14 SOCS3 TAOK3 DHRS3 HMGB1 BCL2A1B GM29094 PSAP CDC42 RHOA PEA15A UBE2I SERINC3 LY86 SYK PRKCD SOD1 CLEC4N RELA FAM89B DDIT3 PTPRC ARHGEF2 PXN PTPRO CMTM3 TRF NFKBID TAX1BP3 SH2B3 NRROS TRIM25 PDGFB PFDN5 CD36 APOE SRI CALR BAX PHB2 PTPN6 RASA4 CD44 HMOX1 CYBA…
1.04e-15	266	3317	Regulation of cell communication	CYFIP1 AXL DUSP3 GADD45B IGFBP4 RAB5A CCL9 DUSP6 XBP1 DUSP1 CSF1R SKIL ANXA5 IL6RA SDCBP LFNG LTBR RPS3 LAMTOR1 CSK TRIB1 CBL LEPROT MCL1 CMKLR1 LYN TMEM88 CD14 SOCS3 TAOK3 DHRS3 HMGB1 BCL2A1B GM29094 FLNA PSAP CDC42 RHOA PEA15A UBE2I SERINC3 SRGN LY86 SYK PRKCD SOD1 CLEC4N CAMK2A RELA FAM89B DDIT3 DBI PTPRC ARHGEF2 EIF4E PXN PTPRO CMTM3 TRF NFKBID TAX1BP3 SH2B3 NRROS PRKCG TRIM25 PDGFB PFDN5 CD3…
1.04e-15	118	1054	Positive regulation of cell differentiation	SYK PLXND1 ANXA2 PLXNB2 JUN JUNB JUND CCR2 MEF2C CLIC1 FOS SEMA4D CEBPA H2-AA CD53 ZFP36 TGIF1 SOCS3 ARRB2 HMGB1 RAC1 AXL CD36 APOE CALR EIF4G2 CTNNB1 RHOA ATRAID GDI1 NFE2L2 TIMP2 VSIR XBP1 NME2 DAB2 HCLS1 APP RUNX1 HSP90AB1 BIN1 CD74 RELA NRP1 CASP8 RGS2 HSPA5 SKIL TLR2 ARHGEF2 CAMK1 CYFIP1 ILK FLNA GAS6 TGFBR2 DNM2 P2RY12 LRP1 TSPO ARSB LYN ARF1 CX3CR1 RAB7B FES CFL1 MYADM EIF5A PRMT1 TREM2 MS…
1.15e-15	114	1002	Cellular macromolecule catabolic process	SCPEP1 DNASE2A PSMD4 PSMB4 UBC NEDD8 UBXN11 PSMB1 PSMA2 CTSZ CTSA DNASE1L1 UBB LGMN CTSL CTSB PSMB5 PSME1 RBX1 HSP90AB1 PSMD13 HSPA5 PSMA7 VCP PNRC2 CTSC PSMB10 ANXA2 CTSH TRIB1 RNF13 RBM8A CTSS UBE2L3 ADRM1 FBXL5 WWP1 ZFP36 ZFP36L2 PSMA5 DNAJB14 PSME2B UBE2D3 PSME2 UBA52 RNASET2B RNASET2A VPS28 GM49721 GM49673 HFE SUMO3 HERPUD1 APOBEC1 TREX1 TRIM25 PSMC3 APOE BAX CTNNB1 PTTG1IP ATRAID SIRT2 NFE2…
1.17e-15	260	3221	Positive regulation of macromolecule metabolic process	PSMC3 RPS9 CTNNB1 GADD45B NFE2L2 CCL9 RACK1 XBP1 SUB1 PSME1 MAP3K8 NDFIP1 CSF1R RPS6KB2 RELA CASP8 NFATC2 IL6RA SDCBP LTBR RPS3 LAMTOR1 RBM3 ANXA2 TRIB1 OAZ1 WWP1 ATF4 TLR7 ZFP36 ZFP36L2 JUN JUNB NFIC KLF2 NPM1 NR1H2 TAOK3 HMGB1 SSBP4 CHCHD2 JUND PSME2B PSME2 ARRB2 DAZAP2 SPI1 CD36 FOSB BAX PSAP MEF2C CDC42 IRF1 SUMO3 SEMA4D SYK SREBF2 APP SOD1 NR4A1 DDIT3 ATF6 VCP PXN CNBP TGFBR2 TRF RHBDD3 PBX2…
1.17e-15	149	1489	Intracellular transport	CHMP1A KDELR1 ADPRH ERGIC3 M6PR PTTG1IP GOLGA7 HSPA8 RAB5A RAB5C AP3D1 ARF5 TMED10 SYK ARF4 SPCS1 ZDHHC20 RAB1B SNAP23 EIF6 VCP TMEM50A SNX17 RAB43 SEC13 ARL6IP1 RAB6A ANXA2 ANP32A TMED3 RPSA DNM2 CHMP2A LEPROT SPCS2 RAB8B GRTP1 PICALM LYN ARF1 ARL4C RAB7B FES NPM1 TMED9 TMED5 RAB11B RAB7 GM20538 VPS28 MYO1C YWHAH YWHAE NFKBIA YWHAZ CD74 CAMK2A TXN1 CAMK1 FLNA MYO5A CD300A OAZ1 PKIG HNRNPU FCER1G…
1.58e-15	121	1101	Response to nitrogen compound	NR4A1 HSPA5 ANXA5 VCP LAMTOR1 PKM LEPROT RAB8B GNG2 JUN JUNB SOCS3 JUND DNAJB14 CD36 MEF2C SIRT2 MYO1C CD68 XBP1 PER1 NFKBIA SYK TREM2 RELA ITGB1 CD81 CFL1 FCER1G TRIM25 APOE FOSB CYBA CTNNB1 RHOA PEA15A HNRNPL CYBB NFE2L2 H13 CALM3 ATP2B1 HSP90B1 BTG2 NAMPT NME2 SRSF5 LGMN TMED10 FOS PRKCD DPYSL2 DERL1 SREBF2 APP ATP5O SOD1 TMBIM6 CDKN1A BSG HSP90AB1 DUSP1 AIF1 CAMK2A UQCRC1 RGS2 VIM ITGA4 PCNA …
2.15e-15	272	3437	Animal organ development	AXL PSAP DUSP6 SRGN SEMA4D SYK NDFIP1 CSF1R CASP8 SEMA4A LTBR ANXA2 TGFBR2 BMP2K LYN PLD4 FCER1G CTNNB1 NRP1 RBPJ CCR2 RAC1 SPI1 RPS6KA1 RHOA MAPKAPK2 FOS LRP10 ROGDI PIM1 DBI VIM SKIL FOXP1 PLXND1 TYROBP ILK TRF MYO5A CEBPA H2-AA C1QB NFKBID PTGER4 SH2B3 TGIF1 ARRB2 H2-K1 HMGB1 H2-T23 LGALS1 H2-AB1 IFI204 PDGFB CKB SRI NCSTN CALR CD44 HMOX1 MEF2C EIF4G2 HFE CDC42 CDK4 CNP ARPC5 ATRAID SIRT2 TAB2…
2.19e-15	180	1961	Protein-containing complex subunit organization	PSMC3 CELF2 APOE PSMD4 ARPC2 ARPC5 RPL10 HSPA8 CAPZA2 PFN1 GFM2 SUB1 COX7A2L RPS14 PSMD13 NDUFB3 SNAP23 EIF6 ANXA5 VCP CAPZB ARPC3 RPL6 ARPC1B ANXA2 RPSA ATXN2L RPS27L EIF4H RPS19 CLTC TMSB4X RPS10 EIF4B NDUFS8 RPL3 GMFG RPS15 RPLP0 PTGES3 WIPF1 TMSB10 PET100 GM20538 GM21987 GM45140 RAC1 CD36 BAX BIN1 CD74 PTMA SAMHD1 MSN CFL1 NPM1 NR1H2 MARCKS ATP5D HMOX1 CYBA PPP2R1A RHOA NDUFA2 SURF1 PLTP MYO1…
2.4e-15	90	703	Innate immune response	MAPKAPK2 CCL9 IFNAR2 IFITM3 SAMHD1 TLR13 TLR7 TLR1 BST2 CD14 FCER1G IFITM2 HMGB1 GM45717 TREM2 CD74 CX3CR1 TRIM25 CDC42 MYO1C NFKBIA IFNAR1 CLEC4N SLC11A1 MRC1 VIM RAB43 H2-AA RAB11FIP5 RAB7B H2-Q7 ACTG1 H2-AB1 RPL13A DDX3X AXL CD36 HCK CYBA TNFAIP8L2 CYBB FCGR1 SERINC3 IRF1 CXCL16 CDC37 SEC14L1 LY86 SYK HSP90AB1 CNPY3 AIF1 CSF1R RELA IFI211 TLR2 ARHGEF2 IRF5 CLEC4A2 CORO1A LAMP1 MYD88 GRN C1QA C…
2.83e-15	87	668	Inflammatory response	TNFAIP8L2 MAPKAPK2 CCL9 NDFIP1 RELA TNFRSF1A TLR13 GPSM3 PTGER4 C3AR1 CMKLR1 TLR1 CCR2 C5AR1 CD14 CD47 CCR5 CD68 CTSC CD300A NFKBIZ ITGB2 HCK HMOX1 CYBA HFE IGFBP4 NAMPT NFKBIA LY86 APP AIF1 CSF1R SNAP23 TLR2 TNFRSF1B NDUFC2 MYD88 GRN NFKBID THEMIS2 CAMK1D PIK3CD LYN TLR7 ALOX5AP IRAK2 HMGB1 GPX4 APOE SOD1 TREM2 C1QA CTSS TREX1 SOCS3 GPX1 TCIRG1 AXL PSMB4 CYBB NFE2L2 FCGR1 NCF1 SYK LIPA PIK3AP1 S…
3.4e-15	163	1714	Locomotion	RAC1 AXL RHOA ARPC5 SDC4 CXCL16 CCL9 SGPL1 SEMA4D NCKAP1L BSG CD63 SDC3 ITGB1 SRGAP2 ANXA5 SEMA4A PLXND1 CYFIP1 NPTN BRK1 GPSM3 PLXNB2 PIK3CD CMKLR1 CCR2 TMSB4X CX3CR1 FES RHOB FCER1G PRCP HMGB1 CCR5 TMSB10 NRP1 TRIM25 NISCH CD74 TRF P2RY12 RAP2B CD81 GPR183 ITGB2 PDGFB APOE CALR CD44 HMOX1 MEF2C NFE2L2 MYO1C PFN1 VSIR RACK1 XBP1 LGMN SYK ARF4 PRKCD LCP1 DPYSL2 DAB2 SH3BP1 APP PLA2G7 VAPA DUSP1 A…
3.89e-15	76	540	Regulation of vesicle-mediated transport	RAB5A RAB5C SYK CD63 ANXA2 RAB8B LYN FES CD47 FCER1G CD36 RALA CAMK2A CD300A PRKCG AXL APOE HMOX1 CYBA HFE SDC4 ARRB1 CALM3 SNX3 RACK1 HNRNPK DAB2 BIN1 PTPRC EHD4 PTPN1 PPT1 LRPAP1 MSN LAMP1 GAS6 CSK GNAI2 DNM2 CHMP2A CBL ATP13A2 CAMK1D PICALM LRP1 ARF1 LGALS3 PTAFR ARRB2 B2M CD2AP RAB7 VPS28 SOD1 RAP1B USE1 CALR FCGR1 ATP6AP1 NCKAP1L ATG3 SLC11A1 CORO1A CCR2 CD14 RAB11B HCK SIRT2 HSPA8 ITGB1 SNA…
4.68e-15	113	1009	Cellular protein-containing complex assembly	PSMC3 CELF2 PSMD4 ARPC2 ARPC5 RPL10 CAPZA2 PFN1 COX7A2L RPS14 PSMD13 NDUFB3 SNAP23 EIF6 CAPZB ARPC3 RPL6 ARPC1B RPSA ATXN2L RPS27L EIF4H RPS19 CLTC TMSB4X RPS10 EIF4B NDUFS8 RPL3 GMFG RPS15 RPLP0 PTGES3 WIPF1 TMSB10 PET100 GM20538 GM21987 GM45140 RAC1 CD36 BIN1 ATP5D CYBA RHOA NDUFA2 SURF1 MYO1C SNRPF EIF5 EIF3H EIF3E NDUFB9 NCKAP1L HCLS1 HSP90AB1 TAPBP AIF1 CORO1B CENPX SBDS SF3B1 ACTR3 EIF3M SN…
5.83e-15	89	701	Immune effector process	H2-M3 SYK NDFIP1 IFITM3 SAMHD1 LYN TLR7 BST2 FES FCER1G H2-Q7 IFITM2 H2-K1 H2-T23 H2-Q6 H2-D1 GM45717 CCR2 VSIR FAM49B CD74 PTPRC FOXP1 CD300A PTGER4 CD47 HMGB1 LGALS1 H2-AB1 TRIM25 HMOX1 HFE SERINC3 IRF1 STX7 XBP1 SEC14L1 LCP1 APP SNAP23 IRF5 CORO1A LAMP1 IRF2 CBL GRN C1QA C1QC C1QB CD81 APOBEC1 PTAFR ARRB2 B2M TNFSF13 TNFRSF1B CTSC CD37 CTSH VAV1 TREX1 TCIRG1 KDELR1 CD36 PTPN6 FCGR1 NCF1 IFNGR1…
6.22e-15	71	487	Regulation of leukocyte activation	DUSP3 TNFAIP8L2 SYK NDFIP1 IL6RA LYN FES CCR2 VSIR FAM49B CTSC TYROBP CD300A H2-AA NFKBID GPR183 FCER1G LGALS1 H2-AB1 AXL HMOX1 HFE SDC4 XBP1 PRKAR1A PRELID1 NCKAP1L APP AIF1 CD74 PTPRC NFATC2 RPS3 LAMP1 GAS6 TGFBR2 GRN CD81 LGALS3 DOCK8 CD47 PTAFR TNFSF13 CDKN1A TREM2 CD37 C1QA C5AR1 TREX1 CLPTM1 PTPN6 MEF2C CTNNB1 RHOA ZMIZ1 CD83 IRF1 AP3D1 INPP5D TNFRSF1B CORO1A MYD88 RHBDD3 CEBPA NFKBIZ ADRM1…
7.13e-15	231	2792	Cellular component assembly	RAC1 PSMC3 CELF2 APOE PSMD4 ARPC2 CDC42 RHOA ARPC5 RPL10 CAPZA2 RAB5A PFN1 LCP1 SUB1 NCKAP1L ATG3 COX7A2L AIF1 RPS14 PSMD13 NDUFB3 SNAP23 EIF6 ANXA5 CAPZB RILPL2 ARPC3 RPL6 ARPC1B CYFIP1 MAP1LC3B ANXA2 RPSA ATXN2L CTNND1 RPS27L EIF4H RPS19 CLTC TMSB4X RPS10 RAB7B RHOB EIF4B NDUFS8 RPL3 GMFG RPS15 RPLP0 PTGES3 WIPF1 RAB7 TMSB10 PET100 GM20538 GM21987 GM28635 GM45140 TUBB5 CD36 BAX SEMA4D BIN1 CD74…
7.35e-15	82	618	Positive regulation of programmed cell death	BAX DUSP6 CASP8 ANXA5 LTBR RPS3 LYN PEA15A SERINC3 PRKCD NR4A1 VCP TYROBP NFKBID CAMK1D RHOB EIF5A CDC42 CDK4 CTNNB1 RHOA GADD45B CTSZ ARRB1 UBB RACK1 PRELID1 SOD1 DUSP1 BIN1 DDIT3 ITGB1 STK17B ATF6 ITGA4 RASSF2 ANP32B IRF5 HPGD CTSH ARL6IP5 NDUFA13 RPS27L TXNIP MCL1 PIK3CD TSPO JUN ADAM10 ARRB2 RPS7 HTRA2 TNFSF12 RAD9A TNFRSF1B TNFRSF1A CTSC HMOX1 MEF2C PPP2R1A SIRT2 CDKN1A CAMK2A ITM2C INPP5D P…
9.33e-15	161	1704	Regulation of intracellular signal transduction	AXL DUSP3 GADD45B CCL9 DUSP6 DUSP1 CSF1R IL6RA LTBR LAMTOR1 TRIB1 LEPROT MCL1 CMKLR1 CD14 TAOK3 HMGB1 BCL2A1B GM29094 PSAP CDC42 UBE2I SERINC3 SYK SOD1 CLEC4N RELA ARHGEF2 PXN TRF NFKBID SH2B3 TRIM25 PDGFB APOE SRI BAX PHB2 PTPN6 RASA4 CD44 RHOA PTTG1IP TAB2 NFE2L2 NCF1 TIMP2 CYTH4 ARRB1 CALM3 UBB RACK1 XBP1 DDX5 SEC14L1 SEMA4D PRKCD MTDH SH3BP1 HCLS1 APP TMBIM6 TREM2 STK38 FGD2 MAP3K8 CD74 P4HB …
9.79e-15	113	1020	Response to biotic stimulus	IFITM3 SLC11A1 SAMHD1 TLR7 TLR1 BST2 CD14 JUN JUNB FCER1G IFITM2 NR1H2 LYZ2 JUND GM45717 TREM2 CD36 MEF2C CDK4 H2-M3 CD68 CXCL16 NFKBIA LY86 CLEC4N RELA PTPRC MRC1 HSPA5 NFKBIB COTL1 ZFP36 IRAK2 H2-K1 HMGB1 IFI27L2A TRIM25 AXL CYBA CNP RHOA SIRT2 TAB2 SERINC3 IRF1 SNX3 XBP1 SEC14L1 FOS CCT5 MTDH IVNS1ABP NFKB2 VIM TLR2 TNFRSF1B IRF5 HPGD IRF2 IL10RA TRIB1 FAU TXNIP APOBEC1 TSPO ARF1 CX3CR1 CFL1 P…
1.14e-14	30	99	Antigen processing and presentation	H2-M3 FCER1G H2-Q7 H2-K1 H2-T23 H2-Q6 H2-D1 TAPBP CD74 H2-AA H2-AB1 HFE TREM2 RAB6A RAB8B H2-DMA CTSS H2-EB1 B2M H2-DMB1 CALR FCGR1 CD68 AP3D1 PSME1 SLC11A1 TREX1 PSME2B PSME2 CLEC4A2
1.14e-14	163	1738	Cellular response to stress	UBA1 DUSP3 BAX HSPA8 NFE2L2 XBP1 DEK SOD1 MAP3K8 RAD9A PRDX5 P4HB DDIT3 DCLRE1C HSPA5 PDIA3 PCNA SERP1 VCP LTBR RPS3 RRP8 MAP1LC3B HSBP1 TMEM109 ZBTB7A RMI1 MCL1 LYN ATF4 SEM1 TAOK3 DNAJB14 GM20431 BCL2A1B GM29094 CD36 PSAP MEF2C SIRT2 SERINC3 CDC37 TMBIM6 CDKN1A SHISA5 GAS6 HERPUD1 TRF ZFP36 TREX1 RPL26 TRIM25 AXL IER3 CALR CDIP1 PHB2 CD44 HMOX1 HFE CDC42 RHOA PTTG1IP PEA15A HNRNPL GADD45B CYBB …
1.21e-14	338	4627	System development	RAC1 AXL PSAP DUSP6 SRGN SEMA4D SYK NCKAP1L BSG NDFIP1 CSF1R CASP8 SKIL SEMA4A PPT1 PLXND1 LTBR CYFIP1 ANXA2 NPTN TGFBR2 BMP2K PLXNB2 PPP1R9B DAGLB LYN PLD4 FCER1G PRCP CTNNB1 NRP1 RBPJ CCR2 SPI1 RPS6KA1 MEF2C RHOA MAPKAPK2 PFN1 YWHAH FOS LRP10 YWHAZ ROGDI APP PIM1 DBI VIM FOXP1 CTSC TYROBP ILK TRF MYO5A CEBPA P2RY12 H2-AA C1QB NFKBID PTGER4 SH2B3 TGIF1 ARRB2 H2-K1 HMGB1 H2-T23 LGALS1 H2-D1 H2-AB…
1.3e-14	110	984	Response to other organism	IFITM3 SLC11A1 SAMHD1 TLR7 TLR1 BST2 CD14 JUN JUNB FCER1G IFITM2 NR1H2 LYZ2 JUND GM45717 TREM2 CD36 MEF2C CDK4 H2-M3 CD68 CXCL16 NFKBIA LY86 CLEC4N RELA PTPRC MRC1 NFKBIB COTL1 ZFP36 IRAK2 H2-K1 HMGB1 IFI27L2A TRIM25 AXL CYBA CNP RHOA SIRT2 TAB2 SERINC3 IRF1 SNX3 XBP1 SEC14L1 FOS CCT5 MTDH IVNS1ABP NFKB2 VIM TLR2 TNFRSF1B IRF5 HPGD IRF2 IL10RA TRIB1 FAU APOBEC1 TSPO ARF1 CX3CR1 CFL1 PTAFR FCGR4 E…
1.36e-14	81	613	Positive regulation of apoptotic process	BAX DUSP6 CASP8 ANXA5 LTBR RPS3 LYN PEA15A SERINC3 PRKCD NR4A1 VCP TYROBP NFKBID CAMK1D RHOB EIF5A CDC42 CDK4 CTNNB1 RHOA GADD45B CTSZ ARRB1 UBB RACK1 PRELID1 SOD1 DUSP1 BIN1 DDIT3 ITGB1 STK17B ATF6 ITGA4 RASSF2 ANP32B IRF5 HPGD CTSH ARL6IP5 NDUFA13 RPS27L TXNIP MCL1 PIK3CD TSPO JUN ADAM10 ARRB2 RPS7 HTRA2 TNFSF12 RAD9A TNFRSF1B TNFRSF1A CTSC HMOX1 MEF2C PPP2R1A SIRT2 CAMK2A ITM2C INPP5D PTPRC PD…
1.59e-14	110	987	Response to external biotic stimulus	IFITM3 SLC11A1 SAMHD1 TLR7 TLR1 BST2 CD14 JUN JUNB FCER1G IFITM2 NR1H2 LYZ2 JUND GM45717 TREM2 CD36 MEF2C CDK4 H2-M3 CD68 CXCL16 NFKBIA LY86 CLEC4N RELA PTPRC MRC1 NFKBIB COTL1 ZFP36 IRAK2 H2-K1 HMGB1 IFI27L2A TRIM25 AXL CYBA CNP RHOA SIRT2 TAB2 SERINC3 IRF1 SNX3 XBP1 SEC14L1 FOS CCT5 MTDH IVNS1ABP NFKB2 VIM TLR2 TNFRSF1B IRF5 HPGD IRF2 IL10RA TRIB1 FAU APOBEC1 TSPO ARF1 CX3CR1 CFL1 PTAFR FCGR4 E…
1.97e-14	144	1468	Positive regulation of developmental process	SYK PLXND1 ANXA2 PLXNB2 JUN JUNB JUND CCR2 MEF2C CTNNB1 CLIC1 FOS SEMA4D CEBPA H2-AA CD53 ZFP36 TGIF1 SOCS3 ARRB2 HMGB1 ITGB2 PDGFB RAC1 AXL CD36 APOE CALR HMOX1 EIF4G2 RHOA EMC10 ATRAID GDI1 CYBB NFE2L2 TIMP2 VSIR XBP1 NME2 DAB2 MTDH HCLS1 APP RUNX1 HSP90AB1 PIM1 BIN1 CD74 CORO1B RELA ITGB1 NRP1 CASP8 RGS2 HSPA5 SKIL IL6RA TLR2 ARHGEF2 JAK1 CAMK1 CYFIP1 TYROBP ILK FLNA GAS6 PKM PPIB TGFBR2 DNM2 …
2.82e-14	178	1985	Cellular catabolic process	SCPEP1 APOE DNASE2A HMOX2 HMOX1 PSMD4 PSMB4 UBC NEDD8 UBXN11 PSMB1 HSPA8 PSMA2 CTSZ CTSA VMP1 DNASE1L1 UBB SGPL1 LGMN CTSL CTSB PSMB5 PSME1 RBX1 ATG3 HSP90AB1 PRDX5 PSMD13 GUSB HSPA5 PSMA7 SAMHD1 DRAM2 VCP PNRC2 AKR1A1 CTSC MAP1LC3B PSMB10 ACAT1 ANXA2 PKM CTSH TRIB1 GNS ACAA1A GPI1 RNF13 RBM8A CTSS UBE2L3 ADRM1 DAGLB FBXL5 WWP1 ZFP36 ZFP36L2 GNPDA1 GAPDH GPX1 HMGB1 PSMA5 DNAJB14 PSME2B UBE2D3 PSM…
4.19e-14	74	541	Positive regulation of cell motility	CXCL16 SEMA4D SEMA4A GPSM3 CMKLR1 CD74 TRF CCR2 PDGFB RAC1 CALR HMOX1 RHOA NFE2L2 MYO1C PFN1 VSIR RACK1 XBP1 LGMN DAB2 APP PLA2G7 AIF1 CSF1R ATP5B ATP5A1 NRP1 PTPRC HSPA5 ITGA4 ILK FLNA GAS6 CTSH GNAI2 GRN P2RY12 PREX1 PIK3CD LRP1 P2RY6 LGALS3 DOCK8 RHOB ADAM10 CFL1 PTAFR DDRGK1 MYADM TREM2 NCKAP1L FAM89B ARHGEF2 SDCBP ALDOA CORO1A TGFBR2 CAMK1D C3AR1 LYN SELENOK C5AR1 JUN ARPC2 RAB5A ITGB1 ACTR3…
4.88e-14	72	519	Positive regulation of cell migration	CXCL16 SEMA4D SEMA4A GPSM3 CMKLR1 CD74 CCR2 PDGFB RAC1 CALR HMOX1 RHOA NFE2L2 MYO1C PFN1 VSIR RACK1 XBP1 LGMN DAB2 APP PLA2G7 AIF1 ATP5B ATP5A1 NRP1 PTPRC HSPA5 ITGA4 ILK FLNA GAS6 CTSH GNAI2 GRN P2RY12 PREX1 PIK3CD LRP1 P2RY6 LGALS3 DOCK8 RHOB ADAM10 PTAFR DDRGK1 MYADM TREM2 NCKAP1L CSF1R FAM89B ARHGEF2 SDCBP ALDOA CORO1A TGFBR2 CAMK1D C3AR1 LYN SELENOK C5AR1 JUN ARPC2 RAB5A ITGB1 ACTR3 MYO5A GP…
7.5e-14	76	571	Positive regulation of locomotion	CXCL16 SEMA4D SEMA4A GPSM3 CMKLR1 CD74 TRF CCR2 PDGFB RAC1 CALR HMOX1 RHOA NFE2L2 MYO1C PFN1 VSIR RACK1 XBP1 LGMN DAB2 APP PLA2G7 VAPA AIF1 CSF1R ATP5B ATP5A1 NRP1 PTPRC HSPA5 ITGA4 ILK FLNA GAS6 CTSH GNAI2 CHMP2A GRN P2RY12 PREX1 PIK3CD LRP1 P2RY6 LGALS3 DOCK8 RHOB ADAM10 CFL1 PTAFR DDRGK1 MYADM TREM2 NCKAP1L FAM89B ARHGEF2 SDCBP ALDOA CORO1A TGFBR2 CAMK1D C3AR1 LYN SELENOK C5AR1 JUN ARPC2 RAB5A…
8.06e-14	121	1163	Organonitrogen compound catabolic process	SCPEP1 APOE HMOX2 HMOX1 PSMD4 PSMB4 CTSD UBC NEDD8 UBXN11 PSMB1 HSPA8 PSMA2 CTSZ CTSA UBB SGPL1 LGMN CTSL CTSB PSMB5 PSME1 RBX1 HSP90AB1 NDFIP1 PSMD13 HSPA5 PSMA7 SAMHD1 VCP PPT1 CTSC PSMB10 ANXA2 CTSH TRIB1 GNS OAZ1 RNF13 CTSS UBE2L3 ADRM1 FBXL5 WWP1 PSMA5 DNAJB14 PSME2B UBE2D3 PSME2 UBA52 VPS28 HFE SUMO3 ASAH1 HERPUD1 ABHD12 RHBDD3 TRIM25 GM2A PSMC3 CD44 CTNNB1 PTTG1IP ATRAID SIRT2 NFE2L2 LAMP2…
1.13e-13	169	1876	Regulation of cell differentiation	SEMA4D SYK NDFIP1 SKIL SEMA4A PLXND1 ANXA2 PLXNB2 JUN JUNB JUND CCR2 MEF2C CTNNB1 CLIC1 RHOA YWHAH FOS APP NRP1 YBX1 CEBPA P2RY12 H2-AA NFKBID CD53 ZFP36 ZFP36L2 TGIF1 SOCS3 ARRB2 H2-K1 HMGB1 H2-D1 PDGFB RAC1 SPI1 AXL CD36 APOE CALR EIF4G2 ATRAID GDI1 NFE2L2 CTSZ TIMP2 VSIR XBP1 NME2 NFKBIA PRELID1 DPYSL2 DAB2 HCLS1 RUNX1 HSP90AB1 BIN1 CD74 CAMK2A RELA CASP8 ITM2C RGS2 HSPA5 NFATC2 TLR2 ARHGEF2 A…
1.42e-13	108	992	Response to hormone	NR4A1 ANXA5 PKM LEPROT RAB8B PTGER4 GNG2 JUN JUNB SOCS3 JUND RHOA MYO1C XBP1 HCLS1 EIF4E LYN PID1 P2RY6 FOSB CALR MEF2C CYBA CDK4 CTNNB1 CYBB NFE2L2 H3F3B YWHAH CALM3 ATP2B1 BTG2 DDX5 NME2 SRSF5 FOS CTSB PRKCD DAB2 CDKN1A BSG DUSP1 AIF1 NR3C1 CAMK2A RELA PCNA CST3 GNAS PTPN1 TLR2 PXN ARPC1B FOXP1 CYFIP1 RGS10 MSN HPGD ACAT1 ANXA2 CSK CTSH TGFBR2 GNAI2 LMO2 ATP1A1 UCP2 CBL EEF2 ZBTB7A GPI1 TXNIP C…
1.47e-13	127	1258	Positive regulation of cellular component organization	PSMC3 ARPC2 ARPC5 PFN1 SUB1 CD63 ARPC3 ARPC1B PLXND1 ANXA2 PLXNB2 CD47 FCER1G GMFG WIPF1 RAC1 CD36 CDC37 SEMA4D BIN1 MSN CD53 CFL1 NR1H2 PDGFB CHTOP AXL APOE CALR BAX PHB2 EIF4G2 CYBA HFE CDC42 CCT4 RHOA RALA GDI1 NFE2L2 SDC4 MYO1C ARRB1 PLEK RACK1 NME2 HNRNPK GPR65 PRKCD LCP1 DAB2 CCT5 NCKAP1L APP CORO1B PTPRJ NRP1 ACTR3 RGS2 HSPA5 SKIL VCP PPT1 WASF2 TOMM7 PXN CAMK1 CYFIP1 TYROBP CORO1A RPS3 IL…
1.48e-13	81	640	Actin cytoskeleton organization	WASF2 RAC1 ARPC2 CDC42 RHOA ARPC5 CAPZA2 PFN1 PLEK LCP1 SH3BP1 NCKAP1L AIF1 TPM3 CAPZB ARPC3 ARPC1B ARHGAP17 BRK1 PPP1R9B TMSB4X RHOB TPM3-RS7 GMFG RHOG WIPF1 TMSB10 CALR NISCH BIN1 TRF PTGER4 CFL1 ACTG1 MARCKS FLII RALA SDC4 MYO1C ARRB1 HSP90B1 GPR65 PRKCD ITGB5 HCLS1 CORO1B NRP1 ACTR3 PTPN1 ARHGEF2 SDCBP PXN ACTB MTPN ARHGDIB CYFIP1 CORO1A ILK FLNA ARAP1 PREX1 ARF1 FES FMNL1 CD2AP MYADM CAPZA1 …
1.84e-13	49	278	Regulation of leukocyte differentiation	SYK NDFIP1 CCR2 FOS H2-AA NFKBID AXL VSIR XBP1 NME2 PRELID1 HCLS1 RUNX1 CD74 CASP8 GAS6 C1QC JUN FES TYROBP CLPTM1 PTPN6 CTNNB1 RHOA ZMIZ1 CD83 IRF1 ATP6AP1 AP3D1 NCKAP1L TMEM176A INPP5D PTPRC RASSF2 GNAS TMEM176B TGFBR2 TRIB1 NFKBIZ ADRM1 LYN ZFP36L2 TOB2 EVI2 EVI2B H2-M3 CSF1R ZBTB7A FOXP1
1.87e-13	74	557	Positive regulation of cellular component movement	CXCL16 SEMA4D SEMA4A GPSM3 CMKLR1 CD74 TRF CCR2 PDGFB RAC1 CALR HMOX1 RHOA NFE2L2 MYO1C PFN1 VSIR RACK1 XBP1 LGMN DAB2 APP PLA2G7 AIF1 CSF1R ATP5B ATP5A1 NRP1 PTPRC HSPA5 ITGA4 ILK FLNA GAS6 CTSH GNAI2 GRN P2RY12 PREX1 PIK3CD LRP1 LYN P2RY6 LGALS3 DOCK8 RHOB ADAM10 CFL1 PTAFR DDRGK1 MYADM TREM2 NCKAP1L FAM89B ARHGEF2 SDCBP ALDOA CORO1A TGFBR2 CAMK1D C3AR1 SELENOK C5AR1 JUN ARPC2 RAB5A ITGB1 ACTR3…
1.89e-13	128	1277	Cellular response to endogenous stimulus	NR4A1 SKIL ANXA5 SDCBP LAMTOR1 PKM TGFBR2 LEPROT RAB8B PTGER4 GNG2 JUN JUNB SOCS3 JUND MEF2C RHOA SIRT2 MYO1C XBP1 TREM2 FAM89B EIF4E PXN ZFP36 PID1 ZFP36L2 P2RY6 NRROS CD36 FOSB CALR CD44 SNX6 CYBA HFE CTNNB1 CYBB NFE2L2 YWHAH ATP2B1 HSP90B1 NAMPT DDX5 SRSF5 LGMN FOS CTSB PRKCD DAB2 ITGB5 APP ATP5O SOD1 HSP90AB1 DUSP1 AIF1 NR3C1 CAMK2A CORO1B RELA VIM HSPA5 ITGA4 PTPN1 ARHGEF2 SKI ARPC3 ACTB CYF…
1.94e-13	100	889	Protein catabolic process	SCPEP1 APOE PSMD4 PSMB4 CTSD UBC NEDD8 UBXN11 PSMB1 HSPA8 PSMA2 CTSZ CTSA UBB LGMN CTSL CTSB PSMB5 PSME1 RBX1 HSP90AB1 NDFIP1 PSMD13 HSPA5 PSMA7 VCP PPT1 CTSC PSMB10 ANXA2 CTSH TRIB1 OAZ1 RNF13 CTSS UBE2L3 ADRM1 FBXL5 WWP1 PSMA5 DNAJB14 PSME2B UBE2D3 PSME2 UBA52 VPS28 HFE SUMO3 HERPUD1 ABHD12 RHBDD3 TRIM25 PSMC3 CTNNB1 PTTG1IP ATRAID SIRT2 NFE2L2 LAMP2 ARRB1 H13 SNX3 HSP90B1 RACK1 DAB2 DERL1 DDIT…
2.24e-13	55	342	Regulation of actin cytoskeleton organization	ARPC2 CDC42 RHOA ARPC5 CAPZA2 PFN1 SH3BP1 CAPZB ARPC3 ARPC1B ARHGAP17 BRK1 TMSB4X RHOB GMFG RHOG WIPF1 TMSB10 RAC1 BIN1 PTGER4 CFL1 SDC4 MYO1C PLEK GPR65 PRKCD NCKAP1L HCLS1 CORO1B NRP1 ACTR3 WASF2 PXN MTPN ARHGDIB CYFIP1 CORO1A ILK FLNA ARAP1 PREX1 ARF1 FES MYADM CAPZA1 ARPC4 GRB2 CD2AP MEF2C CSF1R HCK ARHGDIA BST2 CD47
2.36e-13	60	397	Adaptive immune response	H2-M3 SYK NDFIP1 IL6RA FCER1G H2-Q7 H2-K1 H2-T23 H2-Q6 H2-D1 CCR2 VSIR FAM49B HMGB1 H2-AB1 ADGRE1 HFE CD48 STX7 CLEC4N CD74 DCLRE1C SEMA4A CLEC4A2 CSK CTSH C1QA C1QC C1QB CD81 CTSS PIK3CD LYN ORAI1 GPR183 B2M GM49339 TNFSF13 LILRB4A CTSC TCIRG1 KDELR1 PTPN6 MEF2C FCGR1 PRKCD NFKB2 HPRT SLC11A1 INPP5D PTPRC TNFRSF1B ADCY7 MYD88 NFKBIZ NFKBID TREX1 HSPA8 C3AR1 IRF1
2.45e-13	88	735	Regulation of response to external stimulus	TNFAIP8L2 SEMA4D SYK NDFIP1 ANXA5 SEMA4A ANXA2 GPSM3 CMKLR1 LYN CD47 FCER1G LY86 CD74 RELA NRP1 CTSC PTGER4 CCR2 PDGFB RAC1 APOE CALR CYBA SIRT2 SEC14L1 NFKBIA LGMN APP PLA2G7 DUSP1 AIF1 CORO1B TLR2 TNFRSF1A NDUFC2 GAS6 TGFBR2 TRIB1 GRN NFKBIZ P2RY12 CAMK1D LRP1 GPR183 ADAM10 ALOX5AP GPX4 SOD1 TREM2 TNFRSF1B CD37 C1QA CTSS SH2B3 C5AR1 TREX1 SOCS3 GPX1 CD36 PSMB4 NFE2L2 FCGR1 PLEK PRKCD NCKAP1L CD…
2.55e-13	76	585	Apoptotic signaling pathway	BAX DDIT3 CASP8 LTBR RPS3 TMEM109 MCL1 BCL2A1B GM29094 PEA15A SERINC3 SGPP1 PRKCD TMBIM6 RELA SHISA5 TYROBP NDUFA13 TNFSF12 CDIP1 CD44 HMOX1 PTTG1IP NFE2L2 UBB SGPL1 HINT1 RACK1 XBP1 DDX5 PRELID1 SOD1 CD74 P4HB RRP8 LAMP1 HERPUD1 GNAI2 ARL6IP5 RPS27L SELENOK LGALS3 CX3CR1 JUN ARRB2 RPS7 GPX1 HTRA2 CTNNB1 RAD9A CTSC CTSH PPP2R1A HNRNPK VDAC2 CDKN1A IVNS1ABP NRP1 ITM2C PTPRC PDIA3 PTPN1 SKIL TNFRSF…
2.69e-13	49	281	Intrinsic apoptotic signaling pathway	BAX DDIT3 TMEM109 MCL1 BCL2A1B GM29094 SERINC3 SGPP1 TMBIM6 SHISA5 CDIP1 CD44 HMOX1 PTTG1IP NFE2L2 UBB HINT1 RACK1 XBP1 DDX5 SOD1 CD74 P4HB RPS3 RRP8 HERPUD1 ARL6IP5 NDUFA13 RPS27L SELENOK RPS7 HTRA2 RAD9A HNRNPK VDAC2 CDKN1A IVNS1ABP PTPN1 SKIL TNFRSF1B ERP29 TNFRSF1A ATF4 RPL26 GPX1 DDX3X CRIP1 TPT1 IFI204
3.25e-13	106	978	Negative regulation of programmed cell death	AXL APOE MCL1 BCL2A1B GM29094 BAX MEF2C PEA15A SOD1 NR4A1 RELA TSC22D3 GAS6 CAMK1D FCER1G CCR5 IER3 RPS6KA1 PHB2 CD44 HMOX1 CTNNB1 PTTG1IP NFE2L2 ARRB1 HSP90B1 BTG2 XBP1 NME2 LGMN PRELID1 HNRNPK ARF4 PRKCD DAB2 MTDH NCKAP1L HCLS1 TMBIM6 CDKN1A HSP90AB1 PIM1 DUSP1 AIF1 CD74 PRDX5 ITGB1 PTMA HSPA5 PPT1 ARL6IP1 ILK FLNA SLC25A4 HERPUD1 GNAI2 UCP2 CBL GRN NDUFA13 GPI1 LRP1 LGALS3 CX3CR1 SOCS3 NPM1 NA…
3.62e-13	84	689	Positive regulation of hydrolase activity	ADPRH CCL9 PSME1 CASP8 GRTP1 PSME2B PSME2 BAX SH3BP1 SRGAP2 VCP GM2A CHTOP RASA4 RHOA GDI1 PFN1 ARRB1 CALM3 VSIR PLEK RACK1 ADAP2 LGMN GDI2 EIF5 SEMA4D PRELID1 ARF4 GPR65 PRKCD NCKAP1L APP HSP90AB1 ARHGDIA ITGB1 NRP1 RGS2 TOR1AIP1 RSU1 PCNA ANP32B ARHGDIB RAB6A RPS3 ARHGAP17 RGS10 RASA3 CTSH ATP1B3 ARAP1 DNM2 GRN ARL6IP5 ARHGAP45 NDUFA13 CALM2 RPS27L ADRM1 PICALM TAX1BP3 ARHGEF1 LYN DOCK8 JUN PTA…
3.67e-13	40	196	Myeloid leukocyte activation	SYK LTBR LYN FES FCER1G SLC11A1 CTSC CD300A HMOX1 NAMPT PRKCD APP SNAP23 TLR2 TYROBP CBL GRN TLR7 TLR1 ADAM10 PTAFR TREM2 CD37 C1QA C5AR1 SPI1 LCP2 TGFBR2 CEBPA RBPJ CCR2 TREX1 JUN FCGR4 HMGB1 CD48 YWHAZ CX3CR1 FOXP1 AIF1
4.32e-13	242	3084	Phosphate-containing compound metabolic process	ATP5D HCK DUSP3 CDK4 GADD45B MAPKAPK2 COX7C CCL9 DUSP6 RACK1 SDHA NDUFS6 PRKCD STK38 PIM1 DUSP1 MAP3K8 COX7A2L CSF1R RPS6KB2 ATP5A1 TALDO1 HPRT PFKFB4 UQCRC1 ATP5C1 PFKFB3 SAMHD1 IL6RA SDCBP LTBR LAMTOR1 ILK COX4I1 ANXA2 PKM TRIB1 CBL ATP5H BMP2K PKIG GPI1 ENSA PIK3CD LYN DPM3 SOCS3 GAPDH NDUFS8 TAOK3 CTTNBP2NL UQCRH HMGB1 PRKCG GM20671 ACTB ALDOA ARRB2 DAZAP2 CD36 PSAP PTPN6 MEF2C CDC42 PPP2R1A …
5.21e-13	243	3106	Phosphorus metabolic process	ATP5D HCK DUSP3 CDK4 GADD45B MAPKAPK2 COX7C CCL9 DUSP6 RACK1 SDHA NDUFS6 PRKCD STK38 PIM1 DUSP1 MAP3K8 COX7A2L CSF1R RPS6KB2 ATP5A1 TALDO1 HPRT PFKFB4 UQCRC1 ATP5C1 PFKFB3 UAP1L1 SAMHD1 IL6RA SDCBP LTBR LAMTOR1 ILK COX4I1 ANXA2 PKM TRIB1 CBL ATP5H BMP2K PKIG GPI1 ENSA PIK3CD LYN DPM3 GNPDA1 SOCS3 GAPDH NDUFS8 TAOK3 CTTNBP2NL UQCRH HMGB1 PRKCG GM20671 ACTB ALDOA ARRB2 DAZAP2 CD36 PSAP PTPN6 MEF2C …
5.51e-13	47	266	Receptor-mediated endocytosis	PPT1 ANXA2 DNM2 PICALM CLTC CD36 SYK ITGB1 SNX17 CD300A CD81 FCER1G AP2A2 APOE HFE FCRLS RAB5A ARRB1 CXCL16 HNRNPK DAB2 LRP10 MSR1 CD63 MRC1 ITGA4 LRPAP1 SNX1 TGFBR2 LGALS3BP CBL EPN1 LRP1 ARF1 RAB31 GRB2 ARRB2 B2M CD2AP FCGR1 CANX IFITM3 CD14 SIRT2 ATP5B SDCBP TRF
5.67e-13	59	394	Actin filament organization	ARPC2 CDC42 RHOA ARPC5 CAPZA2 PFN1 LCP1 AIF1 TPM3 CAPZB ARPC3 ARPC1B ARHGAP17 BRK1 PPP1R9B TMSB4X RHOB TPM3-RS7 GMFG RHOG WIPF1 TMSB10 RAC1 BIN1 TRF PTGER4 CFL1 MARCKS SDC4 MYO1C ARRB1 HSP90B1 PLEK GPR65 SH3BP1 NCKAP1L ITGB5 HCLS1 CORO1B NRP1 ACTR3 ARHGEF2 WASF2 PXN MTPN CYFIP1 CORO1A FLNA ARAP1 PREX1 ARF1 CD2AP MYADM CAPZA1 ARPC4 GRB2 PRKCD CD47 ANG
5.78e-13	143	1518	Negative regulation of response to stimulus	DUSP3 TNFAIP8L2 DUSP6 SEMA4D DUSP1 NDFIP1 SKIL ANXA5 SEMA4A ANXA2 CBL LEPROT MCL1 TMEM88 SOCS3 BCL2A1B GM29094 PSAP RHOA PEA15A VSIR RELA FAM89B DDIT3 NRP1 PTPRC PTPRO CD300A ARL6IP5 NFKBID TAX1BP3 SH2B3 NRROS PDGFB PFDN5 APOE SRI CALR RASA4 CD44 HMOX1 HFE PTTG1IP SIRT2 ATF6B NFE2L2 TIMP2 ARRB1 PLEK RACK1 XBP1 NAMPT SEC14L1 PRELID1 PRKCD DAB2 SH3BP1 NUDT16L1 TMBIM6 STK38 AIF1 CD74 CORO1B PTPRJ CA…
5.84e-13	86	721	Actin filament-based process	WASF2 RAC1 ARPC2 CDC42 RHOA ARPC5 CAPZA2 PFN1 PLEK LCP1 SH3BP1 NCKAP1L AIF1 TPM3 CAPZB ARPC3 ARPC1B ARHGAP17 BRK1 PPP1R9B TMSB4X RHOB TPM3-RS7 GMFG RHOG WIPF1 TMSB10 FLNA CALR MYO1C NISCH BIN1 TRF MYO5A PTGER4 FMNL1 CFL1 ACTG1 MARCKS FLII SRI RALA SDC4 ARRB1 HSP90B1 GPR65 PRKCD ITGB5 HCLS1 CORO1B NRP1 ACTR3 PTPN1 ARHGEF2 SDCBP PXN ACTB MTPN ARHGDIB CYFIP1 CORO1A ILK ARAP1 ATP1A1 PREX1 ARF1 FES CD…
6.08e-13	168	1899	Movement of cell or subcellular component	RAC1 AXL RHOA ARPC5 HSPA8 SDC4 CXCL16 CCL9 SGPL1 AP3D1 SEMA4D NCKAP1L BSG CD63 SDC3 ITGB1 SRGAP2 DYNC1I2 ANXA5 SEMA4A PLXND1 CYFIP1 NPTN BRK1 GPSM3 PLXNB2 PIK3CD CMKLR1 CCR2 TMSB4X CX3CR1 RHOB FCER1G PRCP HMGB1 WIPF1 CCR5 TMSB10 NRP1 FLNA MYO1C NISCH CD74 TRF MYO5A P2RY12 RAP2B CD81 HNRNPU GPR183 ITGB2 PDGFB APOE SRI CALR CD44 HMOX1 MEF2C CDC42 NFE2L2 PFN1 UBB VSIR RACK1 XBP1 LGMN SYK ARF4 PRKCD …
6.27e-13	142	1505	Positive regulation of signal transduction	AXL GADD45B CCL9 XBP1 CSF1R IL6RA SDCBP LTBR RPS3 LAMTOR1 CD14 TAOK3 HMGB1 PSAP CDC42 PEA15A UBE2I SERINC3 LY86 SYK PRKCD SOD1 CLEC4N RELA PXN LFNG CMTM3 TRF TRIM25 PDGFB APOE BAX PHB2 PTPN6 CD44 CYBA HFE RHOA TAB2 NCF1 TIMP2 MYO1C ARRB1 CALM3 UBB RACK1 DDX5 SEMA4D DAB2 MTDH HCLS1 APP HSP90AB1 TREM2 ATP6V0C MAP3K8 CD74 PTPRJ CD63 DDIT3 ITGB1 CASP8 ATF6 RASSF2 TLR2 VCP ERP29 SEC13 TNFRSF1A RASGRP4…
9.51e-13	155	1709	Positive regulation of signaling	AXL GADD45B CCL9 XBP1 CSF1R IL6RA SDCBP LTBR RPS3 LAMTOR1 ANXA2 CD14 TAOK3 HMGB1 PSAP CDC42 PEA15A UBE2I SERINC3 LY86 SYK PRKCD SOD1 CLEC4N RELA DBI PXN LFNG CMTM3 TRF TRIM25 PDGFB APOE BAX PHB2 PTPN6 CD44 CYBA HFE RHOA TAB2 NCF1 TIMP2 MYO1C ARRB1 CALM3 UBB RACK1 DDX5 SEMA4D DAB2 MTDH HCLS1 APP HSP90AB1 TREM2 ATP6V0C MAP3K8 CD74 PTPRJ CD63 DDIT3 ITGB1 CASP8 ATF6 RASSF2 TLR2 VCP NADK ERP29 SEC13 T…
1.08e-12	59	400	Regulation of lymphocyte activation	DUSP3 TNFAIP8L2 SYK NDFIP1 IL6RA LYN CCR2 VSIR FAM49B TYROBP H2-AA NFKBID GPR183 LGALS1 H2-AB1 AXL HFE SDC4 XBP1 PRKAR1A PRELID1 NCKAP1L AIF1 CD74 PTPRC NFATC2 RPS3 LAMP1 GAS6 TGFBR2 CD81 LGALS3 DOCK8 CD47 TNFSF13 CDKN1A TREX1 CLPTM1 PTPN6 MEF2C CTNNB1 RHOA ZMIZ1 CD83 IRF1 AP3D1 INPP5D TNFRSF1B CORO1A MYD88 RHBDD3 NFKBIZ ADRM1 SELENOK ZFP36L2 H2-M3 CD300A H2-T23 CSK
1.24e-12	103	958	Negative regulation of apoptotic process	AXL APOE MCL1 BCL2A1B GM29094 BAX MEF2C PEA15A SOD1 NR4A1 RELA TSC22D3 GAS6 CAMK1D FCER1G CCR5 IER3 RPS6KA1 PHB2 CD44 HMOX1 CTNNB1 PTTG1IP NFE2L2 ARRB1 HSP90B1 BTG2 XBP1 NME2 LGMN PRELID1 HNRNPK ARF4 PRKCD DAB2 MTDH NCKAP1L HCLS1 TMBIM6 CDKN1A HSP90AB1 PIM1 DUSP1 AIF1 CD74 PRDX5 ITGB1 PTMA HSPA5 PPT1 ARL6IP1 ILK FLNA HERPUD1 GNAI2 UCP2 CBL GRN NDUFA13 GPI1 LRP1 LGALS3 CX3CR1 SOCS3 NPM1 NAA38 ARRB…
1.25e-12	104	972	Response to lipid	SLC11A1 PTGER4 GNG2 CD14 JUN JUNB NR1H2 JUND TREM2 CD36 MEF2C CDK4 RHOA CD68 CXCL16 NFKBIA LY86 MRC1 EIF4E NFKBIB CTSH TGFBR2 ZFP36 PID1 P2RY6 IRAK2 HMGB1 TRIM25 AXL FOSB CALR PHB2 CYBA CNP CTNNB1 CYBB TAB2 YWHAH CALM3 ATP2B1 XBP1 DDX5 NME2 FOS DAB2 MTDH NR4A1 CDKN1A PIM1 DUSP1 AIF1 NR3C1 RELA NFKB2 VIM PCNA CST3 TLR2 TNFRSF1B ARPC1B TBXAS1 FOXP1 MSN HPGD IL10RA TRIB1 ATP1A1 UCP2 CBL EEF2 ZBTB7A …
1.35e-12	15	25	Antigen processing and presentation of exogenous antigen	FCER1G H2-M3 TAPBP H2-AA H2-K1 H2-AB1 FCGR1 AP3D1 PSME1 CD74 B2M PSME2B PSME2 CLEC4A2 H2-T23
1.49e-12	41	214	Myeloid leukocyte differentiation	NDFIP1 CSF1R CASP8 LTBR ANXA2 SPI1 FOS TYROBP TRF CEBPA NME2 HCLS1 APP RUNX1 TREM2 CD74 C1QC JUN FES TCIRG1 MEF2C CTNNB1 ATP6AP1 INPP5D SP3 RASSF2 GNAS TGFBR2 TRIB1 CD81 RBPJ LYN TOB2 GPR183 NRROS JUNB FCER1G EVI2 EVI2B ZBTB7A FOXP1
1.54e-12	75	594	Positive regulation of immune response	DUSP3 H2-M3 MAPKAPK2 SYK FYB IL6RA CSK TLR13 C3AR1 CMKLR1 LYN TLR7 TLR1 C5AR1 CD14 FCER1G H2-Q7 H2-K1 HMGB1 H2-T23 H2-Q6 H2-D1 CD74 CCR2 NFKBIA FAM49B CMTM3 H2-AB1 LCP2 CD36 BAX CYBA STX7 XBP1 SEC14L1 NCKAP1L RELA PTPRJ PTPRC IFI211 NFATC2 TLR2 RPS3 LAMP1 MYD88 C1QA C1QC C1QB UNC93B1 CD81 TIFA PTAFR IRAK2 B2M IFI204 IFI207 TNFSF13 MNDAL PTPN6 VAV1 MEF2C FCGR1 IRF1 PIK3AP1 SLC11A1 NFKBIZ NFKBID TH…
1.56e-12	163	1843	Homeostatic process	MYO5A CD52 TCIRG1 APOE HMOX2 HMOX1 ATP6AP1 ATP2B1 ROGDI NDFIP1 FTH1 PRDX5 SLC11A1 DCLRE1C ANXA5 MCUB ATP1B3 ATP1A1 FBXL5 PTGER4 C3AR1 CMKLR1 SELENOK CCR2 C5AR1 CX3CR1 NR1H2 PTGES3 CCR5 CD36 TMBIM6 PTPRC TXN1 CLEC4B1 TSC22D3 TRF FKBP1A NPM1 FCER1G CKB RAC1 SPI1 SRI CYBA HFE CCT4 NFE2L2 IKZF1 CALM3 AP3D1 RACK1 PDIA6 YWHAE NME2 CCT5 NCKAP1L SLC29A1 HSP90AB1 P4HB ATP5B DDIT3 NOP10 PDIA3 SNX5 DRAM2 PT…
1.73e-12	35	160	Positive regulation of endocytosis	CD63 ANXA2 CD47 FCER1G CD36 AXL APOE CYBA HFE ARRB1 HNRNPK DAB2 PPT1 GAS6 DNM2 CBL CAMK1D LRP1 ARF1 ARRB2 B2M VPS28 SOD1 PTPRC CALR FCGR1 SYK NCKAP1L SLC11A1 CD14 HSPA8 BIN1 ITGB1 TRF PICALM
1.9e-12	86	737	Cellular protein catabolic process	SCPEP1 PSMD4 PSMB4 UBC NEDD8 UBXN11 PSMB1 PSMA2 CTSZ CTSA UBB LGMN CTSL CTSB PSMB5 PSME1 RBX1 HSP90AB1 PSMD13 HSPA5 PSMA7 VCP CTSC PSMB10 ANXA2 CTSH TRIB1 RNF13 CTSS UBE2L3 ADRM1 FBXL5 WWP1 PSMA5 DNAJB14 PSME2B UBE2D3 PSME2 UBA52 VPS28 HFE SUMO3 HERPUD1 TRIM25 PSMC3 APOE CTNNB1 PTTG1IP ATRAID SIRT2 NFE2L2 LAMP2 ARRB1 H13 HSP90B1 RACK1 DAB2 DERL1 DDIT3 CASP8 SNX5 MSN CBL TMUB2 ATP13A2 CD81 LRP1 AT…
1.9e-12	52	328	Leukocyte migration	RAC1 CXCL16 CCL9 GPSM3 CMKLR1 FCER1G CD74 P2RY12 CD81 CCR2 GPR183 ITGB2 PDGFB CALR RHOA LGMN SYK NCKAP1L APP PLA2G7 DUSP1 AIF1 SBDS ITGB1 ITGA4 PTPRO CORO1A MSN GAS6 CAMK1D PTGER4 LYN LGALS3 DOCK8 ADAM10 PTAFR CDC42 TREM2 VAV1 PREX1 CX3CR1 B4GALT1 CSF3R MPP1 MYD88 C3AR1 SELENOK C5AR1 RPL13A CD300A RPS19 CD47
2.49e-12	105	997	Positive regulation of intracellular signal transduction	AXL GADD45B CCL9 CSF1R IL6RA LTBR LAMTOR1 CD14 TAOK3 HMGB1 PSAP CDC42 UBE2I SERINC3 SYK SOD1 CLEC4N RELA PXN TRF TRIM25 PDGFB APOE BAX PHB2 PTPN6 CD44 RHOA TAB2 NCF1 TIMP2 ARRB1 CALM3 UBB RACK1 DDX5 SEMA4D MTDH HCLS1 APP TREM2 MAP3K8 CD74 PTPRJ DDIT3 ITGB1 CASP8 RASSF2 TLR2 ERP29 SEC13 TNFRSF1A RASGRP4 RPS3 ILK GAS6 IL10RA CSK MYD88 GNAI2 CBL ARL6IP5 P2RY12 CALM2 CD81 MCL1 LRP1 LYN TLR7 TIFA P2RY…
2.91e-12	153	1703	Positive regulation of cell communication	AXL GADD45B CCL9 XBP1 CSF1R IL6RA SDCBP LTBR RPS3 LAMTOR1 CD14 TAOK3 HMGB1 PSAP CDC42 PEA15A UBE2I SERINC3 LY86 SYK PRKCD SOD1 CLEC4N RELA DBI PXN LFNG CMTM3 TRF TRIM25 PDGFB APOE BAX PHB2 PTPN6 CD44 CYBA HFE RHOA TAB2 NCF1 TIMP2 MYO1C ARRB1 CALM3 UBB RACK1 DDX5 SEMA4D DAB2 MTDH HCLS1 APP HSP90AB1 TREM2 ATP6V0C MAP3K8 CD74 PTPRJ CD63 DDIT3 ITGB1 CASP8 ATF6 RASSF2 TLR2 VCP NADK ERP29 SEC13 TNFRSF1…
2.99e-12	100	931	Regulation of cellular localization	ADAM10 SYK HSP90AB1 ANXA2 LEPROT LYN FES MYO1C CAMK2A TXN1 CLEC4B1 CAMK1 CD300A OAZ1 PKIG FCER1G DDRGK1 PRKCG SRI HMOX1 HFE CDC42 CTNNB1 CCT4 GDI1 RAB5A CALM3 SNX3 STX7 RACK1 YWHAE PRKCD LCP1 DAB2 CCT5 HCLS1 TMBIM6 TREM2 ITGB1 PTPN1 ANP32B TMEM59 TOMM7 NADK ACTB CYFIP1 TYROBP MSN FLNA LAMP1 GAS6 CSK UCP2 CALM2 CD81 PPP1R9B PICALM HNRNPU TAX1BP3 LRP1 PID1 ARF1 P2RY6 LGALS3 ATPIF1 CFL1 RHOG RAB11B …
3.06e-12	55	365	Response to molecule of bacterial origin	SLC11A1 TLR1 CD14 JUN JUNB NR1H2 JUND TREM2 CD36 MEF2C CDK4 H2-M3 CD68 CXCL16 NFKBIA LY86 MRC1 NFKBIB ZFP36 IRAK2 HMGB1 AXL CNP RHOA SIRT2 TAB2 XBP1 FOS MTDH RELA NFKB2 VIM TLR2 TNFRSF1B IRF5 HPGD IL10RA TRIB1 TSPO CX3CR1 PTAFR FCGR4 CCR5 MYD88 MAPKAPK2 LITAF IFNAR1 PTGER4 IRF8 LYN C5AR1 B2M RPL13A NCF2 FOXP1
3.59e-12	188	2257	Phosphorylation	HCK DUSP3 CDK4 GADD45B MAPKAPK2 COX7C CCL9 DUSP6 RACK1 SDHA NDUFS6 PRKCD STK38 PIM1 DUSP1 MAP3K8 COX7A2L CSF1R RPS6KB2 UQCRC1 IL6RA SDCBP LTBR LAMTOR1 ILK COX4I1 ANXA2 PKM TRIB1 CBL BMP2K PKIG GPI1 PIK3CD LYN SOCS3 GAPDH NDUFS8 TAOK3 UQCRH HMGB1 PRKCG ACTB ALDOA ARRB2 DAZAP2 CD36 PSAP MEF2C CDC42 CDC37 SEMA4D SYK SOD1 CDKN1A CAMK2A CLK1 PTPRC PXN CAMK1 TGFBR2 TRF FKBP1A RHBDD3 RAP2B ZFP36 ZFP36L2…
3.6e-12	57	389	Regulation of actin filament-based process	ARPC2 CDC42 RHOA ARPC5 CAPZA2 PFN1 SH3BP1 CAPZB ARPC3 ARPC1B ARHGAP17 BRK1 TMSB4X RHOB GMFG RHOG WIPF1 TMSB10 FLNA RAC1 BIN1 PTGER4 CFL1 SRI SDC4 MYO1C PLEK GPR65 PRKCD NCKAP1L HCLS1 CORO1B NRP1 ACTR3 WASF2 PXN MTPN ARHGDIB CYFIP1 CORO1A ILK ARAP1 ATP1A1 PREX1 ARF1 FES MYADM CAPZA1 ARPC4 GRB2 CD2AP MEF2C CSF1R HCK ARHGDIA BST2 CD47
4.06e-12	75	606	Regulation of defense response	TNFAIP8L2 MAPKAPK2 NDFIP1 SAMHD1 TLR13 GPSM3 TLR7 TLR1 CD14 CD47 HMGB1 CD74 NFKBIA RELA CTSC PTGER4 CCR2 CD36 APOE CYBA SIRT2 CDC37 SEC14L1 APP HSP90AB1 IFI211 TLR2 TNFRSF1A NDUFC2 LAMP1 MYD88 GRN NFKBIZ UNC93B1 TIFA ALOX5AP ARRB2 IRAK2 IFI204 IFI207 GPX4 MNDAL SOD1 TREM2 TNFRSF1B CD37 VAV1 C1QA CTSS C5AR1 TREX1 SOCS3 GPX1 MEF2C PSMB4 FCGR1 H2-M3 IRF1 PIK3AP1 ADCY7 RHBDD3 CEBPA CD81 LYN SELENOK Z…
4.79e-12	33	148	Regulation of tumor necrosis factor production	HMGB1 CD300LD FCER1G CYBA CYBB MAPKAPK2 VSIR APP ARHGEF2 GAS6 TSPO CD14 CD47 PTAFR AXL PTPN6 PTPRC MYD88 CX3CR1 CD36 TYROBP SELENOK TLR1 CCR2 TREX1 ARRB2 CLEC4A2 TNFRSF1A PTGER4 ZFP36 H2-T23 CCR5 FOXP1
4.79e-12	104	994	Regulation of protein localization	ADAM10 HSP90AB1 NDFIP1 ANXA5 LEPROT CD14 HMGB1 MYO1C CLEC4N ARHGDIA TXN1 CAMK1 OAZ1 PKIG PTGER4 CD300C2 FCER1G DDRGK1 APOE HFE CDC42 CTNNB1 CCT4 GDI1 SNX3 STX7 RACK1 YWHAE PRKCD LCP1 DAB2 CCT5 HCLS1 TREM2 AIF1 CSF1R ITGB1 PTPN1 TLR2 ANP32B TMEM59 TOMM7 NADK ACTB ERP29 TYROBP MSN FLNA GAS6 CSK UCP2 ATP13A2 CD81 ENSA PPP1R9B PICALM TAX1BP3 LRP1 TLR1 PID1 ARF1 LGALS3 ATPIF1 CFL1 CD2AP RHOG RAB11B VP…
5.84e-12	33	149	Tumor necrosis factor production	HMGB1 CD300LD FCER1G CYBA CYBB MAPKAPK2 VSIR APP ARHGEF2 GAS6 TSPO CD14 CD47 PTAFR AXL PTPN6 PTPRC MYD88 CX3CR1 CD36 TYROBP SELENOK TLR1 CCR2 TREX1 ARRB2 CLEC4A2 TNFRSF1A PTGER4 ZFP36 H2-T23 CCR5 FOXP1
6.05e-12	175	2063	Regulation of multicellular organismal development	DUSP6 SRGN SEMA4D SYK NDFIP1 SEMA4A PLXND1 ANXA2 BMP2K PLXNB2 RBPJ CCR2 MEF2C CTNNB1 RHOA YWHAH FOS APP PIM1 DDIT3 NRP1 CTSC P2RY12 H2-AA NFKBID TGIF1 ARRB2 H2-K1 HMGB1 H2-D1 ITGB2 PDGFB SPI1 AXL APOE CALR HMOX1 EIF4G2 EMC10 ATRAID SIRT2 GDI1 CYBB NFE2L2 CTSZ TIMP2 VSIR XBP1 NME2 PRELID1 DPYSL2 DAB2 MTDH YWHAZ HCLS1 RUNX1 BIN1 CD74 CAMK2A RELA ITGB1 CASP8 ITM2C RGS2 HSPA5 NFATC2 SKIL IL6RA TLR2 A…
6.5e-12	61	441	Regulation of protein complex assembly	PSMC3 ARPC2 ARPC5 CAPZA2 PFN1 SUB1 CAPZB ARPC3 ARPC1B ATXN2L TMSB4X GMFG WIPF1 TMSB10 RAC1 CD36 BIN1 MSN NR1H2 APOE BAX RHOA MYO1C RACK1 LCP1 NCKAP1L HCLS1 CORO1B ACTR3 VCP MTPN CYFIP1 CORO1A RPS3 BRK1 P2RY12 PREX1 PTGER4 ARF1 JUN FES CFL1 MYADM CAPZA1 ARPC4 GRB2 CTNNB1 SIRT2 H3F3B PLEK VDAC2 PRKCD ARHGEF2 H3F3A DDX3X HCK LAMP2 CEBPA EPN1 SH3GLB1 RPL13A
7.03e-12	33	150	Regulation of tumor necrosis factor superfamily cytokine production	HMGB1 CD300LD FCER1G CYBA CYBB MAPKAPK2 VSIR APP ARHGEF2 GAS6 TSPO CD14 CD47 PTAFR AXL PTPN6 PTPRC MYD88 CX3CR1 CD36 TYROBP SELENOK TLR1 CCR2 TREX1 ARRB2 CLEC4A2 TNFRSF1A PTGER4 ZFP36 H2-T23 CCR5 FOXP1
7.47e-12	325	4617	Macromolecule biosynthetic process	CYFIP1 TCF25 PSMC3 SPI1 RPL8 RPS9 CTNNB1 RPLP1 MRPL52 GOLGA7 NFE2L2 RACK1 XBP1 PER1 NMT1 ZDHHC20 ITM2B SUB1 EIF3E DONSON RPS14 RPS6KB2 RELA CENPX ITM2C SP3 EIF3M PCNA NFATC2 RPN2 SKIL SERP1 DDOST LFNG RPL6 RPN1 MLF2 RRP8 EIF3F RBM3 RPS4X RPSA LYL1 EEF2 EEF1A1 RBPJ EIF4H ATF4 DPM3 TLR7 ZFP36 ZFP36L2 RPL29 KLF13 JUN JUNB NFIC KLF2 NPM1 EIF4B IRAK2 NR1H2 RPL35A RPL26 MORF4L1 HMGB1 RPLP0 SSBP4 SP140 …
7.47e-12	78	652	Cellular response to hormone stimulus	NR4A1 ANXA5 PKM LEPROT RAB8B PTGER4 GNG2 JUN JUNB SOCS3 JUND RHOA MYO1C XBP1 EIF4E PID1 P2RY6 FOSB CALR MEF2C CYBA NFE2L2 YWHAH ATP2B1 DDX5 SRSF5 FOS CTSB PRKCD DAB2 DUSP1 AIF1 NR3C1 CAMK2A RELA PTPN1 PXN CYFIP1 RGS10 MSN CSK CTSH GNAI2 LMO2 ATP1A1 UCP2 ZBTB7A CTSS PPP1R9B HNRNPU APOBEC1 ZFP36L2 RAP1B CFL1 RAB31 NPM1 GRB2 ARRB2 NR1H2 DDRGK1 EIF5A PHB2 CDK4 PER1 MYO5A ADRM1 PRCP PTGES3 CTNNB1 UBE2…
8.06e-12	150	1680	Regulation of cell proliferation	BTG2 SYK NDFIP1 CSF1R FTH1 IL6RA ANXA2 BTG1 LYN FBRS FES CTNNB1 VSIR NFKBIA ROGDI PIM1 IFITM3 TPD52 CNBP CEBPA TAX1BP3 MARCKSL1 GPR183 JUN NPM1 SLFN2 PDGFB CHTOP APOE CALR PTPN6 HMOX1 MEF2C RPS9 CYBA CDK4 EMC10 ATRAID SIRT2 CTSZ SDC4 TIMP2 IRF1 ARRB1 XBP1 NAMPT PRKAR1A NME2 LGMN NCKAP1L APP NR4A1 CDKN1A AIF1 CD74 RELA SF1 PTPRJ ATP5A1 PTPRC ITGA4 CST3 NFATC2 S100A11 TLR2 SYF2 SKI TYROBP RPS3 ILK …
9.14e-12	49	309	Positive regulation of cell activation	SYK IL6RA CCR2 FAM49B CTSC TYROBP H2-AA GPR183 FCER1G LGALS1 H2-AB1 AXL RPS6KA1 VSIR XBP1 NCKAP1L APP AIF1 CD74 PTPRC NFATC2 RPS3 LAMP1 GAS6 TGFBR2 CD81 DOCK8 CD47 PTAFR TNFSF13 CDKN1A TREM2 C1QA MEF2C RHOA ZMIZ1 CD83 PLEK AP3D1 INPP5D CORO1A MYD88 CEBPA NFKBIZ NFKBID SELENOK H2-M3 H2-T23 IRF1
9.38e-12	52	342	Leukocyte mediated immunity	H2-M3 SYK NDFIP1 LYN FES FCER1G H2-Q7 H2-K1 H2-T23 H2-Q6 H2-D1 VSIR FAM49B CD300A HMGB1 H2-AB1 HMOX1 HFE STX7 SNAP23 CORO1A LAMP1 CBL C1QA C1QC C1QB CD81 PTAFR ARRB2 B2M TNFSF13 CTSC CTSH VAV1 TCIRG1 KDELR1 PTPN6 FCGR1 NCF1 PRKCD CD74 HPRT SLC11A1 INPP5D PTPRC TNFRSF1B MYD88 CCR2 TREX1 HSPA8 YWHAZ BST2
1.01e-11	33	152	Tumor necrosis factor superfamily cytokine production	HMGB1 CD300LD FCER1G CYBA CYBB MAPKAPK2 VSIR APP ARHGEF2 GAS6 TSPO CD14 CD47 PTAFR AXL PTPN6 PTPRC MYD88 CX3CR1 CD36 TYROBP SELENOK TLR1 CCR2 TREX1 ARRB2 CLEC4A2 TNFRSF1A PTGER4 ZFP36 H2-T23 CCR5 FOXP1
1.89e-11	317	4507	Cellular nitrogen compound biosynthetic process	CYFIP1 TCF25 PSMC3 SPI1 ATP5D RPL8 RPS9 CTNNB1 RPLP1 MRPL52 NFE2L2 RACK1 XBP1 PER1 SUB1 EIF3E RPS14 RPS6KB2 RELA ATP5A1 HPRT ATP5C1 UAP1L1 SP3 EIF3M PCNA NFATC2 SAMHD1 SKIL RPL6 MLF2 RRP8 EIF3F RBM3 RPS4X PKM RPSA LYL1 ATP5H EEF2 GPI1 EEF1A1 DEGS1 RBPJ EIF4H ATF4 ZFP36 ZFP36L2 RPL29 KLF13 GNPDA1 JUN JUNB ATPIF1 NFIC KLF2 NPM1 GAPDH EIF4B IRAK2 NR1H2 RPL35A RPL26 MORF4L1 HMGB1 RPLP0 SSBP4 SP140 CH…
2.3e-11	47	295	Positive regulation of leukocyte activation	SYK IL6RA CCR2 FAM49B CTSC TYROBP H2-AA GPR183 FCER1G LGALS1 H2-AB1 AXL VSIR XBP1 NCKAP1L APP AIF1 CD74 PTPRC NFATC2 RPS3 LAMP1 GAS6 TGFBR2 CD81 DOCK8 CD47 PTAFR TNFSF13 CDKN1A TREM2 C1QA MEF2C RHOA ZMIZ1 CD83 AP3D1 INPP5D CORO1A MYD88 CEBPA NFKBIZ NFKBID SELENOK H2-M3 H2-T23 IRF1
2.69e-11	25	91	Cytoplasmic translation	RPL8 RPLP1 EIF3M RPL6 EIF4H RPL29 EIF4B RPL35A RPL26 RPLP0 EIF5 EIF3H EIF3E EIF3F EEF2 RPL10A RPS21 RPL18A EIF3K RPL19 RPS26 RPS2 RPL30 RPL18 RPL13A
3.13e-11	20	57	Antigen processing and presentation of peptide antigen	H2-M3 FCER1G H2-Q7 H2-K1 H2-T23 H2-Q6 H2-D1 TAPBP H2-AA H2-AB1 HFE TREM2 H2-DMA CTSS B2M CALR FCGR1 CD74 SLC11A1 CLEC4A2
3.38e-11	190	2348	Multi-organism process	IFITM3 SLC11A1 SAMHD1 HPGD ANXA2 CNBD2 TLR7 TLR1 BST2 CD14 JUN JUNB FCER1G IFITM2 NR1H2 LYZ2 JUND GM45717 TREM2 TRIM25 CD36 MEF2C CDK4 CCT4 H2-M3 VMP1 CD68 CXCL16 NFKBIA LY86 CCT5 CLEC4N RELA PTPRC MRC1 NFKBIB COTL1 ZFP36 IRAK2 H2-Q7 H2-K1 HMGB1 GPX4 IFI27L2A PSMC3 AXL APOE FOSB CALR BAX CYBA HFE CNP RHOA UBE2I SIRT2 TAB2 SERINC3 RAB5A PFN1 IRF1 CALM3 SNX3 XBP1 NAMPT PRKAR1A DDX5 SEC14L1 FOS VDAC…
3.44e-11	45	277	Adaptive immune response based on somatic recombination of immune receptors built from immunoglobulin superfamily domains	H2-M3 NDFIP1 IL6RA FCER1G H2-Q7 H2-K1 H2-T23 H2-Q6 H2-D1 CCR2 VSIR FAM49B HMGB1 H2-AB1 HFE STX7 C1QA C1QC C1QB CD81 B2M TNFSF13 CTSC CTSH TCIRG1 KDELR1 PTPN6 MEF2C FCGR1 PRKCD CD74 NFKB2 HPRT SLC11A1 INPP5D PTPRC SEMA4A TNFRSF1B MYD88 NFKBIZ NFKBID TREX1 HSPA8 C3AR1 IRF1
3.97e-11	156	1809	Regulation of protein modification process	DUSP3 GADD45B CCL9 DUSP6 RACK1 DUSP1 MAP3K8 NDFIP1 CSF1R IL6RA SDCBP LTBR LAMTOR1 ANXA2 TRIB1 CBL PKIG ENSA TAOK3 HMGB1 ACTB ARRB2 DAZAP2 CD36 PSAP CDC42 CDC37 YWHAE SEMA4D SYK SOD1 CDKN1A RELA PTPRC PXN TGFBR2 TRF FKBP1A RAP2B LYN SOCS3 NPM1 CTDSP2 PDGFB CHTOP RAC1 SPI1 LCP2 APOE PHB2 PTPN6 CD44 HFE CTNNB1 PPP2R1A RHOA RPLP1 PTTG1IP UBE2I TAB2 NCF1 SDC4 TIMP2 ARRB1 CALM3 UBB HSP90B1 PRKAR1A RTRA…
4.23e-11	55	390	Positive regulation of cell adhesion	SYK IL6RA CD47 CCR2 FAM49B H2-AA LGALS1 H2-AB1 RAC1 CD36 CALR CD44 RHOA SDC4 VSIR XBP1 AIF1 RELA PTPRJ NRP1 RSU1 ITGA4 RPS3 ILK FLNA TGFBR2 DNM2 P2RY12 CD81 DOCK8 CFL1 PTAFR MYADM VAV1 PREX1 PTPN6 ARPC2 ZMIZ1 CD83 AP3D1 NCKAP1L CD74 PTPRC CORO1A NFKBIZ NFKBID SELENOK H2-M3 CD63 ITGB1 PTGER4 H2-T23 CCR5 CDC42 IRF1
4.41e-11	33	160	Positive regulation of leukocyte differentiation	SYK CCR2 FOS H2-AA AXL VSIR XBP1 HCLS1 RUNX1 CD74 CASP8 GAS6 JUN FES RHOA ZMIZ1 CD83 ATP6AP1 AP3D1 NCKAP1L INPP5D PTPRC GNAS TYROBP TGFBR2 TRIB1 NFKBIZ NFKBID EVI2 EVI2B H2-M3 CSF1R IRF1
4.85e-11	118	1236	Negative regulation of multicellular organismal process	SRGN SEMA4D NDFIP1 ANXA5 SEMA4A ANXA2 CTNNB1 YWHAH VSIR APP DDIT3 NRP1 CTSC NFKBID H2-K1 H2-D1 PDGFB RAC1 AXL APOE SRI CALR HMOX1 MEF2C CYBA HFE RHOA SIRT2 GDI1 CTSZ ARRB1 NME2 HSP90AB1 ITM2C RGS2 CST3 NFATC2 SKI LRPAP1 FOXP1 ARHGDIB PTPRO GAS6 CSK TGFBR2 GNAI2 NFATC1 GRN EPN1 C1QC LRP1 TSPO TIFAB CX3CR1 KLF2 LGALS1 PRMT1 PTPN6 PTPRC VIM TNFRSF1B HPGDS TNFRSF1A FLNA SH2B3 NR1H2 B2M CD2AP PHB2 CD8…
5.89e-11	117	1225	Regulation of hydrolase activity	ADPRH CCL9 PSME1 CASP8 PLXND1 PLXNB2 GRTP1 ATPIF1 SERPINB6A PSME2B PSME2 BAX SEMA4D SH3BP1 NR4A1 SRGAP2 VCP GM2A CHTOP RPS6KA1 RASA4 CD44 PPP2R1A RHOA GDI1 TIMP2 PFN1 ARRB1 CALM3 HSP90B1 VSIR PLEK RACK1 ADAP2 LGMN GDI2 EIF5 PRELID1 ARF4 GPR65 PRKCD NCKAP1L APP SOD1 TMBIM6 HSP90AB1 BIN1 PRDX5 ARHGDIA ITGB1 NRP1 RGS2 TOR1AIP1 RSU1 PCNA CST3 ANP32B ARHGDIB ARL6IP1 RAB6A RPS3 ARHGAP17 RGS10 RENBP GAS…
7.35e-11	49	327	Immune response-regulating signaling pathway	DUSP3 MAPKAPK2 SYK FYB CSK TLR13 C3AR1 CMKLR1 LYN TLR7 TLR1 C5AR1 CD14 FCER1G NFKBIA CMTM3 HMGB1 LCP2 CD36 BAX CYBA FCGR1 SEC14L1 NCKAP1L RELA PTPRJ PTPRC NFATC2 TLR2 RPS3 CTSH MYD88 UNC93B1 CD81 TIFA FCGR4 IRAK2 PTPN6 MEF2C IRF1 PIK3AP1 NFKBIZ NFKBID THEMIS2 RAB7B ARRB2 H2-M3 CD300A CD47
7.46e-11	64	504	Regulation of cellular protein localization	ADAM10 HSP90AB1 LEPROT MYO1C TXN1 CAMK1 OAZ1 PKIG FCER1G DDRGK1 HFE CDC42 CTNNB1 CCT4 GDI1 STX7 RACK1 YWHAE PRKCD LCP1 DAB2 CCT5 HCLS1 TREM2 ITGB1 PTPN1 ANP32B TMEM59 TOMM7 ACTB TYROBP MSN FLNA GAS6 CSK CD81 PPP1R9B PICALM TAX1BP3 LRP1 PID1 LGALS3 ATPIF1 CFL1 RHOG RAB11B VPS28 CD2AP CD36 STOM RER1 SH3GLB1 NPM1 IFI27 ARPC2 XBP1 HNRNPK CAMK2A ACTR3 MYO5A CLTC RAB11FIP5 WIPF1 ATP13A2
7.58e-11	76	657	Supramolecular fiber organization	ARPC2 CDC42 RHOA ARPC5 CAPZA2 PFN1 LCP1 AIF1 TPM3 CAPZB ARPC3 ARPC1B ARHGAP17 ANXA2 BRK1 PPP1R9B TMSB4X RHOB TPM3-RS7 GMFG RHOG WIPF1 TMSB10 RAC1 CD36 BIN1 TRF PTGER4 CFL1 ACTG1 MARCKS APOE HSPA8 SDC4 MYO1C ARRB1 HSP90B1 PLEK GPR65 SH3BP1 NCKAP1L ITGB5 HCLS1 APP HSP90AB1 CORO1B NRP1 ACTR3 CST3 ARHGEF2 WASF2 PXN MTPN CYFIP1 CORO1A RPS3 ILK FLNA ARAP1 PREX1 ARF1 FES CD2AP MYADM CAPZA1 ARPC4 VIM FOX…
8.76e-11	304	4331	Cellular developmental process	RAC1 SPI1 AXL HCK PSAP CDC42 RHOA SEMA4D SYK NCKAP1L BSG NDFIP1 CSF1R CASP8 SKIL SEMA4A CAPZB PLXND1 LTBR CYFIP1 ILK ANXA2 NPTN PLXNB2 PPP1R9B DAGLB LYN PLD4 JUN JUNB RHOB FCER1G NR1H2 JUND RHOG CTNNB1 NRP1 RBPJ CCR2 MEF2C CLIC1 ZMIZ1 PLEKHO1 YWHAH FOS YWHAZ APP NR4A1 RGS2 VIM MBNL1 ARHGEF2 YBX1 FOXP1 TYROBP TRF CEBPA P2RY12 H2-AA NFKBID PTGER4 CD53 ZFP36 ZFP36L2 TGIF1 SOCS3 ARRB2 H2-K1 ACTG1 HMG…
9.07e-11	52	363	Lymphocyte differentiation	AXL SYK NDFIP1 FCER1G CCR2 SPI1 FOXP1 H2-AA NFKBID PTGER4 LGALS1 H2-AB1 IKZF1 VSIR XBP1 PRELID1 TPD52 GAS6 IRF2BP2 BAX VAV1 PREX1 ZFP36L2 B2M TCIRG1 KDELR1 CLPTM1 PTPN6 CTNNB1 RHOA ZMIZ1 CD83 IRF1 AP3D1 NCKAP1L CD74 INPP5D PTPRC DCLRE1C SP3 SEMA4A LFNG CMTM7 TGFBR2 LYL1 ZBTB7A NFKBIZ ADRM1 RBPJ GPR183 H2-M3 WWP1
9.7e-11	101	1003	Response to organic cyclic compound	GNG2 JUN JUNB JUND MEF2C CDK4 RHOA SIRT2 PER1 NFKBIA EIF4E TGFBR2 CEBPA P2RY12 P2RY6 TRIM25 FOSB CALR CYBA CTNNB1 NEDD8 PEA15A CYBB YWHAH CALM3 ATP2B1 DUSP6 HSP90B1 BTG2 NAMPT DDX5 FOS DPYSL2 DAB2 APP ATP5O SOD1 NR4A1 CDKN1A BSG HSP90AB1 PIM1 DUSP1 AIF1 NR3C1 RELA ARHGDIA HSPA5 PCNA CST3 TLR2 PLIN2 ACTB ARPC1B FOXP1 MSN HPGD ACAT1 ATP1A1 DNM2 SRSF2 CBL EEF2 ZBTB7A GPI1 TXNIP PPP1R9B HNRNPU TSPO L…
1.24e-10	55	401	Regulation of apoptotic signaling pathway	LTBR RPS3 MCL1 BCL2A1B GM29094 PEA15A SERINC3 PRKCD RELA BAX CD44 HMOX1 PTTG1IP NFE2L2 UBB RACK1 XBP1 PRELID1 SOD1 TMBIM6 CD74 P4HB DDIT3 HERPUD1 GNAI2 NDUFA13 LGALS3 CX3CR1 ARRB2 RPS7 GPX1 HTRA2 TNFSF12 CTNNB1 RAD9A CASP8 CTSC CTSH PPP2R1A HNRNPK VDAC2 IVNS1ABP NRP1 ITM2C PTPRC PDIA3 PTPN1 SKIL ERP29 SH3GLB1 PPP1CA ATPIF1 RPL26 DDX3X TPT1
1.51e-10	78	693	Response to bacterium	SLC11A1 TLR1 CD14 JUN JUNB FCER1G NR1H2 LYZ2 JUND TREM2 CD36 MEF2C CDK4 H2-M3 CD68 CXCL16 NFKBIA LY86 RELA MRC1 NFKBIB ZFP36 IRAK2 H2-K1 HMGB1 AXL CYBA CNP RHOA SIRT2 TAB2 SNX3 XBP1 FOS MTDH NFKB2 VIM TLR2 TNFRSF1B IRF5 HPGD IL10RA TRIB1 FAU TSPO CX3CR1 PTAFR FCGR4 CCR5 CD52 TRF TMEM229B SLFN2 IFI204 HCK MYD88 GPX1 FCGR1 NCF1 MAPKAPK2 SYK PRKCD LITAF IFNAR1 TNFRSF1A RBPJ PTGER4 IRF8 LYN C5AR1 CD4…
1.55e-10	149	1732	Regulation of phosphate metabolic process	DUSP3 GADD45B CCL9 DUSP6 RACK1 DUSP1 MAP3K8 COX7A2L CSF1R IL6RA SDCBP LTBR LAMTOR1 ANXA2 TRIB1 CBL PKIG ENSA TAOK3 HMGB1 ACTB ARRB2 DAZAP2 CD36 PSAP CDC42 CDC37 YWHAE SEMA4D SYK SOD1 CDKN1A PTPRC PXN TGFBR2 TRF FKBP1A RAP2B LYN SOCS3 NPM1 CTDSP2 PDGFB RAC1 LCP2 APOE PHB2 PTPN6 CD44 HFE PPP2R1A RHOA RPLP1 TAB2 NCF1 SDC4 TIMP2 ARRB1 CALM3 HSP90B1 PLEK PRKAR1A RTRAF PRKCD DAB2 NCKAP1L HCLS1 APP HSP9…
1.61e-10	149	1733	Regulation of phosphorus metabolic process	DUSP3 GADD45B CCL9 DUSP6 RACK1 DUSP1 MAP3K8 COX7A2L CSF1R IL6RA SDCBP LTBR LAMTOR1 ANXA2 TRIB1 CBL PKIG ENSA TAOK3 HMGB1 ACTB ARRB2 DAZAP2 CD36 PSAP CDC42 CDC37 YWHAE SEMA4D SYK SOD1 CDKN1A PTPRC PXN TGFBR2 TRF FKBP1A RAP2B LYN SOCS3 NPM1 CTDSP2 PDGFB RAC1 LCP2 APOE PHB2 PTPN6 CD44 HFE PPP2R1A RHOA RPLP1 TAB2 NCF1 SDC4 TIMP2 ARRB1 CALM3 HSP90B1 PLEK PRKAR1A RTRAF PRKCD DAB2 NCKAP1L HCLS1 APP HSP9…
1.74e-10	36	197	Positive regulation of hemopoiesis	SYK CCR2 FOS H2-AA HMGB1 AXL VSIR XBP1 HCLS1 RUNX1 CD74 CASP8 GAS6 JUN RAB7B FES PRMT1 RHOA ZMIZ1 CD83 ATP6AP1 AP3D1 NCKAP1L INPP5D PTPRC GNAS TYROBP TGFBR2 TRIB1 NFKBIZ NFKBID EVI2 EVI2B H2-M3 CSF1R IRF1
1.74e-10	109	1129	Negative regulation of signal transduction	DUSP3 DUSP6 DUSP1 SKIL CBL LEPROT MCL1 TMEM88 SOCS3 BCL2A1B GM29094 RHOA PEA15A RELA FAM89B DDIT3 PTPRC PTPRO NFKBID TAX1BP3 SH2B3 NRROS PFDN5 APOE SRI CALR RASA4 CD44 HMOX1 PTTG1IP ATF6B NFE2L2 TIMP2 ARRB1 PLEK RACK1 XBP1 SEC14L1 PRELID1 PRKCD DAB2 SH3BP1 TMBIM6 STK38 CD74 PTPRJ CASP8 RGS2 SNX5 PTPN1 SAMHD1 SKI NDUFC2 RGS10 GAS6 RASA3 HERPUD1 CSK TRIB1 GNAI2 DNM2 ZBTB7A NDUFA13 CALM2 PID1 LGALS3…
1.78e-10	32	159	Myeloid cell homeostasis	FCER1G SPI1 HMOX1 IKZF1 NCKAP1L PTBP3 ZBTB7A PIK3CD SH2B3 ATPIF1 PRMT1 AXL BAX SOD1 SP3 NCSTN DNASE2A TMEM14C HCLS1 RPS14 INPP5D LMO2 GPI1 LYN CCR2 KLF13 KLF2 B2M RPS24 RPS19 ZFP36 HMGB1
1.88e-10	42	259	Regulation of actin filament organization	ARPC2 ARPC5 CAPZA2 PFN1 CAPZB ARPC3 ARPC1B BRK1 TMSB4X GMFG WIPF1 TMSB10 RAC1 BIN1 PTGER4 CFL1 RHOA SDC4 MYO1C PLEK GPR65 SH3BP1 NCKAP1L HCLS1 CORO1B NRP1 ACTR3 WASF2 PXN MTPN CYFIP1 CORO1A FLNA ARAP1 PREX1 ARF1 MYADM CAPZA1 ARPC4 GRB2 PRKCD CD47
2.18e-10	30	142	Regulation of interleukin-6 production	TLR7 HMGB1 CD300LD FCER1G CYBA ARRB1 APP AIF1 IL6RA TLR2 ARHGEF2 GAS6 CSK RAB7B KLF2 CD47 PTAFR PTPN6 TREM2 CD36 MAPKAPK2 NCKAP1L INPP5D TYROBP MYD88 SELENOK TLR1 ARRB2 TNFRSF1A CCR5
2.2e-10	43	271	Reactive oxygen species metabolic process	CYBA CYBB NCF1 SOD1 PRDX5 GPX1 NCF2 TYROBP CD47 ITGB2 PDGFB RAC1 ARF4 PRKCD CDKN1A AIF1 TLR2 NDUFC2 TGFBR2 GNAI2 DNM2 NDUFA13 TSPO PID1 KLF2 GRB2 EIF5A CD36 VAV1 PREX1 CX3CR1 RHOA SIRT2 NFE2L2 H2-M3 SYK EIF6 NRROS ATPIF1 PRCP EEF1A1 PTGER4 HSP90AB1
2.32e-10	86	808	Regulation of catabolic process	PSME1 HSP90AB1 NDFIP1 DRAM2 ANXA2 TRIB1 OAZ1 WWP1 ZFP36 ZFP36L2 HMGB1 PSME2B PSME2 HFE CDC37 SUMO3 RHBDD3 APOBEC1 PSMC3 APOE BAX PTTG1IP ATRAID SIRT2 MAPKAPK2 UBB SNX3 VSIR RACK1 BTG2 NAMPT PRKCD DAB2 MTDH RBX1 RAB1B ITGB1 VIM CST3 PTPN1 VCP TNFRSF1B TMEM59 YBX1 TOMM7 CTSC MSN FLNA HERPUD1 IL10RA SNX1 ZBTB7A NDUFA13 ATP13A2 CD81 MCL1 HNRNPU LRP1 PPP1CA TENT2 ATPIF1 RPS7 GPX1 DDRGK1 PRKCG RAB7 TNF…
2.39e-10	136	1541	Regulation of phosphorylation	DUSP3 GADD45B CCL9 DUSP6 RACK1 DUSP1 MAP3K8 COX7A2L CSF1R IL6RA SDCBP LTBR LAMTOR1 ANXA2 TRIB1 CBL PKIG TAOK3 HMGB1 ACTB ARRB2 DAZAP2 CD36 PSAP CDC42 CDC37 SEMA4D SYK SOD1 CDKN1A PTPRC PXN TGFBR2 TRF FKBP1A RAP2B LYN SOCS3 NPM1 CTDSP2 PDGFB RAC1 LCP2 APOE PHB2 PTPN6 CD44 HFE RHOA RPLP1 TAB2 NCF1 SDC4 TIMP2 ARRB1 PRKAR1A RTRAF PRKCD DAB2 NCKAP1L HCLS1 APP HSP90AB1 TREM2 STK38 AIF1 CD74 PTPRJ NRP1 …
2.52e-10	45	294	Regulation of T cell activation	DUSP3 TNFAIP8L2 SYK NDFIP1 IL6RA CCR2 VSIR FAM49B H2-AA NFKBID LGALS1 H2-AB1 HFE SDC4 XBP1 PRKAR1A PRELID1 AIF1 RPS3 TGFBR2 CD81 LGALS3 DOCK8 CD47 TREX1 CLPTM1 PTPN6 CTNNB1 RHOA ZMIZ1 CD83 IRF1 AP3D1 NCKAP1L CD74 PTPRC TNFRSF1B CORO1A NFKBIZ ADRM1 SELENOK H2-M3 CD300A H2-T23 CSK
2.57e-10	51	362	Regulation of cellular amide metabolic process	CYFIP1 RPS9 RACK1 RPS6KB2 RBM3 ZFP36 ZFP36L2 RPL13A APP EIF4E GAPDH DDX3X APOE CALR EIF4G2 CDK4 RHOA RPL10 HNRNPL BTG2 TMED10 EIF5 PRKCD EIF3E BIN1 RPS14 RGS2 VIM EIF6 RPS3 RPS4X EEF2 EIF1 RPS27L RBM8A PCBP1 EIF3K PTAFR ZFP706 ANG EIF5A RPLP1 NFE2L2 CTSA PER1 SERP1 PICALM RPS3A1 NPM1 RPL26 PPP1CA
2.78e-10	46	306	Leukocyte cell-cell adhesion	DUSP3 TNFAIP8L2 SYK NDFIP1 IL6RA CCR2 VSIR FAM49B H2-AA NFKBID LGALS1 H2-AB1 ITGB2 CD44 HFE RHOA SDC4 XBP1 PRKAR1A SEMA4D AIF1 RELA ITGB1 ITGA4 RPS3 MSN TGFBR2 CD81 DOCK8 CD47 PTAFR CX3CR1 PTPN6 ZMIZ1 CD83 IRF1 AP3D1 NCKAP1L CD74 PTPRC CORO1A NFKBIZ SELENOK H2-M3 CD300A H2-T23
2.78e-10	70	597	Response to inorganic substance	SOD1 ANXA5 SELENOW GPX1 SELENOP FOSB PSAP HMOX1 MEF2C FOS ADCY7 CEBPA JUN JUNB JUND AXL CALR RASA4 HFE CDK4 GDI1 CYBB NFE2L2 NCF1 CALM3 RACK1 LGMN GLUD1 PRKCD APP BSG DUSP1 RELA HSPA5 PCNA CST3 TXN1 VCP FOXP1 RPS3 FKBP1A DNM2 UCP2 EEF2 GPI1 CALM2 ATP13A2 C1QA TXNIP PPP1CA APOBEC1 TSPO ATF4 CD14 RHOB KLF2 CFL1 SIPA1 B2M ACTG1 UBE2D3 TCIRG1 CD36 NCSTN TREX1 CRIP1 NR4A1 GATM TRF ALOX5AP
2.85e-10	109	1139	Response to abiotic stimulus	HSPA8 HSP90B1 PER1 RAD9A HSPA5 LTBR RBM3 HSBP1 UCP2 TMEM109 PPP1CA JUN JUNB JUND RAC1 NFKBIA FOS CDKN1A RELA TSC22D3 HMGN1 TREX1 FOSB PHB2 HMOX1 CYBA CDK4 RHOA SIRT2 CYBB NFE2L2 IRF1 ATP6AP1 ATP2B1 BTG2 NAMPT YWHAE LGMN GPR65 APP TMBIM6 SLC29A1 HSP90AB1 DUSP1 AIF1 P4HB ARHGDIA CASP8 PCNA CST3 TLR2 TXN1 VCP GNB1 MTPN TNFRSF1A CYFIP1 TGFBR2 ATP1A1 DNM2 CBL GPI1 TXNIP CTSS ATP6V1G1 RBPJ PTGER4 APOBE…
3e-10	128	1424	Regulation of protein phosphorylation	DUSP3 GADD45B CCL9 DUSP6 RACK1 DUSP1 MAP3K8 CSF1R IL6RA SDCBP LTBR LAMTOR1 ANXA2 TRIB1 CBL PKIG TAOK3 HMGB1 ACTB ARRB2 DAZAP2 CD36 PSAP CDC42 CDC37 SEMA4D SYK SOD1 CDKN1A PTPRC PXN TGFBR2 TRF FKBP1A RAP2B LYN SOCS3 NPM1 CTDSP2 PDGFB RAC1 LCP2 APOE PHB2 PTPN6 CD44 HFE RHOA RPLP1 TAB2 NCF1 SDC4 TIMP2 ARRB1 PRKAR1A RTRAF PRKCD DAB2 NCKAP1L HCLS1 APP HSP90AB1 TREM2 STK38 AIF1 CD74 PTPRJ NRP1 EHD4 RAS…
3.46e-10	157	1879	Protein phosphorylation	HCK DUSP3 CDK4 GADD45B MAPKAPK2 CCL9 DUSP6 RACK1 PRKCD STK38 PIM1 DUSP1 MAP3K8 CSF1R RPS6KB2 IL6RA SDCBP LTBR LAMTOR1 ILK ANXA2 TRIB1 CBL BMP2K PKIG PIK3CD LYN TAOK3 HMGB1 PRKCG ACTB ARRB2 DAZAP2 CD36 PSAP MEF2C CDC42 CDC37 SEMA4D SYK SOD1 CDKN1A CAMK2A CLK1 PTPRC PXN CAMK1 TGFBR2 TRF FKBP1A RHBDD3 RAP2B ZFP36 ZFP36L2 SOCS3 ADAM10 CFL1 NPM1 CTDSP2 PDGFB RAC1 AXL LCP2 APOE RPS6KA1 PHB2 PTPN6 CD44 …
3.61e-10	53	389	Activation of immune response	DUSP3 MAPKAPK2 SYK FYB CSK TLR13 C3AR1 CMKLR1 LYN TLR7 TLR1 C5AR1 CD14 FCER1G HMGB1 NFKBIA CMTM3 LCP2 CD36 BAX CYBA SEC14L1 NCKAP1L RELA PTPRJ PTPRC IFI211 NFATC2 TLR2 RPS3 MYD88 C1QA C1QC C1QB UNC93B1 CD81 TIFA IRAK2 IFI204 IFI207 MNDAL PTPN6 MEF2C IRF1 PIK3AP1 NFKBIZ NFKBID THEMIS2 TREX1 RAB7B ARRB2 CD300A CD47
3.86e-10	309	4478	Cellular macromolecule biosynthetic process	CYFIP1 TCF25 PSMC3 SPI1 RPL8 RPS9 CTNNB1 RPLP1 MRPL52 GOLGA7 NFE2L2 RACK1 XBP1 PER1 NMT1 ZDHHC20 ITM2B SUB1 EIF3E DONSON RPS14 RPS6KB2 RELA CENPX ITM2C SP3 EIF3M PCNA NFATC2 RPN2 SKIL SERP1 DDOST LFNG RPL6 RPN1 MLF2 RRP8 EIF3F RBM3 RPS4X RPSA LYL1 EEF2 EEF1A1 RBPJ EIF4H ATF4 DPM3 ZFP36 ZFP36L2 RPL29 KLF13 JUN JUNB NFIC KLF2 NPM1 EIF4B IRAK2 NR1H2 RPL35A RPL26 MORF4L1 HMGB1 RPLP0 SSBP4 SP140 CHCHD…
3.95e-10	53	390	Regulation of cellular component size	ARPC2 ARPC5 CAPZA2 PFN1 SEMA4D SEMA4A CAPZB ARPC3 ARPC1B BRK1 TMSB4X GMFG WIPF1 TMSB10 RAC1 BIN1 NRP1 CFL1 NPM1 EIF4G2 CDK4 RHOA GDI1 MYO1C RAB5A PLEK DPYSL2 SH3BP1 NCKAP1L HCLS1 HSP90AB1 CORO1B ACTR3 MTPN CYFIP1 CORO1A ILK MSN DNM2 VAV1 ATP13A2 PICALM PREX1 LRP1 ARF1 MYADM CAPZA1 ARPC4 GRB2 PRKCD APOE RPL4 CCR5
4.4e-10	74	656	Regulation of cell adhesion	DUSP3 TNFAIP8L2 SYK NDFIP1 IL6RA PLXND1 PLXNB2 LYN CD47 RBPJ CCR2 VSIR FAM49B H2-AA NFKBID LGALS1 H2-AB1 RAC1 CD36 CALR CD44 HFE RHOA SDC4 XBP1 PRKAR1A SEMA4D DUSP1 AIF1 RELA PTPRJ NRP1 PTPRC RSU1 ITGA4 RPS3 ILK FLNA TGFBR2 DNM2 P2RY12 CD81 LRP1 DOCK8 FES ADAM10 CFL1 PTAFR MYADM VAV1 PREX1 SH2B3 PTPN6 ARPC2 ZMIZ1 CD83 IRF1 AP3D1 PRKCD NCKAP1L CD74 ATP5B CORO1A NFKBIZ SELENOK H2-M3 ST6GAL1 CD63 IT…
4.51e-10	37	214	Regulation of myeloid cell differentiation	NDFIP1 FOS HMGB1 SPI1 NME2 HCLS1 RUNX1 CD74 CASP8 C1QC JUN RAB7B FES PRMT1 CSF3R TYROBP MEF2C CTNNB1 ATP6AP1 NFKBIA NCKAP1L INPP5D RASSF2 GNAS EIF6 TRIB1 LMO2 LYN ZFP36 TOB2 KLF13 B2M EVI2 EVI2B CSF1R ZBTB7A FOXP1
5.97e-10	50	359	Positive regulation of defense response	MAPKAPK2 TLR13 GPSM3 TLR7 TLR1 CD14 CD47 HMGB1 CD74 NFKBIA CTSC PTGER4 CCR2 CD36 CYBA SEC14L1 APP RELA IFI211 TLR2 LAMP1 MYD88 NFKBIZ UNC93B1 TIFA ALOX5AP IRAK2 IFI204 IFI207 MNDAL TREM2 VAV1 C1QA CTSS MEF2C FCGR1 H2-M3 IRF1 PIK3AP1 TNFRSF1A CEBPA CD81 LYN RAB7B FCER1G ARRB2 CD300A RPS19 H2-T23 CCR5
7.29e-10	30	149	Interleukin-6 production	TLR7 HMGB1 CD300LD FCER1G CYBA ARRB1 APP AIF1 IL6RA TLR2 ARHGEF2 GAS6 CSK RAB7B KLF2 CD47 PTAFR PTPN6 TREM2 CD36 MAPKAPK2 NCKAP1L INPP5D TYROBP MYD88 SELENOK TLR1 ARRB2 TNFRSF1A CCR5
7.77e-10	49	350	Regulation of supramolecular fiber organization	ARPC2 ARPC5 CAPZA2 PFN1 CAPZB ARPC3 ARPC1B BRK1 TMSB4X GMFG WIPF1 TMSB10 RAC1 BIN1 PTGER4 CFL1 APOE RHOA HSPA8 SDC4 MYO1C PLEK GPR65 SH3BP1 NCKAP1L HCLS1 APP CORO1B NRP1 ACTR3 ARHGEF2 WASF2 PXN MTPN CYFIP1 CORO1A RPS3 FLNA ARAP1 PREX1 ARF1 FES MYADM CAPZA1 ARPC4 GRB2 MEF2C PRKCD CD47
7.89e-10	33	178	Actin filament polymerization	ARPC2 ARPC5 CAPZA2 PFN1 CAPZB ARPC3 ARPC1B TMSB4X GMFG WIPF1 TMSB10 RAC1 BIN1 RHOA MYO1C NCKAP1L HCLS1 AIF1 CORO1B ACTR3 MTPN CYFIP1 CORO1A BRK1 PREX1 ARF1 CFL1 MYADM CAPZA1 ARPC4 GRB2 PRKCD ANG
8e-10	36	208	Actin polymerization or depolymerization	ARPC2 ARPC5 CAPZA2 PFN1 CAPZB ARPC3 ARPC1B BRK1 TMSB4X GMFG WIPF1 TMSB10 RAC1 BIN1 CFL1 RHOA MYO1C PLEK SH3BP1 NCKAP1L HCLS1 AIF1 CORO1B ACTR3 MTPN CYFIP1 CORO1A PPP1R9B PREX1 ARF1 MYADM CAPZA1 ARPC4 GRB2 PRKCD ANG
8.22e-10	40	250	Positive regulation of lymphocyte activation	SYK IL6RA CCR2 FAM49B TYROBP H2-AA GPR183 LGALS1 H2-AB1 AXL VSIR XBP1 NCKAP1L AIF1 CD74 PTPRC NFATC2 RPS3 LAMP1 GAS6 TGFBR2 CD81 DOCK8 CD47 TNFSF13 CDKN1A MEF2C RHOA ZMIZ1 CD83 AP3D1 INPP5D CORO1A MYD88 NFKBIZ NFKBID SELENOK H2-M3 H2-T23 IRF1
8.47e-10	49	351	Response to lipopolysaccharide	SLC11A1 CD14 JUN JUNB NR1H2 JUND TREM2 MEF2C CDK4 CD68 CXCL16 NFKBIA LY86 MRC1 NFKBIB ZFP36 IRAK2 HMGB1 AXL CNP RHOA TAB2 XBP1 FOS MTDH RELA NFKB2 VIM TLR2 TNFRSF1B HPGD IL10RA TRIB1 TSPO CX3CR1 PTAFR FCGR4 CCR5 MYD88 CD36 MAPKAPK2 LITAF IFNAR1 PTGER4 IRF8 LYN RPL13A NCF2 FOXP1
9.5e-10	41	262	Lymphocyte mediated immunity	H2-M3 NDFIP1 FCER1G H2-Q7 H2-K1 H2-T23 H2-Q6 H2-D1 VSIR FAM49B HMGB1 H2-AB1 HFE STX7 CORO1A LAMP1 C1QA C1QC C1QB CD81 ARRB2 B2M TNFSF13 CTSC CTSH VAV1 TCIRG1 KDELR1 PTPN6 FCGR1 PRKCD CD74 HPRT SLC11A1 INPP5D PTPRC TNFRSF1B MYD88 CCR2 TREX1 HSPA8
1.05e-09	47	330	Cellular response to external stimulus	LTBR RRP8 MAP1LC3B AXL CD68 XBP1 GAS6 ATF4 RAC1 HMOX1 CYBA HFE HNRNPL CYBB IRF1 ATP2B1 HSP90B1 NAMPT SREBF2 SOD1 CDKN1A PIM1 AIF1 ARHGDIA CASP8 HSPA5 ITGA4 MTPN TNFRSF1A ATP1A1 UCP2 CBL P2RY12 LYN TLR7 JUN FES SIPA1 PTGER4 PTPRC NFE2L2 LAMP2 FOS CTNNB1 PDIA3 SH3GLB1 CTSL
1.1e-09	46	319	Leukocyte proliferation	SYK NDFIP1 IL6RA LYN VSIR GPR183 SDC4 PRKAR1A NCKAP1L AIF1 CD74 PTPRC NFATC2 TYROBP RPS3 MSN TGFBR2 CD81 LGALS3 DOCK8 CDKN1A CSF1R TCIRG1 NCSTN BAX PTPN6 MEF2C CTNNB1 IRF1 PRKCD HPRT SLC11A1 INPP5D TNFRSF1B CORO1A PSMB10 MYD88 FKBP1A SELENOK CCR2 H2-M3 ST6GAL1 CD300A H2-AA H2-T23 H2-AB1
1.12e-09	23	91	Regulation of phagocytosis	CD47 FCER1G CD36 CYBA SNX3 RACK1 PTPRC GAS6 CSK DNM2 CAMK1D LRP1 SOD1 CALR FCGR1 SYK NCKAP1L ATG3 SLC11A1 PRKCG HCK HSPA8 CD300A
1.22e-09	33	181	Regulation of actin polymerization or depolymerization	ARPC2 ARPC5 CAPZA2 PFN1 CAPZB ARPC3 ARPC1B BRK1 TMSB4X GMFG WIPF1 TMSB10 RAC1 BIN1 CFL1 RHOA MYO1C PLEK SH3BP1 NCKAP1L HCLS1 CORO1B ACTR3 MTPN CYFIP1 CORO1A PREX1 ARF1 MYADM CAPZA1 ARPC4 GRB2 PRKCD
1.28e-09	47	332	Aging	ZMIZ1 IFI27L2A ITGB2 CALR CNP NFE2L2 TIMP2 ATP2B1 CANX NAMPT FOS PRKCD LITAF APP SOD1 CDKN1A RELA NFKB2 RPN2 TNFRSF1B CTSC ILK TGFBR2 UCP2 EEF2 PPP1R9B LRP1 TSPO YPEL3 JUN GRB2 HTRA2 JUND GPX4 EIF5A CD68 C1QA PICALM TREX1 NDUFS6 INPP5D SERP1 JMJD1C APOE H2-M3 NPM1 CTSL
1.28e-09	31	162	Regulation of actin filament polymerization	ARPC2 ARPC5 CAPZA2 PFN1 CAPZB ARPC3 ARPC1B TMSB4X GMFG WIPF1 TMSB10 RAC1 BIN1 RHOA MYO1C NCKAP1L HCLS1 CORO1B ACTR3 MTPN CYFIP1 CORO1A BRK1 PREX1 ARF1 CFL1 MYADM CAPZA1 ARPC4 GRB2 PRKCD
1.29e-09	44	298	Mononuclear cell proliferation	SYK NDFIP1 IL6RA LYN VSIR GPR183 SDC4 PRKAR1A NCKAP1L AIF1 CD74 PTPRC NFATC2 TYROBP RPS3 MSN TGFBR2 CD81 LGALS3 DOCK8 CDKN1A NCSTN BAX PTPN6 MEF2C CTNNB1 IRF1 PRKCD HPRT SLC11A1 INPP5D TNFRSF1B CORO1A PSMB10 MYD88 FKBP1A SELENOK CCR2 H2-M3 ST6GAL1 CD300A H2-AA H2-T23 H2-AB1
1.31e-09	43	287	Homeostasis of number of cells	TSC22D3 FCER1G SPI1 HMOX1 IKZF1 NCKAP1L PTBP3 ZBTB7A PIK3CD SH2B3 ATPIF1 PRMT1 RAC1 AXL BAX SOD1 SP3 TCIRG1 NCSTN DNASE2A MEF2C TMEM14C HCLS1 RPS14 CD74 LIPA INPP5D RASSF2 SKIL CORO1A LMO2 GPI1 LYN CCR2 GPR183 KLF13 KLF2 B2M PRDX5 RPS24 RPS19 ZFP36 HMGB1
1.39e-09	33	182	Regulation of actin filament length	ARPC2 ARPC5 CAPZA2 PFN1 CAPZB ARPC3 ARPC1B BRK1 TMSB4X GMFG WIPF1 TMSB10 RAC1 BIN1 CFL1 RHOA MYO1C PLEK SH3BP1 NCKAP1L HCLS1 CORO1B ACTR3 MTPN CYFIP1 CORO1A PREX1 ARF1 MYADM CAPZA1 ARPC4 GRB2 PRKCD
1.51e-09	62	517	Negative regulation of intracellular signal transduction	DUSP3 DUSP6 DUSP1 LEPROT MCL1 BCL2A1B GM29094 NFKBID SH2B3 APOE SRI RASA4 CD44 RHOA PTTG1IP NFE2L2 TIMP2 ARRB1 RACK1 XBP1 SEC14L1 PRKCD SH3BP1 TMBIM6 STK38 CD74 RELA PTPRJ DDIT3 CASP8 PTPN1 NDUFC2 RASA3 HERPUD1 CSK GNAI2 NDUFA13 CALM2 SOCS3 TAOK3 CD2AP TANK MYADM ITGB1 PTPRC PTPN6 VDAC2 LITAF IVNS1ABP RGS2 RASSF2 LYN GPX1 DDX3X H2-M3 IRF1 PER1 CD300A TPT1 CALM1 CALM3 CDC42SE1
1.51e-09	214	2863	Negative regulation of metabolic process	TCF25 DUSP3 DUSP6 PER1 ITM2B HSP90AB1 DUSP1 NDFIP1 RELA ITM2C PNRC2 RRP8 ANXA2 CBL PKIG RBM8A ENSA RBPJ ZFP36 ZFP36L2 JUN JUNB NFIC SERPINB6A NR1H2 MORF4L1 JUND RPL13A HFE ACTB SPI1 PHB2 HNRNPA2B1 CTNNB1 GADD45B IKZF1 IRF1 YWHAE SEMA4D NR4A1 CDKN1A RPS14 DDIT3 PTPRC SP3 PCNA NFATC2 SKIL YBX1 FOXP1 RBM3 FKBP1A CEBPA ZBTB7A APOBEC1 ZMYND15 WWP1 NPM1 GAPDH CTDSP2 PDGFB CHMP1A PFDN5 APOE RPS6KA1 CALR…
1.51e-09	111	1203	Positive regulation of protein modification process	GADD45B CCL9 RACK1 MAP3K8 NDFIP1 CSF1R IL6RA SDCBP LTBR LAMTOR1 ANXA2 TAOK3 HMGB1 TRIB1 ARRB2 DAZAP2 CD36 PSAP CDC42 SEMA4D SYK SOD1 PXN TGFBR2 TRF RAP2B LYN NPM1 PDGFB CHTOP RAC1 LCP2 APOE PHB2 CD44 HFE RHOA RPLP1 PTTG1IP UBE2I TAB2 NCF1 SDC4 TIMP2 ARRB1 CALM3 UBB PRKCD DAB2 DERL1 NCKAP1L HCLS1 APP CDKN1A HSP90AB1 TREM2 AIF1 CD74 NRP1 EHD4 RASSF2 PTPN1 ARHGEF2 TXN1 VCP ERP29 CAMK1 TNFRSF1A RPS3 …
1.59e-09	39	245	Cellular response to biotic stimulus	TLR1 CD14 NR1H2 TREM2 CD36 MEF2C CDK4 CD68 CXCL16 NFKBIA LY86 MRC1 HSPA5 NFKBIB ZFP36 IRAK2 HMGB1 AXL RHOA SIRT2 XBP1 MTDH RELA VIM TLR2 TNFRSF1B TRIB1 TXNIP TSPO CX3CR1 PTAFR FCGR4 CCR5 SYK LITAF DDIT3 MYD88 IRF8 LYN
1.69e-09	45	312	Immune response-activating signal transduction	DUSP3 MAPKAPK2 SYK FYB CSK TLR13 C3AR1 CMKLR1 LYN TLR7 TLR1 C5AR1 CD14 FCER1G NFKBIA CMTM3 HMGB1 LCP2 CD36 BAX CYBA SEC14L1 NCKAP1L RELA PTPRJ PTPRC NFATC2 TLR2 RPS3 MYD88 UNC93B1 CD81 TIFA IRAK2 PTPN6 MEF2C IRF1 PIK3AP1 NFKBIZ NFKBID THEMIS2 RAB7B ARRB2 CD300A CD47
1.78e-09	66	571	Chemotaxis	RAC1 CXCL16 CCL9 SEMA4D BSG SEMA4A PLXND1 CYFIP1 NPTN GPSM3 PLXNB2 CMKLR1 CCR2 CX3CR1 FES FCER1G HMGB1 CCR5 CD74 NRP1 GPR183 PDGFB CALR RHOA LGMN SYK PRKCD DPYSL2 NCKAP1L PLA2G7 DUSP1 AIF1 CORO1B PTPRJ SBDS PTPRO CORO1A GAS6 CMTM3 CMTM7 P2RY12 CAMK1D PIK3CD LRP1 C3AR1 LYN C5AR1 LGALS3 ADAM10 PTAFR ARRB2 RHOG TREM2 VAV1 PREX1 LSP1 APP CSF1R CSF3R FOXP1 MPP1 RPL13A DUSP3 ST6GAL1 NR4A1 RPS19
1.88e-09	55	432	Posttranscriptional regulation of gene expression	CYFIP1 RPS9 RACK1 RPS6KB2 RBM3 ZFP36 ZFP36L2 RPL13A CDC37 APP EIF4E APOBEC1 GAPDH DDX3X CALR HNRNPA2B1 EIF4G2 CDK4 RHOA RPL10 HNRNPL MAPKAPK2 BTG2 DDX5 EIF5 EIF3E RPS14 RGS2 VIM EIF6 YBX1 RPS3 RPS4X EEF2 EIF1 RPS27L RBM8A HNRNPU TENT2 PCBP1 EIF3K PTAFR ZFP706 ANG EIF5A RPLP1 PER1 SLC11A1 SERP1 TNFRSF1B NPM1 RPS3A1 MYD88 RPL26 PPP1CA
2.1e-09	92	931	Regulation of cellular component biogenesis	PSMC3 ARPC2 ARPC5 CAPZA2 RAB5A PFN1 SUB1 CAPZB ARPC3 ARPC1B ATXN2L TMSB4X GMFG WIPF1 TMSB10 RAC1 CD36 SEMA4D BIN1 MSN PTGER4 NR1H2 RHOG CHMP1A APOE BAX RHOA RALA SDC4 MYO1C PLEK RACK1 GPR65 PRKCD LCP1 NCKAP1L HCLS1 APP CORO1B RAB1B PTPRJ NRP1 ACTR3 VCP WASF2 PXN MTPN CYFIP1 CORO1A RPS3 FLNA ARAP1 DNM2 CHMP2A BRK1 P2RY12 ATP13A2 TRMT112 PREX1 HNRNPU LRP1 ARF1 RAP1B JUN FES CFL1 MYADM CAPZA1 ARPC4 …
2.21e-09	66	574	Taxis	RAC1 CXCL16 CCL9 SEMA4D BSG SEMA4A PLXND1 CYFIP1 NPTN GPSM3 PLXNB2 CMKLR1 CCR2 CX3CR1 FES FCER1G HMGB1 CCR5 CD74 NRP1 GPR183 PDGFB CALR RHOA LGMN SYK PRKCD DPYSL2 NCKAP1L PLA2G7 DUSP1 AIF1 CORO1B PTPRJ SBDS PTPRO CORO1A GAS6 CMTM3 CMTM7 P2RY12 CAMK1D PIK3CD LRP1 C3AR1 LYN C5AR1 LGALS3 ADAM10 PTAFR ARRB2 RHOG TREM2 VAV1 PREX1 LSP1 APP CSF1R CSF3R FOXP1 MPP1 RPL13A DUSP3 ST6GAL1 NR4A1 RPS19
2.21e-09	64	548	Cellular response to organonitrogen compound	NR4A1 ANXA5 LAMTOR1 PKM LEPROT RAB8B GNG2 SOCS3 MEF2C SIRT2 MYO1C XBP1 TREM2 CD36 CYBA CTNNB1 CYBB NFE2L2 ATP2B1 HSP90B1 NAMPT SRSF5 LGMN PRKCD APP ATP5O SOD1 AIF1 CAMK2A RELA VIM HSPA5 ITGA4 PTPN1 ARHGEF2 PXN ACTB CYFIP1 CSK GNAI2 DNM2 UCP2 ATP5H P2RY12 PPP1R9B APOBEC1 ATF4 PID1 P2RY6 RAP1B KLF2 CFL1 RAB31 PTAFR GRB2 CDK4 MYO5A ADRM1 SNX6 ARPC2 IRF1 HNRNPK GNAS YBX1
2.32e-09	31	166	Regulation of intrinsic apoptotic signaling pathway	MCL1 BCL2A1B GM29094 SERINC3 BAX CD44 PTTG1IP NFE2L2 UBB RACK1 XBP1 SOD1 TMBIM6 CD74 P4HB DDIT3 RPS3 HERPUD1 NDUFA13 RPS7 RAD9A HNRNPK VDAC2 IVNS1ABP PTPN1 SKIL ERP29 RPL26 GPX1 DDX3X TPT1
2.43e-09	104	1109	Positive regulation of phosphorus metabolic process	GADD45B CCL9 RACK1 MAP3K8 CSF1R IL6RA SDCBP LTBR LAMTOR1 ANXA2 TAOK3 HMGB1 ARRB2 DAZAP2 CD36 PSAP CDC42 SEMA4D SYK SOD1 PXN TGFBR2 TRF RAP2B LYN NPM1 PDGFB RAC1 LCP2 APOE PHB2 CD44 HFE RHOA RPLP1 TAB2 NCF1 SDC4 TIMP2 ARRB1 CALM3 PLEK PRKCD DAB2 NCKAP1L HCLS1 APP CDKN1A HSP90AB1 TREM2 AIF1 CD74 NRP1 EHD4 RASSF2 PTPN1 ARHGEF2 TXN1 VCP ERP29 CAMK1 TNFRSF1A NDUFC2 RPS3 ILK GAS6 CSK GNAI2 ARL6IP5 CALM…
2.43e-09	104	1109	Positive regulation of phosphate metabolic process	GADD45B CCL9 RACK1 MAP3K8 CSF1R IL6RA SDCBP LTBR LAMTOR1 ANXA2 TAOK3 HMGB1 ARRB2 DAZAP2 CD36 PSAP CDC42 SEMA4D SYK SOD1 PXN TGFBR2 TRF RAP2B LYN NPM1 PDGFB RAC1 LCP2 APOE PHB2 CD44 HFE RHOA RPLP1 TAB2 NCF1 SDC4 TIMP2 ARRB1 CALM3 PLEK PRKCD DAB2 NCKAP1L HCLS1 APP CDKN1A HSP90AB1 TREM2 AIF1 CD74 NRP1 EHD4 RASSF2 PTPN1 ARHGEF2 TXN1 VCP ERP29 CAMK1 TNFRSF1A NDUFC2 RPS3 ILK GAS6 CSK GNAI2 ARL6IP5 CALM…
2.44e-09	38	238	Positive regulation of protein complex assembly	PSMC3 ARPC2 ARPC5 SUB1 ARPC3 ARPC1B GMFG WIPF1 RAC1 CD36 BIN1 MSN NR1H2 BAX RHOA MYO1C PFN1 RACK1 LCP1 NCKAP1L CORO1B ACTR3 VCP CYFIP1 CORO1A RPS3 BRK1 P2RY12 ARF1 JUN FES ARPC4 GRB2 CTNNB1 PLEK CEBPA EPN1 SH3GLB1
2.73e-09	63	538	Regulation of cytoskeleton organization	ARPC2 CDC42 RHOA ARPC5 CAPZA2 PFN1 SH3BP1 CAPZB ARPC3 ARPC1B ARHGAP17 BRK1 TMSB4X RHOB NPM1 GMFG RHOG WIPF1 TMSB10 RAC1 BIN1 PTGER4 CFL1 CHMP1A CTNNB1 SDC4 MYO1C PLEK GPR65 PRKCD NCKAP1L HCLS1 CORO1B NRP1 ACTR3 ARHGEF2 WASF2 PXN MTPN ARHGDIB CYFIP1 CORO1A RPS3 ILK FLNA ARAP1 CHMP2A PREX1 HNRNPU ARF1 FES MYADM CAPZA1 ARPC4 GRB2 CD2AP MEF2C CSF1R HCK ARHGDIA BST2 CLTC CD47
2.89e-09	196	2580	Negative regulation of cellular metabolic process	TCF25 DUSP3 DUSP6 PER1 ITM2B HSP90AB1 DUSP1 NDFIP1 RELA ITM2C RRP8 ANXA2 CBL PKIG ENSA RBPJ ZFP36 ZFP36L2 JUN JUNB NFIC SERPINB6A NR1H2 MORF4L1 JUND RPL13A HFE ACTB SPI1 PHB2 HNRNPA2B1 CTNNB1 GADD45B IKZF1 IRF1 YWHAE SEMA4D NR4A1 CDKN1A RPS14 DDIT3 PTPRC SP3 PCNA NFATC2 SKIL YBX1 FOXP1 FKBP1A CEBPA ZBTB7A APOBEC1 ZMYND15 WWP1 NPM1 GAPDH CTDSP2 PDGFB CHMP1A PFDN5 APOE RPS6KA1 CALR PTPN6 CD44 MEF2C…
3.36e-09	43	296	Lymphocyte proliferation	SYK NDFIP1 IL6RA LYN VSIR GPR183 SDC4 PRKAR1A NCKAP1L AIF1 CD74 PTPRC NFATC2 TYROBP RPS3 MSN TGFBR2 CD81 LGALS3 DOCK8 CDKN1A NCSTN BAX PTPN6 MEF2C CTNNB1 IRF1 PRKCD HPRT SLC11A1 INPP5D TNFRSF1B CORO1A PSMB10 MYD88 FKBP1A SELENOK CCR2 H2-M3 CD300A H2-AA H2-T23 H2-AB1
3.57e-09	114	1267	Negative regulation of cell communication	DUSP3 DUSP6 DUSP1 SKIL ANXA5 CBL LEPROT MCL1 TMEM88 SOCS3 BCL2A1B GM29094 RHOA PEA15A RELA FAM89B DDIT3 PTPRC PTPRO NFKBID TAX1BP3 SH2B3 NRROS PFDN5 APOE SRI CALR RASA4 CD44 HMOX1 PTTG1IP ATF6B NFE2L2 TIMP2 ARRB1 PLEK RACK1 XBP1 SEC14L1 PRELID1 PRKCD DAB2 SH3BP1 TMBIM6 STK38 CD74 PTPRJ CASP8 RGS2 SNX5 PTPN1 SAMHD1 SKI NDUFC2 RGS10 GAS6 RASA3 HERPUD1 CSK TRIB1 GNAI2 DNM2 UCP2 ZBTB7A NDUFA13 CALM2 …
3.64e-09	95	985	Positive regulation of protein phosphorylation	GADD45B CCL9 RACK1 MAP3K8 CSF1R IL6RA SDCBP LTBR LAMTOR1 ANXA2 TAOK3 HMGB1 ARRB2 DAZAP2 CD36 PSAP CDC42 SEMA4D SYK SOD1 PXN TGFBR2 TRF RAP2B LYN NPM1 PDGFB RAC1 LCP2 APOE PHB2 CD44 HFE RHOA RPLP1 TAB2 NCF1 SDC4 TIMP2 ARRB1 PRKCD DAB2 NCKAP1L HCLS1 APP CDKN1A HSP90AB1 TREM2 AIF1 CD74 NRP1 EHD4 RASSF2 PTPN1 ARHGEF2 TXN1 ERP29 CAMK1 TNFRSF1A RPS3 ILK GAS6 CSK GNAI2 ARL6IP5 CD81 LRP1 P2RY6 C5AR1 GPR1…
3.79e-09	59	491	Small GTPase mediated signal transduction	RAC1 CDC42 RHOA RAB5A RAB5C RAB1B ARHGDIA RAB43 ARHGDIB RAB6A RAB8B RAB7B RHOB RHOG RAB11B RAB7 NISCH ARHGEF2 DOK3 RAP2B RAP1B APOE RASA4 HMOX1 RALA GDI1 TIMP2 CYTH4 ARRB1 GDI2 SH3BP1 CDKN1A FGD2 NRP1 RGL1 CYFIP1 RASGRP4 ARHGEF6 RASA3 DNM2 BRK1 VAV1 DOCK10 PREX1 TAX1BP3 ARHGEF1 CDC42SE1 DOCK8 JUN SIPA1 GRB2 CD2AP ITGB1 AIF1 WASF2 CBL SDCBP YWHAQ G3BP2
3.85e-09	11	19	Antigen processing and presentation of exogenous peptide antigen	FCER1G H2-M3 TAPBP H2-AA H2-K1 H2-AB1 FCGR1 CD74 B2M CLEC4A2 H2-T23
4.25e-09	114	1271	Negative regulation of signaling	DUSP3 DUSP6 DUSP1 SKIL ANXA5 CBL LEPROT MCL1 TMEM88 SOCS3 BCL2A1B GM29094 RHOA PEA15A RELA FAM89B DDIT3 PTPRC PTPRO NFKBID TAX1BP3 SH2B3 NRROS PFDN5 APOE SRI CALR RASA4 CD44 HMOX1 PTTG1IP ATF6B NFE2L2 TIMP2 ARRB1 PLEK RACK1 XBP1 SEC14L1 PRELID1 PRKCD DAB2 SH3BP1 TMBIM6 STK38 CD74 PTPRJ CASP8 RGS2 SNX5 PTPN1 SAMHD1 SKI NDUFC2 RGS10 GAS6 RASA3 HERPUD1 CSK TRIB1 GNAI2 DNM2 UCP2 ZBTB7A NDUFA13 CALM2 …
4.36e-09	41	276	Regulation of leukocyte cell-cell adhesion	DUSP3 TNFAIP8L2 SYK NDFIP1 IL6RA CCR2 VSIR FAM49B H2-AA NFKBID LGALS1 H2-AB1 CD44 HFE RHOA SDC4 XBP1 PRKAR1A AIF1 RELA ITGA4 RPS3 TGFBR2 CD81 DOCK8 CD47 PTAFR PTPN6 ZMIZ1 CD83 IRF1 AP3D1 NCKAP1L CD74 PTPRC CORO1A NFKBIZ SELENOK H2-M3 CD300A H2-T23
4.39e-09	49	369	Symbiont process	IFITM3 ANXA2 IFITM2 GM45717 TRIM25 BST2 PSMC3 AXL APOE BAX UBE2I RAB5A PFN1 CALM3 SNX3 DDX5 HSP90AB1 VAPA CD74 RAB1B P4HB VCP RAB43 EIF3F GAS6 PPIB CHMP2A CD300LD CALM2 CD81 PCBP1 JUN CFL1 LGALS1 SSB RAB7 GPX1 CD36 HSPA8 NCF1 CTSB STOM MYD88 IRF8 DDX3X ZFP36 GAPDH PPIA CCR5
4.48e-09	103	1107	Response to drug	JUN JUNB GPX1 JUND PSAP MEF2C CDK4 NFKBIA FOS RELA SLC11A1 EIF4E ARL6IP1 ARL6IP5 SPI1 AXL FOSB CALR HMOX1 CYBA CTNNB1 RHOA PEA15A CYBB NFE2L2 TIMP2 ARRB1 CALM3 DUSP6 HSP90B1 RACK1 TCN2 PRKCD DPYSL2 NCKAP1L SOD1 TMBIM6 CDKN1A HSP90AB1 NFKBIE DUSP1 AIF1 NR3C1 EEF1B2 RGS2 VIM HSPA5 PCNA CST3 NFATC2 RPN2 TLR2 ARHGEF2 TXN1 PLIN2 ACTB IRF5 TBXAS1 FOXP1 RPS3 RGS10 GAS6 HPGD SLC25A4 ADCY7 TGFBR2 DNM2 CBL…
4.67e-09	98	1034	Positive regulation of phosphorylation	GADD45B CCL9 RACK1 MAP3K8 CSF1R IL6RA SDCBP LTBR LAMTOR1 ANXA2 TAOK3 HMGB1 ARRB2 DAZAP2 CD36 PSAP CDC42 SEMA4D SYK SOD1 PXN TGFBR2 TRF RAP2B LYN NPM1 PDGFB RAC1 LCP2 APOE PHB2 CD44 HFE RHOA RPLP1 TAB2 NCF1 SDC4 TIMP2 ARRB1 PRKCD DAB2 NCKAP1L HCLS1 APP CDKN1A HSP90AB1 TREM2 AIF1 CD74 NRP1 EHD4 RASSF2 PTPN1 ARHGEF2 TXN1 VCP ERP29 CAMK1 TNFRSF1A RPS3 ILK GAS6 CSK GNAI2 ARL6IP5 CD81 LRP1 P2RY6 C5AR1 …
5.71e-09	197	2619	Negative regulation of macromolecule metabolic process	TCF25 DUSP3 DUSP6 PER1 ITM2B HSP90AB1 DUSP1 NDFIP1 RELA ITM2C PNRC2 RRP8 ANXA2 CBL PKIG RBM8A ENSA RBPJ ZFP36 ZFP36L2 JUN JUNB NFIC SERPINB6A NR1H2 MORF4L1 JUND RPL13A HFE ACTB SPI1 PHB2 HNRNPA2B1 CTNNB1 GADD45B IKZF1 IRF1 YWHAE SEMA4D NR4A1 CDKN1A RPS14 DDIT3 PTPRC SP3 PCNA NFATC2 SKIL YBX1 FOXP1 RBM3 FKBP1A CEBPA ZBTB7A APOBEC1 ZMYND15 WWP1 NPM1 GAPDH CTDSP2 PDGFB CHMP1A PFDN5 APOE RPS6KA1 CALR…
5.83e-09	75	710	Regulation of establishment of protein localization	NDFIP1 ANXA5 CD14 HMGB1 MYO1C CLEC4N TXN1 CAMK1 OAZ1 PKIG PTGER4 CD300C2 APOE CDC42 CCT4 GDI1 SNX3 RACK1 YWHAE PRKCD LCP1 CCT5 HCLS1 TREM2 AIF1 CSF1R PTPN1 TLR2 ANP32B TOMM7 NADK ERP29 FLNA GAS6 CSK UCP2 ATP13A2 CD81 ENSA LRP1 TLR1 ARF1 ATPIF1 CD2AP VPS28 SYK GLUD1 TNFRSF1B TCIRG1 CD36 SRI ARRB1 SRGN IFNAR1 TMBIM6 STOM SERP1 RHBDD3 SH3GLB1 LYN SELENOK NR1H2 IFI27 ARPC2 XBP1 ACTR3 GPI1 PICALM RAB1…
6.01e-09	56	459	Negative regulation of immune system process	DUSP3 TNFAIP8L2 NDFIP1 LYN VSIR TSC22D3 CD300A NFKBID FCER1G HMOX1 HFE SDC4 PRKAR1A SEC14L1 NME2 DUSP1 PTPRJ SAMHD1 TYROBP GRN C1QC PTGER4 ARRB2 PRMT1 AXL PTPN6 CD37 GPX1 PSMB4 CTNNB1 NFE2L2 CD68 IRF1 NFKBIA TMBIM6 TMEM176A CD74 INPP5D PTPRC TMEM176B TRIB1 LMO2 RHBDD3 ZFP36 TOB2 CCR2 TREX1 KLF13 RAB7B H2-M3 H2-AA RPS19 CD47 H2-T23 H2-AB1 BST2
6.23e-09	92	952	Cellular homeostasis	MYO5A CD52 TCIRG1 ATP6AP1 ATP2B1 ROGDI NDFIP1 FTH1 PRDX5 SLC11A1 ANXA5 MCUB ATP1B3 ATP1A1 PTGER4 C3AR1 CMKLR1 SELENOK CCR2 C5AR1 CX3CR1 CCR5 CD36 APOE TMBIM6 PTPRC TXN1 CLEC4B1 FKBP1A NPM1 CKB SRI HMOX1 CYBA HFE NFE2L2 CALM3 AP3D1 RACK1 PDIA6 YWHAE NME2 SLC29A1 P4HB ATP5B DDIT3 PDIA3 PPT1 SH3BGRL3 NADK GNB1 TBXAS1 GAS6 RASA3 HERPUD1 ANXA2 TRF UCP2 GRN CALM2 ATP13A2 ATP6V1G1 LRP1 LYN MARCKSL1 ARF1…
6.89e-09	103	1116	Negative regulation of protein metabolic process	DUSP3 DUSP6 ITM2B HSP90AB1 DUSP1 ITM2C ANXA2 CBL PKIG ENSA ZFP36 ZFP36L2 SERPINB6A RPL13A HFE ACTB GADD45B YWHAE SEMA4D NR4A1 CDKN1A RELA PTPRC FKBP1A GAPDH CTDSP2 SPI1 APOE RPS6KA1 CALR PTPN6 CD44 CTNNB1 ATRAID SIRT2 CTSZ TIMP2 ARRB1 SNX3 RACK1 BTG2 PRKAR1A RTRAF PRKCD NCKAP1L APP IVNS1ABP STK38 BIN1 PRDX5 PTPRJ RGS2 RASSF2 CST3 PTPN1 EIF6 TMEM59 ARL6IP1 RPS3 ILK RBM3 FLNA RENBP GAS6 HERPUD1 APL…
7.89e-09	42	293	Positive regulation of response to external stimulus	GPSM3 CMKLR1 CD47 LY86 CD74 CTSC PTGER4 CCR2 PDGFB RAC1 CALR CYBA NFKBIA LGMN APP PLA2G7 AIF1 TLR2 GAS6 NFKBIZ P2RY12 LRP1 ADAM10 ALOX5AP TREM2 C1QA CTSS FCGR1 NCKAP1L NRP1 TNFRSF1A MYD88 CEBPA CD81 CAMK1D C3AR1 C5AR1 FCER1G RPS19 HMGB1 H2-T23 CCR5
8.13e-09	35	216	Regulation of mononuclear cell proliferation	SYK NDFIP1 IL6RA LYN VSIR GPR183 SDC4 PRKAR1A NCKAP1L AIF1 CD74 PTPRC NFATC2 TYROBP RPS3 TGFBR2 CD81 LGALS3 CDKN1A PTPN6 MEF2C CTNNB1 IRF1 INPP5D TNFRSF1B CORO1A MYD88 SELENOK CCR2 H2-M3 ST6GAL1 CD300A H2-AA H2-T23 H2-AB1
8.59e-09	44	317	Regulation of translation	CYFIP1 RPS9 RACK1 RPS6KB2 RBM3 ZFP36 ZFP36L2 RPL13A APP EIF4E GAPDH DDX3X CALR EIF4G2 CDK4 RHOA RPL10 HNRNPL BTG2 EIF5 EIF3E RPS14 RGS2 VIM EIF6 RPS3 RPS4X EEF2 EIF1 RPS27L RBM8A PCBP1 EIF3K PTAFR ZFP706 ANG EIF5A RPLP1 PER1 SERP1 RPS3A1 NPM1 RPL26 PPP1CA
9.17e-09	33	196	Positive regulation of leukocyte cell-cell adhesion	SYK IL6RA CCR2 FAM49B H2-AA LGALS1 H2-AB1 CD44 RHOA VSIR XBP1 AIF1 RELA ITGA4 RPS3 TGFBR2 CD81 DOCK8 CD47 PTAFR ZMIZ1 CD83 AP3D1 NCKAP1L CD74 PTPRC CORO1A NFKBIZ NFKBID SELENOK H2-M3 H2-T23 IRF1
9.58e-09	184	2417	Negative regulation of nitrogen compound metabolic process	TCF25 DUSP3 DUSP6 PER1 ITM2B HSP90AB1 DUSP1 NDFIP1 RELA ITM2C RRP8 ANXA2 CBL PKIG ENSA RBPJ ZFP36 ZFP36L2 JUN JUNB NFIC SERPINB6A NR1H2 MORF4L1 JUND RPL13A HFE ACTB SPI1 PHB2 HNRNPA2B1 CTNNB1 GADD45B IKZF1 IRF1 YWHAE SEMA4D NR4A1 CDKN1A RPS14 DDIT3 PTPRC SP3 PCNA NFATC2 SKIL YBX1 FOXP1 FKBP1A CEBPA ZBTB7A APOBEC1 ZMYND15 WWP1 NPM1 GAPDH CTDSP2 PDGFB CHMP1A PFDN5 APOE RPS6KA1 CALR PTPN6 CD44 MEF2C…
1.07e-08	42	296	Cell chemotaxis	CXCL16 CCL9 GPSM3 CMKLR1 CCR2 CX3CR1 FCER1G HMGB1 CCR5 CD74 GPR183 PDGFB RAC1 CALR LGMN SYK PRKCD NCKAP1L PLA2G7 DUSP1 AIF1 CORO1B SBDS NRP1 PTPRO CORO1A GAS6 CAMK1D LYN LGALS3 ADAM10 ARRB2 RHOG VAV1 PREX1 CSF3R MPP1 C3AR1 C5AR1 RPL13A NR4A1 RPS19
1.09e-08	32	187	Regulation of reactive oxygen species metabolic process	TYROBP CD47 ITGB2 PDGFB RAC1 CYBA ARF4 PRKCD SOD1 CDKN1A AIF1 NDUFC2 TGFBR2 GNAI2 DNM2 TSPO PID1 KLF2 GRB2 EIF5A CD36 CX3CR1 RHOA SIRT2 NFE2L2 H2-M3 SYK EIF6 PRCP EEF1A1 PTGER4 HSP90AB1
1.1e-08	73	693	Proteolysis involved in cellular protein catabolic process	SCPEP1 PSMD4 PSMB4 UBC NEDD8 UBXN11 PSMB1 PSMA2 CTSZ CTSA UBB LGMN CTSL CTSB PSMB5 PSME1 RBX1 HSP90AB1 PSMD13 HSPA5 PSMA7 VCP CTSC PSMB10 CTSH TRIB1 RNF13 CTSS UBE2L3 ADRM1 FBXL5 WWP1 PSMA5 DNAJB14 PSME2B UBE2D3 PSME2 UBA52 VPS28 HFE SUMO3 HERPUD1 TRIM25 PSMC3 APOE CTNNB1 SIRT2 NFE2L2 ARRB1 H13 HSP90B1 RACK1 DAB2 DERL1 DDIT3 CASP8 CBL TMUB2 ATPIF1 ARRB2 RPS7 CD2AP GPX1 DDRGK1 AUP1 PSMB9 XBP1 TREM…
1.13e-08	50	392	Regulation of binding	ANXA2 CALM1 MEF2C CDC42 CTNNB1 SIRT2 CALM3 LFNG ACTB PLXND1 CALM2 PDGFB CD36 APOE BAX HMOX1 HFE HNRNPL CTSZ SUMO3 DAB2 EIF3E DERL1 APP TMBIM6 HSP90AB1 DDIT3 ITGA4 TXN1 SKI LRPAP1 CAMK1 ZBTB7A LRP1 LGALS3 JUN ARRB2 B2M DDRGK1 APLP2 SRI ARRB1 HERPUD1 TAF10 ENO1 HNRNPK ACTR3 MAP1LC3B FKBP1A HSPA5
1.19e-08	75	722	Regulation of peptide transport	NDFIP1 ANXA5 CD14 HMGB1 MYO1C CLEC4N TXN1 CAMK1 OAZ1 PKIG PTGER4 CD300C2 APOE HFE CDC42 GDI1 SNX3 RACK1 YWHAE PRKCD LCP1 HCLS1 TREM2 AIF1 CD74 CSF1R PTPN1 TLR2 ANP32B TOMM7 NADK ERP29 FLNA GAS6 CSK UCP2 ATP13A2 RAB8B CD81 ENSA LRP1 TLR1 ARF1 ATPIF1 CD2AP VPS28 SYK GLUD1 TNFRSF1B TCIRG1 CD36 SRI ARRB1 SRGN IFNAR1 TMBIM6 STOM SERP1 RHBDD3 LYN SELENOK NR1H2 IFI27 ARPC2 XBP1 ACTR3 GPI1 PICALM RAB11FI…
1.22e-08	72	681	Regulation of protein transport	NDFIP1 ANXA5 CD14 HMGB1 MYO1C CLEC4N TXN1 CAMK1 OAZ1 PKIG PTGER4 CD300C2 APOE CDC42 GDI1 SNX3 RACK1 YWHAE PRKCD LCP1 HCLS1 TREM2 AIF1 CSF1R PTPN1 TLR2 ANP32B TOMM7 NADK ERP29 FLNA GAS6 CSK UCP2 ATP13A2 CD81 ENSA LRP1 TLR1 ARF1 ATPIF1 CD2AP VPS28 SYK GLUD1 TNFRSF1B TCIRG1 CD36 SRI ARRB1 SRGN IFNAR1 TMBIM6 STOM SERP1 RHBDD3 LYN SELENOK NR1H2 IFI27 ARPC2 XBP1 ACTR3 GPI1 PICALM RAB11FIP5 GAPDH H2-T23…
1.23e-08	32	188	Regulation of adaptive immune response	H2-M3 NDFIP1 IL6RA H2-Q7 H2-K1 H2-T23 H2-Q6 H2-D1 CCR2 VSIR FAM49B HMGB1 H2-AB1 HFE CD48 STX7 CD81 B2M TNFSF13 PTPN6 MEF2C FCGR1 SLC11A1 PTPRC TNFRSF1B ADCY7 NFKBIZ NFKBID FCER1G HSPA8 CD74 IRF1
1.31e-08	67	614	Cellular response to nitrogen compound	NR4A1 ANXA5 LAMTOR1 PKM LEPROT RAB8B GNG2 SOCS3 MEF2C SIRT2 MYO1C XBP1 TREM2 CD36 CYBA CTNNB1 CYBB NFE2L2 ATP2B1 HSP90B1 NAMPT SRSF5 LGMN PRKCD APP ATP5O SOD1 AIF1 CAMK2A RELA VIM HSPA5 ITGA4 PTPN1 ARHGEF2 PXN ACTB CYFIP1 RGS10 CSK GNAI2 DNM2 UCP2 ATP5H P2RY12 PPP1R9B APOBEC1 ATF4 PID1 P2RY6 RAP1B KLF2 CFL1 RAB31 PTAFR GRB2 CDK4 MYO5A ADRM1 TREX1 SNX6 ARPC2 IRF1 HNRNPK GNAS YBX1 NPM1
1.31e-08	67	614	Cellular response to lipid	PTGER4 GNG2 CD14 NR1H2 TREM2 MEF2C CDK4 RHOA CD68 CXCL16 NFKBIA LY86 MRC1 EIF4E NFKBIB ZFP36 PID1 P2RY6 IRAK2 HMGB1 AXL CALR PHB2 YWHAH ATP2B1 XBP1 DDX5 NME2 DAB2 MTDH NR4A1 PIM1 NR3C1 RELA VIM TNFRSF1B FOXP1 MSN TRIB1 ATP1A1 ZBTB7A NDUFA13 PPP1R9B HNRNPU TSPO LYN ZFP36L2 CX3CR1 FES PTAFR NPM1 FCGR4 ARRB2 DDRGK1 HTRA2 CCR5 CD36 PER1 LITAF MYD88 IRF8 PTGES3 UBE2I HNRNPK PDIA3 GNAS UBE2L3
1.39e-08	46	346	Maintenance of location	KDELR1 FTH1 MSR1 ANXA5 RER1 TMSB4X TMSB10 PTPRC TXN1 PLIN2 CLEC4B1 FKBP1A NRROS CD36 SRI CALM3 AP3D1 NFKBIA SREBF2 OSBPL11 HSPA5 TLN1 FLNA RASA3 CALM2 HNRNPU LYN P2RY6 CCR5 PTPN6 HEXB CORO1A GM2A APOE BAX CYBA SRGN HEXA DDIT3 MYO5A TSPO NR1H2 DBI NFKBIB CALM1 PFN1
1.4e-08	282	4139	Cell differentiation	RAC1 SPI1 AXL HCK PSAP SEMA4D SYK NCKAP1L BSG NDFIP1 CSF1R CASP8 SKIL SEMA4A PLXND1 LTBR CYFIP1 ILK ANXA2 NPTN PLXNB2 PPP1R9B DAGLB LYN PLD4 JUN JUNB FCER1G NR1H2 JUND CTNNB1 NRP1 RBPJ CCR2 MEF2C CLIC1 RHOA PLEKHO1 YWHAH FOS YWHAZ APP NR4A1 RGS2 VIM MBNL1 YBX1 FOXP1 TYROBP TRF CEBPA P2RY12 H2-AA NFKBID PTGER4 CD53 ZFP36 ZFP36L2 TGIF1 SOCS3 ARRB2 H2-K1 ACTG1 HMGB1 LGALS1 H2-D1 H2-AB1 PDGFB CD36 CL…
1.45e-08	52	420	Positive regulation of cytokine production	IL6RA GPSM3 TLR7 CD14 HMGB1 IRF1 FAM49B CLEC4N CD74 RELA PTGER4 CD300C2 FCER1G CYBA CYBB SEC14L1 APP RUNX1 SOD1 AIF1 CSF1R DDIT3 TLR2 ARHGEF2 RPS3 ATP6AP2 CD81 LRP1 ATF4 TLR1 RAB7B PTAFR B2M SYK IFNAR1 PTPRC MYD88 CD36 CD83 H2-M3 MAPKAPK2 SLC11A1 TYROBP C3AR1 IRF8 SELENOK CCR2 C5AR1 TNFRSF1A GAPDH H2-T23 CCR5
1.52e-08	46	347	Cellular response to peptide	NR4A1 ANXA5 PKM LEPROT RAB8B SOCS3 MYO1C XBP1 CD36 CYBA NFE2L2 ATP2B1 NAMPT SRSF5 LGMN PRKCD APP CAMK2A RELA VIM ITGA4 PTPN1 ARHGEF2 PXN CYFIP1 CSK GNAI2 UCP2 ATP5H PPP1R9B APOBEC1 PID1 RAP1B KLF2 CFL1 RAB31 GRB2 TREM2 CDK4 MYO5A ADRM1 SNX6 CTNNB1 IRF1 HNRNPK YBX1
1.64e-08	35	222	Cellular response to molecule of bacterial origin	TLR1 CD14 NR1H2 TREM2 CD36 MEF2C CDK4 CD68 CXCL16 NFKBIA LY86 MRC1 NFKBIB ZFP36 IRAK2 HMGB1 AXL RHOA SIRT2 XBP1 MTDH RELA VIM TLR2 TNFRSF1B TRIB1 TSPO CX3CR1 PTAFR FCGR4 CCR5 LITAF MYD88 IRF8 LYN
1.89e-08	76	744	Inorganic ion homeostasis	MYO5A CD52 TCIRG1 HMOX2 HMOX1 ATP6AP1 ATP2B1 ROGDI NDFIP1 FTH1 SLC11A1 ANXA5 MCUB ATP1B3 ATP1A1 FBXL5 PTGER4 C3AR1 CMKLR1 SELENOK CCR2 C5AR1 CX3CR1 CCR5 CD36 APOE TMBIM6 PTPRC CLEC4B1 FKBP1A CKB SRI HFE CALM3 AP3D1 YWHAE ATP5B SNX5 PPT1 GNB1 TBXAS1 RASA3 HERPUD1 ANXA2 TRF GNAI2 GRN CALM2 ATP13A2 ATP6V1G1 PICALM LRP1 LYN MARCKSL1 ARF1 P2RY6 FTL1 ATP6V1A EIF5A RAB7 BAX PTPN6 HEXB APP CORO1A CYBA SO…
1.99e-08	39	268	Purine nucleoside triphosphate metabolic process	ATP5D COX7C SDHA NDUFS6 COX7A2L ATP5A1 UQCRC1 ATP5C1 SAMHD1 COX4I1 PKM ATP5H GPI1 GAPDH NDUFS8 UQCRH ALDOA VCP ENO1 ATP6V1B2 RHOA NDUFS2 HSPA8 SURF1 ATP5E NME2 NDUFB9 ATP5O ATP5B NDUFC2 ZBTB7A PID1 ATP6V1A ATPIF1 GM20390 TREM2 EIF6 TSPO TREX1
2.05e-08	32	192	Regulation of leukocyte migration	RAC1 GPSM3 CMKLR1 CD74 P2RY12 CD81 CCR2 CALR RHOA LGMN APP PLA2G7 DUSP1 AIF1 ITGA4 MSN GAS6 CAMK1D PTGER4 LYN LGALS3 DOCK8 ADAM10 PTAFR TREM2 NCKAP1L MPP1 MYD88 C3AR1 SELENOK C5AR1 CD300A
2.09e-08	36	235	ATP metabolic process	ATP5D COX7C SDHA NDUFS6 COX7A2L ATP5A1 UQCRC1 ATP5C1 COX4I1 PKM ATP5H GPI1 GAPDH NDUFS8 UQCRH ALDOA VCP ENO1 ATP6V1B2 NDUFS2 HSPA8 SURF1 ATP5E NDUFB9 ATP5O ATP5B NDUFC2 ZBTB7A PID1 ATP6V1A ATPIF1 RHOA TREM2 EIF6 TSPO TREX1
2.21e-08	41	292	Viral process	IFITM3 ANXA2 IFITM2 GM45717 TRIM25 BST2 PSMC3 AXL APOE BAX UBE2I RAB5A PFN1 SNX3 DDX5 HSP90AB1 VAPA CD74 RAB1B P4HB VCP RAB43 EIF3F GAS6 PPIB CHMP2A CD300LD CD81 PCBP1 JUN CFL1 LGALS1 SSB RAB7 HSPA8 CTSB STOM DDX3X ZFP36 PPIA CCR5
2.22e-08	95	1022	Regulation of anatomical structure morphogenesis	CDC42 RHOA SEMA4D SEMA4A PLXND1 PLXNB2 RHOB RHOG RBPJ CTNNB1 PLEKHO1 YWHAH NRP1 CD53 HMGB1 ITGB2 RAC1 CALR CD44 HMOX1 EIF4G2 EMC10 GDI1 CYBB NFE2L2 XBP1 DPYSL2 DAB2 MTDH PIM1 CSF1R CORO1B ARHGDIA ITGB1 CST3 SKIL JAK1 LFNG CAMK1 CYFIP1 TYROBP ILK MSN FLNA PKM ARAP1 DNM2 EPN1 RNH1 LRP1 CDC42SE1 CX3CR1 FES ADAM10 KLF2 FMNL1 CFL1 MYADM TNFRSF1B TNFRSF1A TGFBR2 PREX1 TGIF1 CD36 BAX PHB2 MEF2C ARPC2 HE…
2.26e-08	34	214	Regulation of lymphocyte proliferation	SYK NDFIP1 IL6RA LYN VSIR GPR183 SDC4 PRKAR1A NCKAP1L AIF1 CD74 PTPRC NFATC2 TYROBP RPS3 TGFBR2 CD81 LGALS3 CDKN1A PTPN6 MEF2C CTNNB1 IRF1 INPP5D TNFRSF1B CORO1A MYD88 SELENOK CCR2 H2-M3 CD300A H2-AA H2-T23 H2-AB1
2.32e-08	95	1023	Positive regulation of cell proliferation	SYK CSF1R IL6RA ANXA2 FBRS CTNNB1 ROGDI TPD52 CNBP MARCKSL1 GPR183 JUN NPM1 PDGFB CHTOP CALR PTPN6 HMOX1 RPS9 CYBA CDK4 EMC10 CTSZ ARRB1 XBP1 NAMPT NME2 LGMN NCKAP1L CDKN1A PIM1 AIF1 CD74 RELA PTPRC ITGA4 CST3 NFATC2 SYF2 RPS3 ILK RPS4X FLNA GAS6 HPGD TGFBR2 MYD88 GNAI2 GRN CD81 TSPO LYN PID1 P2RY6 C5AR1 CX3CR1 ADAM10 CD47 PTAFR DDRGK1 PRMT1 MEF2C FOXP1 RBPJ CDC42 ZMIZ1 RNF187 HCLS1 ITGB1 SDCBP B…
2.42e-08	17	58	ATP hydrolysis coupled cation transmembrane transport	ATP1A1 TCIRG1 ATP5D ATP6V1B2 ATP5E ATP6AP1 ATP6V1E1 ATP2B1 ATP5O ATP6V0C ATP5B ATP5A1 ATP5C1 ANXA5 ATP6V0B ATP5H ATP6V1A
2.55e-08	79	792	MAPK cascade	DUSP3 GADD45B CCL9 DUSP6 DUSP1 CSF1R LTBR LAMTOR1 ILK TRIB1 TAOK3 HMGB1 PSAP MEF2C CDC42 SYK SOD1 PXN TRF RHBDD3 ZFP36 ZFP36L2 PDGFB APOE PHB2 PTPN6 CD44 NCF1 TIMP2 ARRB1 YWHAE PRKCD APP TREM2 STK38 MAP3K8 CD74 PTPRJ RASSF2 PTPN1 ERP29 RPS3 ATP6AP2 GAS6 CSK CTSH MYD88 GNAI2 ARL6IP5 CD81 LRP1 P2RY6 C5AR1 GPR183 ARRB2 CCR5 PRMT1 CTNNB1 IGFBP4 FGD2 PTPRC TLR13 RAP1B GRB2 CD36 MAPKAPK2 ATP6AP1 NRP1 R…
2.76e-08	33	205	Leukocyte chemotaxis	CXCL16 CCL9 GPSM3 CMKLR1 FCER1G CD74 CCR2 GPR183 PDGFB RAC1 CALR LGMN SYK NCKAP1L PLA2G7 DUSP1 AIF1 SBDS PTPRO CORO1A GAS6 CAMK1D LYN LGALS3 ADAM10 VAV1 PREX1 CSF3R MPP1 C3AR1 C5AR1 RPL13A RPS19
2.77e-08	38	260	Purine ribonucleoside triphosphate metabolic process	ATP5D COX7C SDHA NDUFS6 COX7A2L ATP5A1 UQCRC1 ATP5C1 COX4I1 PKM ATP5H GPI1 GAPDH NDUFS8 UQCRH ALDOA VCP ENO1 ATP6V1B2 RHOA NDUFS2 HSPA8 SURF1 ATP5E NME2 NDUFB9 ATP5O ATP5B NDUFC2 ZBTB7A PID1 ATP6V1A ATPIF1 GM20390 TREM2 EIF6 TSPO TREX1
2.78e-08	74	723	Drug metabolic process	ATP5D COX7C SDHA NDUFS6 COX7A2L PRDX5 ATP5A1 UQCRC1 ATP5C1 GATM COX4I1 PKM ATP5H GPI1 GNPDA1 GAPDH NDUFS8 GPX1 UQCRH ALDOA VCP LPCAT2 CD47 ENO1 ITGB2 RAC1 IDH3G ATP6V1B2 CYBA SDHB NDUFS2 HSPA8 SURF1 ATP5E NDUFB9 ST6GAL1 ATP5O SOD1 PLA2G7 AIF1 ATP5B HPRT CYP27A1 IDH3B TLR2 AKR1A1 ALDH2 NDUFC2 RENBP ACAT1 CTSH DNM2 ZBTB7A CHST12 TSPO PID1 ATP6V1A ATPIF1 KLF2 CD36 CX3CR1 RHOA CYBB NCF1 H2-M3 TREM2 E…
2.79e-08	23	107	Intrinsic apoptotic signaling pathway in response to DNA damage	BAX TMEM109 MCL1 BCL2A1B GM29094 SHISA5 CDIP1 CD44 HMOX1 CD74 RPS3 RPS27L HTRA2 RAD9A HNRNPK CDKN1A SKIL TNFRSF1B TNFRSF1A RPL26 CRIP1 TPT1 IFI204
2.85e-08	28	154	Response to interferon-gamma	CCL9 IFITM3 IFITM2 GM45717 CDC42 MYO1C SLC11A1 MRC1 VIM RAB43 H2-AA BST2 RAB11FIP5 RAB7B H2-Q7 ACTG1 H2-AB1 RPL13A CXCL16 CDC37 HSP90AB1 AIF1 TLR2 IRF8 ACTR3 IRF1 CD47 GAPDH
3.02e-08	58	507	Response to peptide	NR4A1 ANXA5 PKM LEPROT RAB8B SOCS3 MYO1C XBP1 NFKBIA RELA CD36 CYBA HNRNPL CYBB NFE2L2 ATP2B1 BTG2 NAMPT NME2 SRSF5 LGMN PRKCD APP BSG CAMK2A VIM ITGA4 PTPN1 TLR2 ARHGEF2 PXN IRF5 CYFIP1 CSK GNAI2 UCP2 ATP5H PPP1R9B APOBEC1 LYN PID1 RAP1B KLF2 CFL1 RAB31 GRB2 JUND TREM2 CDK4 EIF6 MYO5A ADRM1 SNX6 CTNNB1 IRF1 HNRNPK GATM YBX1
3.16e-08	103	1150	Cation transport	ATP5D HFE FXYD5 ATP5A1 ATP5C1 MCUB ANXA2 ATP1B3 ATP1A1 ATP5H PICALM SELENOK ORAI1 FTH1 SLC11A1 PTPRC STOM CLEC4B1 FKBP1A CD300A CTSS PDGFB TCIRG1 SRI ATP6V1B2 CTNNB1 RHOA SURF1 ATP5E COX7C YWHAH ATP6AP1 ATP6V1E1 CALM3 ATP2B1 TCN2 SEC14L1 YWHAE SLC7A8 ATP5O TMBIM6 NFKBIE ATP6V0C COX7A2L NDFIP1 CD63 ATP5B RGS2 SNAP23 ANXA5 FLNA GAS6 RASA3 SARAF COX4I1 TRF GNAI2 DNM2 ATP6V0B UCP2 P2RY12 CALM2 ATP13A…
3.16e-08	34	217	Regulation of protein polymerization	ARPC2 ARPC5 CAPZA2 PFN1 CAPZB ARPC3 ARPC1B TMSB4X GMFG WIPF1 TMSB10 RAC1 BIN1 RHOA MYO1C NCKAP1L HCLS1 CORO1B ACTR3 MTPN CYFIP1 CORO1A RPS3 BRK1 PREX1 ARF1 FES CFL1 MYADM CAPZA1 ARPC4 GRB2 VDAC2 PRKCD
3.19e-08	25	126	Erythrocyte homeostasis	SPI1 HMOX1 IKZF1 NCKAP1L PTBP3 ZBTB7A SH2B3 ATPIF1 PRMT1 AXL SP3 DNASE2A TMEM14C HCLS1 RPS14 INPP5D LMO2 GPI1 LYN KLF13 KLF2 B2M RPS24 RPS19 ZFP36
3.19e-08	35	228	Regulation of leukocyte proliferation	SYK NDFIP1 IL6RA LYN VSIR GPR183 SDC4 PRKAR1A NCKAP1L AIF1 CD74 PTPRC NFATC2 TYROBP RPS3 TGFBR2 CD81 LGALS3 CDKN1A PTPN6 MEF2C CTNNB1 IRF1 INPP5D TNFRSF1B CORO1A MYD88 SELENOK CCR2 H2-M3 ST6GAL1 CD300A H2-AA H2-T23 H2-AB1
3.25e-08	74	726	Negative regulation of cellular component organization	CAPZA2 SEMA4D SEMA4A CAPZB TMSB4X GMFG TMSB10 YWHAH NRP1 H2-K1 H2-D1 SPI1 APOE RHOA GDI1 HSPA8 CTSZ PFN1 SNX3 RACK1 PRKAR1A PRELID1 CORO1B ITM2C CST3 ARHGEF2 WASF2 LRPAP1 MTPN CORO1A CSK ARAP1 DNM2 CHMP2A PICALM HNRNPU PTGER4 LRP1 LGALS3 CFL1 ARRB2 GPX1 LGALS1 MYADM CAPZA1 H3F3B VIM TNFRSF1B TNFRSF1A FLNA H3F3A B2M SIRT2 VDAC2 PRKCD ATG3 APOBEC1 TSPO HTRA2 DDX3X ARPC2 LAMP2 ITGB1 ACTR3 DYNC1I2 SD…
3.25e-08	49	393	Neuron death	APOE BAX MEF2C TYROBP HMOX1 CDC42 CTNNB1 RHOA CTSZ ARRB1 UBB RACK1 BTG2 NAMPT LGMN FOS APP HSP90AB1 HSPA5 PPT1 ILK CBL GRN GPI1 MCL1 PICALM LRP1 ATF4 CX3CR1 JUN NPM1 ARRB2 PRKCG AXL CORO1A C1QA NCSTN SOD1 DDIT3 NRP1 TNFRSF1B GPX1 SNX6 CASP8 NCF2 TNFRSF1A C5AR1 GAPDH CCR5
3.5e-08	51	419	Interspecies interaction between organisms	IFITM3 ANXA2 IFITM2 GM45717 TRIM25 BST2 PSMC3 AXL APOE BAX UBE2I RAB5A PFN1 CALM3 SNX3 DDX5 HSP90AB1 VAPA CD74 RAB1B P4HB VCP RAB43 EIF3F GAS6 PPIB CHMP2A CD300LD CALM2 CD81 PCBP1 JUN CFL1 LGALS1 SSB RAB7 GPX1 CD36 HSPA8 NCF1 CTSB STOM MYD88 IRF8 DDX3X RPS19 ZFP36 GAPDH RPL30 PPIA CCR5
3.62e-08	71	686	Regulation of cellular catabolic process	PSME1 HSP90AB1 DRAM2 ANXA2 TRIB1 ZFP36 ZFP36L2 HMGB1 PSME2B PSME2 HFE CDC37 SUMO3 APOBEC1 PSMC3 APOE BAX PTTG1IP ATRAID SIRT2 MAPKAPK2 UBB RACK1 BTG2 NAMPT PRKCD DAB2 MTDH RBX1 RAB1B VIM CST3 PTPN1 VCP TNFRSF1B TMEM59 YBX1 TOMM7 CTSC MSN HERPUD1 IL10RA ZBTB7A ATP13A2 CD81 MCL1 HNRNPU LRP1 PPP1CA TENT2 ATPIF1 RPS7 GPX1 DDRGK1 TREM2 HMOX1 CTSA XBP1 SLC11A1 EIF6 SH3GLB1 FBXL5 TSPO TREX1 HTRA2 PRKCG …
3.87e-08	52	433	Positive regulation of establishment of protein localization	CD14 HMGB1 MYO1C CLEC4N CAMK1 OAZ1 PTGER4 CD300C2 CDC42 CCT4 RACK1 YWHAE PRKCD CCT5 HCLS1 TREM2 AIF1 CSF1R TLR2 ANP32B TOMM7 NADK FLNA GAS6 ATP13A2 CD81 LRP1 TLR1 ARF1 CD2AP VPS28 SYK GLUD1 SRI ARRB1 IFNAR1 STOM SERP1 SH3GLB1 SELENOK NR1H2 CD36 ARPC2 XBP1 ACTR3 GPI1 GAPDH H2-T23 PPIA ANG WIPF1 CCR5
3.89e-08	81	829	Cellular chemical homeostasis	MYO5A CD52 TCIRG1 ATP6AP1 ATP2B1 ROGDI NDFIP1 FTH1 SLC11A1 ANXA5 MCUB ATP1B3 ATP1A1 PTGER4 C3AR1 CMKLR1 SELENOK CCR2 C5AR1 CX3CR1 CCR5 CD36 APOE TMBIM6 PTPRC CLEC4B1 FKBP1A CKB SRI HMOX1 CYBA HFE CALM3 AP3D1 RACK1 YWHAE NME2 SLC29A1 ATP5B PPT1 NADK GNB1 TBXAS1 GAS6 RASA3 HERPUD1 ANXA2 TRF UCP2 GRN CALM2 ATP13A2 ATP6V1G1 LRP1 LYN MARCKSL1 ARF1 P2RY6 FTL1 ATP6V1A LGALS1 EIF5A RAB7 BAX PTPN6 HEXB AP…
4.01e-08	69	660	Cellular ion homeostasis	MYO5A CD52 TCIRG1 ATP6AP1 ATP2B1 ROGDI NDFIP1 FTH1 SLC11A1 ANXA5 MCUB ATP1B3 ATP1A1 PTGER4 C3AR1 CMKLR1 SELENOK CCR2 C5AR1 CX3CR1 CCR5 CD36 APOE TMBIM6 PTPRC CLEC4B1 FKBP1A CKB SRI HMOX1 HFE CALM3 AP3D1 YWHAE ATP5B PPT1 GNB1 TBXAS1 RASA3 HERPUD1 ANXA2 TRF GRN CALM2 ATP13A2 ATP6V1G1 LRP1 LYN MARCKSL1 ARF1 P2RY6 FTL1 ATP6V1A EIF5A RAB7 BAX PTPN6 HEXB APP CORO1A CYBA SOD1 DDIT3 APLP2 NPTN ATF4 DBI C…
4.04e-08	74	730	Cation homeostasis	MYO5A CD52 TCIRG1 HMOX2 HMOX1 ATP6AP1 ATP2B1 ROGDI NDFIP1 FTH1 SLC11A1 ANXA5 MCUB ATP1B3 ATP1A1 FBXL5 PTGER4 C3AR1 CMKLR1 SELENOK CCR2 C5AR1 CX3CR1 CCR5 CD36 APOE TMBIM6 PTPRC CLEC4B1 FKBP1A SRI HFE CALM3 AP3D1 YWHAE ATP5B SNX5 PPT1 GNB1 RASA3 HERPUD1 ANXA2 TRF GNAI2 GRN CALM2 ATP13A2 ATP6V1G1 PICALM LRP1 LYN MARCKSL1 ARF1 P2RY6 FTL1 ATP6V1A EIF5A RAB7 BAX PTPN6 HEXB APP CORO1A CYBA SOD1 DDIT3 AP…
4.66e-08	48	385	Regulation of immune effector process	H2-M3 SYK NDFIP1 LYN FES H2-Q7 H2-K1 H2-T23 H2-Q6 H2-D1 CCR2 VSIR FAM49B CD74 CD300A FCER1G HMGB1 HMOX1 HFE STX7 XBP1 SEC14L1 LAMP1 GRN CD81 PTAFR ARRB2 B2M TNFSF13 PTPRC TNFRSF1B CD37 VAV1 TREX1 CD36 PTPN6 FCGR1 TMBIM6 FOXP1 NFKBIZ NFKBID SELENOK HSPA8 GPI1 RPS19 CD47 BST2 IRF1
4.71e-08	32	199	Myeloid leukocyte migration	RAC1 CCL9 CMKLR1 FCER1G CD74 P2RY12 CD81 PDGFB LGMN SYK NCKAP1L PLA2G7 DUSP1 AIF1 PTPRO CAMK1D PTGER4 LYN CCR2 LGALS3 TREM2 VAV1 PREX1 CSF3R MPP1 MYD88 C3AR1 C5AR1 RPL13A CD300A RPS19 CD47
5e-08	79	805	Signal transduction by protein phosphorylation	DUSP3 GADD45B CCL9 DUSP6 DUSP1 MAP3K8 CSF1R LTBR LAMTOR1 ILK TRIB1 TAOK3 HMGB1 PSAP MEF2C CDC42 SYK SOD1 PXN TRF RHBDD3 ZFP36 ZFP36L2 PDGFB APOE PHB2 PTPN6 CD44 NCF1 TIMP2 ARRB1 YWHAE PRKCD APP TREM2 STK38 CD74 PTPRJ RASSF2 PTPN1 ERP29 RPS3 ATP6AP2 GAS6 CSK CTSH MYD88 GNAI2 ARL6IP5 CD81 LRP1 P2RY6 C5AR1 GPR183 ARRB2 CCR5 PRMT1 CTNNB1 IGFBP4 FGD2 PTPRC TLR13 RAP1B GRB2 CD36 MAPKAPK2 ATP6AP1 NRP1 R…
5.14e-08	43	325	Regulation of inflammatory response	TNFAIP8L2 NDFIP1 GPSM3 CD47 RELA CTSC PTGER4 CCR2 NFKBIA APP TLR2 TNFRSF1A NDUFC2 GRN NFKBIZ ALOX5AP GPX4 APOE SOD1 TREM2 TNFRSF1B C1QA CTSS C5AR1 TREX1 SOCS3 GPX1 PSMB4 FCGR1 PIK3AP1 ADCY7 MYD88 RHBDD3 CEBPA CD81 LYN ZFP36 FCER1G PER1 RPS19 CX3CR1 H2-T23 CCR5
5.29e-08	60	542	Regulation of anatomical structure size	ARPC2 ARPC5 CAPZA2 PFN1 SEMA4D SEMA4A CAPZB ARPC3 ARPC1B BRK1 TMSB4X GMFG WIPF1 TMSB10 RAC1 BIN1 NRP1 CFL1 NPM1 EIF4G2 CDK4 RHOA GDI1 MYO1C RAB5A PLEK DPYSL2 SH3BP1 NCKAP1L HCLS1 HSP90AB1 CORO1B ACTR3 MTPN TBXAS1 CYFIP1 CORO1A ILK MSN DNM2 VAV1 ATP13A2 PICALM PREX1 LRP1 ARF1 PTAFR MYADM CAPZA1 ARPC4 SCPEP1 GRB2 APOE ATP2B1 PRKCD SOD1 RGS2 GPX1 RPL4 CCR5
5.53e-08	38	267	Ribonucleoside triphosphate metabolic process	ATP5D COX7C SDHA NDUFS6 COX7A2L ATP5A1 UQCRC1 ATP5C1 COX4I1 PKM ATP5H GPI1 GAPDH NDUFS8 UQCRH ALDOA VCP ENO1 ATP6V1B2 RHOA NDUFS2 HSPA8 SURF1 ATP5E NME2 NDUFB9 ATP5O ATP5B NDUFC2 ZBTB7A PID1 ATP6V1A ATPIF1 GM20390 TREM2 EIF6 TSPO TREX1
5.73e-08	96	1058	Negative regulation of cellular protein metabolic process	DUSP3 DUSP6 HSP90AB1 DUSP1 ANXA2 CBL PKIG ENSA ZFP36 ZFP36L2 SERPINB6A RPL13A HFE ACTB GADD45B YWHAE SEMA4D NR4A1 CDKN1A RELA PTPRC FKBP1A GAPDH CTDSP2 SPI1 APOE RPS6KA1 CALR PTPN6 CD44 CTNNB1 ATRAID CTSZ TIMP2 ARRB1 RACK1 BTG2 PRKAR1A RTRAF PRKCD NCKAP1L APP IVNS1ABP STK38 BIN1 PRDX5 PTPRJ RGS2 RASSF2 CST3 PTPN1 EIF6 TMEM59 ARL6IP1 RPS3 ILK RBM3 RENBP GAS6 HERPUD1 APLP2 CSK TRIB1 GNAI2 GPI1 PPP1…
6.51e-08	79	810	Ion homeostasis	MYO5A CD52 TCIRG1 HMOX2 HMOX1 ATP6AP1 ATP2B1 ROGDI NDFIP1 FTH1 SLC11A1 ANXA5 MCUB ATP1B3 ATP1A1 FBXL5 PTGER4 C3AR1 CMKLR1 SELENOK CCR2 C5AR1 CX3CR1 CCR5 CD36 APOE TMBIM6 PTPRC CLEC4B1 FKBP1A CKB SRI HFE CALM3 AP3D1 RACK1 YWHAE ATP5B SNX5 PPT1 GNB1 TBXAS1 RASA3 HERPUD1 ANXA2 TRF GNAI2 GRN CALM2 ATP13A2 ATP6V1G1 PICALM LRP1 TSPO LYN MARCKSL1 ARF1 P2RY6 FTL1 ATP6V1A EIF5A RAB7 BAX PTPN6 HEXB APP COR…
6.77e-08	58	519	Positive regulation of cellular component biogenesis	PSMC3 ARPC2 ARPC5 PFN1 SUB1 ARPC3 ARPC1B GMFG WIPF1 RAC1 CD36 SEMA4D BIN1 MSN NR1H2 BAX RHOA RALA SDC4 MYO1C PLEK RACK1 GPR65 LCP1 NCKAP1L CORO1B PTPRJ NRP1 ACTR3 VCP WASF2 PXN CYFIP1 CORO1A RPS3 FLNA ARAP1 DNM2 CHMP2A BRK1 P2RY12 ATP13A2 TRMT112 ARF1 JUN FES CFL1 ARPC4 RAB7 GRB2 CDC42 CTNNB1 SEMA4A SH3GLB1 SDCBP CEBPA EPN1 CD47
7.39e-08	36	247	B cell activation	SYK NDFIP1 LYN GPR183 LGALS1 H2-AB1 XBP1 NCKAP1L CD74 PTPRC TPD52 NFATC2 TYROBP CD81 IRF2BP2 SKAP2 BLNK TNFSF13 BAX CDKN1A TCIRG1 PTPN6 MEF2C PRKCD INPP5D DCLRE1C SP3 LFNG FOXP1 CMTM7 LYL1 ZBTB7A RBPJ PIK3CD ZFP36L2 CD300A
7.56e-08	24	122	Regulation of myeloid leukocyte differentiation	NDFIP1 FOS NME2 HCLS1 RUNX1 CD74 CASP8 C1QC JUN FES TYROBP CTNNB1 ATP6AP1 INPP5D RASSF2 GNAS TRIB1 LYN TOB2 EVI2 EVI2B CSF1R ZBTB7A FOXP1
7.74e-08	49	404	Ras protein signal transduction	RAC1 CDC42 RHOA RAB5A RAB5C RAB1B ARHGDIA RAB43 ARHGDIB RAB6A RAB8B RAB7B RHOB RHOG RAB11B RAB7 NISCH ARHGEF2 DOK3 RAP2B APOE RASA4 RALA TIMP2 CYTH4 ARRB1 CDKN1A FGD2 NRP1 CYFIP1 RASGRP4 ARHGEF6 RASA3 DNM2 BRK1 VAV1 PREX1 TAX1BP3 ARHGEF1 CDC42SE1 RAP1B JUN GRB2 ITGB1 AIF1 WASF2 CBL SDCBP GDI1
7.83e-08	37	259	Regulation of peptidyl-tyrosine phosphorylation	IL6RA CBL CD36 SEMA4D RAP2B LYN PDGFB PTPN6 CD44 NCF1 RACK1 HCLS1 APP TREM2 CD74 CSF1R NRP1 PTPRC EHD4 PTPN1 ARHGEF2 TNFRSF1A GAS6 CD81 SOCS3 ARRB2 APLP2 CTNND1 GM28635 SYK PRKCD IFNAR1 SH2B3 IRF1 ITGB1 CD300A PTGER4
8.5e-08	39	283	Neuron apoptotic process	APOE BAX MEF2C TYROBP HMOX1 CDC42 CTNNB1 RHOA CTSZ ARRB1 BTG2 LGMN APP HSP90AB1 HSPA5 PPT1 ILK GRN GPI1 MCL1 LRP1 CX3CR1 JUN NPM1 ARRB2 PRKCG AXL CORO1A NCSTN SOD1 DDIT3 NRP1 ATF4 GPX1 SNX6 NCF2 TNFRSF1A C5AR1 GAPDH
9.41e-08	29	173	Regulation of adaptive immune response based on somatic recombination of immune receptors built from immunoglobulin superfamily domains	H2-M3 NDFIP1 IL6RA H2-Q7 H2-K1 H2-T23 H2-Q6 H2-D1 CCR2 VSIR FAM49B HMGB1 H2-AB1 HFE STX7 CD81 B2M TNFSF13 PTPN6 MEF2C FCGR1 SLC11A1 PTPRC TNFRSF1B NFKBIZ NFKBID FCER1G HSPA8 IRF1
9.57e-08	67	647	Cellular cation homeostasis	MYO5A CD52 TCIRG1 ATP6AP1 ATP2B1 ROGDI NDFIP1 FTH1 SLC11A1 ANXA5 MCUB ATP1B3 ATP1A1 PTGER4 C3AR1 CMKLR1 SELENOK CCR2 C5AR1 CX3CR1 CCR5 CD36 APOE TMBIM6 PTPRC CLEC4B1 FKBP1A SRI HMOX1 HFE CALM3 AP3D1 YWHAE ATP5B PPT1 GNB1 RASA3 HERPUD1 ANXA2 TRF GRN CALM2 ATP13A2 ATP6V1G1 LRP1 LYN MARCKSL1 ARF1 P2RY6 FTL1 ATP6V1A EIF5A RAB7 BAX PTPN6 HEXB APP CORO1A CYBA SOD1 DDIT3 APLP2 NPTN ATF4 DBI CALM1 ATP6V0C
9.99e-08	38	273	Protein localization to plasma membrane	GOLGA7 FYB ANXA2 RAB8B RAC1 FCER1G STX7 RACK1 DAB2 BSG TREM2 ITGB1 TMEM59 ACTB TNFRSF1A FLNA GAS6 CSK ATP1B3 CD81 TSPAN14 PPP1R9B PICALM LRP1 TMEM88 PID1 LGALS3 RAB31 MYADM RHOG MYL12A RER1 RILPL2 MYO5A CAMK2A ACTR3 CLTC SEC13
1.07e-07	50	421	Ribonucleoprotein complex biogenesis	CELF2 RPL10 RPS14 RPL14 NOP10 EIF6 RPL6 RPSA ATXN2L RPS27L RPS16 TRMT112 RPS21 EIF4H RPS19 RPL7 RPS8 RPS10 NPM1 EIF4B RPL3 RPL35A RPL26 RRP1 RPS7 RPL7A RPL35 RPS15 RPLP0 PTGES3 GM2000 GM45140 DDX3X SNRPF EIF5 EIF3H EIF3E HSP90AB1 SBDS SF3B1 EIF3M SNRPB G3BP2 RRP8 EIF3F EIF3K MBNL1 RPS24 RPS2 RPL13A
1.08e-07	47	383	Regulation of protein catabolic process	PSME1 HSP90AB1 NDFIP1 ANXA2 TRIB1 OAZ1 WWP1 PSME2B PSME2 HFE SUMO3 RHBDD3 PSMC3 APOE PTTG1IP ATRAID SIRT2 UBB SNX3 RACK1 DAB2 RBX1 CST3 VCP TNFRSF1B CTSC MSN FLNA HERPUD1 SNX1 NDUFA13 ATP13A2 CD81 LRP1 ATPIF1 RPS7 GPX1 DDRGK1 PRKCG RAB7 TNFSF12 VPS28 CTSA TREM2 RELA FBXL5 SDCBP
1.08e-07	84	893	Regulation of transferase activity	GADD45B DUSP1 MAP3K8 IL6RA TRIB1 CBL PKIG TAOK3 ACTB ARRB2 DAZAP2 CDC37 SYK SOD1 CDKN1A PTPRC PXN TGFBR2 TRF RAP2B NPM1 PTGES3 PDGFB LCP2 APOE CCT4 RHOA RPLP1 UBE2I TAB2 NCF1 SDC4 ARRB1 SERINC1 DUSP6 RACK1 PRKAR1A RTRAF PRKCD NCKAP1L EIF4A2 HSP90AB1 STK38 CD74 CSF1R PTPRJ RASSF2 PTPN1 ERP29 CAMK1 RPS3 ILK GAS6 CSK CD81 HNRNPU RPS2 SOCS3 RPS7 HMGB1 APP FGD2 APLP2 C5AR1 RAC1 DUSP3 PTPN6 CDC42 CTNNB…
1.27e-07	59	542	Protein localization to membrane	ADAM10 GOLGA7 ZDHHC20 FYB TM9SF2 ARL6IP1 ANXA2 RAB8B RAC1 MYO1C FCER1G APOE GDI1 NCF1 CALM3 STX7 AP3D1 RACK1 DAB2 BSG TREM2 ITGB1 TRAM1 HSPA5 ITGA4 SSR3 TMEM59 ACTB TNFRSF1A FLNA GAS6 CSK ATP1B3 NDUFA13 CD81 TSPAN14 PPP1R9B PICALM LRP1 TMEM88 PID1 LGALS3 RAB31 MYADM RHOG RAB11B BAX MYL12A STOM RER1 RILPL2 MYO5A SH3GLB1 ARPC2 CAMK2A ACTR3 SNAP23 CLTC SEC13
1.29e-07	37	264	Purine ribonucleoside monophosphate metabolic process	ATP5D COX7C SDHA NDUFS6 COX7A2L ATP5A1 HPRT UQCRC1 ATP5C1 COX4I1 PKM ATP5H GPI1 GAPDH NDUFS8 UQCRH ALDOA VCP ENO1 ATP6V1B2 NDUFS2 HSPA8 SURF1 ATP5E NDUFB9 ATP5O ATP5B NDUFC2 ZBTB7A PID1 ATP6V1A ATPIF1 RHOA TREM2 EIF6 TSPO TREX1
1.29e-07	25	135	Positive regulation of leukocyte migration	GPSM3 CMKLR1 CD74 CCR2 RAC1 CALR RHOA LGMN APP PLA2G7 AIF1 ITGA4 GAS6 P2RY12 LGALS3 DOCK8 ADAM10 PTAFR TREM2 NCKAP1L CAMK1D C3AR1 SELENOK C5AR1 PTGER4
1.32e-07	31	197	Positive regulation of supramolecular fiber organization	ARPC2 ARPC5 PFN1 ARPC3 ARPC1B GMFG WIPF1 RAC1 BIN1 CFL1 RHOA SDC4 MYO1C PLEK GPR65 NCKAP1L APP CORO1B NRP1 ACTR3 PXN CYFIP1 CORO1A RPS3 FLNA BRK1 ARF1 FES ARPC4 GRB2 CD47
1.35e-07	68	667	Metal ion homeostasis	MYO5A CD52 HMOX2 HMOX1 ATP2B1 NDFIP1 FTH1 SLC11A1 ANXA5 MCUB ATP1B3 ATP1A1 FBXL5 PTGER4 C3AR1 CMKLR1 SELENOK CCR2 C5AR1 CX3CR1 CCR5 CD36 APOE TMBIM6 PTPRC CLEC4B1 FKBP1A SRI HFE ATP6AP1 CALM3 AP3D1 YWHAE SNX5 GNB1 RASA3 HERPUD1 ANXA2 TRF GNAI2 CALM2 ATP13A2 ATP6V1G1 PICALM LRP1 LYN MARCKSL1 ARF1 P2RY6 FTL1 ATP6V1A EIF5A BAX PTPN6 HEXB APP CORO1A TCIRG1 CYBA SOD1 DDIT3 APLP2 NPTN ATF4 B2M DBI GNAS…
1.41e-07	37	265	Purine nucleoside monophosphate metabolic process	ATP5D COX7C SDHA NDUFS6 COX7A2L ATP5A1 HPRT UQCRC1 ATP5C1 COX4I1 PKM ATP5H GPI1 GAPDH NDUFS8 UQCRH ALDOA VCP ENO1 ATP6V1B2 NDUFS2 HSPA8 SURF1 ATP5E NDUFB9 ATP5O ATP5B NDUFC2 ZBTB7A PID1 ATP6V1A ATPIF1 RHOA TREM2 EIF6 TSPO TREX1
1.41e-07	35	242	Ribonucleoprotein complex subunit organization	CELF2 RPL10 GFM2 RPS14 EIF6 RPL6 RPSA ATXN2L RPS27L EIF4H RPS19 RPS10 EIF4B RPL3 RPS15 RPLP0 PTGES3 GM45140 SNRPF EIF5 EIF3H EIF3E HSP90AB1 SBDS SF3B1 EIF3M SNRPB VCP G3BP2 EIF3F EIF3K MBNL1 DDX3X RPS2 RPL13A
1.45e-07	38	277	Protein polymerization	ARPC2 ARPC5 CAPZA2 PFN1 CAPZB ARPC3 ARPC1B TMSB4X GMFG WIPF1 TMSB10 RAC1 BIN1 RHOA MYO1C NCKAP1L HCLS1 AIF1 CORO1B ACTR3 MTPN CYFIP1 CORO1A RPS3 CHMP2A BRK1 PREX1 ARF1 FES CFL1 MYADM CAPZA1 GPX4 ARPC4 GRB2 VDAC2 PRKCD ANG
1.45e-07	47	387	Response to metal ion	ANXA5 FOSB HMOX1 MEF2C FOS ADCY7 CEBPA JUN JUNB JUND CALR RASA4 HFE CDK4 GDI1 CYBB NCF1 CALM3 LGMN GLUD1 APP SOD1 BSG DUSP1 HSPA5 PCNA FKBP1A GPI1 CALM2 ATP13A2 C1QA TXNIP PPP1CA APOBEC1 TSPO ATF4 CD14 B2M ACTG1 UBE2D3 TCIRG1 NCSTN NFE2L2 CRIP1 GATM TRF ALOX5AP
1.47e-07	39	289	Nucleoside triphosphate metabolic process	ATP5D COX7C SDHA NDUFS6 COX7A2L ATP5A1 UQCRC1 ATP5C1 SAMHD1 COX4I1 PKM ATP5H GPI1 GAPDH NDUFS8 UQCRH ALDOA VCP ENO1 ATP6V1B2 RHOA NDUFS2 HSPA8 SURF1 ATP5E NME2 NDUFB9 ATP5O ATP5B NDUFC2 ZBTB7A PID1 ATP6V1A ATPIF1 GM20390 TREM2 EIF6 TSPO TREX1
1.47e-07	31	198	T cell proliferation	SYK NDFIP1 IL6RA VSIR SDC4 PRKAR1A AIF1 RPS3 MSN TGFBR2 CD81 LGALS3 DOCK8 NCSTN BAX PTPN6 CTNNB1 IRF1 NCKAP1L SLC11A1 PTPRC TNFRSF1B CORO1A PSMB10 FKBP1A SELENOK CCR2 H2-M3 H2-AA H2-T23 H2-AB1
1.53e-07	152	1974	Positive regulation of biosynthetic process	PSMC3 APOE RPS9 CTNNB1 NFE2L2 XBP1 SUB1 RPS6KB2 RELA NFATC2 RBM3 ATF4 TLR7 JUN JUNB NFIC KLF2 NPM1 NR1H2 HMGB1 SSBP4 CHCHD2 JUND SPI1 FOSB MEF2C IRF1 SREBF2 APP NR4A1 DDIT3 ATF6 CNBP TRF PBX2 CEBPA RBPJ HNRNPU PCBP1 KLF13 PTGES3 KLF6 ITGB2 PDGFB RAC1 RPS6KA1 EIF4G2 CYBA CDC42 CDK4 CCT4 RHOA ZMIZ1 HNRNPL CYBB ATF6B NCF1 PFN1 ARRB1 YWHAH NAMPT NME2 NFKBIA FOS HNRNPK RTRAF ARF4 PRKCD DAB2 CCT5 MTDH …
1.6e-07	34	232	Positive regulation of cell-cell adhesion	SYK IL6RA CD47 CCR2 FAM49B H2-AA LGALS1 H2-AB1 CD44 RHOA VSIR XBP1 AIF1 RELA ITGA4 RPS3 TGFBR2 CD81 DOCK8 PTAFR ZMIZ1 CD83 AP3D1 NCKAP1L CD74 PTPRC CORO1A NFKBIZ NFKBID SELENOK H2-M3 H2-T23 CCR5 IRF1
1.65e-07	70	699	Regulation of ion transport	FXYD5 ANXA2 FLNA STOM CLEC4B1 ARL6IP1 CD300A ARL6IP5 CTSS PDGFB APOE SRI HFE CTNNB1 CLIC1 RHOA CYBB YWHAH CALM3 YWHAE PRELID1 PRKCD DPYSL2 TMBIM6 CD63 RGS2 SARAF ATP1B3 GNAI2 ATP1A1 DNM2 TMEM109 P2RY12 CALM2 TSPO LYN ATF4 ARF1 P2RY6 ORAI1 LGALS3 TMEM37 CFL1 PTAFR ARRB2 B2M AHNAK YWHAQ RAB11B BAX PTPN6 CORO1A TCIRG1 MEF2C CYBA ATP2B1 PER1 SYK TREM2 BIN1 CAMK2A FKBP1A MYO5A CYP4F18 DBI GNAS SLC25A4…
1.69e-07	19	82	Macrophage activation	SYK SLC11A1 CTSC NAMPT APP TLR2 TLR7 TLR1 TREM2 C1QA C5AR1 TYROBP CEBPA TREX1 JUN HMGB1 CX3CR1 FOXP1 AIF1
1.69e-07	72	728	Cardiovascular system development	ANXA2 PRCP NRP1 RBPJ HMGB1 ITGB2 PDGFB HMOX1 CDC42 RHOA EMC10 CYBB NFE2L2 XBP1 SYK MTDH SAT1 ATP5B ITGB1 NFATC2 IL6RA SEMA4A JAK1 PLXND1 PKM TGFBR2 NFATC1 LYL1 EPN1 TGFBI RNH1 CX3CR1 JUN RHOB KLF2 ANG TNFSF12 APOE BAX FOXP1 SPI1 MEF2C CTNNB1 ZMIZ1 SGPL1 NDUFS6 ZFAND5 DDIT3 CASP8 ANP32B B4GALT1 WASF2 SNX17 PXN DCTN5 FLNA HPGD CTSH DNM2 C3AR1 CCR2 C5AR1 TREX1 JUNB SOCS3 GPX1 CD36 H2-M3 NR4A1 TNFRSF…
1.7e-07	35	244	T cell differentiation	FCER1G CCR2 FOXP1 H2-AA NFKBID PTGER4 VSIR XBP1 PRELID1 SYK VAV1 PREX1 ZFP36L2 B2M TCIRG1 KDELR1 CLPTM1 CTNNB1 RHOA ZMIZ1 CD83 IRF1 AP3D1 NCKAP1L CD74 PTPRC SP3 SEMA4A LFNG TGFBR2 NFKBIZ ADRM1 GPR183 H2-M3 WWP1
1.7e-07	59	547	Response to toxic substance	SOD1 PON2 ACAA1A GPX1 PSAP CNP SPI1 AXL APOE BAX HMOX1 CDK4 RHOA CYBB NFE2L2 CALM3 RACK1 FOS PRKCD DPYSL2 CDKN1A DUSP1 RELA PRDX5 EEF1B2 RGS2 PCNA CST3 TLR2 TXN1 AKR1A1 ACTB TBXAS1 FOXP1 RPS3 RGS10 HPGD ADCY7 DNM2 CBL EEF2 TXNIP PPP1R9B APOBEC1 SELENOW LYN ATF4 CD14 JUN RHOB KLF2 CFL1 ALOX5AP HTRA2 GPX4 CD36 HPRT CASP8 SDF4
1.73e-07	49	415	Positive regulation of protein transport	CD14 HMGB1 MYO1C CLEC4N CAMK1 OAZ1 PTGER4 CD300C2 CDC42 RACK1 YWHAE PRKCD HCLS1 TREM2 AIF1 CSF1R TLR2 ANP32B TOMM7 NADK FLNA GAS6 ATP13A2 CD81 LRP1 TLR1 ARF1 CD2AP VPS28 SYK GLUD1 SRI ARRB1 IFNAR1 STOM SERP1 SELENOK NR1H2 CD36 ARPC2 XBP1 ACTR3 GPI1 GAPDH H2-T23 PPIA ANG WIPF1 CCR5
1.75e-07	46	377	Regulation of cell-cell adhesion	DUSP3 TNFAIP8L2 SYK NDFIP1 IL6RA LYN CD47 CCR2 VSIR FAM49B H2-AA NFKBID LGALS1 H2-AB1 CD44 HFE RHOA SDC4 XBP1 PRKAR1A AIF1 RELA ITGA4 RPS3 TGFBR2 CD81 DOCK8 PTAFR MYADM SH2B3 PTPN6 ZMIZ1 CD83 IRF1 AP3D1 PRKCD NCKAP1L CD74 PTPRC CORO1A NFKBIZ SELENOK H2-M3 CD300A H2-T23 CCR5
1.75e-07	34	233	Positive regulation of immune effector process	H2-M3 SYK LYN FES H2-Q7 H2-K1 H2-T23 H2-Q6 H2-D1 CCR2 FAM49B CD74 CD300A FCER1G HMOX1 STX7 XBP1 LAMP1 CD81 PTAFR B2M TNFSF13 PTPRC VAV1 CD36 FCGR1 FOXP1 CD37 NFKBIZ NFKBID HSPA8 GPI1 RPS19 IRF1
1.97e-07	43	341	Positive regulation of proteolysis	PSME1 CASP8 TRIB1 PSME2B PSME2 BAX SUMO3 VCP PSMC3 APOE RHOA SIRT2 ARRB1 VSIR RACK1 LGMN PRELID1 DAB2 RBX1 APP ANP32B TNFRSF1B CTSC RPS3 HERPUD1 CTSH GRN ARL6IP5 NDUFA13 RPS27L ADRM1 LYN ATPIF1 CFL1 TANK DDRGK1 HTRA2 CTNND1 GM28635 TREM2 PICALM DDX3X HSPA8
2.06e-07	97	1103	Negative regulation of molecular function	DUSP1 NDFIP1 ANXA2 CBL PKIG ATPIF1 SERPINB6A ACTB GADD45B SEMA4D NR4A1 CDKN1A PTPRC TRIB1 NFKBID IRAK2 PDGFB APOE SRI RPS6KA1 BAX PHB2 CD44 HMOX1 HFE CTSZ TIMP2 ARRB1 DUSP6 SUMO3 RACK1 PRKAR1A YWHAE NFKBIA RTRAF PRKCD DAB2 NCKAP1L EIF4A2 APP TMBIM6 STK38 PIM1 BIN1 PRDX5 PTPRJ DDIT3 ITGA4 CST3 PTPN1 LRPAP1 CAMK1 ARL6IP1 ILK FLNA RENBP GAS6 HERPUD1 APLP2 CSK TRF GNAI2 OAZ1 GPI1 CALM2 TXNIP ENSA RNH…
2.06e-07	38	281	Regulation of innate immune response	MAPKAPK2 SAMHD1 TLR13 TLR7 TLR1 CD14 HMGB1 CD74 NFKBIA CD36 CYBA CDC37 SEC14L1 HSP90AB1 RELA IFI211 TLR2 LAMP1 MYD88 GRN UNC93B1 TIFA ARRB2 IRAK2 IFI204 IFI207 MNDAL VAV1 APOE H2-M3 IRF1 PIK3AP1 LYN TREX1 RAB7B CD300A RPS19 H2-T23
2.08e-07	11	26	Respiratory burst	NCF1 SLC11A1 RAC1 CYBA CYBB NCF2 GRN CAMK1D CYBC1 SELENOK RPS19
2.19e-07	20	92	Positive regulation of actin filament polymerization	ARPC2 ARPC5 ARPC3 ARPC1B GMFG WIPF1 RAC1 BIN1 RHOA MYO1C PFN1 NCKAP1L CORO1B ACTR3 CYFIP1 CORO1A BRK1 ARF1 ARPC4 GRB2
2.27e-07	39	294	Positive regulation of cellular protein localization	MYO1C CAMK1 OAZ1 FCER1G DDRGK1 CDC42 CCT4 RACK1 YWHAE PRKCD CCT5 HCLS1 HSP90AB1 TREM2 ITGB1 ANP32B TOMM7 TYROBP MSN FLNA GAS6 CD81 PPP1R9B LRP1 LGALS3 CFL1 RHOG VPS28 CD2AP STOM RER1 SH3GLB1 NPM1 ARPC2 XBP1 HNRNPK ACTR3 MYO5A WIPF1
2.45e-07	27	160	Cell killing	H2-M3 H2-Q7 H2-K1 H2-T23 H2-Q6 H2-D1 FAM49B STX7 HSP90AB1 CORO1A LAMP1 ARRB2 CTSC CTSH VAV1 PTPN6 FCGR1 NCF1 HPRT PTPRC TYROBP B2M HSPA8 RPS19 GAPDH RPL30 CCR5
2.45e-07	29	181	Positive regulation of T cell activation	SYK IL6RA CCR2 FAM49B H2-AA LGALS1 H2-AB1 VSIR XBP1 AIF1 RPS3 TGFBR2 CD81 DOCK8 CD47 RHOA ZMIZ1 CD83 AP3D1 NCKAP1L CD74 PTPRC CORO1A NFKBIZ NFKBID SELENOK H2-M3 H2-T23 IRF1
2.56e-07	56	513	Response to wounding	AXL SYK ANXA5 ANXA2 PIK3CD LYN FCER1G PRCP SRSF5 ZFP36 HMGB1 PDGFB APOE PHB2 CD44 HMOX1 XBP1 ARF4 AIF1 CORO1B NRP1 CST3 GNAS MTPN FLNA TGFBR2 P2RY12 RAP2B LRP1 TSPO ZFP36L2 FCGR4 LGALS1 SDC4 SH2B3 CD36 BAX PTPN6 NFE2L2 PLEK PRKCD SOD1 CDKN1A SLC11A1 B4GALT1 TYROBP GAS6 CD81 CCR2 JUN GPX1 VKORC1 LCP1 PKM PTGER4 RHOA
2.96e-07	25	141	Alpha-beta T cell activation	SYK IL6RA CCR2 VSIR FOXP1 PTGER4 H2-AB1 HFE TGFBR2 CD81 TCIRG1 RHOA CD83 H2-M3 IRF1 AP3D1 NCKAP1L PTPRC SEMA4A NFKBIZ NFKBID GPR183 CLEC4A2 CD300A H2-T23
2.98e-07	90	1005	Secretion by cell	M6PR SYK SNAP23 ANXA5 SDF4 ARHGAP17 RAB8B LYN RAB11FIP5 CD14 FES HMGB1 RAB11B CD36 RALA CLEC4N CAMK2A FOXP1 CD300A PTGER4 CD300C2 FCER1G PRKCG APOE HCK HMOX1 HFE SDC4 RAB5A CALM3 PLEK TMED10 NISCH DPYSL2 TREM2 AIF1 CSF1R TLR2 NADK ERP29 CORO1A LAMP1 GAS6 GNAI2 UCP2 CHMP2A CBL P2RY12 ATP13A2 ENSA LRP1 TLR1 ARF1 RAB31 PTAFR CD2AP RAB7 GLUD1 TNFRSF1B TNFRSF1A RAP1B TCIRG1 AXL LCP2 SRI MEF2C ARRB1 AT…
3e-07	13	39	Microglial cell activation	CTSC NAMPT APP TLR2 TLR7 TREM2 C1QA C5AR1 TYROBP JUN TLR1 CX3CR1 AIF1
3e-07	13	39	Leukocyte activation involved in inflammatory response	CTSC NAMPT APP TLR2 TLR7 TREM2 C1QA C5AR1 TYROBP JUN TLR1 CX3CR1 AIF1
3.22e-07	67	669	Response to growth factor	MAPKAPK2 SKIL SDCBP TGFBR2 RELA FAM89B PXN GAS6 ZFP36 ZFP36L2 NRROS PDGFB CD44 MEF2C SNX6 HFE CTNNB1 SIRT2 MYO1C PFN1 DUSP6 RACK1 DDX5 LGMN FOS DAB2 ITGB5 APP HSP90AB1 NR3C1 CORO1B CD63 NRP1 HSPA5 EHD4 TNFRSF1B SKI ARPC3 HPGD DNM2 CBL EEF2 ZBTB7A EEF1A1 PPP1R9B TGIF1 CX3CR1 JUN CFL1 ARRB2 HTRA2 VSIR PTPN1 CORO1A DUSP3 CYFIP1 ILK RBPJ ARPC2 XBP1 NR4A1 ACTR3 RPS3 SH3GLB1 IER2 NPTN ARAP1
3.33e-07	148	1933	Positive regulation of cellular biosynthetic process	PSMC3 RPS9 CTNNB1 NFE2L2 XBP1 SUB1 RPS6KB2 RELA NFATC2 RBM3 ATF4 TLR7 JUN JUNB NFIC KLF2 NPM1 NR1H2 HMGB1 SSBP4 CHCHD2 JUND SPI1 FOSB MEF2C IRF1 SREBF2 APP NR4A1 DDIT3 ATF6 CNBP TRF PBX2 CEBPA RBPJ HNRNPU PCBP1 KLF13 PTGES3 KLF6 ITGB2 PDGFB RAC1 APOE RPS6KA1 EIF4G2 CDC42 CDK4 CCT4 RHOA ZMIZ1 HNRNPL CYBB ATF6B NCF1 PFN1 ARRB1 YWHAH NAMPT NME2 NFKBIA FOS HNRNPK RTRAF ARF4 PRKCD DAB2 CCT5 MTDH EIF3E…
3.37e-07	25	142	Positive regulation of cellular amide metabolic process	RPS9 RPS6KB2 RBM3 EIF4G2 CDK4 RHOA HNRNPL PRKCD EIF3E APP VIM RPS4X EEF2 RPS27L PCBP1 PTAFR EIF5A NFE2L2 EIF6 SERP1 PICALM DDX3X RPS3A1 NPM1 RPL26
3.44e-07	65	642	Cellular response to growth factor stimulus	MAPKAPK2 SKIL SDCBP TGFBR2 RELA FAM89B PXN GAS6 ZFP36 ZFP36L2 NRROS PDGFB CD44 MEF2C SNX6 HFE CTNNB1 SIRT2 MYO1C PFN1 RACK1 DDX5 LGMN FOS DAB2 ITGB5 APP HSP90AB1 NR3C1 CORO1B CD63 NRP1 HSPA5 EHD4 TNFRSF1B SKI ARPC3 HPGD DNM2 CBL EEF2 ZBTB7A EEF1A1 PPP1R9B TGIF1 CX3CR1 JUN CFL1 ARRB2 HTRA2 VSIR PTPN1 CORO1A DUSP3 CYFIP1 ILK RBPJ ARPC2 XBP1 NR4A1 ACTR3 RPS3 SH3GLB1 NPTN ARAP1
3.45e-07	36	263	Cellular response to extracellular stimulus	RRP8 MAP1LC3B AXL CD68 XBP1 GAS6 ATF4 HMOX1 CYBA HFE HNRNPL CYBB ATP2B1 HSP90B1 NAMPT SREBF2 SOD1 CDKN1A PIM1 AIF1 HSPA5 ITGA4 UCP2 CBL P2RY12 LYN JUN FES SIPA1 PTPRC NFE2L2 LAMP2 FOS PDIA3 SH3GLB1 CTSL
3.45e-07	32	217	Cellular response to lipopolysaccharide	CD14 NR1H2 TREM2 MEF2C CDK4 CD68 CXCL16 NFKBIA LY86 MRC1 NFKBIB ZFP36 IRAK2 HMGB1 AXL RHOA XBP1 MTDH RELA VIM TNFRSF1B TRIB1 TSPO CX3CR1 PTAFR FCGR4 CCR5 CD36 LITAF MYD88 IRF8 LYN
3.64e-07	19	86	Lamellipodium organization	CAPZB CYFIP1 RAC1 PLEKHO1 PXN CD44 ARPC2 ARPC5 CORO1B WASF2 SNX1 DNM2 BRK1 P2RY12 CFL1 PTPRO ITGB1 ACTR3 SRGAP2
3.67e-07	35	252	Regulation of neuron apoptotic process	APOE BAX MEF2C TYROBP HMOX1 CDC42 CTNNB1 RHOA CTSZ ARRB1 BTG2 LGMN HSP90AB1 PPT1 ILK GRN GPI1 MCL1 LRP1 CX3CR1 JUN NPM1 ARRB2 PRKCG AXL CORO1A SOD1 DDIT3 NRP1 ATF4 GPX1 SNX6 NCF2 TNFRSF1A C5AR1
3.69e-07	33	229	Ribonucleoprotein complex assembly	CELF2 RPL10 RPS14 EIF6 RPL6 RPSA ATXN2L RPS27L EIF4H RPS19 RPS10 EIF4B RPL3 RPS15 RPLP0 PTGES3 GM45140 SNRPF EIF5 EIF3H EIF3E HSP90AB1 SBDS SF3B1 EIF3M SNRPB G3BP2 EIF3F EIF3K MBNL1 DDX3X RPS2 RPL13A
3.72e-07	23	123	T cell mediated immunity	H2-M3 H2-Q7 H2-K1 H2-T23 H2-Q6 H2-D1 VSIR FAM49B HMGB1 HFE STX7 CD81 B2M CTSC CTSH KDELR1 HPRT SLC11A1 PTPRC TNFRSF1B CCR2 TREX1 HSPA8
3.81e-07	37	276	Ribonucleoside monophosphate metabolic process	ATP5D COX7C SDHA NDUFS6 COX7A2L ATP5A1 HPRT UQCRC1 ATP5C1 COX4I1 PKM ATP5H GPI1 GAPDH NDUFS8 UQCRH ALDOA VCP ENO1 ATP6V1B2 NDUFS2 HSPA8 SURF1 ATP5E NDUFB9 ATP5O ATP5B NDUFC2 ZBTB7A PID1 ATP6V1A ATPIF1 RHOA TREM2 EIF6 TSPO TREX1
3.91e-07	73	759	Regulation of proteolysis	NEDD8 PSME1 HSP90AB1 CASP8 ANXA2 TRIB1 SERPINB6A PSME2B PSME2 HFE BAX SUMO3 NR4A1 VCP PSMC3 APOE RPS6KA1 CD44 RHOA SIRT2 CTSZ TIMP2 ARRB1 UBB VSIR RACK1 LGMN PRELID1 DAB2 RBX1 APP BIN1 PRDX5 CST3 ANP32B TNFRSF1B TMEM59 CTSC ARL6IP1 RPS3 RENBP GAS6 HERPUD1 APLP2 CTSH GRN ARL6IP5 NDUFA13 GPI1 ATP13A2 RPS27L ADRM1 PICALM LYN BST2 ATPIF1 CFL1 ARRB2 RPS7 GPX1 TANK DDRGK1 HTRA2 PSMB9 CTNND1 GM28635 TRE…
3.96e-07	70	716	Vasculature development	ANXA2 PRCP NRP1 RBPJ HMGB1 ITGB2 PDGFB HMOX1 CDC42 RHOA EMC10 CYBB NFE2L2 XBP1 SYK MTDH SAT1 ATP5B ITGB1 NFATC2 IL6RA SEMA4A JAK1 PLXND1 PKM TGFBR2 NFATC1 LYL1 EPN1 TGFBI RNH1 CX3CR1 JUN RHOB KLF2 ANG TNFSF12 APOE BAX SPI1 MEF2C CTNNB1 ZMIZ1 SGPL1 ZFAND5 DDIT3 CASP8 ANP32B B4GALT1 WASF2 SNX17 PXN DCTN5 FLNA HPGD CTSH DNM2 C3AR1 CCR2 C5AR1 TREX1 JUNB SOCS3 GPX1 CD36 H2-M3 NR4A1 TNFRSF1A BTG1 PTGER4
3.97e-07	43	350	Regulation of neuron death	APOE BAX MEF2C TYROBP HMOX1 CDC42 CTNNB1 RHOA CTSZ ARRB1 UBB RACK1 BTG2 LGMN FOS HSP90AB1 PPT1 ILK CBL GRN GPI1 MCL1 PICALM LRP1 ATF4 CX3CR1 JUN NPM1 ARRB2 PRKCG AXL CORO1A C1QA SOD1 DDIT3 NRP1 TNFRSF1B GPX1 SNX6 CASP8 NCF2 TNFRSF1A C5AR1
3.97e-07	185	2566	Anatomical structure morphogenesis	RAC1 CDC42 RHOA SEMA4D NCKAP1L BSG SEMA4A CAPZB PLXND1 CYFIP1 ILK ANXA2 NPTN PLXNB2 RHOB PRCP RHOG NRP1 RBPJ RPS6KA1 CTNNB1 PLEKHO1 YWHAH ARHGEF2 PXN MYO5A CD53 JUNB ACTG1 HMGB1 ITGB2 CALR CD44 HMOX1 EIF4G2 EMC10 GDI1 CYBB NFE2L2 UBB RACK1 XBP1 SYK DPYSL2 DAB2 MTDH SH3BP1 ROGDI ITGB5 PIM1 CSF1R CORO1B ARHGDIA SAT1 ATP5B ITGB1 ITGA4 CST3 SKIL TLR2 JAK1 CSF3R LFNG MTPN CAMK1 TYROBP ATP6AP2 MSN FLNA…
4.23e-07	61	590	Cellular metal ion homeostasis	MYO5A CD52 ATP2B1 NDFIP1 FTH1 SLC11A1 ANXA5 MCUB ATP1B3 ATP1A1 PTGER4 C3AR1 CMKLR1 SELENOK CCR2 C5AR1 CX3CR1 CCR5 CD36 APOE TMBIM6 PTPRC CLEC4B1 FKBP1A SRI HMOX1 HFE ATP6AP1 CALM3 AP3D1 YWHAE GNB1 RASA3 HERPUD1 ANXA2 TRF CALM2 ATP13A2 ATP6V1G1 LRP1 LYN MARCKSL1 ARF1 P2RY6 FTL1 ATP6V1A EIF5A BAX PTPN6 HEXB APP CORO1A TCIRG1 CYBA SOD1 DDIT3 APLP2 NPTN ATF4 DBI CALM1
5e-07	79	852	Enzyme linked receptor protein signaling pathway	AXL LCP2 HCK MAPKAPK2 IGFBP4 CSF1R SKIL SDCBP TGFBR2 CBL LEPROT LYN SOCS3 BLNK SYK SUB1 FAM89B HEXA VIM PXN TRF NRROS PDGFB RAC1 HFE SIRT2 NCF1 MYO1C DDX5 FOS ARF4 DAB2 ITGB5 HSP90AB1 RELA PTPRJ CD63 NRP1 SNX5 PTPN1 SKI HPGD GNAI2 DNM2 ZBTB7A SH2B3 PID1 JUN GRB2 ARRB2 RAB7 VSIR APP HSPA5 GAS6 APLP2 TGIF1 DUSP3 CDK4 CTNNB1 SGPL1 LGMN PRKCD ZFAND5 RASSF2 CYFIP1 ILK TXNIP ADRM1 RBPJ SNX6 XBP1 YBX1 P…
5.25e-07	92	1049	Carbohydrate derivative metabolic process	ATP5D MAN1A MAN2B1 COX7C SDHA NDUFS6 ITM2B COX7A2L ATP5A1 TALDO1 GUSB HPRT PFKFB4 UQCRC1 ATP5C1 ITM2C PFKFB3 UAP1L1 SAMHD1 RPN2 SERP1 FUCA1 DDOST LFNG RPN1 RENBP COX4I1 PKM ATP5H GNS GPI1 MAN1C1 DPM3 GNPDA1 GAPDH NDUFS8 UQCRH ALDOA ST6GAL1 VCP ENO1 PDGFB GM2A CD44 ATP6V1B2 CTNNB1 RHOA NDUFS2 HSPA8 SURF1 ATP5E HINT1 NME2 GM49342 PRKCD TKT NDUFB9 ATP5O PIM1 RAB1B ATP5B CST3 B4GALT1 TMEM59 AKR1A1 ND…
5.25e-07	19	88	Positive regulation of tumor necrosis factor production	HMGB1 FCER1G CYBA CYBB APP ARHGEF2 CD14 PTAFR PTPRC MYD88 CD36 MAPKAPK2 TYROBP SELENOK TLR1 CCR2 TNFRSF1A H2-T23 CCR5
5.34e-07	47	405	Regulation of metal ion transport	FXYD5 ANXA2 STOM CLEC4B1 PDGFB SRI HFE CTNNB1 RHOA YWHAH CALM3 YWHAE TMBIM6 CD63 FLNA SARAF ATP1B3 GNAI2 ATP1A1 DNM2 P2RY12 CALM2 TSPO LYN ATF4 ARF1 P2RY6 ORAI1 LGALS3 ARRB2 B2M AHNAK BAX PTPN6 CORO1A CYBA ATP2B1 PER1 TREM2 BIN1 CAMK2A FKBP1A MYO5A DBI GNAS TRF CALM1
5.63e-07	13	41	Antigen processing and presentation of peptide antigen via MHC class I	H2-M3 FCER1G H2-Q7 H2-K1 H2-T23 H2-Q6 H2-D1 TAPBP HFE B2M CALR FCGR1 CLEC4A2
5.95e-07	31	211	Viral life cycle	IFITM3 ANXA2 IFITM2 GM45717 TRIM25 BST2 AXL APOE RAB5A SNX3 DDX5 HSP90AB1 VAPA CD74 RAB1B P4HB VCP RAB43 GAS6 PPIB CHMP2A CD300LD CD81 PCBP1 LGALS1 RAB7 HSPA8 CTSB STOM DDX3X PPIA
6.3e-07	19	89	Positive regulation of tumor necrosis factor superfamily cytokine production	HMGB1 FCER1G CYBA CYBB APP ARHGEF2 CD14 PTAFR PTPRC MYD88 CD36 MAPKAPK2 TYROBP SELENOK TLR1 CCR2 TNFRSF1A H2-T23 CCR5
6.36e-07	32	223	Regulation of leukocyte mediated immunity	H2-M3 SYK NDFIP1 LYN FES H2-Q7 H2-K1 H2-T23 H2-Q6 H2-D1 VSIR FAM49B CD300A FCER1G HMGB1 HMOX1 HFE STX7 LAMP1 CD81 PTAFR ARRB2 B2M TNFSF13 VAV1 PTPN6 FCGR1 PTPRC TNFRSF1B CCR2 HSPA8 BST2
6.48e-07	44	369	Peptidyl-tyrosine phosphorylation	HCK IL6RA CBL LYN CD36 SEMA4D SYK CSF1R CLK1 PXN RAP2B PDGFB AXL PTPN6 CD44 NCF1 RACK1 PRKCD HCLS1 APP TREM2 CD74 NRP1 PTPRC EHD4 PTPN1 ARHGEF2 JAK1 TNFRSF1A GAS6 CSK CD81 SOCS3 FES ARRB2 APLP2 CTNND1 GM28635 IFNAR1 SH2B3 IRF1 ITGB1 CD300A PTGER4
6.48e-07	25	147	Regulation of cell shape	CDC42 RHOA PLXND1 PLXNB2 RHOB RHOG PLEKHO1 SEMA4A SEMA4D CSF1R ARHGDIA CYFIP1 MSN ARAP1 CDC42SE1 FES FMNL1 CFL1 HEXB MYL12A PXN CORO1A MYL12B HCK ALDOA
6.54e-07	17	72	Intrinsic apoptotic signaling pathway by p53 class mediator	TMEM109 SHISA5 CDIP1 CD44 PTTG1IP UBB HINT1 DDX5 CD74 RRP8 RPS27L RPS7 BAX HNRNPK CDKN1A RPL26 IFI204
6.74e-07	103	1226	Regulation of organelle organization	ARPC2 CDC42 RHOA ARPC5 CAPZA2 PFN1 SH3BP1 CAPZB ARPC3 ARPC1B ARHGAP17 ANXA2 ATXN2L BRK1 TMSB4X RHOB NPM1 GMFG RHOG WIPF1 TMSB10 RAC1 CALR CDC37 BIN1 MSN PTGER4 CFL1 PDGFB CHMP1A CHTOP SPI1 BAX PHB2 CTNNB1 CCT4 SDC4 MYO1C ARRB1 PLEK PRKAR1A PRELID1 GPR65 PRKCD LCP1 CCT5 NCKAP1L HCLS1 CORO1B RAB1B NRP1 ACTR3 ARHGEF2 WASF2 TOMM7 PXN MTPN ARHGDIB CYFIP1 CORO1A RPS3 ILK FLNA ARAP1 DNM2 CHMP2A GRN ATP1…
6.8e-07	50	448	Response to oxidative stress	HMOX2 HMOX1 NFE2L2 SOD1 PRDX5 ATP5A1 ATF4 GPX1 CD36 PSAP SIRT2 PSMB5 TXNIP AXL NDUFS2 NCF1 RACK1 NME2 FOS PRKCD DUSP1 AIF1 RELA P4HB PCNA CST3 TXN1 PXN FOXP1 RPS3 PON2 DNM2 UCP2 EEF2 ARL6IP5 ATP13A2 MCL1 SELENOK JUN RHOB KLF2 CFL1 NDUFS8 HTRA2 GPX4 APP APOE CTNNB1 TREX1 XBP1
7.01e-07	45	383	Cellular response to drug	PSAP MEF2C CDK4 EIF4E SPI1 AXL CYBA CTNNB1 CYBB NFE2L2 HSP90B1 RACK1 PRKCD SOD1 HSP90AB1 AIF1 NR3C1 RELA VIM HSPA5 PCNA CST3 ARHGEF2 TXN1 ACTB FOXP1 RPS3 RGS10 GAS6 ADCY7 DNM2 P2RY12 PPP1R9B ATF4 RAP1B RHOB KLF2 CFL1 PTAFR HMOX1 GNAI2 TREX1 ARPC2 HNRNPK HNRNPU
7.32e-07	11	29	Amyloid-beta clearance	APOE MSR1 CD36 RAB5A LRPAP1 PICALM LRP1 RAB11B C5AR1 TREM2 CLTC
7.52e-07	240	3560	Organelle organization	WASF2 TUBB6 TUBB5 RAC1 BAX ARPC2 CDC42 RHOA ARPC5 RPL10 CAPZA2 VMP1 PFN1 PLEK AP3D1 TMED10 GFM2 LCP1 SH3BP1 NCKAP1L ATG3 TUBA1B COX7A2L AIF1 RPS14 CENPX NDUFB3 DCLRE1C SNAP23 TPM3 VCP CAPZB MAP7D1 RILPL2 ARPC3 RPL6 ARPC1B SEC13 ARHGAP17 RRP8 MAP1LC3B ANXA2 TMED3 RPSA ATXN2L DNM2 BRK1 RMI1 RPS27L RAB8B JMJD1C PPP1R9B PICALM RPS19 TUBA1C TMSB4X RPS10 RAB7B RHOB NPM1 TPM3-RS7 TMED9 TUBB2A NDUFS8 RPL…
7.52e-07	55	517	Negative regulation of transport	NDFIP1 ANXA5 TXN1 CD300A ARL6IP5 OAZ1 PKIG BST2 APOE SRI HMOX1 PEA15A GDI1 SNX3 RACK1 YWHAE SREBF2 TMBIM6 CD74 RGS2 LRPAP1 ERP29 CYFIP1 GAS6 CSK GNAI2 UCP2 P2RY12 CALM2 PICALM ATF4 PID1 TIFAB LGALS3 CTTNBP2NL YWHAQ RAB7 TNFRSF1B TNFRSF1A RAP1B CD36 SRGN ATG3 BIN1 CORO1A PTGER4 CCR2 CYP4F18 GNAS SDCBP RAB11FIP5 CD47 NR1H2 CALM1 CALM3
7.68e-07	32	225	Response to ketone	PTGER4 GNG2 CDK4 EIF4E P2RY6 FOSB CALR CYBA CYBB CALM3 ATP2B1 FOS CDKN1A DUSP1 NR3C1 RELA PCNA TLR2 FOXP1 MSN CBL GPI1 TXNIP PPP1R9B TSPO KLF2 PTAFR NPM1 ARPC2 HNRNPK GNAS HNRNPU
7.7e-07	106	1277	Biological adhesion	DUSP3 TNFAIP8L2 SYK BSG NDFIP1 ITGB1 IL6RA PLXND1 ILK NPTN CTNND1 TGFBI PLXNB2 LYN FES CD47 GM28635 RBPJ CCR2 RAC1 RHOA VSIR FAM49B PXN H2-AA NFKBID RPL29 RHOB LGALS1 H2-AB1 ITGB2 CD36 CALR CD33 CD44 HFE CTNNB1 SDC4 VMP1 XBP1 PRKAR1A SEMA4D ITGB5 APP HSP90AB1 DUSP1 AIF1 RELA PTPRJ CD63 NRP1 PTPRC RSU1 ITGA4 CD93 GNAS TLN1 CSF3R CORO1A RPS3 MSN FLNA GAS6 TGFBR2 RPSA DNM2 LGALS3BP P2RY12 RAP2B CD81…
7.72e-07	57	545	Cellular response to organic cyclic compound	GNG2 MEF2C CDK4 RHOA SIRT2 EIF4E CEBPA P2RY12 P2RY6 CALR CYBA CTNNB1 YWHAH ATP2B1 HSP90B1 DDX5 DAB2 APP ATP5O SOD1 NR4A1 HSP90AB1 PIM1 AIF1 NR3C1 ARHGDIA HSPA5 ACTB FOXP1 MSN ATP1A1 DNM2 ZBTB7A PPP1R9B HNRNPU ATF4 ZFP36L2 RAP1B FES KLF2 PTAFR NPM1 ARRB2 NR1H2 LGALS1 DDRGK1 PHB2 PER1 PTGES3 ARPC2 UBE2I NFKBIA HNRNPK PDIA3 GNAS UBE2L3 ZFP36
7.97e-07	44	372	Peptidyl-tyrosine modification	HCK IL6RA CBL LYN CD36 SEMA4D SYK CSF1R CLK1 PXN RAP2B PDGFB AXL PTPN6 CD44 NCF1 RACK1 PRKCD HCLS1 APP TREM2 CD74 NRP1 PTPRC EHD4 PTPN1 ARHGEF2 JAK1 TNFRSF1A GAS6 CSK CD81 SOCS3 FES ARRB2 APLP2 CTNND1 GM28635 IFNAR1 SH2B3 IRF1 ITGB1 CD300A PTGER4
8.19e-07	63	630	Positive regulation of cell development	PLXND1 PLXNB2 MEF2C SEMA4D TGIF1 RAC1 APOE CALR EIF4G2 RHOA GDI1 NFE2L2 TIMP2 NME2 APP BIN1 RELA NRP1 RGS2 HSPA5 SKIL TLR2 ARHGEF2 CAMK1 CYFIP1 ILK FLNA DNM2 P2RY12 LRP1 TSPO ARSB LYN ARF1 CCR2 CX3CR1 FES CFL1 MYADM CTNNB1 TREM2 C1QA PREX1 ARPC2 SIRT2 ATP6AP1 TNFRSF1B TYROBP TRIB1 CAMK1D HNRNPK ITGB1 ACTR3 VIM SLC25A4 RPL4 TRF SH3GLB1 EEF1A1 PICALM CCR5 CDC42 NPTN
8.43e-07	32	226	Positive regulation of cytoskeleton organization	ARPC2 ARPC5 PFN1 ARPC3 ARPC1B GMFG WIPF1 RAC1 BIN1 CFL1 RHOA SDC4 MYO1C PLEK GPR65 NCKAP1L CORO1B NRP1 ACTR3 PXN CYFIP1 CORO1A RPS3 FLNA BRK1 ARF1 FES ARPC4 NPM1 GRB2 HCK CD47
9.2e-07	105	1266	Cell adhesion	DUSP3 TNFAIP8L2 SYK BSG NDFIP1 ITGB1 IL6RA PLXND1 ILK NPTN CTNND1 TGFBI PLXNB2 LYN FES CD47 GM28635 RBPJ CCR2 RAC1 RHOA VSIR FAM49B PXN H2-AA NFKBID RPL29 RHOB LGALS1 H2-AB1 ITGB2 CD36 CALR CD33 CD44 HFE CTNNB1 SDC4 VMP1 XBP1 PRKAR1A SEMA4D ITGB5 APP DUSP1 AIF1 RELA PTPRJ CD63 NRP1 PTPRC RSU1 ITGA4 CD93 GNAS TLN1 CSF3R CORO1A RPS3 MSN FLNA TGFBR2 RPSA DNM2 LGALS3BP P2RY12 RAP2B CD81 LRP1 PPP1CA D…
9.54e-07	67	690	Regulation of growth	DUSP6 SEMA4D SEMA4A NRP1 NPM1 EIF4G2 CYBA RHOA GDI1 CXCL16 RACK1 DPYSL2 CDKN1A PIM1 PTPRJ RGS2 PPT1 MTPN FOXP1 CYFIP1 LAMTOR1 ILK GAS6 PPIB TGFBR2 DNM2 NDUFA13 LRP1 CREG1 SOCS3 ADAM10 CFL1 H3F3A MORF4L1 MNDAL IGFBP4 CD36 MEF2C CDK4 SGPL1 LGMN TKT APP SOD1 GNAS SERP1 SDCBP MYD88 RBPJ IRF8 SELENOP HTRA2 DDX3X IDH3G APOE XBP1 HNRNPK ACTR3 SLC25A4 RPL4 SH3GLB1 PPP1R9B PICALM PTGER4 CCR5 BST2 CD81
9.7e-07	135	1753	Proteolysis	SCPEP1 NCSTN PSMD4 PSMB4 CTSD UBC NEDD8 UBXN11 PSMB1 PSMA2 CTSZ CTSA H13 UBB LGMN CTSL SPCS1 CTSB PSMB5 PSME1 RBX1 HSP90AB1 PSMD13 CASP8 HSPA5 SPPL2A PSMA7 VCP CTSC PSMB10 ANXA2 CTSH TRIB1 SPCS2 RNF13 CTSS UBE2L3 ADRM1 FBXL5 WWP1 MINDY2 SERPINB6A PRCP PSMA5 DNAJB14 PSME2B UBE2D3 PSME2 UBA52 VPS28 HFE BAX SRGN SUMO3 NR4A1 CNDP2 EIF3F HERPUD1 ADAM10 TRIM25 PSMC3 APOE RPS6KA1 CD44 CTNNB1 RHOA SIRT2 …
9.76e-07	70	734	Regulation of MAPK cascade	DUSP3 GADD45B CCL9 DUSP6 DUSP1 CSF1R LTBR LAMTOR1 TRIB1 TAOK3 HMGB1 PSAP CDC42 SYK SOD1 PXN TRF PDGFB APOE PHB2 PTPN6 CD44 NCF1 TIMP2 ARRB1 PRKCD APP TREM2 STK38 MAP3K8 CD74 PTPRJ RASSF2 PTPN1 ERP29 RPS3 ILK ATP6AP2 GAS6 CSK GNAI2 ARL6IP5 CD81 LRP1 P2RY6 C5AR1 GPR183 ARRB2 PRMT1 CTNNB1 IGFBP4 FGD2 PTPRC TLR13 RAP1B GRB2 CD36 ATP6AP1 NRP1 RGS2 MYD88 LYN SH2B3 JUN XBP1 PER1 IL6RA CD300A MEF2C CDC42…
1.01e-06	20	101	Positive regulation of lymphocyte differentiation	SYK CCR2 H2-AA AXL VSIR XBP1 GAS6 RHOA ZMIZ1 CD83 AP3D1 NCKAP1L CD74 INPP5D PTPRC TGFBR2 NFKBIZ NFKBID H2-M3 IRF1
1.07e-06	25	151	Proton transmembrane transport	ATP5D ATP5A1 ATP5C1 ATP1A1 ATP5H TCIRG1 ATP6V1B2 SURF1 ATP5E COX7C ATP6AP1 ATP6V1E1 ATP5O ATP6V0C COX7A2L ATP5B COX4I1 ATP6V0B UCP2 ATP6V1G1 COX6A1 ATP6V1A COX5B SLC25A4 GM21987
1.07e-06	262	3974	Regulation of biosynthetic process	CYFIP1 TCF25 PSMC3 SPI1 APOE RPS9 CTNNB1 NFE2L2 RACK1 XBP1 PER1 ITM2B SUB1 RPS6KB2 RELA ITM2C SP3 NFATC2 SKIL MLF2 RRP8 RBM3 LYL1 RBPJ ATF4 TLR7 ZFP36 ZFP36L2 KLF13 JUN JUNB NFIC KLF2 NPM1 IRAK2 NR1H2 MORF4L1 HMGB1 SSBP4 SP140 CHCHD2 JUND RPL13A PRMT1 CD36 FOSB PHB2 HMOX1 MEF2C RHOA NEDD8 IKZF1 IRF1 FOS SEMA4D SREBF2 APP IFNAR2 NR4A1 RPS14 DDIT3 ATF6 PCNA EIF4E YBX1 CNBP FOXP1 TRIB1 MYD88 TRF PBX…
1.14e-06	6	7	Amyloid-beta clearance by transcytosis	RAB5A LRPAP1 PICALM LRP1 RAB11B CLTC
1.18e-06	36	277	Cellular response to oxidative stress	NFE2L2 SOD1 PRDX5 ATF4 CD36 PSAP SIRT2 AXL HMOX1 NCF1 RACK1 NME2 FOS PRKCD AIF1 RELA P4HB PCNA CST3 TXN1 PXN FOXP1 RPS3 DNM2 ARL6IP5 ATP13A2 MCL1 JUN RHOB KLF2 CFL1 HTRA2 CTNNB1 TREX1 GPX1 XBP1
1.19e-06	20	102	Positive regulation of reactive oxygen species metabolic process	TYROBP ITGB2 PDGFB CYBA PRKCD SOD1 CDKN1A AIF1 TGFBR2 GNAI2 DNM2 TSPO PID1 KLF2 GRB2 EIF5A CD36 NFE2L2 H2-M3 HSP90AB1
1.3e-06	27	174	Positive regulation of peptidase activity	PSME1 CASP8 PSME2B PSME2 BAX VCP RHOA ARRB1 VSIR RACK1 LGMN PRELID1 APP ANP32B RPS3 CTSH GRN ARL6IP5 NDUFA13 RPS27L ADRM1 LYN TANK DDRGK1 HTRA2 PICALM DDX3X
1.35e-06	139	1830	Positive regulation of macromolecule biosynthetic process	PSMC3 RPS9 CTNNB1 NFE2L2 XBP1 SUB1 RPS6KB2 RELA NFATC2 RBM3 ATF4 TLR7 JUN JUNB NFIC KLF2 NPM1 NR1H2 HMGB1 SSBP4 CHCHD2 JUND SPI1 FOSB MEF2C IRF1 SREBF2 APP NR4A1 DDIT3 ATF6 CNBP TRF PBX2 CEBPA RBPJ HNRNPU PCBP1 KLF13 PTGES3 KLF6 PDGFB RAC1 APOE RPS6KA1 EIF4G2 CDC42 CDK4 CCT4 RHOA ZMIZ1 HNRNPL CYBB ATF6B NCF1 PFN1 ARRB1 YWHAH NAMPT NME2 NFKBIA FOS HNRNPK RTRAF ARF4 DAB2 CCT5 MTDH EIF3E LITAF HCLS1…
1.38e-06	30	208	Regulation of symbiosis, encompassing mutualism through parasitism	IFITM3 ANXA2 IFITM2 GM45717 TRIM25 BST2 PSMC3 APOE PFN1 SNX3 DDX5 VAPA CD74 P4HB PPIB CHMP2A JUN CFL1 LGALS1 RAB7 CD36 HSPA8 STOM MYD88 IRF8 DDX3X ZFP36 GAPDH PPIA CCR5
1.43e-06	250	3770	Cellular protein modification process	UBA1 ADPRH HCK DUSP3 MAN2B1 CDK4 UBC NEDD8 UBE2I GADD45B GOLGA7 MAPKAPK2 CCL9 UBB DUSP6 SUMO3 RACK1 NMT1 PRKCD ZDHHC20 RBX1 STK38 PIM1 DUSP1 MAP3K8 NDFIP1 CSF1R RPS6KB2 RPN2 SERP1 IL6RA SDCBP PPT1 DDOST LFNG RPN1 LTBR LAMTOR1 ILK ANXA2 TRIB1 FKBP1A CBL BMP2K PKIG JMJD1C ENSA TRMT112 UBE2L3 PIK3CD WWP1 LYN MINDY2 DPM3 TAOK3 CTTNBP2NL MORF4L1 HMGB1 UBE2D3 PRKCG UBL5 GM20431 UBA52 PRMT1 ACTB ARRB2 D…
1.43e-06	250	3770	Protein modification process	UBA1 ADPRH HCK DUSP3 MAN2B1 CDK4 UBC NEDD8 UBE2I GADD45B GOLGA7 MAPKAPK2 CCL9 UBB DUSP6 SUMO3 RACK1 NMT1 PRKCD ZDHHC20 RBX1 STK38 PIM1 DUSP1 MAP3K8 NDFIP1 CSF1R RPS6KB2 RPN2 SERP1 IL6RA SDCBP PPT1 DDOST LFNG RPN1 LTBR LAMTOR1 ILK ANXA2 TRIB1 FKBP1A CBL BMP2K PKIG JMJD1C ENSA TRMT112 UBE2L3 PIK3CD WWP1 LYN MINDY2 DPM3 TAOK3 CTTNBP2NL MORF4L1 HMGB1 UBE2D3 PRKCG UBL5 GM20431 UBA52 PRMT1 ACTB ARRB2 D…
1.45e-06	27	175	Positive regulation of apoptotic signaling pathway	LTBR RPS3 PEA15A SERINC3 PRKCD BAX UBB RACK1 SOD1 DDIT3 MCL1 RPS7 HTRA2 TNFSF12 RAD9A CASP8 CTSC CTSH PPP2R1A ITM2C PTPRC PDIA3 SKIL SH3GLB1 PPP1CA ATPIF1 RPL26
1.45e-06	28	186	Negative regulation of cell activation	DUSP3 TNFAIP8L2 NDFIP1 LYN VSIR CD300A NFKBID PDGFB APOE HMOX1 HFE SDC4 PRKAR1A TYROBP GRN AXL CD37 SH2B3 PTPN6 IRF1 PRKCD CD74 INPP5D RHBDD3 CCR2 H2-M3 H2-AA H2-AB1
1.47e-06	19	94	Positive regulation of myeloid cell differentiation	FOS HMGB1 HCLS1 RUNX1 CD74 CASP8 JUN RAB7B FES PRMT1 ATP6AP1 NCKAP1L INPP5D GNAS TYROBP TRIB1 EVI2 EVI2B CSF1R
1.48e-06	53	501	Regulation of cell morphogenesis	CDC42 RHOA SEMA4D SEMA4A PLXND1 PLXNB2 RHOB RHOG PLEKHO1 YWHAH NRP1 RAC1 CALR CD44 EIF4G2 GDI1 DPYSL2 CSF1R CORO1B ARHGDIA SKIL CYFIP1 ILK MSN FLNA ARAP1 DNM2 LRP1 CDC42SE1 FES ADAM10 FMNL1 CFL1 MYADM PREX1 ARPC2 HEXB MYL12A PXN CORO1A MYL12B APOE HCK HNRNPK ST6GAL1 ACTR3 VIM CAPZB ALDOA RPL4 SH3GLB1 PICALM CCR5
1.5e-06	22	123	Leukocyte mediated cytotoxicity	H2-M3 H2-Q7 H2-K1 H2-T23 H2-Q6 H2-D1 FAM49B STX7 CORO1A LAMP1 ARRB2 CTSC CTSH VAV1 PTPN6 FCGR1 NCF1 HPRT PTPRC TYROBP B2M HSPA8
1.54e-06	34	256	Cell activation involved in immune response	SYK NDFIP1 LYN FES FCER1G CCR2 FOXP1 CD300A PTGER4 LGALS1 HMOX1 XBP1 LCP1 APP SNAP23 CORO1A LAMP1 CBL CD81 PTAFR TNFSF13 H2-M3 SLC11A1 PTPRC SEMA4A LFNG TYROBP NFKBIZ NFKBID TREX1 GPR183 HMGB1 YWHAZ IRF1
1.54e-06	126	1620	Ion transport	APOE ATP5D HFE FXYD5 PRELID1 SLC7A8 ATP5A1 ATP5C1 MCUB SLC6A6 SLCO2B1 ANXA2 ATP1B3 ATP1A1 ATP5H PICALM SELENOK ORAI1 SLC25A3 FLNA FTH1 SLC11A1 PTPRC STOM PLIN2 CLEC4B1 ARL6IP1 FKBP1A CD300A ARL6IP5 CTSS P2RY6 PDGFB TCIRG1 CD36 SRI BAX PSAP ATP6V1B2 CTNNB1 CLIC1 RHOA GLTP CYBB SURF1 ATP5E PLTP COX7C YWHAH ATP6AP1 ATP6V1E1 CALM3 ATP2B1 TCN2 SEC14L1 YWHAE VDAC2 PRKCD DPYSL2 ATP5O TMBIM6 NFKBIE ATP6V…
1.55e-06	98	1170	Chemical homeostasis	MYO5A CD52 TCIRG1 APOE HMOX2 HMOX1 ATP6AP1 ATP2B1 ROGDI NDFIP1 FTH1 SLC11A1 ANXA5 MCUB ATP1B3 ATP1A1 FBXL5 PTGER4 C3AR1 CMKLR1 SELENOK CCR2 C5AR1 CX3CR1 NR1H2 CCR5 CD36 TMBIM6 PTPRC CLEC4B1 FKBP1A CKB SRI CYBA HFE CALM3 AP3D1 RACK1 YWHAE NME2 SLC29A1 ATP5B SNX5 PPT1 NADK GNB1 TBXAS1 LAMTOR1 GAS6 RASA3 HERPUD1 ANXA2 CTSH TRF GNAI2 UCP2 GRN CALM2 ATP13A2 ATP6V1G1 PICALM LRP1 TSPO LYN MARCKSL1 ARF1 …
1.56e-06	29	198	Immune response-regulating cell surface receptor signaling pathway	DUSP3 SYK FYB CSK C3AR1 CMKLR1 LYN C5AR1 FCER1G CMTM3 LCP2 BAX FCGR1 NCKAP1L RELA PTPRJ PTPRC NFATC2 RPS3 CD81 FCGR4 PTPN6 MEF2C NFKBIZ NFKBID THEMIS2 H2-M3 CD300A CD47
1.63e-06	32	233	Negative regulation of cytokine production	NDFIP1 VSIR RAC1 AXL HMOX1 HFE ARRB1 HSP90AB1 GAS6 CSK TSPO CX3CR1 KLF2 PTPN6 PTPRC CD2AP CD83 ATP2B1 SRGN NCKAP1L SLC11A1 INPP5D TYROBP ADCY7 NPTN PTGER4 CMKLR1 ZFP36 ARRB2 CLEC4A2 TNFRSF1A BST2
1.66e-06	98	1172	Secretion	M6PR SYK SNAP23 ANXA5 SDF4 ARHGAP17 RAB8B LYN RAB11FIP5 CD14 FES HMGB1 RAB11B CD36 RALA CLEC4N CAMK2A FOXP1 CD300A PTGER4 CD300C2 FCER1G PRKCG APOE HCK HMOX1 HFE SDC4 RAB5A CALM3 PLEK TMED10 NISCH DPYSL2 SLC29A1 TREM2 AIF1 CD74 CSF1R SNX5 TLR2 NADK ERP29 CORO1A LAMP1 GAS6 ANXA2 GNAI2 UCP2 CHMP2A CBL P2RY12 ATP13A2 ENSA LRP1 TLR1 ARF1 TIFAB RAB31 PTAFR CD2AP RAB7 GLUD1 TNFRSF1B TNFRSF1A RAP1B TCIR…
1.67e-06	66	687	Blood vessel development	ANXA2 PRCP NRP1 RBPJ HMGB1 ITGB2 PDGFB HMOX1 CDC42 RHOA EMC10 CYBB NFE2L2 XBP1 SYK MTDH SAT1 ATP5B ITGB1 IL6RA SEMA4A JAK1 PLXND1 PKM TGFBR2 LYL1 EPN1 TGFBI RNH1 CX3CR1 JUN RHOB KLF2 ANG TNFSF12 APOE BAX SPI1 MEF2C CTNNB1 ZMIZ1 SGPL1 DDIT3 CASP8 B4GALT1 WASF2 SNX17 PXN DCTN5 FLNA HPGD CTSH DNM2 C3AR1 CCR2 C5AR1 TREX1 JUNB SOCS3 GPX1 CD36 H2-M3 NR4A1 TNFRSF1A BTG1 PTGER4
1.68e-06	23	134	Positive regulation of adaptive immune response	H2-M3 IL6RA H2-Q7 H2-K1 H2-T23 H2-Q6 H2-D1 CCR2 FAM49B H2-AB1 STX7 CD81 B2M TNFSF13 FCGR1 SLC11A1 PTPRC NFKBIZ NFKBID FCER1G HSPA8 CD74 IRF1
1.68e-06	59	587	Positive regulation of transferase activity	GADD45B MAP3K8 IL6RA TAOK3 TRIB1 ARRB2 DAZAP2 SYK SOD1 PXN TGFBR2 TRF NPM1 PTGES3 PDGFB LCP2 CCT4 RHOA RPLP1 UBE2I TAB2 NCF1 SDC4 ARRB1 SERINC1 PRKCD NCKAP1L CDKN1A HSP90AB1 CD74 CSF1R RASSF2 PTPN1 ERP29 CAMK1 RPS3 ILK GAS6 CSK CD81 RPS2 HMGB1 FGD2 RAC1 CDC42 CTNNB1 SLC11A1 PTPRC SH3GLB1 HMGN1 LYN DDX3X HNRNPA2B1 PIM1 CD300A UBE2L3 ANG MEF2C TLR1
1.69e-06	63	644	Regulation of cellular response to stress	DUSP3 XBP1 DEK LTBR RPS3 PSAP SERINC3 TRF IER3 BAX CD44 CDC42 PTTG1IP GADD45B ATF6B NFE2L2 NCF1 RACK1 NAMPT DDX5 PRKCD NUDT16L1 APP SOD1 TMBIM6 DUSP1 CD74 P4HB ATF6 RASSF2 PCNA PTPN1 TXN1 FOXP1 HERPUD1 ARL6IP5 MCL1 LRP1 LYN ATF4 YPEL3 TAOK3 CHCHD2 PRKCG PRMT1 FGD2 RAD9A NPM1 CD36 CTNNB1 SYK HNRNPK SKIL ERP29 MYD88 RPL26 GPX1 HMGB1 H2-M3 PER1 TPT1 HSPA5 CDC42SE1
1.7e-06	45	396	Cytokine-mediated signaling pathway	CCL9 IFNGR1 IFNAR1 IFNAR2 IFITM3 IL6RA IL10RA IRAK2 IFITM2 GM21970 GM45717 CD74 CSF1R PTPRC PDGFB SPI1 AXL CDIP1 CD44 CDC37 NFKBIA SYK HSP90AB1 TREM2 RELA SAMHD1 JAK1 TNFRSF1B CSF3R IRF5 TNFRSF1A ILK GAS6 MYD88 CEBPA SH2B3 CCR2 CX3CR1 CSF2RA CCR5 IRF1 FKBP1A TREX1 FCER1G PTPN6
1.71e-06	78	865	Regulation of secretion	SYK ANXA5 RAB8B LYN CD14 FES HMGB1 RALA CLEC4N CAMK2A CD300A PTGER4 CD300C2 FCER1G PRKCG APOE HMOX1 HFE SDC4 RAB5A CALM3 DPYSL2 TREM2 AIF1 CD74 CSF1R SNX5 TLR2 NADK ERP29 LAMP1 GAS6 GNAI2 UCP2 CHMP2A P2RY12 ATP13A2 ENSA LRP1 TLR1 ARF1 TIFAB PTAFR CD2AP RAB7 GLUD1 TNFRSF1B TNFRSF1A RAP1B TCIRG1 SRI MEF2C CYBA ARRB1 ATP6AP1 SRGN XBP1 IFNAR1 TMBIM6 GNAS SERP1 MAP1LC3B RHBDD3 SELENOK CCR2 NR1H2 CD36 …
1.75e-06	28	188	Receptor metabolic process	LAMTOR1 ANXA2 DNM2 CD36 SYK ITGB1 CD81 FCER1G APOE RAB5A ARRB1 HNRNPK CD63 PTPN1 LRPAP1 SNX1 ARAP1 PICALM ARF1 RAB31 GRB2 ARRB2 LGMN RAB11B SIRT2 SDCBP SH3GLB1 CLTC
1.77e-06	32	234	Positive regulation of innate immune response	MAPKAPK2 TLR13 TLR7 TLR1 CD14 HMGB1 CD74 NFKBIA CD36 CYBA SEC14L1 RELA IFI211 TLR2 LAMP1 MYD88 UNC93B1 TIFA IRAK2 IFI204 IFI207 MNDAL VAV1 H2-M3 IRF1 PIK3AP1 LYN RAB7B ARRB2 CD300A RPS19 H2-T23
1.78e-06	49	450	Proteasomal protein catabolic process	PSMD4 PSMB4 UBXN11 PSMB1 PSMA2 PSMB5 PSME1 RBX1 HSP90AB1 HSPA5 PSMA7 VCP PSMB10 TRIB1 FBXL5 WWP1 PSMA5 DNAJB14 PSME2B PSME2 HFE UBE2D3 TRIM25 PSMC3 APOE CTNNB1 SIRT2 NFE2L2 ARRB1 H13 UBB HSP90B1 RACK1 DAB2 DERL1 DDIT3 HERPUD1 TMUB2 ARRB2 CD2AP GPX1 DDRGK1 AUP1 TREM2 PRKCG UBE2I RNF187 SDCBP NRROS
1.97e-06	26	167	Regulation of lymphocyte differentiation	SYK NDFIP1 CCR2 H2-AA NFKBID AXL VSIR XBP1 PRELID1 GAS6 CLPTM1 PTPN6 RHOA ZMIZ1 CD83 IRF1 AP3D1 NCKAP1L CD74 INPP5D PTPRC TGFBR2 NFKBIZ ADRM1 ZFP36L2 H2-M3
1.98e-06	105	1288	Cytoskeleton organization	WASF2 TUBB6 TUBB5 RAC1 ARPC2 CDC42 RHOA ARPC5 CAPZA2 PFN1 PLEK LCP1 SH3BP1 NCKAP1L TUBA1B AIF1 TPM3 VCP CAPZB MAP7D1 ARPC3 ARPC1B ARHGAP17 BRK1 PPP1R9B TUBA1C TMSB4X RHOB NPM1 TPM3-RS7 TUBB2A GMFG RHOG WIPF1 TMSB10 CALR NISCH DPYSL2 BIN1 TRF PTGER4 FES CFL1 ACTG1 MARCKS CHMP1A FLII CNP CTNNB1 RALA SDC4 MYO1C ARRB1 HSP90B1 GPR65 PRKCD ITGB5 HCLS1 CORO1B SBDS NRP1 ACTR3 VIM PTPN1 ARHGEF2 SDCBP TLN1…
2.02e-06	37	296	Nucleoside monophosphate metabolic process	ATP5D COX7C SDHA NDUFS6 COX7A2L ATP5A1 HPRT UQCRC1 ATP5C1 COX4I1 PKM ATP5H GPI1 GAPDH NDUFS8 UQCRH ALDOA VCP ENO1 ATP6V1B2 NDUFS2 HSPA8 SURF1 ATP5E NDUFB9 ATP5O ATP5B NDUFC2 ZBTB7A PID1 ATP6V1A ATPIF1 RHOA TREM2 EIF6 TSPO TREX1
2.14e-06	11	32	Arp2/3 complex-mediated actin nucleation	ARPC2 ARPC5 ARPC3 ARPC1B GMFG CORO1B ACTR3 CYFIP1 BRK1 ARF1 ARPC4
2.2e-06	53	508	Positive regulation of MAPK cascade	GADD45B CCL9 CSF1R LTBR LAMTOR1 TAOK3 HMGB1 PSAP CDC42 SYK SOD1 PXN TRF PDGFB APOE PHB2 CD44 NCF1 TIMP2 ARRB1 APP TREM2 MAP3K8 CD74 RASSF2 ERP29 RPS3 ILK GAS6 CSK GNAI2 ARL6IP5 CD81 LRP1 P2RY6 C5AR1 GPR183 ARRB2 PRMT1 CTNNB1 IGFBP4 FGD2 PTPRC RAP1B CD36 ATP6AP1 NRP1 PTPN1 MYD88 JUN PRKCD IL6RA MEF2C
2.22e-06	256	3901	Regulation of cellular biosynthetic process	CYFIP1 TCF25 PSMC3 SPI1 RPS9 CTNNB1 NFE2L2 RACK1 XBP1 PER1 ITM2B SUB1 RPS6KB2 RELA ITM2C SP3 NFATC2 SKIL MLF2 RRP8 RBM3 LYL1 RBPJ ATF4 TLR7 ZFP36 ZFP36L2 KLF13 JUN JUNB NFIC KLF2 NPM1 IRAK2 NR1H2 MORF4L1 HMGB1 SSBP4 SP140 CHCHD2 JUND RPL13A PRMT1 CD36 FOSB PHB2 HMOX1 MEF2C RHOA NEDD8 IKZF1 IRF1 FOS SEMA4D SREBF2 APP IFNAR2 NR4A1 RPS14 DDIT3 ATF6 PCNA EIF4E YBX1 CNBP FOXP1 TRIB1 MYD88 TRF PBX2 CEB…
2.23e-06	21	116	Erythrocyte differentiation	SPI1 IKZF1 NCKAP1L PTBP3 ZBTB7A SH2B3 ATPIF1 PRMT1 SP3 DNASE2A TMEM14C HCLS1 RPS14 INPP5D LMO2 LYN KLF13 KLF2 B2M RPS19 ZFP36
2.24e-06	44	387	Regulation of multi-organism process	IFITM3 ANXA2 IFITM2 GM45717 TRIM25 LY86 BST2 PSMC3 APOE CALR CYBA SIRT2 PFN1 SNX3 DDX5 SEC14L1 VAPA CD74 P4HB ARHGDIB PPIB TRIB1 CHMP2A JUN CFL1 PTAFR LGALS1 RAB7 HPGDS CD37 CD36 PPP2R1A HSPA8 STOM B4GALT1 MYD88 IRF8 SELENOK DDX3X ZFP36 GAPDH PPIA CCR5 FOXP1
2.24e-06	13	46	Glial cell activation	CTSC NAMPT APP TLR2 TLR7 TREM2 C1QA C5AR1 TYROBP JUN TLR1 CX3CR1 AIF1
2.3e-06	92	1087	Circulatory system development	DUSP6 ANXA2 TGFBR2 PRCP NRP1 RBPJ CTNNB1 ARRB2 HMGB1 ITGB2 PDGFB SRI CALR HMOX1 MEF2C EIF4G2 CDC42 RHOA EMC10 CYBB TAB2 NFE2L2 XBP1 SYK MTDH PIM1 SAT1 ATP5B ITGB1 RGS2 PCNA NFATC2 IL6RA SEMA4A JAK1 FOXP1 PLXND1 PKM NFATC1 LYL1 EPN1 TGFBI RNH1 CX3CR1 JUN RHOB KLF2 IFITM2 ANG TNFSF12 APOE BAX TNFRSF1B TNFRSF1A SPI1 ZMIZ1 AP1B1 SGPL1 PRKAR1A NDUFS6 CDKN1A ZFAND5 DDIT3 CASP8 ANP32B B4GALT1 WASF2 SNX1…
2.32e-06	32	237	Regulation of protein binding	ANXA2 MEF2C CDC42 LFNG ACTB PLXND1 PDGFB CD36 APOE BAX HFE CTSZ DAB2 DERL1 APP TMBIM6 HSP90AB1 ITGA4 LRPAP1 CAMK1 LRP1 LGALS3 ARRB2 B2M APLP2 ARRB1 HERPUD1 HNRNPK ACTR3 MAP1LC3B FKBP1A HSPA5
2.54e-06	22	127	Positive regulation of protein polymerization	ARPC2 ARPC5 ARPC3 ARPC1B GMFG WIPF1 RAC1 BIN1 RHOA MYO1C PFN1 NCKAP1L CORO1B ACTR3 CYFIP1 CORO1A RPS3 BRK1 ARF1 FES ARPC4 GRB2
2.66e-06	28	192	Cellular response to metal ion	ANXA5 FOSB HMOX1 MEF2C FOS ADCY7 CEBPA JUN JUNB JUND CALR RASA4 HFE CYBB NCF1 LGMN APP SOD1 HSPA5 ATP13A2 TSPO ATF4 B2M UBE2D3 NCSTN NFE2L2 TRF ALOX5AP
2.76e-06	40	338	Protein localization to cell periphery	ADAM10 GOLGA7 FYB ANXA2 RAB8B RAC1 FCER1G STX7 RACK1 DAB2 BSG TREM2 ITGB1 TMEM59 ACTB TNFRSF1A FLNA GAS6 CSK ATP1B3 CD81 TSPAN14 PPP1R9B PICALM LRP1 TMEM88 PID1 LGALS3 RAB31 MYADM RHOG MYL12A RER1 RILPL2 MYO5A CAMK2A ACTR3 SNAP23 CLTC SEC13
2.91e-06	22	128	Positive regulation of adaptive immune response based on somatic recombination of immune receptors built from immunoglobulin superfamily domains	H2-M3 IL6RA H2-Q7 H2-K1 H2-T23 H2-Q6 H2-D1 CCR2 FAM49B H2-AB1 STX7 CD81 B2M TNFSF13 FCGR1 SLC11A1 PTPRC NFKBIZ NFKBID FCER1G HSPA8 IRF1
2.92e-06	13	47	Actin nucleation	ARPC2 ARPC5 ARPC3 ARPC1B GMFG WIPF1 CORO1B ACTR3 CYFIP1 CORO1A BRK1 ARF1 ARPC4
3.12e-06	29	205	Production of molecular mediator of immune response	NDFIP1 VSIR CD74 FCER1G H2-AB1 HMOX1 HFE XBP1 PTPRC TLR2 CD81 B2M TNFSF13 TNFRSF1B TREX1 TCIRG1 KDELR1 CD36 TMBIM6 SLC11A1 SAMHD1 FOXP1 CD37 GAS6 CCR2 H2-M3 GPI1 H2-T23 BST2
3.15e-06	44	392	Ameboidal-type cell migration	SGPL1 SEMA4D SEMA4A PLXND1 PRCP NRP1 HMGB1 ITGB2 PDGFB APOE CALR HMOX1 MEF2C RHOA NFE2L2 PFN1 LGMN SH3BP1 CORO1B ATP5B ATP5A1 ITGA4 PXN ARHGDIB P2RY12 ARSB RHOB RAC1 SDC4 ZFAND5 ITGB1 WASF2 ILK CTSH TGFBR2 JUN CFL1 GPX1 NR4A1 CD63 ACTR3 SRGAP2 GPI1 FOXP1
3.32e-06	22	129	Positive regulation of inflammatory response	GPSM3 CD47 CTSC PTGER4 CCR2 NFKBIA APP TLR2 NFKBIZ ALOX5AP TREM2 C1QA CTSS FCGR1 TNFRSF1A MYD88 CEBPA CD81 FCER1G RPS19 H2-T23 CCR5
3.33e-06	33	253	Leukocyte activation involved in immune response	SYK NDFIP1 LYN FES FCER1G CCR2 FOXP1 CD300A PTGER4 LGALS1 HMOX1 XBP1 LCP1 SNAP23 CORO1A LAMP1 CBL CD81 PTAFR TNFSF13 H2-M3 SLC11A1 PTPRC SEMA4A LFNG TYROBP NFKBIZ NFKBID TREX1 GPR183 HMGB1 YWHAZ IRF1
3.33e-06	47	433	Regulation of intracellular transport	SYK ANXA2 LYN FES MYO1C CAMK2A TXN1 CAMK1 CD300A OAZ1 PKIG FCER1G PRKCG HMOX1 CDC42 GDI1 RAB5A CALM3 SNX3 YWHAE PRKCD LCP1 DAB2 HCLS1 PTPN1 ANP32B TOMM7 MSN FLNA LAMP1 GAS6 CD81 ARF1 ATPIF1 RAP1B USE1 CD36 STOM IFI27 RAB11B ARPC2 XBP1 ACTR3 SH3GLB1 PICALM WIPF1 ATP13A2
3.33e-06	67	716	Regulation of protein kinase activity	GADD45B DUSP1 MAP3K8 IL6RA TRIB1 CBL PKIG TAOK3 ACTB ARRB2 DAZAP2 CDC37 SYK SOD1 CDKN1A PTPRC PXN TGFBR2 TRF RAP2B NPM1 PDGFB LCP2 APOE RHOA RPLP1 TAB2 NCF1 SDC4 ARRB1 DUSP6 RACK1 PRKAR1A RTRAF PRKCD NCKAP1L HSP90AB1 STK38 CD74 CSF1R PTPRJ RASSF2 PTPN1 ERP29 CAMK1 RPS3 ILK GAS6 CSK CD81 HMGB1 APP FGD2 APLP2 C5AR1 DUSP3 PTPN6 SLC11A1 RGS2 LYN SH2B3 DDX3X PIM1 CD300A ANG MEF2C TLR1
3.41e-06	26	172	Activation of innate immune response	MAPKAPK2 TLR13 TLR7 TLR1 CD14 HMGB1 NFKBIA CD36 CYBA SEC14L1 RELA IFI211 TLR2 MYD88 UNC93B1 TIFA IRAK2 IFI204 IFI207 MNDAL IRF1 PIK3AP1 LYN RAB7B ARRB2 CD300A
3.72e-06	19	100	Toll-like receptor signaling pathway	MAPKAPK2 TLR13 TLR7 TLR1 CD14 NFKBIA HMGB1 CD36 CYBA TLR2 MYD88 UNC93B1 IRAK2 IRF1 PIK3AP1 LYN RAB7B ARRB2 CD300A
3.75e-06	15	64	Positive regulation of alpha-beta T cell activation	SYK IL6RA CCR2 H2-AB1 TGFBR2 CD81 RHOA CD83 AP3D1 NCKAP1L PTPRC NFKBIZ NFKBID H2-T23 IRF1
3.75e-06	15	64	Positive regulation of phagocytosis	CD47 FCER1G CD36 CYBA GAS6 DNM2 CAMK1D LRP1 SOD1 PTPRC CALR FCGR1 NCKAP1L SLC11A1 HSPA8
3.78e-06	72	793	Regulation of kinase activity	GADD45B DUSP1 MAP3K8 IL6RA TRIB1 CBL PKIG TAOK3 ACTB ARRB2 DAZAP2 CDC37 SYK SOD1 CDKN1A PTPRC PXN TGFBR2 TRF RAP2B NPM1 PDGFB LCP2 APOE RHOA RPLP1 TAB2 NCF1 SDC4 ARRB1 DUSP6 RACK1 PRKAR1A RTRAF PRKCD NCKAP1L HSP90AB1 STK38 CD74 CSF1R PTPRJ RASSF2 PTPN1 ERP29 CAMK1 RPS3 ILK GAS6 CSK CD81 HNRNPU SOCS3 HMGB1 APP FGD2 APLP2 C5AR1 RAC1 DUSP3 PTPN6 CDC42 SLC11A1 RGS2 SH3GLB1 LYN SH2B3 DDX3X PIM1 CD300A…
3.9e-06	14	56	Neuroinflammatory response	CTSC NAMPT APP TLR2 TLR7 TREM2 TNFRSF1B C1QA C5AR1 TYROBP JUN TLR1 CX3CR1 AIF1
3.9e-06	59	603	Negative regulation of protein modification process	DUSP3 DUSP6 DUSP1 CBL PKIG ENSA ACTB GADD45B YWHAE SEMA4D CDKN1A RELA PTPRC FKBP1A CTDSP2 SPI1 APOE PTPN6 CTNNB1 ARRB1 RACK1 PRKAR1A RTRAF PRKCD NCKAP1L IVNS1ABP STK38 PTPRJ RASSF2 PTPN1 TMEM59 RPS3 ILK CSK TRIB1 GNAI2 PPP1R9B PID1 SOCS3 ARRB2 TAOK3 RPS7 PHACTR2 MYADM PRKCG VPS28 BAX SIRT2 RGS2 TSPO LYN SH2B3 JUN IRF1 XBP1 PER1 CD300A NPM1 CDC42SE1
3.98e-06	18	91	Regulation of leukocyte apoptotic process	LYN TSC22D3 NFKBID FCER1G CCR5 AXL PRELID1 HCLS1 GAS6 PIK3CD LGALS3 BAX CASP8 MEF2C CD74 DOCK8 ST6GAL1 FOXP1
4.14e-06	29	208	Regulation of chemotaxis	SEMA4D SEMA4A GPSM3 CMKLR1 CD74 NRP1 CCR2 PDGFB RAC1 CALR LGMN PLA2G7 DUSP1 AIF1 CORO1B GAS6 P2RY12 CAMK1D LYN GPR183 ADAM10 TREM2 NCKAP1L MPP1 C3AR1 C5AR1 DUSP3 ST6GAL1 HMGB1
4.26e-06	45	410	Positive regulation of catabolic process	NDFIP1 TRIB1 OAZ1 WWP1 ZFP36 ZFP36L2 HMGB1 CDC37 SUMO3 RHBDD3 PSMC3 APOE BAX PTTG1IP SIRT2 VSIR RACK1 BTG2 PRKCD DAB2 MTDH RBX1 PTPN1 VCP TNFRSF1B TMEM59 TOMM7 CTSC MSN HERPUD1 SNX1 NDUFA13 CD81 LRP1 ATPIF1 DDRGK1 RAB7 TNFSF12 VPS28 HMOX1 TREM2 SH3GLB1 FBXL5 XBP1 DDIT3
4.3e-06	71	781	Regulation of secretion by cell	SYK ANXA5 RAB8B LYN CD14 FES HMGB1 RALA CLEC4N CAMK2A CD300A PTGER4 CD300C2 FCER1G PRKCG APOE HMOX1 HFE SDC4 RAB5A CALM3 DPYSL2 TREM2 AIF1 CSF1R TLR2 NADK ERP29 LAMP1 GAS6 GNAI2 UCP2 CHMP2A P2RY12 ATP13A2 ENSA LRP1 TLR1 ARF1 PTAFR CD2AP RAB7 GLUD1 TNFRSF1B TNFRSF1A RAP1B TCIRG1 SRI MEF2C ARRB1 ATP6AP1 SRGN IFNAR1 TMBIM6 GNAS SERP1 RHBDD3 SELENOK CCR2 NR1H2 CD36 SNAP23 SDCBP MYO5A GPI1 RAB11FIP5 G…
4.4e-06	87	1026	Growth	PSAP DUSP6 SEMA4D SEMA4A ANXA2 NRP1 NPM1 EIF4G2 CYBA CTNNB1 RHOA GDI1 CXCL16 RACK1 DPYSL2 CDKN1A PIM1 PTPRJ RGS2 ITGA4 GNAS PPT1 MTPN FOXP1 CYFIP1 LAMTOR1 ILK GAS6 PPIB TGFBR2 DNM2 NDUFA13 EMP3 LRP1 CREG1 SOCS3 ADAM10 CFL1 H3F3A MORF4L1 MNDAL IGFBP4 APP ITGB1 CD36 MEF2C CDK4 ZMIZ1 H3F3B SGPL1 PRKAR1A LGMN NDUFS6 TKT SOD1 HSP90AB1 SBDS SERP1 SDCBP MYD88 RMI1 CD81 RBPJ EIF4H IRF8 TAF10 RPL29 KLF2 G…
5.15e-06	30	222	Cellular response to inorganic substance	ANXA5 FOSB HMOX1 MEF2C FOS ADCY7 CEBPA JUN JUNB JUND CALR RASA4 HFE CYBB NCF1 LGMN APP SOD1 HSPA5 DNM2 ATP13A2 TSPO ATF4 B2M UBE2D3 NCSTN NFE2L2 TREX1 TRF ALOX5AP
5.16e-06	87	1030	Regulation of cell development	SEMA4D SEMA4A PLXND1 PLXNB2 MEF2C RHOA YWHAH APP NRP1 P2RY12 TGIF1 H2-K1 H2-D1 RAC1 APOE CALR EIF4G2 GDI1 NFE2L2 CTSZ TIMP2 NME2 DPYSL2 BIN1 CAMK2A RELA ITM2C RGS2 HSPA5 SKIL TLR2 ARHGEF2 SKI FOXP1 CAMK1 TNFRSF1A CYFIP1 ILK FLNA DNM2 GRN CAMK1D PREX1 LRP1 TSPO ARSB LYN ARF1 CCR2 GPR183 CX3CR1 FES ADAM10 CFL1 LGALS1 MYADM CTNNB1 TREM2 VIM TYROBP C1QA C5AR1 B2M ARPC2 PPP2R1A SIRT2 ATP6AP1 EIF4E TNF…
5.6e-06	67	727	Inorganic cation transmembrane transport	ATP5D HFE FXYD5 ATP5A1 ATP5C1 MCUB ATP1B3 ATP1A1 ATP5H PICALM PTPRC STOM CLEC4B1 FKBP1A TCIRG1 SRI ATP6V1B2 SURF1 ATP5E COX7C YWHAH ATP6AP1 ATP6V1E1 CALM3 ATP2B1 YWHAE ATP5O ATP6V0C COX7A2L CD63 ATP5B SLC11A1 ANXA5 FLNA GAS6 RASA3 COX4I1 ANXA2 TRF DNM2 ATP6V0B UCP2 P2RY12 CALM2 ATP6V1G1 COX6A1 LYN ARF1 P2RY6 ORAI1 TMEM37 ATP6V1A COX5B AHNAK CCR5 PTPN6 CORO1A BAX CYBA TREM2 BIN1 DDIT3 MYO5A DBI SL…
5.63e-06	32	247	Regulation of cellular protein catabolic process	PSME1 HSP90AB1 ANXA2 TRIB1 PSME2B PSME2 HFE SUMO3 PSMC3 APOE PTTG1IP ATRAID SIRT2 UBB RACK1 DAB2 RBX1 VCP CTSC MSN HERPUD1 ATP13A2 CD81 LRP1 ATPIF1 RPS7 GPX1 DDRGK1 TREM2 FBXL5 PRKCG SDCBP
5.68e-06	8	17	Response to interleukin-7	HNRNPH1 LSP1 P4HB ATP5B PDIA3 YBX1 ENO1 HMGB1
5.68e-06	8	17	Cellular response to interleukin-7	HNRNPH1 LSP1 P4HB ATP5B PDIA3 YBX1 ENO1 HMGB1
5.76e-06	21	123	Positive regulation of translation	RPS9 RPS6KB2 RBM3 EIF4G2 CDK4 RHOA HNRNPL EIF3E VIM RPS4X EEF2 RPS27L PCBP1 PTAFR EIF5A EIF6 SERP1 DDX3X RPS3A1 NPM1 RPL26
6.07e-06	29	212	Positive regulation of protein catabolic process	NDFIP1 TRIB1 OAZ1 WWP1 SUMO3 RHBDD3 PSMC3 APOE PTTG1IP SIRT2 RACK1 DAB2 RBX1 VCP TNFRSF1B CTSC MSN HERPUD1 SNX1 NDUFA13 CD81 LRP1 ATPIF1 DDRGK1 RAB7 TNFSF12 VPS28 TREM2 FBXL5
6.23e-06	22	134	B cell differentiation	SYK LGALS1 H2-AB1 XBP1 TPD52 IRF2BP2 BAX TCIRG1 PTPN6 NCKAP1L INPP5D PTPRC DCLRE1C SP3 LFNG FOXP1 CMTM7 LYL1 ZBTB7A RBPJ ZFP36L2 GPR183
6.42e-06	84	989	Organophosphate metabolic process	ATP5D COX7C SDHA NDUFS6 COX7A2L ATP5A1 TALDO1 HPRT PFKFB4 UQCRC1 ATP5C1 PFKFB3 SAMHD1 COX4I1 PKM ATP5H GPI1 PIK3CD DPM3 SOCS3 GAPDH NDUFS8 UQCRH GM20671 ALDOA NAMPT SGPP1 VCP PLA2G15 LPCAT2 SH3GLB1 ENO1 PDGFB ATP6V1B2 CNP RHOA NDUFS2 HSPA8 SURF1 ATP5E SERINC3 SERINC1 PLEK HINT1 NME2 PRKCD TKT NDUFB9 ATP5O PLA2G7 ATP5B INPP5D IDH3B NADK NDUFC2 ADCY7 ABHD12 ACAT1 ZBTB7A PIP4P1 CD81 PIGS PID1 ARF1 P…
6.42e-06	18	94	Regulation of alpha-beta T cell activation	SYK IL6RA CCR2 VSIR H2-AB1 HFE TGFBR2 CD81 RHOA CD83 IRF1 AP3D1 NCKAP1L PTPRC NFKBIZ NFKBID CD300A H2-T23
6.79e-06	15	67	Membrane invagination	RAC1 CD36 TREM2 RHOA SNX3 SH3BP1 CHMP2A MSR1 ARF1 FCGR1 NCKAP1L AIF1 FCER1G CD300A CDC42

## Sheet: 2 vs 0_Upregulated
Enrichment FDR	Genes in list	Total genes	Functional Category	Genes
2.29e-13	69	2566	Anatomical structure morphogenesis	NRCAM NEB TNIK AUTS2 SLIT2 NEDD4 ASXL3 TTN PLXNB1 PTPRB FN1 NFASC EGF PTPRD RORB MYO16 RELN SLIT3 KNDC1 ROBO1 LAMA3 FBN2 PDGFRB FBN1 COL11A1 FLT1 TENM3 ANK2 DNM3 ITGA1 DMD GJA1 CACNA1C FREM1 NRXN3 BCR CDH23 APOB PRKDC DAB1 FANCD2 PCDH15 NTRK3 CECR2 HEG1 NFIB DNAH11 ADARB1 DST LRP2 ADAMTS9 RYR1 LAMA1 DYSF FRAS1 TANC1 PTPRQ TBC1D32 KDM5B COL27A1 TET1 DYNC2H1 PREX2 KALRN ANK3 MYO18B ARHGEF18 ITPR1 S…
2.51e-13	96	4627	System development	PTPRD NRCAM PRKDC NEB TNIK ADGRL2 AUTS2 SLIT2 NEDD4 SOX5 ASXL3 TTN NAV2 PLXNB1 NTRK3 DUXF3 HEG1 RELN PTPRB FN1 NFASC FBN1 MEIS2 EGF LAMA1 RORB MYO16 PKHD1 SLIT3 KNDC1 MCM3AP VWF CDH23 ARNT2 MYH11 PTPRK ROBO1 FBN2 PDGFRB PFKFB1 CPS1 USH2A LRP2 DAB1 CIT FLT1 TENM3 ANK2 DNM3 BRCA2 KDM5B ITGA1 DMD GJA1 CACNA1C PCDH15 FREM1 NRXN3 ADGRV1 MYH15 BCR APOB COL11A1 PLEKHA5 FANCD2 TBC1D32 DYNC2H1 KCP CECR2 L…
4.27e-12	62	2299	Nervous system development	PTPRD NRCAM TNIK ADGRL2 AUTS2 SLIT2 NEDD4 NAV2 PLXNB1 NTRK3 DUXF3 RELN FN1 NFASC EGF LAMA1 RORB MYO16 SLIT3 KNDC1 VWF CDH23 ARNT2 PTPRK ROBO1 LRP2 DAB1 TENM3 ANK2 DNM3 SOX5 ITGA1 DMD GJA1 USH2A BCR PRKDC FANCD2 TBC1D32 DYNC2H1 PCDH15 NRXN3 CECR2 NFIB DNAH11 ADARB1 APOB DNAH5 CSMD3 DST PTPRQ BRCA2 PREX2 SORL1 TTN HYDIN KALRN ADGRV1 ANK3 SCN2A ITPR1 SYNE1
2.22e-11	47	1453	Plasma membrane bounded cell projection organization	CFAP54 NRCAM DNAH5 TNIK AUTS2 SLIT2 NEDD4 DNAH8 TBC1D32 DNAH7B DYNC2H1 PLXNB1 NTRK3 DNAH7A FN1 NFASC PTPRD LAMA1 MYO16 RELN SLIT3 KNDC1 CDH23 PTPRK ROBO1 DNM3 ITGA1 DMD GJA1 DAB1 PCDH15 NFIB TTLL5 ADARB1 CSMD3 DST LRP2 TANC1 PKHD1 PREX2 HYDIN KALRN ADGRV1 ANK3 CECR2 SYNE1 ITPR1
4.13e-11	47	1487	Cell projection organization	CFAP54 NRCAM DNAH5 TNIK AUTS2 SLIT2 NEDD4 DNAH8 TBC1D32 DNAH7B DYNC2H1 PLXNB1 NTRK3 DNAH7A FN1 NFASC PTPRD LAMA1 MYO16 RELN SLIT3 KNDC1 CDH23 PTPRK ROBO1 DNM3 ITGA1 DMD GJA1 DAB1 PCDH15 NFIB TTLL5 ADARB1 CSMD3 DST LRP2 TANC1 PKHD1 PREX2 HYDIN KALRN ADGRV1 ANK3 CECR2 SYNE1 ITPR1
1.2e-10	59	2307	Cell development	NRCAM NEB TNIK AUTS2 SLIT2 NEDD4 TTN PLXNB1 NTRK3 FN1 NFASC FBN1 PTPRD LAMA1 RORB MYO16 RELN SLIT3 KNDC1 CDH23 MYH11 PTPRK ROBO1 TENM3 DNM3 ITGA1 DMD GJA1 DAB1 DYSF PCDH15 HEG1 NFIB TTLL5 ADARB1 CSMD3 PRKDC DST LRP2 COL11A1 RYR1 ANK1 ANK2 PTPRQ BRCA2 SOX5 COL27A1 PREX2 SORL1 HYDIN KALRN ADGRV1 ANK3 CECR2 MYO18B ITPR1 SORBS2 SYNE1 PDE4D
2.97e-10	52	1899	Movement of cell or subcellular component	DNAH11 NRCAM PDE4D DNAH5 AUTS2 SLIT2 DNAH8 DNAH10 DNAH7B DYNC2H1 DNAH6 PLXNB1 DNAH9 DNAH7A NFASC SLIT3 PTPRK ADARB1 DNAH12 ROBO1 LAMA3 PDGFRB FN1 ADCY10 EGF DAB1 FLT1 ITGA11 LAMA1 ANK2 DNAH17 DOCK4 ITGA1 RELN SORL1 CACNA1C NTRK3 MCC BCR NFIB TTLL5 CFAP54 APOB DST ADAMTS9 DYSF IQSEC1 GJA1 HYDIN ANK3 BICD1 LRP2
4.76e-10	39	1144	Neuron development	NRCAM TNIK AUTS2 SLIT2 NEDD4 PLXNB1 NTRK3 FN1 NFASC PTPRD LAMA1 RORB MYO16 RELN SLIT3 KNDC1 CDH23 PTPRK ROBO1 TENM3 DNM3 ITGA1 DMD GJA1 DAB1 PCDH15 NFIB ADARB1 CSMD3 DST LRP2 PTPRQ PREX2 KALRN ADGRV1 ANK3 CECR2 ITPR1 SYNE1
8.99e-10	43	1404	Neuron differentiation	NRCAM TNIK AUTS2 SLIT2 NEDD4 PLXNB1 NTRK3 DUXF3 FN1 NFASC PTPRD LAMA1 RORB MYO16 RELN SLIT3 KNDC1 CDH23 PTPRK ROBO1 TENM3 DNM3 ITGA1 DMD GJA1 USH2A DAB1 SOX5 DYNC2H1 PCDH15 NFIB ADARB1 CSMD3 DST LRP2 PTPRQ PREX2 KALRN ADGRV1 ANK3 CECR2 ITPR1 SYNE1
9.29e-10	36	1016	Neuron projection development	NRCAM TNIK AUTS2 SLIT2 NEDD4 PLXNB1 NTRK3 FN1 NFASC PTPRD LAMA1 MYO16 RELN SLIT3 KNDC1 CDH23 PTPRK ROBO1 DNM3 ITGA1 DMD GJA1 DAB1 PCDH15 NFIB ADARB1 CSMD3 DST LRP2 PREX2 KALRN ADGRV1 ANK3 CECR2 ITPR1 SYNE1
9.29e-10	27	570	Cell morphogenesis involved in neuron differentiation	NRCAM AUTS2 SLIT2 NEDD4 PLXNB1 FN1 NFASC PTPRD RELN SLIT3 KNDC1 ROBO1 TNIK DNM3 CDH23 DAB1 PCDH15 NTRK3 NFIB ADARB1 DST PTPRQ PREX2 KALRN ANK3 LRP2 SYNE1
1.09e-09	72	3437	Animal organ development	NEB ADGRL2 AUTS2 SOX5 ASXL3 TTN HEG1 FBN1 MEIS2 EGF RORB RELN PKHD1 CDH23 ARNT2 MYH11 PRKDC ROBO1 FBN2 PDGFRB PFKFB1 CPS1 FN1 USH2A DAB1 CIT SLIT2 TENM3 ANK2 BRCA2 KDM5B DMD GJA1 CACNA1C PCDH15 SLIT3 FREM1 NTRK3 ADGRV1 MYH15 BCR COL11A1 NEDD4 FANCD2 DYNC2H1 KCP LTBP1 NFIB DNAH11 ADARB1 DNAH5 LRP2 ADAMTS9 RYR1 ANO1 ANK1 LAMA1 FRAS1 PTPRQ ADAMTS2 TBC1D32 COL27A1 PLXNB1 HYDIN KALRN KNDC1 CECR2 MYO18…
1.09e-09	28	624	Neuron projection morphogenesis	NRCAM TNIK AUTS2 SLIT2 NEDD4 PLXNB1 FN1 NFASC PTPRD MYO16 RELN SLIT3 KNDC1 ROBO1 DNM3 ITGA1 DMD GJA1 DAB1 NTRK3 NFIB ADARB1 DST LRP2 PREX2 KALRN ANK3 SYNE1
1.76e-09	28	640	Plasma membrane bounded cell projection morphogenesis	NRCAM TNIK AUTS2 SLIT2 NEDD4 PLXNB1 FN1 NFASC PTPRD MYO16 RELN SLIT3 KNDC1 ROBO1 DNM3 ITGA1 DMD GJA1 DAB1 NTRK3 NFIB ADARB1 DST LRP2 PREX2 KALRN ANK3 SYNE1
1.84e-09	28	643	Cell projection morphogenesis	NRCAM TNIK AUTS2 SLIT2 NEDD4 PLXNB1 FN1 NFASC PTPRD MYO16 RELN SLIT3 KNDC1 ROBO1 DNM3 ITGA1 DMD GJA1 DAB1 NTRK3 NFIB ADARB1 DST LRP2 PREX2 KALRN ANK3 SYNE1
4.12e-09	44	1560	Generation of neurons	NRCAM TNIK AUTS2 SLIT2 NEDD4 PLXNB1 NTRK3 DUXF3 FN1 NFASC PTPRD LAMA1 RORB MYO16 RELN SLIT3 KNDC1 CDH23 PTPRK ROBO1 DAB1 TENM3 DNM3 SOX5 ITGA1 DMD GJA1 USH2A DYNC2H1 PCDH15 NFIB ADARB1 CSMD3 DST LRP2 PTPRQ PREX2 SORL1 KALRN ADGRV1 ANK3 CECR2 ITPR1 SYNE1
5.02e-09	28	675	Cell part morphogenesis	NRCAM TNIK AUTS2 SLIT2 NEDD4 PLXNB1 FN1 NFASC PTPRD MYO16 RELN SLIT3 KNDC1 ROBO1 DNM3 ITGA1 DMD GJA1 DAB1 NTRK3 NFIB ADARB1 DST LRP2 PREX2 KALRN ANK3 SYNE1
8.42e-09	36	1118	Cellular component morphogenesis	NRCAM NEB TNIK AUTS2 SLIT2 NEDD4 TTN PLXNB1 FN1 NFASC PTPRD MYO16 RELN SLIT3 KNDC1 ROBO1 ANK2 DNM3 ITGA1 DMD GJA1 CDH23 DAB1 PCDH15 NTRK3 NFIB ADARB1 DST LRP2 PTPRQ PREX2 KALRN ANK3 HEG1 ARHGEF18 SYNE1
1.02e-08	45	1677	Neurogenesis	NRCAM TNIK AUTS2 SLIT2 NEDD4 PLXNB1 NTRK3 DUXF3 FN1 NFASC PTPRD LAMA1 RORB MYO16 RELN SLIT3 KNDC1 CDH23 PTPRK ROBO1 DAB1 TENM3 DNM3 SOX5 ITGA1 DMD GJA1 NAV2 USH2A DYNC2H1 PCDH15 NFIB ADARB1 CSMD3 DST LRP2 PTPRQ PREX2 SORL1 KALRN ADGRV1 ANK3 CECR2 ITPR1 SYNE1
2.06e-08	28	723	Cell morphogenesis involved in differentiation	NRCAM AUTS2 SLIT2 NEDD4 PLXNB1 FN1 NFASC PTPRD RELN SLIT3 KNDC1 ROBO1 TNIK DNM3 CDH23 DAB1 PCDH15 NTRK3 NFIB ADARB1 DST PTPRQ PREX2 KALRN ANK3 HEG1 LRP2 SYNE1
2.8e-08	25	587	Heart development	NEB TTN HEG1 MYH11 ROBO1 FBN1 ANK2 GJA1 CACNA1C NTRK3 PRKDC COL11A1 NEDD4 LTBP1 DNAH11 DNAH5 LRP2 ADAMTS9 RYR1 SLIT2 TBC1D32 DYNC2H1 SLIT3 MYO18B SORBS2
3.03e-08	77	4139	Cell differentiation	NRCAM NEB TNIK AUTS2 SLIT2 NEDD4 SOX5 TTN PLXNB1 NTRK3 DUXF3 FN1 NFASC FBN1 MEIS2 PTPRD LAMA1 RORB MYO16 RELN SLIT3 KNDC1 VWF CDH23 MYH11 PTPRK CFAP54 APOB ROBO1 LAMA3 CPS1 USH2A COL11A1 DAB1 TENM3 DNM3 KDM5B ITGA1 DMD GJA1 NAV2 NR6A1 ADGRV1 SYNE1 ADAMTS9 DYSF DYNC2H1 PCDH15 KCP HEG1 NFIB TTLL5 ADARB1 CSMD3 PRKDC FBN2 DST LRP2 RYR1 ANK1 ANK2 FANCD2 TANC1 PTPRQ BRCA2 COL27A1 TET1 PREX2 SORL1 HYDIN…
3.27e-08	33	1012	Cell morphogenesis	NRCAM TNIK AUTS2 SLIT2 NEDD4 PLXNB1 FN1 NFASC PTPRD MYO16 RELN SLIT3 KNDC1 ROBO1 DNM3 ITGA1 DMD GJA1 CDH23 DAB1 PCDH15 NTRK3 NFIB ADARB1 DST LRP2 PTPRQ PREX2 KALRN ANK3 HEG1 ARHGEF18 SYNE1
3.71e-08	79	4331	Cellular developmental process	NRCAM NEB TNIK AUTS2 SLIT2 NEDD4 SOX5 TTN PLXNB1 NTRK3 DUXF3 FN1 NFASC FBN1 MEIS2 PTPRD LAMA1 RORB MYO16 RELN SLIT3 KNDC1 VWF CDH23 MYH11 PTPRK CFAP54 APOB PRKDC ROBO1 LAMA3 CPS1 USH2A COL11A1 DAB1 TENM3 ANK2 DNM3 KDM5B ITGA1 DMD GJA1 NAV2 PLA2R1 NR6A1 ADGRV1 SYNE1 ADAMTS9 DYSF DYNC2H1 PCDH15 KCP HEG1 NFIB TTLL5 ADARB1 CSMD3 FBN2 DST LRP2 RYR1 ANK1 FANCD2 TANC1 PTPRQ BRCA2 COL27A1 TET1 PREX2 SORL…
4.62e-08	37	1266	Cell adhesion	NRCAM PCDH15 PLXNB1 HMCN1 PCDHGA12 FN1 PTPRD ABI3BP VWF CDH23 PTPRK ROBO1 LAMA3 SORBS1 ADAM23 DST NFASC FBN1 SVEP1 ITGA11 LAMA1 ITGA1 RELN TLN2 FREM1 NRXN3 FAT1 FAT3 SLIT2 GPAM DAB1 ADAMTS9 TNXB DYSF DMD ANK3 ADGRV1
4.62e-08	34	1087	Circulatory system development	NEB TTN HEG1 PTPRB MYH11 NRCAM ROBO1 FN1 FBN1 EGF FLT1 SLIT2 ANK2 GJA1 CACNA1C NTRK3 NRXN3 APOB PRKDC COL11A1 NEDD4 LTBP1 DNAH11 DNAH5 LRP2 ADAMTS9 RYR1 LAMA1 DYSF TBC1D32 DYNC2H1 SLIT3 MYO18B SORBS2
5.58e-08	17	271	Microtubule-based movement	DNAH11 DNAH5 DNAH8 DNAH10 DNAH7B DYNC2H1 DNAH6 DNAH9 DNAH7A DNAH12 ADCY10 DNAH17 CFAP54 DST HYDIN BICD1 GJA1
5.58e-08	37	1277	Biological adhesion	NRCAM PCDH15 PLXNB1 HMCN1 PCDHGA12 FN1 PTPRD ABI3BP VWF CDH23 PTPRK ROBO1 LAMA3 SORBS1 ADAM23 DST NFASC FBN1 SVEP1 ITGA11 LAMA1 ITGA1 RELN TLN2 FREM1 NRXN3 FAT1 FAT3 SLIT2 GPAM DAB1 ADAMTS9 TNXB DYSF DMD ANK3 ADGRV1
8.26e-07	30	984	Animal organ morphogenesis	AUTS2 ASXL3 TTN RORB FBN2 PDGFRB FBN1 TENM3 FREM1 BCR CDH23 COL11A1 SLIT2 NEDD4 FANCD2 GJA1 PCDH15 SLIT3 HEG1 NFIB DNAH11 ADARB1 LRP2 RYR1 LAMA1 FRAS1 PTPRQ KDM5B COL27A1 ITPR1
1.02e-06	9	69	Cilium movement	DNAH7B DNAH7A DNAH10 DNAH6 DNAH11 DNAH5 ADCY10 CFAP54 HYDIN
1.26e-06	22	567	Sensory organ development	RORB CDH23 FBN2 PDGFRB USH2A FBN1 TENM3 KDM5B CACNA1C PCDH15 NTRK3 MYH15 BCR MEIS2 COL11A1 LAMA1 PTPRQ TBC1D32 GJA1 ADGRV1 CECR2 TTLL5
1.6e-06	15	261	Regulation of small GTPase mediated signal transduction	AUTS2 RELN ARHGEF18 BCR ROBO1 TIAM2 PDGFRB MCF2L SLIT2 IQSEC1 RALGAPA2 PREX2 OBSCN KALRN HEG1
2.45e-06	20	491	Small GTPase mediated signal transduction	AUTS2 ARHGAP32 RELN ARHGEF18 BCR ROBO1 TIAM2 PDGFRB MCF2L SLIT2 IQSEC1 DOCK4 RALGAPA2 DOCK3 PREX2 OBSCN KALRN KNDC1 HEG1 DAB1
3.72e-06	42	1855	Tissue development	NEB SOX5 TTN EGF GJA1 MYH11 ROBO1 LAMA3 PDGFRB CPS1 FN1 COL11A1 SLIT2 BRCA2 KDM5B DMD MYH15 USH2A CDH23 PRKDC NEDD4 TBC1D32 PCDH15 NTRK3 CECR2 HEG1 NFIB ADARB1 FBN2 LRP2 ADAMTS9 RYR1 LAMA1 DYSF FRAS1 PTPRQ COL27A1 HYDIN ADGRV1 MYO18B SORBS2 PDE4D
3.72e-06	40	1714	Locomotion	NRCAM AUTS2 SLIT2 PLXNB1 NFASC SLIT3 DNAH11 PTPRK ADARB1 DNAH5 ROBO1 LAMA3 PDGFRB FN1 EGF DAB1 FLT1 NEDD4 ITGA11 LAMA1 DOCK4 ITGA1 RELN SORL1 DNAH6 NTRK3 MCC BCR NFIB TTLL5 CFAP54 APOB PDE4D ADAMTS9 DYSF IQSEC1 GJA1 TTN ANK3 LRP2
4.15e-06	52	2601	Intracellular signal transduction	PDE4D PRKDC PDE10A TNIK ADGRL2 AUTS2 DEPDC5 ARHGAP32 NTRK3 ANK2 EGF MYO16 RELN ADGRV1 ARHGEF18 BCR ROBO1 TIAM2 PDGFRB FN1 ADCY10 CIT FLT1 ITPR1 MCF2L SLIT2 WDR59 NEDD4 IQSEC1 PTPN13 DOCK4 RALGAPA2 DOCK3 ITGA1 PKHD1 PREX2 PLA2R1 TEAD1 OBSCN KALRN KNDC1 HEG1 BRCA2 PTPRD DAB1 TNXB DMD SORL1 PLXNB1 SCN2A TTN CACNA1C
6.95e-06	30	1096	Embryo development	AUTS2 LAMA3 FBN2 FN1 FBN1 COL11A1 LAMA1 CACNA1C ARNT2 TTN BCR CDH23 PRKDC TBC1D32 PCDH15 CECR2 HEG1 APOB LRP2 SLC34A2 SLIT2 FRAS1 PTPRQ BRCA2 SOX5 TET1 DYNC2H1 GJA1 MYO18B CUBN
9.28e-06	16	346	Maintenance of location	ITPR1 RYR1 RYR3 ANK2 LTBP1 APOB SORL1 TLN2 SYNE1 PDE4D FBN2 FBN1 DYSF DMD ANK3 CACNA1C
9.65e-06	66	3810	Regulation of biological quality	PTPRD PRKDC ATP8B5 SLC34A2 AUTS2 ITPR1 RYR1 NEDD4 DNM3 PIEZO2 PLXNB1 RYR3 SYN3 SCN2A ANK2 NRCAM FN1 TNIK ADGRL2 SLIT2 IQSEC1 RELN CACNA1C CADPS NTRK3 LTBP1 VWF CDH23 APOB CPS1 USH2A ABCA4 CIT ANO1 DOCK4 ITGA1 PKHD1 SORL1 GJA1 TLN2 KCNMA1 ADGRV1 HEG1 SYNE1 SORBS2 BRCA2 NRXN3 BCR PDE4D FBN2 GPAM FBN1 ANK1 DYSF KDM5B DMD NAV2 CSMD1 KALRN ANK3 PDE1C ARHGEF18 LRP2 TANC1 PCDH15 NEB
2.06e-05	32	1288	Cytoskeleton organization	DNAH5 DST NEB AUTS2 DNAH8 IQSEC1 DNAH7B TTN DNAH7A SORBS1 TNIK AFAP1 CIT SLIT2 SORBS2 ANK2 BRCA2 PKHD1 GAN TLN2 PLXNB1 NTRK3 ANK3 SYNE1 BCR BICD1 TTLL5 PCDH15 HYDIN FAT1 ARHGEF18 TBC1D32
2.74e-05	10	135	Regulation of Rho protein signal transduction	ARHGEF18 BCR ROBO1 TIAM2 PDGFRB MCF2L PREX2 OBSCN KALRN HEG1
2.93e-05	17	428	Axonogenesis	NRCAM AUTS2 SLIT2 PLXNB1 FN1 NFASC SLIT3 ROBO1 DAB1 NTRK3 NFIB ADARB1 DST RELN ANK3 LRP2 KALRN
4.28e-05	26	949	Central nervous system development	ADGRL2 AUTS2 NRCAM EGF RELN ARNT2 ROBO1 DAB1 SLIT2 DMD NTRK3 BCR PRKDC FANCD2 SOX5 DYNC2H1 NFIB ADARB1 DNAH5 LRP2 BRCA2 TTN NAV2 HYDIN KNDC1 MYO16
4.28e-05	51	2740	Regulation of localization	PDE4D ITPR1 RYR1 NEDD4 PLXNB1 RYR3 ANK2 TNIK EGF IQSEC1 RELN PLA2R1 DNAH11 PTPRK ADARB1 APOB ROBO1 LAMA3 PDGFRB FN1 FLT1 ANO1 SLIT2 LAMA1 DYSF DOCK4 DNM3 SORL1 POLR1A GJA1 CACNA1C NTRK3 KCNMA1 MCC SCN2A BCR SORBS2 GPAM ADAMTS9 RALGAPA2 KDM5B DMD KALRN NRXN3 ANK3 BICD1 PDE1C LRP2 TTN CADPS SYNE1
4.64e-05	22	715	Developmental growth	AUTS2 FN1 SLIT2 GJA1 PRKDC PDGFRB DMD SLIT3 NTRK3 HEG1 ADARB1 UNC79 PDE4D GPAM DYSF BRCA2 KDM5B COL27A1 CACNA1C TTN PCDH15 SORBS2
5.4e-05	37	1704	Regulation of intracellular signal transduction	PDE4D PDE10A AUTS2 DEPDC5 NTRK3 EGF RELN ADGRV1 ARHGEF18 BCR ROBO1 TIAM2 PDGFRB FN1 TNIK FLT1 ITPR1 MCF2L SLIT2 WDR59 NEDD4 IQSEC1 PTPN13 RALGAPA2 ITGA1 PKHD1 PREX2 PLA2R1 OBSCN KALRN HEG1 PTPRD DAB1 TNXB DMD SORL1 PLXNB1
6.17e-05	52	2860	Macromolecule localization	MCM3AP ABCA4 ATP8B5 ANK1 NEDD4 OSBPL5 RANBP17 NRCAM CUBN TNIK NBEA EGF BRCA2 PLA2R1 ANK3 LTBP1 PTPRK APOB SIDT1 FN1 NFASC ANO1 ANK2 SORL1 POLR1A GJA1 TLN2 CADPS MCC HEG1 SYNE1 SORBS2 BCR FBN2 GPAM USH2A FBN1 DYSF FRAS1 RALGAPA2 TBC1D32 KDM5B RELN DMD DYNC2H1 CACNA1C ADGRV1 BICD1 PDE1C LRP2 TTN KALRN
6.83e-05	12	228	Regulation of Ras protein signal transduction	AUTS2 ARHGEF18 BCR ROBO1 TIAM2 PDGFRB MCF2L IQSEC1 PREX2 OBSCN KALRN HEG1
8.51e-05	14	321	Regulation of cell morphogenesis involved in differentiation	NEDD4 PLXNB1 FN1 PTPRD SLIT2 RELN KNDC1 ROBO1 TNIK DNM3 DAB1 NTRK3 KALRN SYNE1
8.8e-05	17	470	Axon development	NRCAM AUTS2 SLIT2 PLXNB1 FN1 NFASC SLIT3 ROBO1 DAB1 NTRK3 NFIB ADARB1 DST RELN ANK3 LRP2 KALRN
8.96e-05	11	195	Rho protein signal transduction	ARHGEF18 BCR ROBO1 TIAM2 PDGFRB MCF2L PREX2 OBSCN KALRN HEG1 ARHGAP32
0.000110321	5	25	Release of sequestered calcium ion into cytosol by sarcoplasmic reticulum	ANK2 PDE4D RYR1 DMD CACNA1C
0.000110321	7	67	Muscle fiber development	NEB TTN MYH11 DYSF DMD RYR1 MYO18B
0.000110756	3	4	Sequestering of TGFbeta in extracellular matrix	LTBP1 FBN2 FBN1
0.00011422	45	2378	Response to external stimulus	NRCAM AUTS2 SLIT2 DEPDC5 PIEZO2 PLXNB1 NFASC SLIT3 APOB ROBO1 PDGFRB PFKFB1 CPS1 MEIS2 COL11A1 FLT1 WDR59 AGL DOCK4 ITGA1 GJA1 NTRK3 NFIB CUBN ADGRL2 ADAMTS9 HMCN1 ANO1 BCR PDE4D GPAM DYSF FANCD2 PTPRQ RELN DMD PCDH15 CSMD1 ADGRV1 ANK3 FN1 LRP2 RYR1 TTN RYR3
0.00011422	7	68	Axoneme assembly	DNAH5 DNAH8 DNAH7B DNAH7A TTLL5 HYDIN TBC1D32
0.000126037	5	26	Release of sequestered calcium ion into cytosol by endoplasmic reticulum	ANK2 PDE4D RYR1 DMD CACNA1C
0.000146985	21	720	Brain development	ADGRL2 AUTS2 EGF RELN ARNT2 ROBO1 DAB1 SLIT2 DMD BCR PRKDC FANCD2 NFIB DNAH5 LRP2 BRCA2 DYNC2H1 TTN HYDIN KNDC1 MYO16
0.000167704	9	135	Multicellular organismal signaling	SCN2A PDE4D NFASC ANK2 GJA1 CACNA1C NTRK3 NRCAM ANK3
0.000171253	56	3317	Regulation of cell communication	PDE4D PDE10A AUTS2 DEPDC5 NTRK3 BICD1 EGF NEDD4 RELN KCP ADGRV1 LTBP1 ARHGEF18 BCR ROBO1 TIAM2 PDGFRB FN1 FBN1 TNIK AFAP1 FLT1 ITPR1 ANO1 MCF2L SLIT2 WDR59 ANK2 IQSEC1 PTPN13 RALGAPA2 ITGA1 PKHD1 PREX2 GJA1 PLA2R1 SLIT3 OBSCN KALRN MCC HEG1 FBN2 LRP2 PTPRD DAB1 TNXB FANCD2 KDM5B DMD DYNC2H1 SORL1 PLXNB1 NRXN3 PDE1C ANK3 SYNE1
0.00018561	7	74	Mechanoreceptor differentiation	CDH23 PCDH15 USH2A PTPRQ NTRK3 ADGRV1 CECR2
0.0002006	8	105	Regulation of dendrite morphogenesis	NEDD4 PTPRD RELN KNDC1 TNIK DNM3 KALRN SYNE1
0.000208567	46	2525	Protein localization	MCM3AP ANK1 NEDD4 RANBP17 NRCAM CUBN TNIK NBEA BRCA2 ANK3 LTBP1 PTPRK FN1 NFASC EGF ANO1 ANK2 SORL1 POLR1A GJA1 TLN2 CADPS MCC HEG1 SYNE1 APOB SORBS2 BCR FBN2 GPAM USH2A FBN1 DYSF FRAS1 RALGAPA2 TBC1D32 RELN DMD DYNC2H1 CACNA1C ADGRV1 BICD1 PDE1C LRP2 TTN KALRN
0.000228956	18	571	Chemotaxis	NRCAM SLIT2 PLXNB1 NFASC SLIT3 ROBO1 PDGFRB FLT1 DOCK4 ITGA1 NTRK3 NFIB PDE4D DYSF RELN ANK3 FN1 LRP2
0.000228956	18	571	Regulation of neuron projection development	NEDD4 PLXNB1 NTRK3 FN1 PTPRD SLIT2 RELN KNDC1 ROBO1 TNIK DNM3 DMD DAB1 NRCAM CSMD3 KALRN ITPR1 SYNE1
0.000238483	18	574	Taxis	NRCAM SLIT2 PLXNB1 NFASC SLIT3 ROBO1 PDGFRB FLT1 DOCK4 ITGA1 NTRK3 NFIB PDE4D DYSF RELN ANK3 FN1 LRP2
0.000238483	13	312	Camera-type eye development	RORB FBN2 USH2A FBN1 TENM3 KDM5B CACNA1C MYH15 NTRK3 LAMA1 TBC1D32 GJA1 TTLL5
0.000245485	6	52	Detection of mechanical stimulus	PIEZO2 COL11A1 PTPRQ PCDH15 ADGRV1 TTN
0.00026113	21	757	Microtubule-based process	DNAH11 DNAH5 DST DNAH8 DNAH10 DNAH7B DYNC2H1 DNAH6 DNAH9 DNAH7A DNAH12 ADCY10 DNAH17 BRCA2 PKHD1 BICD1 TTLL5 CFAP54 HYDIN TBC1D32 GJA1
0.00026113	14	365	Eye development	RORB FBN2 USH2A FBN1 TENM3 KDM5B CACNA1C MYH15 MEIS2 NTRK3 LAMA1 TBC1D32 GJA1 TTLL5
0.000280818	14	368	Visual system development	RORB FBN2 USH2A FBN1 TENM3 KDM5B CACNA1C MYH15 MEIS2 NTRK3 LAMA1 TBC1D32 GJA1 TTLL5
0.000308335	14	372	Sensory system development	RORB FBN2 USH2A FBN1 TENM3 KDM5B CACNA1C MYH15 MEIS2 NTRK3 LAMA1 TBC1D32 GJA1 TTLL5
0.000308335	21	767	Head development	ADGRL2 AUTS2 EGF RELN ARNT2 ROBO1 DAB1 SLIT2 DMD BCR PRKDC FANCD2 NFIB DNAH5 LRP2 BRCA2 DYNC2H1 TTN HYDIN KNDC1 MYO16
0.000320581	16	481	Plasma membrane bounded cell projection assembly	CFAP54 DNAH5 AUTS2 DNAH8 TBC1D32 DNAH7B DYNC2H1 DNAH7A TNIK SLIT2 DNM3 TTLL5 PKHD1 PCDH15 HYDIN SYNE1
0.000320581	9	151	Phosphatidylinositol-mediated signaling	NTRK3 MYO16 RELN PDGFRB FLT1 NEDD4 PTPN13 PREX2 PLXNB1
0.000320581	32	1515	Cell motility	AUTS2 PLXNB1 DNAH11 PTPRK ADARB1 DNAH5 ROBO1 LAMA3 PDGFRB FN1 EGF DAB1 FLT1 SLIT2 ITGA11 LAMA1 DOCK4 ITGA1 RELN SORL1 DNAH6 NTRK3 MCC BCR TTLL5 CFAP54 APOB PDE4D ADAMTS9 DYSF IQSEC1 GJA1
0.000320581	32	1515	Localization of cell	AUTS2 PLXNB1 DNAH11 PTPRK ADARB1 DNAH5 ROBO1 LAMA3 PDGFRB FN1 EGF DAB1 FLT1 SLIT2 ITGA11 LAMA1 DOCK4 ITGA1 RELN SORL1 DNAH6 NTRK3 MCC BCR TTLL5 CFAP54 APOB PDE4D ADAMTS9 DYSF IQSEC1 GJA1
0.000320581	5	33	Sarcoplasmic reticulum calcium ion transport	ANK2 PDE4D RYR1 DMD CACNA1C
0.000340261	55	3340	Regulation of signaling	PDE4D PDE10A AUTS2 DEPDC5 NTRK3 BICD1 EGF NEDD4 RELN KCP ADGRV1 LTBP1 ARHGEF18 BCR ROBO1 TIAM2 PDGFRB FN1 FBN1 TNIK AFAP1 FLT1 ITPR1 ANO1 MCF2L SLIT2 WDR59 ANK2 IQSEC1 PTPN13 RALGAPA2 ITGA1 PKHD1 PREX2 GJA1 PLA2R1 SLIT3 OBSCN KALRN MCC HEG1 FBN2 LRP2 PTPRD DAB1 TNXB FANCD2 KDM5B DMD DYNC2H1 SORL1 PLXNB1 NRXN3 PDE1C SYNE1
0.000359184	9	154	Inositol lipid-mediated signaling	NTRK3 MYO16 RELN PDGFRB FLT1 NEDD4 PTPN13 PREX2 PLXNB1
0.000371838	4	17	Detection of mechanical stimulus involved in sensory perception of sound	COL11A1 PTPRQ PCDH15 ADGRV1
0.000381408	8	119	Phosphatidylinositol 3-kinase signaling	NTRK3 MYO16 RELN FLT1 NEDD4 PTPN13 PREX2 PLXNB1
0.00038765	16	491	Cell projection assembly	CFAP54 DNAH5 AUTS2 DNAH8 TBC1D32 DNAH7B DYNC2H1 DNAH7A TNIK SLIT2 DNM3 TTLL5 PKHD1 PCDH15 HYDIN SYNE1
0.000390817	11	240	Protein-containing complex localization	MCM3AP DNM3 DYNC2H1 TNIK IQSEC1 ANKS1B RALGAPA2 RELN NEDD4 KALRN SYNE1
0.000415442	8	121	Regulation of postsynapse organization	PTPRD NRCAM RELN DNM3 NTRK3 SORBS2 KALRN TANC1
0.000450608	24	990	Regulation of cellular component movement	PDE4D PLXNB1 DNAH11 PTPRK ADARB1 ROBO1 LAMA3 PDGFRB FN1 EGF FLT1 SLIT2 LAMA1 ANK2 DOCK4 SORL1 CACNA1C NTRK3 MCC BCR ADAMTS9 DYSF IQSEC1 RELN
0.000472726	10	202	Inner ear development	CDH23 PDGFRB PCDH15 NTRK3 BCR USH2A COL11A1 PTPRQ ADGRV1 CECR2
0.000475021	12	293	Cilium assembly	CFAP54 DNAH5 DNAH8 TBC1D32 DNAH7B DYNC2H1 DNAH7A TTLL5 PKHD1 PCDH15 HYDIN SYNE1
0.000477878	25	1063	Tube development	PTPRB EGF NRCAM ROBO1 PDGFRB CPS1 FN1 DAB1 FLT1 SLIT2 GJA1 NRXN3 APOB NEDD4 TBC1D32 CECR2 HEG1 NFIB LRP2 ADAMTS9 LAMA1 DYSF ADAMTS2 KDM5B MYO18B
0.000477878	9	162	Dendrite morphogenesis	NEDD4 PTPRD RELN KNDC1 TNIK DNM3 PREX2 KALRN SYNE1
0.000496234	9	163	Sensory perception of mechanical stimulus	CDH23 USH2A LRP2 COL11A1 PCDH15 ADGRV1 PTPRQ PIEZO2 NAV2
0.000541363	19	687	Blood vessel development	PTPRB NRCAM ROBO1 FN1 EGF FLT1 SLIT2 NRXN3 APOB NEDD4 HEG1 LTBP1 LRP2 ADAMTS9 LAMA1 DYSF DYNC2H1 GJA1 MYO18B
0.000541363	3	7	Roundabout signaling pathway	ROBO1 SLIT2 SLIT3
0.000541363	3	7	Negative regulation of chemokine-mediated signaling pathway	ROBO1 SLIT2 SLIT3
0.000541363	3	7	Maintenance of protein location in extracellular region	LTBP1 FBN2 FBN1
0.000584029	14	404	Ras protein signal transduction	AUTS2 ARHGEF18 BCR ROBO1 TIAM2 PDGFRB MCF2L IQSEC1 PREX2 OBSCN KALRN HEG1 RALGAPA2 ARHGAP32
0.000587071	5	39	Photoreceptor cell maintenance	CDH23 USH2A ADGRV1 ABCA4 PCDH15
0.000674663	49	2938	Regulation of signal transduction	PDE4D PDE10A AUTS2 DEPDC5 NTRK3 BICD1 EGF NEDD4 RELN KCP ADGRV1 LTBP1 ARHGEF18 BCR ROBO1 TIAM2 PDGFRB FN1 FBN1 TNIK AFAP1 FLT1 ITPR1 MCF2L SLIT2 WDR59 IQSEC1 PTPN13 RALGAPA2 ITGA1 PKHD1 PREX2 PLA2R1 SLIT3 OBSCN KALRN MCC HEG1 FBN2 LRP2 PTPRD DAB1 TNXB FANCD2 DMD DYNC2H1 SORL1 PLXNB1 SYNE1
0.000724303	10	217	Axon guidance	NRCAM SLIT2 PLXNB1 NFASC SLIT3 ROBO1 NFIB RELN ANK3 LRP2
0.000724303	8	134	Sensory perception of sound	CDH23 USH2A LRP2 COL11A1 PCDH15 ADGRV1 PTPRQ NAV2
0.000724303	11	263	Dendrite development	NEDD4 PTPRD RELN KNDC1 TNIK DNM3 DAB1 CSMD3 PREX2 KALRN SYNE1
0.000724303	25	1101	Anatomical structure formation involved in morphogenesis	NEB TTN PTPRB NRCAM ROBO1 LAMA3 FN1 COL11A1 EGF FLT1 SLIT2 ANK2 NRXN3 PRKDC CECR2 NFIB FBN2 NFASC LRP2 ADAMTS9 DYSF TANC1 RELN TET1 KNDC1
0.000724303	9	174	Regulation of dendrite development	NEDD4 PTPRD RELN KNDC1 TNIK DNM3 CSMD3 KALRN SYNE1
0.000724303	5	41	Detection of mechanical stimulus involved in sensory perception	COL11A1 PTPRQ PIEZO2 PCDH15 ADGRV1
0.000724303	6	67	Inner ear receptor cell differentiation	CDH23 PCDH15 USH2A PTPRQ ADGRV1 CECR2
0.000725046	7	99	Microtubule bundle formation	DNAH5 DNAH8 DNAH7B DNAH7A TTLL5 HYDIN TBC1D32
0.000737628	9	175	Localization within membrane	DNM3 TNIK IQSEC1 ANKS1B SORBS2 RELN NEDD4 KALRN SYNE1
0.000750874	10	219	Neuron projection guidance	NRCAM SLIT2 PLXNB1 NFASC SLIT3 ROBO1 NFIB RELN ANK3 LRP2
0.000750874	3	8	Protein localization to extracellular region	LTBP1 FBN2 FBN1
0.000771913	17	591	Blood vessel morphogenesis	PTPRB NRCAM ROBO1 FN1 EGF FLT1 SLIT2 NRXN3 APOB NEDD4 HEG1 LRP2 ADAMTS9 LAMA1 DYSF GJA1 MYO18B
0.000801623	4	22	Regulation of release of sequestered calcium ion into cytosol by sarcoplasmic reticulum	ANK2 PDE4D DMD CACNA1C
0.000801623	19	716	Vasculature development	PTPRB NRCAM ROBO1 FN1 EGF FLT1 SLIT2 NRXN3 APOB NEDD4 HEG1 LTBP1 LRP2 ADAMTS9 LAMA1 DYSF DYNC2H1 GJA1 MYO18B
0.000820514	12	318	Cilium organization	CFAP54 DNAH5 DNAH8 TBC1D32 DNAH7B DYNC2H1 DNAH7A TTLL5 PKHD1 PCDH15 HYDIN SYNE1
0.000857212	45	2650	Regulation of developmental process	PTPRD NEDD4 SOX5 PLXNB1 NTRK3 FN1 FBN1 MEIS2 EGF ADGRL2 SLIT2 RORB RELN KNDC1 APOB PRKDC ROBO1 LAMA3 USH2A TNIK FLT1 LAMA1 DNM3 BRCA2 DMD GJA1 ADGRV1 DAB1 ADAMTS9 NFIB BCR NRCAM CSMD3 FBN2 GPAM LRP2 FANCD2 KDM5B SORL1 CACNA1C KALRN ARHGEF18 ITPR1 PTPRQ SYNE1
0.000973835	19	728	Cardiovascular system development	PTPRB NRCAM ROBO1 FN1 EGF FLT1 SLIT2 NRXN3 APOB NEDD4 HEG1 LTBP1 LRP2 ADAMTS9 LAMA1 DYSF DYNC2H1 GJA1 MYO18B
0.00100424	9	184	Muscle cell development	NEB TTN MYH11 DYSF DMD RYR1 ANK2 MYO18B SORBS2
0.00102801	3	9	Sequestering of extracellular ligand from receptor	LTBP1 FBN2 FBN1
0.00102801	3	9	Regulation of chemokine-mediated signaling pathway	ROBO1 SLIT2 SLIT3
0.00102889	10	230	Ear development	CDH23 PDGFRB PCDH15 NTRK3 BCR USH2A COL11A1 PTPRQ ADGRV1 CECR2
0.00102889	19	733	Regulation of neuron differentiation	NEDD4 PLXNB1 NTRK3 FN1 PTPRD SLIT2 RELN KNDC1 ROBO1 TNIK DNM3 DMD DAB1 NRCAM CSMD3 SOX5 KALRN ITPR1 SYNE1
0.00104443	7	107	Maintenance of protein location	LTBP1 SORL1 TLN2 SYNE1 FBN2 FBN1 ANK3
0.0010754	25	1139	Response to abiotic stimulus	PIEZO2 ITPR1 ANO1 GJA1 ARNT2 PTPRK PRKDC PDGFRB MEIS2 COL11A1 RYR1 NEDD4 FANCD2 DMD KCNMA1 DYSF TANC1 PTPRQ BRCA2 CACNA1C PCDH15 ADGRV1 SCN2A LRP2 TTN
0.00110611	14	439	Regulation of membrane potential	PIEZO2 SCN2A RELN NEDD4 ANK2 CACNA1C KCNMA1 ANO1 GJA1 NTRK3 NRCAM DMD ANK3 SYNE1
0.00110611	14	439	Synapse organization	PTPRD NEDD4 RELN NRCAM ADGRL2 NTRK3 NFASC DNM3 SORBS2 NRXN3 TANC1 PLXNB1 KALRN ANK3
0.00111342	19	741	Regulation of plasma membrane bounded cell projection organization	AUTS2 NEDD4 PLXNB1 NTRK3 FN1 PTPRD SLIT2 RELN KNDC1 ROBO1 TNIK DNM3 DMD DAB1 NRCAM CSMD3 KALRN SYNE1 ITPR1
0.00111342	17	616	Embryonic morphogenesis	AUTS2 LAMA3 FBN2 FN1 FBN1 COL11A1 CACNA1C BCR CDH23 PCDH15 CECR2 LRP2 FRAS1 PTPRQ TBC1D32 DYNC2H1 GJA1
0.00111342	10	234	Cardiac muscle tissue development	NEB TTN MYH11 GJA1 HEG1 LRP2 COL11A1 ADAMTS9 MYO18B SORBS2
0.00111342	7	109	Cardiac septum development	ANK2 LTBP1 DNAH11 LRP2 SLIT2 SLIT3 HEG1
0.00111776	23	1007	Regulation of nervous system development	PTPRD NEDD4 PLXNB1 NTRK3 FN1 EGF ADGRL2 SLIT2 RELN KNDC1 ROBO1 TNIK DNM3 DMD DAB1 NRCAM CSMD3 LRP2 SOX5 SORL1 KALRN ITPR1 SYNE1
0.00118457	15	501	Regulation of cell morphogenesis	NEDD4 PLXNB1 FN1 PTPRD SLIT2 RELN KNDC1 ROBO1 TNIK DNM3 DAB1 NTRK3 KALRN ARHGEF18 SYNE1
0.00122707	2	2	Endocytic hemoglobin import	CUBN LRP2
0.00122707	2	2	Chemorepulsion involved in postnatal olfactory bulb interneuron migration	ROBO1 SLIT2
0.00123637	46	2792	Cellular component assembly	PTPRD CFAP54 DNAH5 DST NEB AUTS2 DNAH8 TBC1D32 DNAH7B DYNC2H1 TTN MDN1 DNAH7A RELN FN1 ADGRL2 CADPS NTRK3 VWF MYH11 PTPRK TNIK SLIT2 ANK2 PTPN13 DNM3 SORL1 GJA1 HEG1 NRXN3 BICD1 TTLL5 NFASC PKHD1 DMD PCDH15 PLXNB1 HYDIN SYNE1 LAMA3 CUBN ITPR1 TNXB ANK3 RYR1 RYR3
0.00123637	19	750	Regulation of cell projection organization	AUTS2 NEDD4 PLXNB1 NTRK3 FN1 PTPRD SLIT2 RELN KNDC1 ROBO1 TNIK DNM3 DMD DAB1 NRCAM CSMD3 KALRN SYNE1 ITPR1
0.00124706	3	10	Extracellular regulation of signal transduction	LTBP1 FBN2 FBN1
0.00124706	3	10	Extracellular negative regulation of signal transduction	LTBP1 FBN2 FBN1
0.00124706	3	10	Regulation of cardiac muscle contraction by regulation of the release of sequestered calcium ion	ANK2 DMD CACNA1C
0.00124706	3	10	Cerebral cortex tangential migration	ROBO1 SLIT2 RELN
0.00127388	4	26	Substrate-dependent cell migration	ROBO1 FN1 SLIT2 ITGA11
0.00135096	49	3062	Regulation of multicellular organismal process	PTPRD PDE4D NEDD4 SOX5 PLXNB1 NTRK3 ANK2 FN1 FBN1 MEIS2 EGF ADGRL2 SLIT2 RORB RELN KNDC1 LTBP1 ROBO1 LAMA3 TNIK FLT1 LAMA1 DOCK4 DNM3 BRCA2 DMD GJA1 CACNA1C MCC DAB1 HEG1 NFIB BCR NRCAM CSMD3 FBN2 GPAM LRP2 ADAMTS9 FANCD2 IQSEC1 KDM5B SORL1 TTN KALRN ADGRV1 ITPR1 SYNE1 RYR1
0.00135728	5	50	Retina homeostasis	CDH23 USH2A ADGRV1 ABCA4 PCDH15
0.00135728	17	632	Muscle structure development	NEB TTN MYH11 DMD GJA1 MYH15 DYSF HEG1 ADARB1 LRP2 COL11A1 RYR1 ANK2 TANC1 MYO18B SORBS2 SYNE1
0.00146252	7	116	Detection of abiotic stimulus	PIEZO2 COL11A1 ANO1 PTPRQ PCDH15 ADGRV1 TTN
0.00146252	13	401	Striated muscle tissue development	NEB TTN MYH11 GJA1 MYH15 DMD HEG1 LRP2 COL11A1 ADAMTS9 RYR1 MYO18B SORBS2
0.00146252	5	51	Inner ear receptor cell development	CDH23 PCDH15 PTPRQ ADGRV1 CECR2
0.00148185	21	898	Regulation of neurogenesis	NEDD4 PLXNB1 NTRK3 FN1 PTPRD SLIT2 RELN KNDC1 ROBO1 TNIK DNM3 DMD DAB1 NRCAM CSMD3 LRP2 SOX5 SORL1 KALRN ITPR1 SYNE1
0.00150407	7	117	Detection of external stimulus	PIEZO2 COL11A1 ANO1 PTPRQ PCDH15 ADGRV1 TTN
0.00150407	10	247	Cell junction organization	DST FN1 PTPRK ANK2 PTPN13 GJA1 HEG1 NFASC IQSEC1 LAMA3
0.00152376	9	201	Cell junction assembly	DST FN1 PTPRK ANK2 PTPN13 GJA1 HEG1 NFASC LAMA3
0.00152376	10	248	Heart morphogenesis	TTN COL11A1 NEDD4 GJA1 HEG1 DNAH11 LRP2 RYR1 SLIT2 SLIT3
0.00152376	19	769	Organelle assembly	PTPRD CFAP54 DNAH5 NEB DNAH8 TBC1D32 DNAH7B DYNC2H1 TTN MDN1 DNAH7A RELN NTRK3 BICD1 TTLL5 PKHD1 PCDH15 HYDIN SYNE1
0.0015619	4	28	Postsynaptic neurotransmitter receptor internalization	DNM3 IQSEC1 NEDD4 SYNE1
0.0015619	4	28	Postsynaptic endocytosis	DNM3 IQSEC1 NEDD4 SYNE1
0.00165735	24	1117	Epithelium development	EGF ROBO1 CPS1 SLIT2 BRCA2 KDM5B GJA1 USH2A TTN CDH23 PRKDC TBC1D32 PCDH15 NTRK3 CECR2 HEG1 NFIB LRP2 LAMA1 FRAS1 PTPRQ DMD HYDIN PDE4D
0.00180791	18	716	Chordate embryonic development	AUTS2 ARNT2 TTN PRKDC TBC1D32 CECR2 HEG1 APOB LRP2 COL11A1 SLC34A2 SLIT2 BRCA2 SOX5 TET1 GJA1 MYO18B CUBN
0.00181063	20	848	Tube morphogenesis	PTPRB EGF NRCAM ROBO1 FN1 FLT1 SLIT2 NRXN3 APOB NEDD4 CECR2 HEG1 NFIB LRP2 ADAMTS9 LAMA1 DYSF KDM5B GJA1 MYO18B
0.00183875	10	255	Regulation of synapse organization	PTPRD NEDD4 NRCAM ADGRL2 RELN NTRK3 DNM3 SORBS2 KALRN TANC1
0.00200926	13	418	Muscle tissue development	NEB TTN MYH11 GJA1 MYH15 DMD HEG1 LRP2 COL11A1 ADAMTS9 RYR1 MYO18B SORBS2
0.00204226	20	857	Regulation of cell migration	PLXNB1 PTPRK ADARB1 ROBO1 LAMA3 PDGFRB FN1 EGF FLT1 SLIT2 LAMA1 DOCK4 SORL1 NTRK3 MCC BCR ADAMTS9 DYSF IQSEC1 RELN
0.00215051	8	167	Homophilic cell adhesion via plasma membrane adhesion molecules	NRCAM HMCN1 CDH23 ROBO1 PCDH15 FAT1 FAT3 PCDHGA12
0.00220485	10	262	Regulation of cellular response to growth factor stimulus	NEDD4 KCP LTBP1 ROBO1 FLT1 SLIT2 DMD FBN2 LRP2 FBN1
0.00220485	6	89	Regulation of phosphatidylinositol 3-kinase signaling	NTRK3 RELN FLT1 NEDD4 PTPN13 PLXNB1
0.00220485	4	31	Axonemal dynein complex assembly	DNAH5 DNAH8 DNAH7B DNAH7A
0.0022351	42	2552	Cellular localization	MCM3AP ITPR1 RYR1 ANK1 NEDD4 DNM3 RANBP17 DYNC2H1 RYR3 SYN3 ANK2 TNIK IQSEC1 BRCA2 CADPS ANK3 PTPRK NFASC EGF ANO1 SORL1 POLR1A TLN2 ANKS1B SYNE1 SORBS2 NRXN3 BCR PDE4D DST DAB1 RALGAPA2 TBC1D32 RELN DMD BICD1 PDE1C CUBN LRP2 KALRN NBEA CACNA1C
0.00224933	36	2063	Regulation of multicellular organismal development	PTPRD NEDD4 SOX5 PLXNB1 NTRK3 FN1 FBN1 MEIS2 EGF ADGRL2 SLIT2 RELN KNDC1 ROBO1 LAMA3 TNIK FLT1 LAMA1 DNM3 BRCA2 DMD GJA1 DAB1 NFIB NRCAM CSMD3 FBN2 LRP2 ADAMTS9 FANCD2 KDM5B SORL1 KALRN ADGRV1 ITPR1 SYNE1
0.00224933	8	169	Striated muscle cell development	NEB TTN MYH11 DYSF DMD RYR1 MYO18B SORBS2
0.00226084	18	734	Embryo development ending in birth or egg hatching	AUTS2 ARNT2 TTN PRKDC TBC1D32 CECR2 HEG1 APOB LRP2 COL11A1 SLC34A2 SLIT2 BRCA2 SOX5 TET1 GJA1 MYO18B CUBN
0.00226084	10	264	Regulation of synapse structure or activity	PTPRD NEDD4 DNM3 NRCAM ADGRL2 RELN NTRK3 SORBS2 KALRN TANC1
0.00226084	17	669	Response to growth factor	NTRK3 NEDD4 KCP LTBP1 PTPRK ROBO1 PDGFRB CPS1 FBN1 MEIS2 FLT1 SLIT2 SOX5 KDM5B DMD FBN2 LRP2
0.00239567	7	129	Action potential	SCN2A ANK2 CACNA1C NTRK3 NRCAM DMD ANK3
0.00249049	6	92	Regulation of postsynaptic membrane neurotransmitter receptor levels	DNM3 TNIK IQSEC1 NEDD4 KALRN SYNE1
0.00249049	7	130	Release of sequestered calcium ion into cytosol	ITPR1 RYR1 RYR3 ANK2 PDE4D DMD CACNA1C
0.00263083	8	174	Cardiac chamber development	ANK2 HEG1 LTBP1 DNAH11 LRP2 COL11A1 SLIT2 SLIT3
0.00268283	2	3	Lateral motor column neuron migration	DAB1 RELN
0.00268283	10	271	Cell-cell adhesion via plasma-membrane adhesion molecules	NRCAM HMCN1 PTPRD CDH23 ROBO1 PCDH15 FAT1 FAT3 PCDHGA12 DAB1
0.00268283	9	222	Response to mechanical stimulus	PIEZO2 MEIS2 COL11A1 GJA1 PTPRQ DMD PCDH15 ADGRV1 TTN
0.00268283	2	3	Cerebral cortex tangential migration using cell-cell interactions	ROBO1 SLIT2
0.00268283	2	3	Postnatal olfactory bulb interneuron migration	ROBO1 SLIT2
0.00268283	7	132	Negative regulation of sequestering of calcium ion	ITPR1 RYR1 RYR3 ANK2 PDE4D DMD CACNA1C
0.00268283	2	3	Apoptotic process involved in luteolysis	SLIT2 SLIT3
0.00275942	3	14	Cell communication by electrical coupling	PDE4D GJA1 ANK3
0.00275942	22	1026	Growth	AUTS2 SLIT2 FN1 GJA1 PRKDC PDGFRB DMD SLIT3 NTRK3 HEG1 ADARB1 UNC79 PDE4D GPAM DYSF BRCA2 KDM5B COL27A1 CACNA1C TTN PCDH15 SORBS2
0.00275942	3	14	Lipoprotein transport	CUBN APOB LRP2
0.00275942	3	14	Lipoprotein localization	CUBN APOB LRP2
0.00276442	7	134	Negative regulation of epithelial cell proliferation	PTPRK ROBO1 FLT1 BRCA2 GJA1 MCC NFIB
0.00276442	7	134	Regulation of sequestering of calcium ion	ITPR1 RYR1 RYR3 ANK2 PDE4D DMD CACNA1C
0.00284733	22	1030	Regulation of cell development	NEDD4 PLXNB1 NTRK3 FN1 FBN1 PTPRD SLIT2 RELN KNDC1 ROBO1 TNIK DNM3 DMD DAB1 NRCAM CSMD3 LRP2 SOX5 SORL1 KALRN ITPR1 SYNE1
0.00285665	6	96	Peptidyl-tyrosine dephosphorylation	PTPRK PTPRB PTPRD PTPN13 PTPRQ CDC25C
0.00285665	7	135	Sequestering of calcium ion	ITPR1 RYR1 RYR3 ANK2 PDE4D DMD CACNA1C
0.00305536	4	35	Neurotransmitter receptor internalization	DNM3 IQSEC1 NEDD4 SYNE1
0.00329992	3	15	Regulation of cardiac muscle contraction by calcium ion signaling	ANK2 DMD CACNA1C
0.00337663	4	36	Inner ear receptor cell stereocilium organization	CDH23 PCDH15 ADGRV1 CECR2
0.00341067	20	905	Regulation of cell motility	PLXNB1 PTPRK ADARB1 ROBO1 LAMA3 PDGFRB FN1 EGF FLT1 SLIT2 LAMA1 DOCK4 SORL1 NTRK3 MCC BCR ADAMTS9 DYSF IQSEC1 RELN
0.00371171	16	642	Cellular response to growth factor stimulus	NTRK3 NEDD4 KCP LTBP1 PTPRK ROBO1 PDGFRB CPS1 FBN1 FLT1 SLIT2 SOX5 KDM5B DMD FBN2 LRP2
0.00378468	11	341	Regulation of epithelial cell proliferation	PTPRK PRKDC ROBO1 FLT1 BRCA2 GJA1 MCC NFIB DYSF KDM5B ITPR1
0.00386288	25	1277	Cellular response to endogenous stimulus	NTRK3 KCP LTBP1 PTPRK APOB PRKDC PDGFRB CPS1 FBN1 RYR1 SLIT2 NEDD4 RORB SOX5 KDM5B GJA1 SLIT3 NR6A1 SORBS2 PDE4D FBN2 LRP2 GPAM ITPR1 RYR3
0.00390004	5	67	Positive regulation of phosphatidylinositol 3-kinase signaling	NTRK3 RELN FLT1 NEDD4 PLXNB1
0.00390004	3	16	Cardiac muscle fiber development	TTN MYH11 MYO18B
0.00402311	4	38	Cell communication involved in cardiac conduction	PDE4D ANK2 GJA1 CACNA1C
0.00425264	8	191	Central nervous system neuron differentiation	AUTS2 ROBO1 SLIT2 SOX5 DYNC2H1 NFIB ADARB1 KNDC1
0.00427715	46	3000	Cellular component biogenesis	PTPRD CFAP54 DNAH5 DST NEB AUTS2 DNAH8 TBC1D32 DNAH7B DYNC2H1 TTN MDN1 DNAH7A RELN FN1 ADGRL2 CADPS NTRK3 VWF MYH11 PTPRK TNIK SLIT2 ANK2 PTPN13 DNM3 SORL1 GJA1 HEG1 NRXN3 BICD1 TTLL5 NFASC PKHD1 DMD PCDH15 PLXNB1 HYDIN SYNE1 LAMA3 CUBN ITPR1 TNXB ANK3 RYR1 RYR3
0.00435883	8	192	Postsynapse organization	PTPRD RELN NRCAM DNM3 NTRK3 SORBS2 TANC1 KALRN
0.00440026	17	721	Actin filament-based process	PDE4D NEB AUTS2 IQSEC1 TTN SORBS1 TNIK CIT SLIT2 SORBS2 ANK2 CACNA1C NTRK3 BCR PCDH15 FAT1 ARHGEF18
0.00441356	7	147	Sensory perception of light stimulus	CDH23 USH2A COL11A1 ABCA4 RORB ADGRV1 PCDH15
0.004549	2	4	Spinal cord motor neuron migration	DAB1 RELN
0.004549	2	4	Xanthine catabolic process	AOX3 AOX2
0.004549	26	1372	Cell migration	AUTS2 PLXNB1 PTPRK ADARB1 ROBO1 LAMA3 PDGFRB FN1 EGF DAB1 FLT1 SLIT2 ITGA11 LAMA1 DOCK4 ITGA1 RELN SORL1 NTRK3 MCC BCR PDE4D ADAMTS9 DYSF IQSEC1 GJA1
0.004549	2	4	Regulation of negative chemotaxis	ROBO1 SLIT2
0.004549	2	4	Smooth muscle contraction involved in micturition	KCNMA1 CACNA1C
0.004549	20	931	Regulation of cellular localization	ANK2 TNIK IQSEC1 EGF ANO1 NEDD4 DNM3 SORL1 POLR1A SORBS2 PDE4D RALGAPA2 DMD NRXN3 BICD1 PDE1C KALRN ANK3 SYNE1 CACNA1C
0.004549	5	70	Ventricular septum development	LTBP1 LRP2 SLIT2 SLIT3 HEG1
0.00460468	7	149	Calcium ion transmembrane import into cytosol	ITPR1 RYR1 RYR3 ANK2 PDE4D DMD CACNA1C
0.00494654	13	474	Circulatory system process	PDE4D ANK2 CPS1 SLIT2 DOCK4 ITGA1 GJA1 CACNA1C BCR DMD NAV2 HEG1 TTN
0.00504068	8	198	Cell-matrix adhesion	FN1 PTPRK ITGA11 ITGA1 FREM1 ADAMTS9 TNXB DMD
0.00561524	21	1022	Regulation of anatomical structure morphogenesis	NEDD4 PLXNB1 FN1 PTPRD SLIT2 RELN KNDC1 ROBO1 TNIK FLT1 DNM3 DAB1 NTRK3 NFIB BCR ADAMTS9 KALRN ARHGEF18 ITPR1 SYNE1 GJA1
0.00561524	11	362	Muscle cell differentiation	NEB TTN MYH11 DMD DYSF RYR1 ANK2 TANC1 MYO18B SORBS2 SYNE1
0.00591016	7	156	Response to calcium ion	ADGRV1 KCNMA1 PDE1C TTN PCDH15 RYR1 RYR3
0.00596371	32	1876	Regulation of cell differentiation	NEDD4 SOX5 PLXNB1 NTRK3 FN1 FBN1 MEIS2 PTPRD SLIT2 RORB RELN KNDC1 APOB ROBO1 USH2A TNIK DNM3 DMD ADGRV1 DAB1 ADAMTS9 NRCAM CSMD3 FBN2 LRP2 FANCD2 SORL1 GJA1 KALRN ITPR1 PTPRQ SYNE1
0.00616944	6	114	Post-embryonic development	FBN1 CDH23 APOB ITPR1 KDM5B HEG1
0.00616944	11	367	Positive regulation of GTPase activity	BCR TIAM2 IQSEC1 DOCK4 RALGAPA2 DEPDC5 ARHGAP32 PREX2 NTRK3 PLXNB1 KALRN
0.00688816	3	20	Regulation of mammary gland epithelial cell proliferation	ROBO1 BRCA2 KDM5B
0.00688816	4	45	Hair cell differentiation	USH2A CDH23 PCDH15 PTPRQ
0.00688816	16	689	Positive regulation of hydrolase activity	BCR ROBO1 TIAM2 PDGFRB FN1 FLT1 IQSEC1 DOCK4 RALGAPA2 DEPDC5 ARHGAP32 ITGA1 PREX2 NTRK3 PLXNB1 KALRN
0.0069425	24	1267	Negative regulation of cell communication	PDE4D PDE10A DEPDC5 BICD1 NEDD4 LTBP1 ROBO1 ITPR1 SLIT2 PKHD1 SLIT3 MCC HEG1 FBN2 LRP2 FBN1 PTPRD DAB1 ITGA1 DMD SORL1 KALRN PDE1C SYNE1
0.0069425	12	433	Regulation of GTPase activity	PLXNB1 BCR TIAM2 SLIT2 IQSEC1 DOCK4 RALGAPA2 DEPDC5 ARHGAP32 PREX2 NTRK3 KALRN
0.0069425	2	5	Xanthine metabolic process	AOX3 AOX2
0.0069425	2	5	Maintenance of animal organ identity	USH2A ADGRV1
0.0069425	2	5	Response to cortisol	SLIT2 SLIT3
0.0069425	2	5	Mammary duct terminal end bud growth	SLIT2 KDM5B
0.00709732	16	693	Behavior	AUTS2 RELN CDH23 GJA1 CACNA1C DNAH11 ADARB1 UNC79 MEIS2 DAB1 TANC1 PREX2 NAV2 PCDH15 KALRN SCN2A
0.00711209	24	1271	Negative regulation of signaling	PDE4D PDE10A DEPDC5 BICD1 NEDD4 LTBP1 ROBO1 ITPR1 SLIT2 PKHD1 SLIT3 MCC HEG1 FBN2 LRP2 FBN1 PTPRD DAB1 ITGA1 DMD SORL1 KALRN PDE1C SYNE1
0.00729122	6	119	Neuromuscular process	CDH23 BCR ADARB1 PTPRQ PCDH15 CSMD1
0.00738768	13	500	Gland development	PRKDC ROBO1 CPS1 CIT BRCA2 EGF SLIT2 NFIB LAMA1 KDM5B GJA1 KALRN ITPR1
0.00741582	28	1587	Response to endogenous stimulus	NTRK3 KCP LTBP1 ARNT2 PTPRK APOB PRKDC PDGFRB PFKFB1 CPS1 FBN1 RYR1 SLIT2 NEDD4 AGL RORB SOX5 KDM5B GJA1 SLIT3 NR6A1 SORBS2 PDE4D FBN2 LRP2 GPAM ITPR1 RYR3
0.00742955	17	767	Cell-cell adhesion	NRCAM HMCN1 PTPRD CDH23 ROBO1 NFASC PCDH15 FAT1 FAT3 PCDHGA12 SLIT2 GPAM DAB1 TNXB LAMA3 ANK3 ADGRV1
0.00742955	3	21	Regulation of postsynaptic neurotransmitter receptor internalization	IQSEC1 NEDD4 SYNE1
0.00742955	9	266	Receptor-mediated endocytosis	NEDD4 DNM3 LRP2 IQSEC1 PLA2R1 EGF CUBN BICD1 SYNE1
0.00742955	20	979	Regulation of locomotion	PLXNB1 PTPRK ADARB1 ROBO1 LAMA3 PDGFRB FN1 EGF FLT1 SLIT2 LAMA1 DOCK4 SORL1 NTRK3 MCC BCR ADAMTS9 DYSF IQSEC1 RELN
0.00742955	54	3818	Regulation of response to stimulus	PDE4D PDE10A AUTS2 DEPDC5 NTRK3 BICD1 EGF NEDD4 RELN KCP ADGRV1 LTBP1 ARHGEF18 BCR PRKDC ROBO1 TIAM2 PDGFRB FN1 FBN1 TNIK AFAP1 FLT1 ITPR1 ANO1 MCF2L SLIT2 WDR59 IQSEC1 PTPN13 RALGAPA2 ITGA1 PKHD1 DMD PREX2 GJA1 PLA2R1 SLIT3 OBSCN KALRN MCC HEG1 FBN2 LRP2 PTPRD DAB1 TNXB DYSF FANCD2 DYNC2H1 SORL1 PLXNB1 PDE1C SYNE1
0.00751585	22	1129	Negative regulation of signal transduction	PDE4D PDE10A DEPDC5 BICD1 NEDD4 LTBP1 ROBO1 ITPR1 SLIT2 PKHD1 SLIT3 MCC HEG1 FBN2 LRP2 FBN1 PTPRD DAB1 ITGA1 DMD SORL1 SYNE1
0.00751585	4	47	Purine-containing compound catabolic process	PDE4D AOX3 AOX2 PDE10A
0.00761243	10	323	Cell-substrate adhesion	FN1 ABI3BP VWF PTPRK ITGA11 ITGA1 FREM1 ADAMTS9 TNXB DMD
0.00787195	7	167	Mammary gland development	ROBO1 BRCA2 EGF SLIT2 KDM5B GJA1 KALRN
0.00798259	5	82	Muscle tissue morphogenesis	TTN HEG1 ADARB1 LRP2 COL11A1
0.00802595	29	1680	Regulation of cell proliferation	EGF ARNT2 PTPRK ADARB1 PRKDC ROBO1 PDGFRB FN1 MEIS2 FLT1 BRCA2 ITGA1 PKHD1 DMD TET1 GJA1 NTRK3 MCC SLIT2 SLIT3 NFIB GPAM LRP2 DYSF KDM5B PLXNB1 ITPR1 SYNE1 MYO16
0.00802724	12	445	In utero embryonic development	ARNT2 HEG1 APOB SLC34A2 SLIT2 BRCA2 SOX5 TET1 GJA1 TTN MYO18B CUBN
0.00819533	3	22	Postsynaptic density assembly	PTPRD RELN NTRK3
0.00819533	3	22	CAMP metabolic process	PDE4D PDE10A ADCY10
0.00826113	5	83	Transmission of nerve impulse	SCN2A NFASC NTRK3 NRCAM ANK3
0.00849007	9	273	Sensory organ morphogenesis	RORB FBN2 FBN1 TENM3 BCR CDH23 PCDH15 COL11A1 PTPRQ
0.00864848	5	84	Central nervous system neuron development	AUTS2 ROBO1 SLIT2 NFIB ADARB1
0.0087085	7	171	Calcium ion transport into cytosol	ITPR1 RYR1 RYR3 ANK2 PDE4D DMD CACNA1C
0.00901142	2	6	Motor neuron migration	DAB1 RELN
0.00901142	2	6	Purine nucleobase catabolic process	AOX3 AOX2
0.00901142	22	1150	Cation transport	ITPR1 RYR1 NEDD4 CACNA1C RYR3 SCN2A ANK2 RELN SLC6A7 CDH23 LRP2 EGF SLC34A2 ANO1 PIEZO2 GJA1 KCNMA1 PDE4D ANK1 DYSF DMD ANK3
0.00901142	4	50	Neuromuscular junction development	NEDD4 SORBS2 KALRN ANK3
0.00901142	2	6	Regulation of cell communication by electrical coupling	PDE4D ANK3
0.00901142	7	173	Positive regulation of cell morphogenesis involved in differentiation	PLXNB1 FN1 PTPRD RELN ROBO1 NTRK3 KALRN
0.00901142	2	6	Substrate-dependent cerebral cortex tangential migration	ROBO1 SLIT2
0.00901142	2	6	Hemidesmosome assembly	DST LAMA3
0.00901142	2	6	Negative regulation of mammary gland epithelial cell proliferation	ROBO1 BRCA2
0.00901142	2	6	Clustering of voltage-gated sodium channels	NRCAM NFASC
0.00901142	3	23	Reflex	AUTS2 GJA1 PCDH15
0.00919073	7	174	Multicellular organism growth	HEG1 ADARB1 UNC79 PDE4D GPAM PCDH15 BRCA2
0.00946316	7	175	Synapse assembly	PTPRD RELN ADGRL2 NTRK3 NRXN3 PLXNB1 DNM3
0.00996516	4	52	Cerebral cortex cell migration	ROBO1 DAB1 SLIT2 RELN
0.0103625	6	131	Cardiac chamber morphogenesis	HEG1 DNAH11 LRP2 COL11A1 SLIT2 SLIT3
0.0103625	6	131	Cardiac ventricle development	HEG1 LTBP1 LRP2 COL11A1 SLIT2 SLIT3
0.0104551	12	464	Blood circulation	PDE4D ANK2 CPS1 SLIT2 DOCK4 ITGA1 GJA1 CACNA1C BCR DMD NAV2 TTN
0.0105771	42	2821	System process	PDE4D TTN SCN2A ANK2 RYR1 RELN CDH23 CPS1 NFASC USH2A LRP2 COL11A1 ABCA4 SLIT2 DOCK4 RORB ITGA1 GJA1 CACNA1C PCDH15 KCNMA1 ADGRV1 PDE1C BCR ANO1 NTRK3 DNAH11 ADARB1 NRCAM MEIS2 TANC1 PTPRQ PIEZO2 DMD NAV2 RYR3 CSMD1 KALRN ANK3 HEG1 SORBS2 SYNE1
0.010819	14	597	Response to inorganic substance	ADGRV1 APOB PDGFRB CPS1 ADCY10 DMD KCNMA1 ANK3 PDE1C FN1 TTN PCDH15 RYR1 RYR3
0.010819	5	90	Muscle organ morphogenesis	TTN HEG1 ADARB1 LRP2 COL11A1
0.010819	11	404	Epithelial cell proliferation	PTPRK PRKDC ROBO1 FLT1 BRCA2 GJA1 MCC NFIB DYSF KDM5B ITPR1
0.0108705	9	287	Muscle contraction	PDE4D TTN ANK2 RYR1 DOCK4 CACNA1C KCNMA1 DMD RYR3
0.0108705	6	133	Embryonic limb morphogenesis	CACNA1C FBN2 FRAS1 TBC1D32 DYNC2H1 GJA1
0.0108705	6	133	Embryonic appendage morphogenesis	CACNA1C FBN2 FRAS1 TBC1D32 DYNC2H1 GJA1
0.0110776	9	288	Striated muscle cell differentiation	NEB TTN MYH11 DYSF DMD RYR1 TANC1 MYO18B SORBS2
0.0112627	38	2487	Regulation of cellular component organization	PTPRD AUTS2 SLIT2 NEDD4 PLXNB1 NTRK3 NRCAM FN1 ADGRL2 IQSEC1 RELN KNDC1 ROBO1 TNIK EGF AFAP1 CIT ANK1 DYSF DNM3 PKHD1 DMD TET1 SORL1 GJA1 SLIT3 BCR DAB1 SORBS2 CSMD3 KALRN SYNE1 BICD1 ARHGEF18 LRP2 ITPR1 TANC1 NEB
0.0116109	2	7	Regulation of relaxation of cardiac muscle	PDE4D TTN
0.0116109	2	7	Luteolysis	SLIT2 SLIT3
0.0116109	2	7	Paranodal junction assembly	ANK2 NFASC
0.0116109	2	7	T-tubule organization	DYSF ANK2
0.0116109	5	92	Cardiac muscle cell development	NEB TTN MYH11 MYO18B SORBS2
0.0116109	4	55	Cardiac muscle cell action potential	ANK2 CACNA1C DMD ANK3
0.0116381	8	236	Locomotory behavior	CDH23 CACNA1C DAB1 PREX2 NAV2 PCDH15 KALRN RELN
0.0116381	3	26	Central nervous system projection neuron axonogenesis	SLIT2 NFIB ADARB1
0.0116381	7	184	Cytosolic calcium ion transport	ITPR1 RYR1 RYR3 ANK2 PDE4D DMD CACNA1C
0.0117037	50	3560	Organelle organization	PTPRD CFAP54 DNAH5 PRKDC DST NEB ATP8B5 AUTS2 DNAH8 IQSEC1 TBC1D32 DNM3 DNAH7B KDM5B DYNC2H1 TTN MDN1 DNAH7A RELN MCM3AP SORBS1 TNIK EGF AFAP1 CIT ANK1 SLIT2 SORBS2 ANK2 BRCA2 PKHD1 TET1 GAN TLN2 PLXNB1 FANCM NTRK3 ANK3 CECR2 SYNE1 BCR BICD1 TTLL5 DYSF FANCD2 PCDH15 CADPS HYDIN FAT1 ARHGEF18
0.0119376	9	293	Extracellular structure organization	COL11A1 COL27A1 ABI3BP MYH11 APOB TNXB ADAMTS9 ADAMTS2 FN1
0.0122458	7	186	Vascular process in circulatory system	CPS1 SLIT2 DOCK4 ITGA1 GJA1 BCR CACNA1C
0.0124317	6	138	Negative regulation of cellular response to growth factor stimulus	NEDD4 LTBP1 SLIT2 FBN2 LRP2 FBN1
0.012772	3	27	Regulation of cardiac muscle cell action potential	ANK2 CACNA1C ANK3
0.0127984	5	95	Adult locomotory behavior	CACNA1C DAB1 PREX2 PCDH15 KALRN
0.0135253	4	58	Cardiac conduction	PDE4D ANK2 GJA1 CACNA1C
0.0136264	26	1518	Negative regulation of response to stimulus	PDE4D PDE10A DEPDC5 BICD1 NEDD4 LTBP1 PRKDC ROBO1 ITPR1 SLIT2 PKHD1 GJA1 SLIT3 MCC HEG1 BCR FBN2 LRP2 FBN1 PTPRD DAB1 ITGA1 DMD SORL1 PDE1C SYNE1
0.0138739	3	28	Postsynaptic specialization assembly	PTPRD RELN NTRK3
0.0138739	3	28	Regulation of phospholipase C activity	BICD1 PDGFRB FLT1
0.0138739	3	28	Excitatory synapse assembly	PTPRD RELN NTRK3
0.0138739	3	28	Membrane depolarization during action potential	SCN2A CACNA1C ANK3
0.0140688	14	621	Epithelial cell differentiation	CPS1 KDM5B USH2A CDH23 PCDH15 NTRK3 HEG1 NFIB LAMA1 PTPRQ DMD GJA1 HYDIN PDE4D
0.0140688	4	59	Ventricular cardiac muscle tissue development	HEG1 LRP2 COL11A1 ADAMTS9
0.0140952	6	143	Visual perception	USH2A COL11A1 ABCA4 RORB PCDH15 ADGRV1
0.0140952	2	8	Heme transport	CUBN LRP2
0.0140952	2	8	Olfactory bulb interneuron development	ROBO1 SLIT2
0.0140952	2	8	Nucleobase catabolic process	AOX3 AOX2
0.0140952	2	8	Equilibrioception	CDH23 PCDH15
0.0140952	5	98	Cardiac cell development	NEB TTN MYH11 MYO18B SORBS2
0.0140952	2	8	Regulation of blood vessel remodeling	BCR GJA1
0.0140952	2	8	Cellular response to magnesium ion	ANK3 RYR3
0.0140952	2	8	Cell communication by electrical coupling involved in cardiac conduction	PDE4D GJA1
0.0142224	9	304	Embryonic organ morphogenesis	AUTS2 FBN2 FBN1 BCR CDH23 PCDH15 COL11A1 PTPRQ GJA1
0.0144266	11	427	Calcium ion transport	ITPR1 RYR1 CACNA1C RYR3 ANK2 CDH23 EGF GJA1 PDE4D DYSF DMD
0.0144266	7	194	Organ growth	PDGFRB GJA1 HEG1 COL27A1 CACNA1C TTN SORBS2
0.0146103	23	1294	Positive regulation of catalytic activity	TNIK EGF RELN CACNA1C BCR ROBO1 TIAM2 PDGFRB PFKFB1 FN1 FLT1 IQSEC1 DOCK4 RALGAPA2 DEPDC5 ARHGAP32 ITGA1 PREX2 NTRK3 DAB1 SORL1 PLXNB1 KALRN
0.0147327	8	249	Regulation of transmembrane transporter activity	NEDD4 RELN GJA1 PDE4D ANK2 DYSF DMD ANK3
0.0150522	8	250	Extracellular matrix organization	COL11A1 COL27A1 ABI3BP MYH11 TNXB ADAMTS9 ADAMTS2 FN1
0.0157843	42	2906	Cellular response to chemical stimulus	NTRK3 NEDD4 KCP ADGRV1 LTBP1 PTPRK APOB PRKDC ROBO1 PDGFRB CPS1 ADCY10 FBN1 FLT1 RYR1 ANO1 SLIT2 DOCK4 RORB SOX5 KDM5B ITGA1 DMD GJA1 PLA2R1 SLIT3 NR6A1 ADAM23 SORBS2 FANCD2 BCR PDE4D FBN2 LRP2 DYSF ANK3 PDE1C GPAM FN1 ITPR1 RYR3 SCN2A
0.0159699	4	62	Positive regulation of fibroblast proliferation	PRKDC PDGFRB FN1 EGF
0.0160319	5	102	Inner ear morphogenesis	BCR CDH23 PCDH15 COL11A1 PTPRQ
0.0166128	30	1879	Regulation of transport	NEDD4 ANK2 EGF IQSEC1 RELN PLA2R1 FN1 ANO1 DYSF DNM3 SORL1 GJA1 CACNA1C KCNMA1 SCN2A BCR PDE4D GPAM KDM5B DMD KALRN NRXN3 ANK3 BICD1 PDE1C LRP2 ITPR1 TTN CADPS SYNE1
0.0166955	17	852	Metal ion transport	ITPR1 RYR1 NEDD4 CACNA1C RYR3 SCN2A ANK2 CDH23 LRP2 EGF SLC34A2 GJA1 KCNMA1 PDE4D DYSF DMD ANK3
0.0167188	4	63	Neuromuscular process controlling balance	CDH23 BCR PTPRQ PCDH15
0.016868	2	9	Protein localization to axon	NFASC ANK3
0.016868	2	9	Regulation of protein localization to early endosome	EGF SORL1
0.016868	2	9	Positive regulation of protein localization to early endosome	EGF SORL1
0.016868	2	9	CAMP catabolic process	PDE4D PDE10A
0.016868	2	9	Tangential migration from the subventricular zone to the olfactory bulb	ROBO1 SLIT2
0.016868	14	640	Actin cytoskeleton organization	NEB AUTS2 IQSEC1 TTN SORBS1 TNIK CIT SLIT2 SORBS2 NTRK3 BCR PCDH15 FAT1 ARHGEF18
0.016868	3	31	Mammary gland epithelial cell proliferation	ROBO1 BRCA2 KDM5B
0.016868	2	9	Elastic fiber assembly	MYH11 TNXB
0.016868	2	9	Cellular response to caffeine	RYR1 RYR3
0.017171	4	64	Positive regulation of small GTPase mediated signal transduction	AUTS2 RELN ROBO1 PDGFRB
0.0174077	5	105	Cell-cell junction assembly	ANK2 PTPN13 GJA1 HEG1 NFASC
0.0176717	8	259	Regulation of transporter activity	NEDD4 RELN GJA1 PDE4D ANK2 DYSF DMD ANK3
0.0180018	4	65	Regulation of receptor internalization	IQSEC1 EGF NEDD4 SYNE1
0.0180147	6	153	Regulation of muscle contraction	PDE4D ANK2 DOCK4 CACNA1C DMD RYR1
0.0180774	3	32	Protein kinase A signaling	ADGRV1 PDE10A TTN
0.0180774	3	32	Ventricular system development	DNAH5 TTN HYDIN
0.0182416	8	261	Regulation of calcium ion transport	ANK2 EGF GJA1 PDE4D DYSF DMD ITPR1 CACNA1C
0.0187448	4	66	Positive regulation of blood vessel diameter	CPS1 DOCK4 ITGA1 GJA1
0.0188659	6	155	Appendage morphogenesis	CACNA1C FBN2 FRAS1 TBC1D32 DYNC2H1 GJA1
0.0188659	6	155	Limb morphogenesis	CACNA1C FBN2 FRAS1 TBC1D32 DYNC2H1 GJA1
0.0194611	3	33	Postsynapse assembly	PTPRD RELN NTRK3
0.0195039	4	67	Telencephalon cell migration	ROBO1 DAB1 SLIT2 RELN
0.0195039	11	450	Positive regulation of cell projection organization	AUTS2 PLXNB1 NTRK3 FN1 PTPRD RELN ROBO1 DNM3 DMD KALRN ITPR1
0.019649	2	10	Action potential propagation	NTRK3 NRCAM
0.019649	10	387	Response to metal ion	ADGRV1 CPS1 KCNMA1 ANK3 PDE1C FN1 TTN PCDH15 RYR1 RYR3
0.019649	2	10	Neuronal action potential propagation	NTRK3 NRCAM
0.019649	27	1662	Cellular protein localization	MCM3AP ANK1 NEDD4 RANBP17 TNIK BRCA2 ANK3 PTPRK NFASC EGF ANK2 SORL1 POLR1A TLN2 SYNE1 SORBS2 BCR RALGAPA2 TBC1D32 RELN DMD DYNC2H1 BICD1 CUBN LRP2 KALRN NBEA
0.019649	2	10	Neuronal ion channel clustering	NRCAM NFASC
0.019649	2	10	Post-embryonic animal organ morphogenesis	FBN1 CDH23
0.019649	2	10	Righting reflex	AUTS2 PCDH15
0.019649	2	10	Micturition	KCNMA1 CACNA1C
0.019964	6	158	Striated muscle contraction	PDE4D ANK2 CACNA1C DMD RYR3 TTN
0.019964	5	110	Regulation of receptor-mediated endocytosis	IQSEC1 EGF BICD1 NEDD4 SYNE1
0.020308	19	1029	Positive regulation of transport	RELN PLA2R1 EGF ANO1 NEDD4 DNM3 SORL1 GJA1 BCR ANK2 DMD BICD1 LRP2 ITPR1 CACNA1C TTN CADPS ANK3 SYNE1
0.0203324	10	390	Muscle system process	PDE4D TTN ANK2 RYR1 DOCK4 CACNA1C KCNMA1 DMD RYR3 SORBS2
0.0204158	6	159	Regulation of cation channel activity	RELN PDE4D ANK2 DYSF DMD ANK3
0.0207463	27	1672	Cellular macromolecule localization	MCM3AP ANK1 NEDD4 RANBP17 TNIK BRCA2 ANK3 PTPRK NFASC EGF ANK2 SORL1 POLR1A TLN2 SYNE1 SORBS2 BCR RALGAPA2 TBC1D32 RELN DMD DYNC2H1 BICD1 CUBN LRP2 KALRN NBEA
0.0216337	16	810	Ion homeostasis	SLC34A2 ITPR1 RYR1 RYR3 ANK2 CDH23 CPS1 PKHD1 GJA1 CACNA1C KCNMA1 PDE4D GPAM ANK1 DMD ANK3
0.021697	4	70	Receptor localization to synapse	TNIK ANKS1B RELN KALRN
0.021697	4	70	Forebrain cell migration	ROBO1 DAB1 SLIT2 RELN
0.021697	4	70	Regulation of cardiac muscle contraction	PDE4D ANK2 CACNA1C DMD
0.0216985	3	35	Forebrain neuron development	AUTS2 ROBO1 SLIT2
0.0217409	5	113	Determination of left/right symmetry	DNAH11 DNAH5 TBC1D32 DYNC2H1 GJA1
0.0224673	2	11	Iron coordination entity transport	CUBN LRP2
0.0224673	2	11	Protein localization to early endosome	EGF SORL1
0.0224673	2	11	Urinary bladder smooth muscle contraction	KCNMA1 CACNA1C
0.0224673	2	11	Urinary tract smooth muscle contraction	KCNMA1 CACNA1C
0.0224673	5	114	Receptor internalization	NEDD4 DNM3 IQSEC1 EGF SYNE1
0.0224673	4	71	Lens development in camera-type eye	KDM5B NTRK3 TBC1D32 GJA1
0.0224673	11	463	Regulation of ion transmembrane transport	NEDD4 ANK2 RELN CACNA1C KCNMA1 SCN2A GJA1 PDE4D DYSF DMD ANK3
0.0224673	4	71	Cardiac septum morphogenesis	DNAH11 LRP2 SLIT2 SLIT3
0.0224673	2	11	AV node cell action potential	CACNA1C ANK2
0.0224673	2	11	AV node cell to bundle of His cell signaling	CACNA1C ANK2
0.0227588	3	36	Vascular endothelial growth factor signaling pathway	ROBO1 PDGFRB FLT1
0.0231034	4	72	Cardiac muscle tissue morphogenesis	TTN HEG1 LRP2 COL11A1
0.0234126	16	821	Cation transmembrane transport	ITPR1 RYR1 NEDD4 RYR3 SCN2A ANK2 RELN SLC6A7 SLC34A2 PIEZO2 CACNA1C KCNMA1 PDE4D DYSF DMD ANK3
0.0237652	6	166	Anatomical structure maturation	NRCAM NFASC RYR1 BRCA2 GJA1 PLXNB1
0.0240747	4	73	Mammary gland epithelium development	ROBO1 BRCA2 SLIT2 KDM5B
0.0241481	3	37	Cilium or flagellum-dependent cell motility	DNAH6 DNAH11 CFAP54
0.0241481	3	37	Central nervous system neuron axonogenesis	SLIT2 NFIB ADARB1
0.0241481	3	37	Cilium-dependent cell motility	DNAH6 DNAH11 CFAP54
0.024492	10	405	Regulation of metal ion transport	NEDD4 ANK2 EGF GJA1 PDE4D DYSF DMD ANK3 ITPR1 CACNA1C
0.024492	8	280	Regulation of endocytosis	IQSEC1 EGF DYSF BCR BICD1 LRP2 NEDD4 SYNE1
0.0246875	26	1620	Ion transport	ATP8B5 SLC34A2 ITPR1 RYR1 NEDD4 OSBPL5 CACNA1C RYR3 SCN2A ANK2 ANO1 RELN SLC6A7 PLA2R1 CDH23 LRP2 EGF ABCA4 PIEZO2 GJA1 KCNMA1 PDE4D ANK1 DYSF DMD ANK3
0.0253674	6	169	Adult behavior	CACNA1C UNC79 DAB1 PREX2 PCDH15 KALRN
0.0254119	43	3108	Regulation of molecular function	TNIK NEDD4 PLXNB1 BICD1 EGF RELN CACNA1C ADGRV1 BCR ADARB1 ROBO1 SFI1 TIAM2 PDGFRB PFKFB1 FN1 FBN1 FLT1 SLIT2 IQSEC1 DOCK4 RALGAPA2 DEPDC5 ARHGAP32 ITGA1 PKHD1 PREX2 SORL1 GJA1 PARP4 NTRK3 HEG1 DAB1 PDE4D ANK2 TNXB DYSF FANCD2 DMD KALRN ANK3 NFIB TTN
0.0254381	2	12	Positive regulation of protein localization to endosome	EGF SORL1
0.0254381	2	12	Midgut development	CPS1 DAB1
0.0254381	3	38	Adult walking behavior	CACNA1C DAB1 PCDH15
0.0254381	3	38	Nucleobase metabolic process	AOX3 AOX2 CPS1
0.0254381	2	12	Olfactory bulb interneuron differentiation	ROBO1 SLIT2
0.0254381	11	475	Divalent metal ion transport	ITPR1 RYR1 CACNA1C RYR3 ANK2 CDH23 EGF GJA1 PDE4D DYSF DMD
0.0254381	2	12	Cellular response to purine-containing compound	RYR1 RYR3
0.0255313	9	345	Positive regulation of neuron projection development	PLXNB1 NTRK3 FN1 PTPRD RELN ROBO1 DMD KALRN ITPR1
0.0262682	10	411	Forebrain development	AUTS2 RELN ROBO1 DAB1 SLIT2 DMD NFIB DNAH5 LRP2 DYNC2H1
0.0263883	11	478	Divalent inorganic cation transport	ITPR1 RYR1 CACNA1C RYR3 ANK2 CDH23 EGF GJA1 PDE4D DYSF DMD
0.0265288	5	121	Cardiac muscle contraction	PDE4D ANK2 CACNA1C DMD TTN
0.0265533	7	227	Epithelial cell development	CDH23 PCDH15 HEG1 DMD GJA1 HYDIN PDE4D
0.0267584	3	39	Regulation of cardiac muscle cell contraction	PDE4D ANK2 CACNA1C
0.0272514	5	122	Determination of bilateral symmetry	DNAH11 DNAH5 TBC1D32 DYNC2H1 GJA1
0.0274187	4	77	Maintenance of protein location in cell	SORL1 TLN2 SYNE1 ANK3
0.0280548	5	123	Specification of symmetry	DNAH11 DNAH5 TBC1D32 DYNC2H1 GJA1
0.0281371	13	623	Endocytosis	NEDD4 DNM3 LRP2 IQSEC1 PLA2R1 EGF ANK2 DYSF SORL1 BCR CUBN BICD1 SYNE1
0.0283408	3	40	Walking behavior	CACNA1C DAB1 PCDH15
0.0283408	4	78	Membrane depolarization	SCN2A CACNA1C GJA1 ANK3
0.0283408	13	624	Positive regulation of nervous system development	PLXNB1 NTRK3 FN1 EGF ADGRL2 PTPRD RELN ROBO1 DMD LRP2 DAB1 KALRN ITPR1
0.0285761	2	13	Regulation of protein localization to endosome	EGF SORL1
0.0285761	5	124	Cerebral cortex development	ROBO1 DAB1 SLIT2 DMD RELN
0.0285761	5	124	Ear morphogenesis	BCR CDH23 PCDH15 COL11A1 PTPRQ
0.0285761	2	13	Relaxation of cardiac muscle	PDE4D TTN
0.0285761	2	13	AV node cell to bundle of His cell communication	CACNA1C ANK2
0.0288338	14	699	Regulation of ion transport	NEDD4 ANK2 RELN PLA2R1 EGF GJA1 CACNA1C KCNMA1 SCN2A PDE4D DYSF DMD ANK3 ITPR1
0.0289122	13	627	Tissue morphogenesis	TTN EGF SLIT2 CECR2 HEG1 ADARB1 LRP2 COL11A1 LAMA1 FRAS1 KDM5B GJA1 PCDH15
0.0291342	5	125	Sodium ion transmembrane transport	NEDD4 SCN2A SLC34A2 DMD ANK3
0.0293635	19	1082	Ion transmembrane transport	ITPR1 RYR1 NEDD4 RYR3 SCN2A ANK2 ANO1 RELN SLC6A7 SLC34A2 PIEZO2 GJA1 CACNA1C KCNMA1 PDE4D LRP2 DYSF DMD ANK3
0.0295336	26	1654	Positive regulation of molecular function	TNIK EGF RELN CACNA1C BCR ROBO1 TIAM2 PDGFRB PFKFB1 FN1 FLT1 IQSEC1 DOCK4 RALGAPA2 DEPDC5 ARHGAP32 ITGA1 PREX2 NTRK3 DAB1 ANK2 DMD SORL1 PLXNB1 KALRN ANK3
0.0295336	32	2167	Regulation of catalytic activity	TNIK PLXNB1 BICD1 EGF RELN CACNA1C ADGRV1 BCR ADARB1 ROBO1 SFI1 TIAM2 PDGFRB PFKFB1 FN1 FLT1 SLIT2 IQSEC1 DOCK4 RALGAPA2 DEPDC5 ARHGAP32 ITGA1 PREX2 SORL1 PARP4 NTRK3 HEG1 DAB1 TNXB KALRN TTN
0.0295336	3	41	Negative chemotaxis	ROBO1 SLIT2 SLIT3
0.0296364	7	234	Respiratory system development	PDGFRB NFIB ANO1 LAMA1 ADAMTS2 HYDIN HEG1
0.0297828	6	178	Response to glucocorticoid	PFKFB1 CPS1 SLIT2 AGL SLIT3 NTRK3
0.029874	4	80	Regulation of calcium ion transmembrane transporter activity	PDE4D ANK2 DYSF DMD
0.0312204	8	297	Regulation of MAP kinase activity	EGF ROBO1 TNIK FLT1 ITGA1 NTRK3 TNXB SORL1
0.0312204	20	1170	Chemical homeostasis	SLC34A2 ITPR1 RYR1 RYR3 ANK2 CDH23 APOB CPS1 ANO1 PKHD1 GJA1 CACNA1C KCNMA1 PDE4D GPAM ANK1 DMD CSMD1 ANK3 PDE1C
0.0317501	7	238	Regulation of muscle system process	PDE4D ANK2 DOCK4 DMD CACNA1C TTN RYR1
0.0317501	2	14	Regulation of postsynaptic density assembly	PTPRD NTRK3
0.0317501	30	2007	Cell proliferation	EGF ARNT2 PTPRK ADARB1 PRKDC ROBO1 PDGFRB FN1 MEIS2 FLT1 BRCA2 SOX5 ITGA1 PKHD1 DMD TET1 GJA1 NTRK3 MCC SLIT2 SLIT3 NFIB GPAM LRP2 DYSF KDM5B PLXNB1 ITPR1 SYNE1 MYO16
0.0317501	2	14	Cyclic nucleotide catabolic process	PDE4D PDE10A
0.0317501	2	14	Post-embryonic animal morphogenesis	FBN1 CDH23
0.0317501	2	14	Bone trabecula morphogenesis	FBN2 PLXNB1
0.0321825	11	497	Skeletal system development	AUTS2 SOX5 FBN1 FREM1 NFIB FBN2 COL11A1 RYR1 COL27A1 GJA1 PLXNB1
0.0324843	3	43	Endodermal cell differentiation	LAMA3 FN1 COL11A1
0.0324843	3	43	Heart valve morphogenesis	ADAMTS9 SLIT2 SLIT3
0.0326537	4	83	Dendritic spine organization	RELN DNM3 TANC1 KALRN
0.0326537	4	83	Cell-substrate junction assembly	DST FN1 PTPRK LAMA3
0.0326537	4	83	Regulation of smooth muscle cell migration	PDGFRB SLIT2 DOCK4 SORL1
0.0326537	28	1843	Homeostatic process	PRKDC SLC34A2 AUTS2 ITPR1 RYR1 RYR3 ANK2 CDH23 APOB CPS1 USH2A ANO1 PKHD1 GJA1 CACNA1C KCNMA1 ADGRV1 BRCA2 BCR PDE4D GPAM ABCA4 ANK1 DMD CSMD1 ANK3 PDE1C PCDH15
0.0326537	5	130	Axon extension	AUTS2 FN1 SLIT2 SLIT3 NTRK3
0.0326537	4	83	Regulation of release of sequestered calcium ion into cytosol	ANK2 PDE4D DMD CACNA1C
0.0330239	7	241	Regulation of ion transmembrane transporter activity	NEDD4 RELN PDE4D ANK2 DYSF DMD ANK3
0.0331568	6	184	Appendage development	CACNA1C FBN2 FRAS1 TBC1D32 DYNC2H1 GJA1
0.0331568	6	184	Limb development	CACNA1C FBN2 FRAS1 TBC1D32 DYNC2H1 GJA1
0.033692	3	44	Cyclic nucleotide metabolic process	PDE4D PDE10A ADCY10
0.033692	3	44	Skeletal muscle tissue regeneration	GJA1 DMD DYSF
0.033692	15	793	Regulation of kinase activity	TNIK EGF RELN ADARB1 ROBO1 PDGFRB PFKFB1 FLT1 ITGA1 NTRK3 HEG1 DAB1 TNXB SORL1 TTN
0.033938	5	132	Cardiac muscle cell differentiation	NEB TTN MYH11 MYO18B SORBS2
0.0346415	2	15	Regulation of relaxation of muscle	PDE4D TTN
0.0346415	2	15	Adult heart development	GJA1 TTN
0.0346415	2	15	Outer dynein arm assembly	DNAH5 DNAH8
0.0346415	2	15	Atrial cardiac muscle cell action potential	ANK2 CACNA1C
0.0346415	2	15	Atrial cardiac muscle cell to AV node cell signaling	ANK2 CACNA1C
0.0346415	2	15	Atrial cardiac muscle cell to AV node cell communication	ANK2 CACNA1C
0.0352209	3	45	Postsynaptic density organization	PTPRD RELN NTRK3
0.0354534	5	134	Gland morphogenesis	SLIT2 NFIB LAMA1 KDM5B ITPR1
0.0355526	4	86	Regulation of striated muscle contraction	PDE4D ANK2 CACNA1C DMD
0.0355526	6	188	Receptor metabolic process	NEDD4 DNM3 IQSEC1 EGF DMD SYNE1
0.0356687	8	308	Protein dephosphorylation	PTPRK PTPRB PDGFRB PTPRD PTPN13 PTPRQ ITGA1 CDC25C
0.0364391	10	441	Positive regulation of neuron differentiation	PLXNB1 NTRK3 FN1 PTPRD RELN ROBO1 DMD DAB1 KALRN ITPR1
0.0375177	8	311	Calcium ion transmembrane transport	ITPR1 RYR1 RYR3 ANK2 CACNA1C PDE4D DYSF DMD
0.0376887	13	657	Supramolecular fiber organization	DST NEB TTN MYH11 SORBS1 CIT SLIT2 SORBS2 TNXB COL11A1 ADAMTS2 PCDH15 FAT1
0.0379242	2	16	Regulation of neurotransmitter receptor localization to postsynaptic specialization membrane	TNIK KALRN
0.0379242	2	16	Regulation of cardiac conduction	PDE4D ANK2
0.0379242	2	16	Positive regulation of sodium ion transmembrane transporter activity	DMD ANK3
0.0379242	9	377	Muscle organ development	TTN GJA1 MYH15 DMD HEG1 ADARB1 LRP2 COL11A1 RYR1
0.0379242	13	658	Negative regulation of cell proliferation	PTPRK ADARB1 ROBO1 FLT1 BRCA2 ITGA1 GJA1 MCC SLIT2 SLIT3 NFIB PLXNB1 MYO16
0.0379242	2	16	Preganglionic parasympathetic fiber development	ADARB1 NAV2
0.0379242	2	16	Negative regulation of astrocyte differentiation	NTRK3 DAB1
0.0379242	2	16	Aortic valve morphogenesis	SLIT2 SLIT3
0.0379242	2	16	Cellular response to ATP	RYR1 RYR3
0.0381871	3	47	Regulation of actin filament-based movement	PDE4D ANK2 CACNA1C
0.0381871	3	47	Autonomic nervous system development	FN1 ADARB1 NAV2
0.0385583	11	517	Negative regulation of intracellular signal transduction	PDE4D PDE10A DEPDC5 ITPR1 SLIT2 PKHD1 HEG1 PTPRD DAB1 DMD SORL1
0.0385583	4	89	Metanephros development	PDGFRB FBN1 SLIT2 FRAS1
0.0385583	4	89	Smooth muscle cell migration	PDGFRB SLIT2 DOCK4 SORL1
0.0385583	6	193	Regulation of axonogenesis	PLXNB1 FN1 SLIT2 ROBO1 DAB1 NTRK3
0.0393635	6	194	Response to corticosteroid	PFKFB1 CPS1 SLIT2 AGL SLIT3 NTRK3
0.039654	4	90	Neuron projection organization	RELN DNM3 TANC1 KALRN
0.039654	4	90	Artery development	APOB LTBP1 LRP2 ADAMTS9
0.0396989	3	48	Endoderm formation	LAMA3 FN1 COL11A1
0.0396989	16	893	Regulation of transferase activity	TNIK EGF RELN ADARB1 ROBO1 PDGFRB PFKFB1 FLT1 ITGA1 PARP4 NTRK3 HEG1 DAB1 TNXB SORL1 TTN
0.0398709	8	317	Gliogenesis	NTRK3 NFIB LRP2 DAB1 SOX5 RELN DMD FN1
0.0399699	33	2325	Cellular response to organic substance	NTRK3 NEDD4 KCP LTBP1 PTPRK APOB PRKDC ROBO1 PDGFRB CPS1 FBN1 FLT1 RYR1 ANO1 SLIT2 RORB SOX5 KDM5B DMD GJA1 SLIT3 NR6A1 ADAM23 SORBS2 BCR PDE4D FBN2 LRP2 PDE1C GPAM FN1 ITPR1 RYR3
0.040278	7	255	Negative regulation of cell migration	PTPRK ADARB1 ROBO1 SLIT2 MCC BCR ADAMTS9
0.0402791	13	667	Metal ion homeostasis	ITPR1 RYR1 RYR3 ANK2 CDH23 PKHD1 GJA1 CACNA1C KCNMA1 PDE4D ANK1 DMD ANK3
0.0406419	14	744	Inorganic ion homeostasis	SLC34A2 ITPR1 RYR1 RYR3 ANK2 CDH23 PKHD1 GJA1 CACNA1C KCNMA1 PDE4D ANK1 DMD ANK3
0.0406419	2	17	Regulation of postsynaptic specialization assembly	PTPRD NTRK3
0.0406419	2	17	Regulation of postsynapse assembly	PTPRD NTRK3
0.0406419	2	17	Regulation of excitatory synapse assembly	PTPRD NTRK3
0.0406419	2	17	Protein targeting to lysosome	NEDD4 SORL1
0.0406419	2	17	Inner dynein arm assembly	DNAH7B DNAH7A
0.0406419	5	141	Cell-cell junction organization	ANK2 PTPN13 GJA1 HEG1 NFASC
0.0406419	2	17	Auditory receptor cell stereocilium organization	CDH23 PCDH15
0.0406419	2	17	Membrane depolarization during cardiac muscle cell action potential	CACNA1C ANK3
0.0408125	3	49	Cranial nerve development	ADARB1 DMD NAV2
0.0410752	23	1468	Positive regulation of developmental process	SOX5 PLXNB1 NTRK3 FN1 EGF ADGRL2 PTPRD RELN APOB PRKDC ROBO1 FLT1 DMD ADAMTS9 FBN2 GPAM LRP2 DAB1 KDM5B GJA1 KALRN ADGRV1 ITPR1
0.0416392	28	1897	Establishment of localization in cell	MCM3AP ITPR1 RYR1 NEDD4 DNM3 RANBP17 DYNC2H1 RYR3 SYN3 ANK2 IQSEC1 CADPS ANO1 ANK1 SORL1 NRXN3 BCR PDE4D DST DMD SYNE1 BICD1 PDE1C LRP2 BRCA2 ANK3 NBEA CACNA1C
0.0419365	3	50	Postsynaptic specialization organization	PTPRD RELN NTRK3
0.0419365	3	50	Regulation of sodium ion transmembrane transporter activity	NEDD4 DMD ANK3
0.0419365	10	457	Dephosphorylation	PTPRK PTPRB SFI1 PDGFRB PFKFB1 PTPRD PTPN13 PTPRQ ITGA1 CDC25C
